# Supplementary material for: Proteomic Changes in the Cytoplasmatic Fraction of Weaned Piglets’ Liver and Kidney Under Antioxidant and Mycotoxin Diets
Source: Antioxidants (Basel). 2025 Oct 9;14(10):1216. doi: 10.3390/antiox14101216 (PMC12561714; doi:10.3390/antiox14101216)
Supplement: Supplementary file 1 [file antioxidants-14-01216-s001.zip]

Archive with 9 entries (9 files):
- Table_S3.xlsx
- Table_S4.xlsx
- Table_S5.csv
- Table_S6.csv
- Table_S7.csv
- Table_S8.csv
- Document_S1_v2.pdf
- Table_S1.csv
- Table_S2.csv
