# Supplementary material for: Proteomic Changes in the Cytoplasmatic Fraction of Weaned Piglets’ Liver and Kidney Under Antioxidant and Mycotoxin Diets
Source: Antioxidants (Basel). 2025 Oct 9;14(10):1216. doi: 10.3390/antiox14101216 (PMC12561714; doi:10.3390/antiox14101216)
Supplement: Supplementary file 1 [file antioxidants-14-01216-s001.zip › Table_S3.xlsx]

## Sheet: Sheet1
Table S3: Top 10 KEGG Pathways data in liver cytoplasmatic fraction, sorted by lowest p value
Comparison	KEGG ID	Pathway	Fold Enrichment	Lowest p	Highest p	Up-regulated proteins	Down-regulated proteins
M vs C	ssc00280	Valine, leucine and isoleucine degradation	15.99	5.6e-14	1.46e-09	HMGCS1	ACADS, ACADSB, HIBADH, ALDH6A1, ALDH7A1, MCCC1, HMGCL
M vs C	ssc00640	Propanoate metabolism	19.99	4.17e-11	4.85e-08	ACSS2, ECHDC1	ACADS, SUCLG1, SUCLG2, ALDH6A1
M vs C	ssc00410	beta-Alanine metabolism	12.5	1.12e-06	0.000132651	UPB1	ALDH7A1, ACADS, ALDH6A1
M vs C	ssc00650	Butanoate metabolism	15.38	6.24e-06	0.000739944	HMGCS1	ACADS, ACSM4, HMGCL
M vs C	ssc00360	Phenylalanine metabolism	12.5	1.33e-05	1.33e-05	PAH	DDC
M vs C	ssc00020	Citrate cycle (TCA cycle)	15.62	2.66e-05	0.000132651	ACLY, ACO1, IDH1	SUCLG1, SUCLG2
M vs C	ssc00630	Glyoxylate and dicarboxylate metabolism	14.28	0.000150785	0.000150785	ACSS2, ACO1, HAO1, GRHPR
M vs C	ssc00071	Fatty acid degradation	10.52	0.000229246	0.000229246		ACADS, ACADSB, ACSL1, ALDH7A1
M vs C	ssc00230	Purine metabolism	3.03	0.000544922	0.000544922	XDH	PPAT, PNP, ADK
A vs C	ssc00640	Propanoate metabolism	27.68	0.000450597	0.000450597	ECHDC1	ACOX1, ALDH6A1
A vs C	ssc00071	Fatty acid degradation	14.57	0.000956421	0.000956421	ACADSB	ACOX1
A vs C	ssc00350	Tyrosine metabolism	18.45	0.002249	0.002249	GSTZ1, FAH
A vs C	ssc04146	Peroxisome	12.88	0.0119387	0.0119387	XDH	ACOX1, HSD17B4, CAT
A vs C	ssc00380	Tryptophan metabolism	12.58	0.0148067	0.0148067		KYNU, CAT
A vs C	ssc00010	Glycolysis / Gluconeogenesis	11.53	0.0176867	0.0176867	GAPDHS, ENO1
A vs C	ssc04142	Lysosome	7.28	0.0341847	0.0341847		CTSB, PSAP, CLTC
A vs C	ssc01040	Biosynthesis of unsaturated fatty acids	27.68	0.0344594	0.0344594		ACOX1, HSD17B4
AM vs C	ssc00071	Fatty acid degradation	17.76	1.19e-08	1.19e-08	ALDH3A2	EHHADH, ACOX1, ACADSB, GCDH, ACSL1
AM vs C	ssc04810	Regulation of actin cytoskeleton	2.65	4.9e-06	4.9e-06	FN1, MSN, VCL, IQGAP1, ACTN4
AM vs C	ssc00770	Pantothenate and CoA biosynthesis	10.22	7.85e-06	7.85e-06	UPB1, ALDH3A2
AM vs C	ssc04520	Adherents’ junction	4.56	8.66e-06	8.66e-06	IQGAP1, ACTN4, VCL
AM vs C	ssc00280	Valine, leucine and isoleucine degradation	9	1.39e-05	1.39e-05	ALDH3A2	ACADSB, EHHADH, MCCC1
AM vs C	ssc04670	Leukocyte trans endothelial migration	3.83	1.78e-05	1.78e-05	MSN, ACTN4, VCL
AM vs C	ssc00020	Citrate cycle (TCA cycle)	7.03	2.66e-05	2.66e-05		SUCLG1, PCK1
AM vs C	ssc00410	beta-Alanine metabolism	14.06	2.66e-05	2.66e-05	ALDH3A2, UPB1	EHHADH, ACOX1
AM vs C	ssc04510	Focal adhesion	1.69	3.46e-05	3.46e-05	FN1, ACTN4, VCL
AM vs C	ssc03320	PPAR signalling pathway	8.33	3.48e-05	3.48e-05		ACSL1, EHHADH, ACOX1, PCK1
