# Supplementary material for: Proteomic Changes in the Cytoplasmatic Fraction of Weaned Piglets’ Liver and Kidney Under Antioxidant and Mycotoxin Diets
Source: Antioxidants (Basel). 2025 Oct 9;14(10):1216. doi: 10.3390/antiox14101216 (PMC12561714; doi:10.3390/antiox14101216)
Supplement: Supplementary file 1 [file antioxidants-14-01216-s001.zip › Table_S4.xlsx]

## Sheet: Sheet1
Table S4: Top 10 KEGG Pathways data in kidney cytoplasmatic fraction, sorted by lowest p
Comparison	KEGG ID	Pathway	Fold Enrichment	Lowest p	Highest p	Up-regulated proteins	Down-regulated proteins
M vs C	ssc00410	beta-Alanine metabolism	27.21	6.1e-12	1.12e-06	CNDP2, UPB1	ALDH1B1, EHHADH, ALDH6A1
M vs C	ssc00280	Valine, leucine and isoleucine degradation	13.93	2.6e-09	5.57e-07		ACADSB, EHHADH, ALDH6A1, ALDH1B1
M vs C	ssc00020	Citrate cycle (TCA cycle)	16.32	6.67e-06	6.64e-05		ACO1, IDH1, SUCLG1
M vs C	ssc00380	Tryptophan metabolism	11.87	8.03e-06	8.03e-06	CAT	EHHADH, ALDH1B1
M vs C	ssc04146	Peroxisome	10.12	1.62e-05	1.62e-05	CAT, PRDX1	EHHADH, PECR, IDH1
M vs C	ssc00010	Glycolysis / Gluconeogenesis	14.51	2.41e-05	9.61e-05	ENO1	PFKL, GAPDHS, ALDH1B1
M vs C	ssc00030	Pentose phosphate pathway	20.09	3.4e-05	0.00500524		PGD, GLYCTK, PFKL
M vs C	ssc00051	Fructose and mannose metabolism	13.39	3.4e-05	0.00500524	KHK	PFKL
M vs C	ssc00071	Fatty acid degradation	13.75	4.61e-05	0.000229246		EHHADH, ACADSB, ALDH1B1
M vs C	ssc00630	Glyoxylate and dicarboxylate metabolism	24.88	8.63e-05	0.0194047	CAT	ACO1, GRHPR, GLYCTK
A vs C	ssc03040	Spliceosome	5.22	9.2e-08	9.2e-08	SF3B3, HNRNPM, SRSF7	LSM8
A vs C	ssc00220	Arginine biosynthesis	24.54	1.96e-06	1.96e-06	ACY1	ASL, CPS1
A vs C	ssc00340	Histidine metabolism	16.36	7.85e-06	7.85e-06	ALDH1B1	CNDP1
A vs C	ssc00071	Fatty acid degradation	9.47	1.15e-05	1.15e-05	ACAT1, ALDH1B1
A vs C	ssc00030	Pentose phosphate pathway	13.84	1.36e-05	1.36e-05	ALDOC	PGM2
A vs C	ssc00410	beta-Alanine metabolism	16.87	2.66e-05	2.66e-05	ALDH1B1	CNDP1, UPB1
A vs C	ssc00280	Valine, leucine and isoleucine degradation	7.2	2.74e-05	0.0192223	ALDH1B1, ACAT1
A vs C	ssc00020	Citrate cycle (TCA cycle)	16.87	6.64e-05	0.000132651	IDH3G	IDH1, PCK1
A vs C	ssc04971	Gastric acid secretion	5.29	7.13e-05	7.13e-05	EZR, ADCY3
A vs C	ssc00010	Glycolysis / Gluconeogenesis	14.99	9.61e-05	9.61e-05	ALDOC, ALDH1B1	PGM2, PCK1
AM vs C	ssc00280	Valine, leucine and isoleucine degradation	7.71	7.34e-10	7.34e-10	ACADSB, EHHADH, ACAA1, PCCA, ALDH6A1	ACAT2
AM vs C	ssc03050	Proteasome	8.46	5.29e-09	5.29e-09	PSME2, PSMA3	PSMD13, PSMD1, PSMC6
AM vs C	ssc00071	Fatty acid degradation	6.76	4.34e-08	4.34e-08	ACAA1, EHHADH, ACADSB	ACAT2
AM vs C	ssc00020	Citrate cycle (TCA cycle)	8.03	8.02e-08	8.02e-08	IDH1, SUCLG1, PCK2	IDH3G
AM vs C	ssc00051	Fructose and mannose metabolism	9.89	9.44e-08	9.44e-08	KHK, TKFC	ENOSF1, PFKL
AM vs C	ssc00410	beta-Alanine metabolism	10.04	2.4e-07	2.4e-07	DPYD, UPB1, EHHADH, ALDH6A1	CSAD
AM vs C	ssc04141	Protein processing in endoplasmic reticulum	3.65	3.21e-07	3.21e-07	GANAB, HSPA4L, RAD23B	SEC31A, NSFL1C, VCP, HSPA1L, HSPBP1, PLAA, RAD23A
AM vs C	ssc00270	Cysteine and methionine metabolism	4.38	3.22e-07	3.22e-07	KYAT3, TST	SDSL
AM vs C	ssc03420	Nucleotide excision repair	3.57	7.72e-07	7.72e-07	DDB1, RAD23B	RAD23A
AM vs C	ssc00010	Glycolysis / Gluconeogenesis	8.03	1.4e-06	1.4e-06	GAPDHS, AKR1A1, PCK2	PFKL, PGAM2, ENO1
