# Supplementary material for: Proteomic Changes in the Cytoplasmatic Fraction of Weaned Piglets’ Liver and Kidney Under Antioxidant and Mycotoxin Diets
Source: Antioxidants (Basel). 2025 Oct 9;14(10):1216. doi: 10.3390/antiox14101216 (PMC12561714; doi:10.3390/antiox14101216)
Supplement: Supplementary file 1 [file antioxidants-14-01216-s001.zip › Table_S5.csv]

	log-ratios AM vs A	FDR PolySTest AM vs A	FDR limma AM vs A	FDR Miss test AM vs A	Selected	A1_run1	A2_run1	A3_run1	A4_run1	AM1_run1	AM2_run1	AM3_run1	AM4_run1	A1_run2	A2_run2	A3_run2	A4_run2	AM1_run2	AM2_run2	AM3_run2	AM4_run2	A1_run3	A2_run3	A3_run3	A4_run3	AM1_run3	AM2_run3	AM3_run3	AM4_run3
A1BG (alpha-1-B glycoprotein)	-0.26387929387393	0.203880077403642	0.203880077403642	0.94313920287879	FALSE	4.90677036601214	4.60026380571046	4.16905912462875	5.09388548952356	4.31838192385377	4.53648813050128	4.39750179863848	4.99349774985292	4.81866653193404	4.67559013963243	4.51000613365915	5.13678199583248	3.0277326416475	4.26422864324382	4.93986126153689	4.87116845904659	4.7937398508555	4.61232300754689	4.01286361817423	5.11999105556847	4.05401491057585	4.29540712495317	4.57783967324918	5.00726727549147
A1CF (APOBEC1 complementation factor)	-0.0793008242196619	0.00455068921891564	0.393668121099415	0.00455068921891564	FALSE	5.01313169737838	4.73686460197858	5.21132375704161	5.0499138775582	5.37870235157665	5.10191895971107	5.28904504489524	4.50397834559783	5.38377685734575	4.8491435936594	5.22276592794871	4.86999968389138	5.26715747173061	5.11112732188482	5.19687846805312	4.16906714439078	5.37423616546677	4.73370141345868	4.91877261887241	4.98748004480962	5.4657263779641	4.66056928986996	5.27348605081979	3.98184352227957
A2M (alpha-2-macroglobulin)	-0.126192511325155	0.298533998259478	0.298533998259478	0.94313920287879	FALSE	6.06246282611622	5.54985088218472	4.91184015743176	5.69901018715825	5.266096880068	5.39842220229217	5.5603450636285	5.63223040243234	5.99261889746587	5.52343336228987	5.03417168710747	5.73470149234356	5.13364160933269	5.28108618022458	5.48257726838508	5.72856544003416	6.14285859500749	5.51073410733793	4.85029437146993	5.74764519256082	5.15336759814797	5.38805173735266	5.56357305915018	5.6573541815237
AAMDC (adipogenesis associated Mth938 domain containing)	0.284139248075188	0.0991038014448715	0.0991038014448715	1	FALSE	3.94732016769966	4.01122725542325	3.076353860756	3.94010095832933	3.96381626107249	3.56794695162351	4.57371988840372	4.02762295736631	3.48270632934567	3.44420323102272	3.31648899334863	3.95603806086167	4.09275714091985	3.68098815892477	4.39214566314514	3.55238936813623	3.74435487741174	3.83541884047548	3.17563796835431	3.79453023763959	4.11358382548578	3.70221425101044	3.53125668149523	3.93561060998684
AAMP (angio associated migratory cell protein)	-0.0484487091749838	0.42406799822823	0.450948268186223	0.42406799822823	FALSE	2.02529816694182	3.09143073160799	NA	NA	NA	3.61802717013819	2.82736176006918	NA	3.3227069399402	2.86195337969365	2.47163229865619	2.90933917451323	1.79512274369002	2.85627262908791	NA	NA	3.11929806962504	2.52711288487773	3.02451117467709	2.88752722032816	NA	NA	2.26058876937475	3.29642069710671
AARS1 (alanyl-tRNA synthetase 1)	0.177815318340098	0.0284149189527236	0.0284149189527236	1	FALSE	5.03774241148602	5.19515858659093	5.03665717784078	5.07024333350647	5.24902051028597	5.44235634874923	5.06073483529895	5.3343716221289	5.1207956634316	5.03946743827853	5.03440942359082	5.06722567253197	4.91574555743727	5.36670688163668	5.28596808823425	5.31567852894707	5.14700949904511	5.10551884974356	4.95947806334521	5.08358356991705	5.1566959334401	5.25881286084001	5.33311598321116	5.31186635917966
AARSD1 (alanyl-tRNA synthetase domain containing 1)	0.108419549858024	0.370132233356268	0.370132233356268	1	FALSE	4.49933567266088	4.22747154635928	3.85525221994651	4.02955889744912	4.1275177274407	4.37935063933255	4.62704645939241	4.08065766334523	4.97580441429153	3.56127725142271	4.40163729233998	4.03852397688151	4.10764602720411	4.4519232152106	NA	4.36291868856434	4.86332894157279	3.25501874718076	3.98100322201611	4.14621530900708	NA	NA	4.45792912213696	3.75660702444152
AASS (aminoadipate-semialdehyde synthase)	-0.0332907655079587	0.223308702460971	0.416028558038615	0.223308702460971	FALSE	7.33907501409705	7.43746912240755	7.19179950106508	7.07909005540299	6.99034226548	7.23025105627921	7.08100934134388	7.55428953814886	7.26462087347679	7.34869275023739	7.22258240661093	7.06684264034144	6.95901662316149	7.35443452878624	7.16738803709931	7.55789252132407	7.25437673055215	7.44046224947005	7.19971160131018	7.10959040270297	7.06341665413717	7.26016683137126	6.93802696818831	7.39858979625925
ABAT (4-aminobutyrate aminotransferase)	-0.176251121573977	0.0133223908832678	0.0793326925683767	0.0133223908832678	FALSE	5.43434800069257	5.83541884047548	5.69406949352373	5.80772585309331	5.18562871883484	5.63345155442107	5.36131920155722	5.72231573591	5.55820945969573	5.86375512931125	5.71191058521679	5.77162151792327	5.26692518264731	5.75958197323355	5.48000655138599	5.70741159276491	5.4580439969752	5.79845235982465	5.69465736554709	5.77430212717413	5.38544484282164	5.71655472864748	5.42538880649633	5.64347238184513
ABCE1 (ATP binding cassette subfamily E member 1)	0.220942785855764	0.0646035457007181	0.112000145170762	0.0646035457007181	FALSE	4.56818415146383	4.43456151187261	4.63850252622617	4.16489084078764	4.6422799059824	4.66513122474765	4.96700255890601	4.21709885097031	4.63990935308587	4.1044037603492	4.04698863606691	4.40842655413979	5.19435501035626	4.83276345641731	4.64476768503839	4.38987651743406	4.92678699097144	4.54231996668034	4.5982818239075	4.31410192578884	4.76366652013807	4.80768979453876	4.57159187168184	4.34244807539822
ABHD14B (abhydrolase domain containing 14B)	0.0955399480712601	0.335420036786334	0.335420036786334	1	FALSE	8.04150584003363	8.08897899569734	7.31438837948756	7.33958281239569	7.87431746302359	7.4148966042115	7.71848492813757	7.90006978558025	7.91772413168902	7.8903007619981	7.26601814783609	7.34081147912207	7.9158734049309	7.25313836969129	7.95965425281808	7.92960165523642	7.80195404068109	8.09008594795279	7.28902290538983	7.65852569893642	8.01894011801742	7.41688195498441	8.03795321239099	7.74556676905232
ACAA1 (acetyl-CoA acyltransferase 1)	0.0161460288480143	0.45712413108808	0.45712413108808	1	FALSE	6.82631967169505	7.31944632940715	7.1644041578813	6.9930176185038	7.43855069031235	7.14292392761435	6.9974956534221	7.00025921097737	6.82043428407604	7.31880488867629	7.36064520246022	6.99473810424972	7.40629855961728	7.25728411579099	6.89727673455684	6.65996735924219	6.89270673270654	7.21047653636665	7.05140473166809	6.95474303473938	7.38713848106012	7.14463785123843	7.00036062868351	6.76870042609086
ACAA2 (acetyl-CoA acyltransferase 2)	-0.655229769018122	0.0764287276034821	0.0764287276034821	0.129250770935232	FALSE	5.38773819375854	6.87458797141851	6.78579900030328	7.35391429391791	6.09014206740453	5.41004594070178	5.55317308827192	6.70539739034849	5.04241670979745	7.01238988980608	6.81734185337627	7.33442525757026	6.18411165271712	5.38010949386109	5.6259338129015	6.84685682730878	5.29685748868431	6.92135301542802	6.85349670370232	7.29687950828749	5.94030302468556	5.37375259938444	5.30366386688233	6.70095289336546
ACACA (acetyl-CoA carboxylase alpha)	-0.249697943429716	0.000725677685442506	0.175573893133226	0.000725677685442506	FALSE	4.74233503885112	4.42584194955517	4.87015261549073	4.51374970000261	4.85759290771627	4.2502036564993	4.74483383749955	3.6894557235952	4.76260394917006	4.56089833625651	5.16369596226329	4.42729775704911	4.77450244510966	4.55463796386436	4.94101238243044	3.6733189703131	4.85674671429037	4.02891387269195	5.18901800527872	4.47124599957519	4.7249339811351	4.43947021707529	4.53020811142463	3.83595438265536
ACAD10 (acyl-CoA dehydrogenase family member 10)	0.0340634524199495	0.427593236078835	0.427593236078835	0.934511025528196	FALSE	4.84554023076876	4.81162515638233	4.40479415314769	4.74606548751541	4.50623378305538	4.85485841211534	4.65746280119441	4.49399310899588	4.67020017919521	4.89810675068883	4.58376576986983	4.62164751526565	4.43496176018725	5.0013293718276	5.0195462515246	4.46917617281364	4.39933518250207	4.86368080330464	4.29473101436237	4.54046130236645	4.35228536323794	4.64711300175424	4.69072437584749	4.96103057185484
ACAD8 (acyl-CoA dehydrogenase family member 8)	-0.442930415830006	0.0310055803330588	0.0310055803330588	0.94578947529836	FALSE	5.16183126303189	5.53366301282309	5.762194650605	5.08887938130969	4.93479954021123	5.28143119699561	4.96773118579332	4.92443723535239	4.90762618252065	5.24554890343013	5.99447337357868	5.63985727284372	4.55533763092617	5.21788598529557	4.87058172405459	4.60458139703093	4.59649988360323	5.35325976601009	5.58562058022059	5.419737753993	4.93374729953506	5.56223631756247	4.83866945099319	4.28258807025917
ACAD9 (acyl-CoA dehydrogenase family member 9)	0.156614872283898	0.273826404478096	0.273826404478096	1	FALSE	3.00847792498098	3.53572950131429	3.51471563193124	3.28832755203863	3.64136105632736	3.63332657920161	3.68314621665139	3.31796679165316	3.73700526773432	2.78170382082797	3.93362928747764	2.5777043489245	2.99146107587307	3.58916423669977	3.74432258224568	2.65938801349329	3.25528166857926	3.56110614076779	3.07827849594279	3.30357035502818	3.07521427899008	3.80750948824609	3.73022692194637	3.58182122162651
ACADL (acyl-CoA dehydrogenase long chain)	-0.179899237860769	0.117134458663016	0.117134458663016	1	FALSE	5.48730625848517	5.63694937161742	5.98639045520862	5.69979591057048	5.53523182290555	5.62626097914385	5.68454105373744	5.22760631739351	5.42981009571608	5.82411610056553	5.56451840682891	5.55384275475524	5.52260506925519	5.86581738695282	5.13790922468117	5.50834941622587	5.39806984944526	6.01250833648221	5.69118238136963	5.67219053131797	5.57844062569522	5.13477950623413	5.66795455364131	5.30839364216723
ACADM (acyl-CoA dehydrogenase medium chain)	0.0330515074483125	0.0135108953827505	0.460419870982885	0.0135108953827505	FALSE	7.55778532834132	8.85740566796407	9.40360006299502	8.87311800812621	8.72662348777128	9.02075775509121	8.5862956261019	8.43899556170289	7.36311849981131	8.83874696734982	9.4912718937715	8.78267393454759	8.66387471524061	9.10141896419149	8.57789706142886	8.39628367088468	7.5294617894246	8.96589969564898	9.46527661234581	8.85228604870452	8.67626388164862	9.26268214236216	8.62107015999383	8.30509957199296
ACADS (acyl-CoA dehydrogenase short chain)	0.00817391930380692	0.46172306190739	0.46172306190739	1	FALSE	8.47654370621426	8.65954642915975	8.84716072769953	8.58610042838785	8.63687833856624	8.60826221565552	8.78665843303235	8.52239321342563	8.4474014934455	8.54600696809238	8.60769279157868	8.61942401565442	8.45519157593272	8.62087594671186	8.56662110760958	8.73990546920401	8.58953505217149	8.58558227560131	8.88828358295354	8.53726500097168	8.54561707085658	8.74661508793647	8.73081315043354	8.52879789421158
ACADSB (acyl-CoA dehydrogenase short/branched chain)	-0.392971157229162	0.00426257580605216	0.00426257580605216	1	FALSE	7.12376964437413	7.48520944044648	7.60009874451853	7.77937135942361	6.91235046982258	7.05714697107647	7.24622754904219	7.03922614641092	7.15936680974374	7.39171617457631	7.75524813084698	7.75599581419433	7.03197958466778	7.1464719412908	7.19592826070637	7.07504052491759	7.11675981338156	7.54721845126813	7.5217260566801	7.81955323331364	7.05828402159747	7.21950736876295	7.24306922953497	7.1151477181875
ACADVL (acyl-CoA dehydrogenase very long chain)	0.0432805906397406	0.409013193848762	0.450948268186223	0.409013193848762	FALSE	4.18788648900751	3.99796075269705	4.63485460257216	4.20383542674138	4.36394899732744	4.51233435760161	4.64175987428173	4.32873595450547	4.0813311048899	NA	4.600269753509	NA	4.36567854125226	4.32517770963941	4.72970502574839	2.50045025766756	NA	4.22420238302437	4.75990681999241	3.98738453958896	4.88460280485127	4.92458925450813	4.25096915069316	4.26159098896412
ACAT1 (acetyl-CoA acetyltransferase 1)	0.0214549750403788	0.423871772842095	0.423871772842095	1	FALSE	5.89034940719884	5.87834034259299	5.85138426201175	6.05965162616702	5.90983309520308	5.80256289249769	5.72246875684548	5.88074918657048	5.67406229612848	5.73964291441256	5.96404738886271	5.93296588008138	5.99616048246459	5.99026510545433	5.78669044762984	5.87974251925438	5.76834843854776	5.64730011706672	5.81319886611014	5.94528931634229	5.8296973687964	5.93806932433428	5.84209384149458	5.84370753546205
ACAT2 (acetyl-CoA acetyltransferase 2)	-0.136767312412186	0.0815260122902494	0.192704136445686	0.0815260122902494	FALSE	6.67303340877777	7.31366306994856	6.98071082890019	7.17308744692206	7.00274751952335	6.7983097824546	7.00108161572545	6.66123654022343	6.66058069845186	7.27664554289562	6.97459814171225	7.2066139228496	7.01143972974357	6.82281935777716	6.92729204455836	6.59220435663176	6.62380542195778	7.27779882101033	6.88752527074159	7.20109470998195	7.06130098024272	6.89948985623685	7.07868454619464	6.75134320589144
ACBD5 (acyl-CoA binding domain containing 5)	0.281274926009339	0.0982168299877165	0.0982168299877165	1	FALSE	3.18496100967857	3.44556780748101	3.76953902773336	4.08498266971661	3.80392961077011	3.73931887347843	3.82104687176759	3.97830547537597	2.83915943556764	3.45538640657935	3.51817001288499	3.44328837481714	3.89534140293681	2.96912838175806	3.30760192962912	4.12438604017777	3.37186548984017	3.50450598914197	3.5759052629958	3.09062481629339	3.72881301608851	3.36942460510267	3.87714545633021	4.04481375142682
ACLY (ATP citrate lyase)	-0.290251719977476	0.0076241604538048	0.0076241604538048	0.94578947529836	FALSE	5.41955911606886	5.2948927218097	5.80008710375202	5.51932173462943	5.19740150353314	5.24269776790801	5.10916411883824	5.46367149614173	5.43535189541125	5.49307085804826	5.74169618142534	5.52091563500311	5.02400046356387	5.36886261698361	5.13596574242734	5.23019148282929	5.43364051912888	5.30328028360898	5.83460251412286	5.56797128160717	5.39339903850421	5.20742827276202	5.16431565243838	5.34427104895633
ACMSD (aminocarboxymuconate semialdehyde decarboxylase)	0.11691514360455	0.388820131335782	0.388820131335782	1	FALSE	3.95749676929931	3.93259981302973	3.77918616521774	3.29596541220323	4.1072275393434	4.02028883494585	3.50970850820826	2.95950310210825	4.00932029616985	4.21169754451435	3.31567345758458	3.40591069538111	3.3912178076029	4.56595658634934	3.41656954900242	3.61889641216309	3.87568178349211	3.90701562376092	3.55538671763002	1.93748752450554	4.00461824130673	4.30965642368606	3.24251257284872	3.44024794847808
ACO1 (aconitase 1)	-0.136505877287264	0.000467015048389556	0.27767983978543	0.000467015048389556	FALSE	7.84314219392855	8.03198509663886	7.57739861421066	8.22843873077155	7.80471185526788	7.45546696177414	7.33236780414763	8.40748022209666	7.74422165519192	8.00968308113895	7.52807898082317	8.19462882802146	7.67031633490875	7.63009235264422	7.42675954779425	8.32478360662896	7.9240464251008	7.96052908574153	7.55516428014005	8.21848574146726	7.69641815462086	7.53655029553591	7.49946324318364	8.3933218071247
ACO2 (aconitase 2)	-0.182380452994796	0.0860179013883823	0.0860179013883823	0.207726247527237	FALSE	5.97047406888302	6.42314953411165	6.3412421550797	6.38464735123493	6.11363591311552	5.97305098597503	5.9417683335107	6.37046422946709	6.01115120437788	6.42285529784773	6.40916857423719	6.4319521748391	6.02861998154942	5.88844372162131	6.00459577106638	6.29389278534373	5.89663029800467	6.35404304747234	6.27755522131116	6.41970573561475	6.17770057451889	5.96158860318095	6.00758572993151	6.39266259779604
ACOT13 (acyl-CoA thioesterase 13)	-0.160182889510575	0.308272580892077	0.308272580892077	1	FALSE	4.64374076955458	4.51801260244217	5.19980188714639	5.23525220944684	5.15271074211861	5.72912582616788	5.20817386875891	4.12279694094791	4.36760869932939	4.58723895965856	5.91174909680723	5.18053379094165	4.74414494590867	4.78581207535837	4.68693187053179	4.59506796956336	NA	4.91838623444635	5.30432850305588	5.46247118939265	4.96565963042541	5.21375164631101	4.75964055756329	4.47303355282339
ACOT6 (acyl-CoA thioesterase 6)	0.790002428062923	0.225559524969772	0.225559524969772	0.403463938080605	FALSE	6.80438919853563	7.29140095948369	3.93922657772821	3.3559747344932	4.40002551791402	6.75147711113016	6.40618799491278	6.9672031985911	6.94540871964121	6.74270690150243	4.10301078436901	NA	3.66337877906524	6.93560118156266	7.26623371396216	7.05235067924417	6.81130404227328	6.8989096936818	3.49492756747912	NA	NA	7.43163967295106	6.7610857718691	7.08082818459605
ACOX1 (acyl-CoA oxidase 1)	-0.0163132578770312	0.461619656973227	0.461619656973227	0.94578947529836	FALSE	4.63533068973372	4.8239836773377	5.29185400418012	4.57774301431252	5.08624452263251	4.89727431398647	4.62742590628997	4.63434931387689	4.38690749071108	4.76085431557043	5.22588029664526	4.60069793057584	4.98910720958304	5.03853714570451	4.65489375747332	4.43383410988317	4.49016575977962	4.89986200436498	5.3731574863013	4.57734422773091	5.06762581102946	4.94890449163056	4.49112194560179	4.57870327502744
ACOX2 (acyl-CoA oxidase 2)	0.268980158156568	0.0698371894638176	0.0698371894638176	0.877773340016454	FALSE	5.56406410735638	5.37718970336244	5.75112893165475	4.98172024798565	5.90907462461092	5.73353602197011	5.6024717270447	5.19243091200174	5.34828908328912	5.56416778560604	5.84090378026799	4.97206306053009	5.79904325760039	5.84992672269776	5.75187607505359	5.53216420263525	5.40485204395239	5.58493244426138	5.86449817884777	4.97106525862971	5.91728614182494	5.90606561911522	5.68677503332619	5.57198618574168
ACP1 (acid phosphatase 1)	0.0759436149075937	0.396951132276276	0.396951132276276	1	FALSE	2.98950781046821	4.13391692301223	4.23555092389568	4.11405046359842	4.11889125217843	3.78578069502708	3.69321930228817	3.72982464363689	4.31428323220525	3.77904955283746	3.01815699470108	3.98830294687542	3.98013500671694	3.84419480770288	3.83896184864307	4.25162063761648	3.85317728929812	3.60240936918799	3.85442460059767	4.19074126825662	4.47291012034558	3.28252431806778	3.84386327953657	4.14296884206541
ACSF3 (acyl-CoA synthetase family member 3)	-0.0600036010791406	0.447611627301817	0.447611627301817	1	FALSE	NA	2.83591599190658	2.34002667768112	2.35442677072891	NA	1.98715712075605	2.56909487972078	2.58245002486156	3.0151531968981	1.43312504053167	3.08653242731713	2.22481823041791	3.34502727986284	NA	1.35020867921821	2.37371502055664	NA	2.52719797984334	1.97347903006581	2.48878234036096	NA	NA	NA	NA
ACSL1 (acyl-CoA synthetase long chain family member 1)	-0.172059319094809	0.0221903240078476	0.15560269221668	0.0221903240078476	FALSE	6.7723343706303	6.97478167026891	7.29687033349367	6.87790372272942	6.84742071536432	6.54706109311373	7.09103333278795	6.45299729870182	6.74359574981711	6.76622410500479	7.26730169693708	6.89208739652348	7.08623178215971	6.6172749706701	7.0980952653014	6.47821144026766	6.69331967881157	6.97742876531005	7.25903704108997	6.74320526269992	6.70694490179401	6.58391917526705	7.12910782191009	6.56108016684072
ACSM2B (acyl-CoA synthetase medium chain family member 2B)	-0.11757298142683	0.294483810241676	0.294483810241676	1	FALSE	5.96765511221656	6.4918659202286	6.53191321008519	6.03223752234726	6.02966048464939	6.56571901995217	6.21385660704749	5.61767462546868	5.80937585522906	6.38281594088027	6.52752548605479	6.03479236109773	5.98628122340004	6.50095338790765	6.29982893061812	5.83429911726377	5.86650992134634	6.51015017499239	6.52747544216249	6.26633867363301	6.06263119453806	6.4356719275869	6.36650581829465	5.62469750642481
ACSM4 (acyl-CoA synthetase medium-chain family member 4)	-0.0756047926483834	0.000404106908668828	0.243573243391415	0.000404106908668828	FALSE	8.54382837023198	8.69323603219373	8.80221907145999	8.83854844152553	8.56346705010329	8.74197251524153	8.64690066844901	8.65306360090139	8.44458839091082	8.73366277861968	8.90767484783774	8.81400879847939	8.51373943745	8.72906326957774	8.5198406529191	8.77456635649277	8.46926735977957	8.79332368381958	8.82370478482583	8.77016832010343	8.49625860533417	8.64985612765297	8.59483589551397	8.84340918837073
ACSM5 (acyl-CoA synthetase medium chain family member 5)	-0.146379176203928	0.192704136445686	0.192704136445686	1	FALSE	6.66537855778776	6.41099398262528	6.66389961428408	6.99517921411369	6.08647595496911	6.58999113684511	6.6818006194096	7.07624909445477	6.38310635722364	6.55406693141626	6.67453127047726	6.97464402604025	6.24002805191618	6.46498839478498	6.54648396632709	6.6228805817669	6.47206204863262	6.45230879116532	6.72782517910326	6.70329453765062	6.14525558861543	6.48386252305015	6.4835594544824	6.49916502945116
ACSS2 (acyl-CoA synthetase short chain family member 2)	-0.196419077539201	0.0713741155241494	0.0713741155241494	0.917449795591762	FALSE	7.14840539899287	7.27523058829636	6.98763920612902	6.80189585667569	6.76059355020191	6.97969384457906	6.92197181481167	6.49018501809594	7.01051132213351	7.23476954003063	6.86606723233341	6.78301130938344	6.801766550484	7.08579641506609	6.64176131907389	6.61716181298869	6.95655621061856	7.22343220391121	6.89773656925193	6.77743286673247	6.88908409859815	7.094858878949	6.6939468739064	6.6288391972639
ACSS3 (acyl-CoA synthetase short chain family member 3)	-0.0700086089548961	0.353322851453851	0.353322851453851	1	FALSE	4.86855343233293	5.01746765471855	5.69801006153743	5.1350751303684	5.26958677171562	5.05340679795785	5.07425280560557	5.05781848068324	4.89645592843839	5.00844655059658	5.41934337286299	5.24855381085398	5.1527391309695	5.18331579470896	5.1332758128789	5.1031535003676	4.69041150801181	5.45060092891013	5.72851374296869	5.19201263315203	5.04358073472365	5.37541483084987	4.98738453958896	5.07941224724342
ACTBL2 (actin beta like 2)	0.489661805116247	0.0484815172252014	0.0484815172252014	0.0815260122902494	FALSE	7.76411522130397	6.19596171548553	6.78476569631639	6.47634118006233	7.90356857522489	7.4361535088728	7.16592198552356	6.85723458049979	7.6720009574881	6.28569257825837	6.7477096335909	6.8061693641389	7.38903327387372	7.50317379460707	7.24939793313549	6.738065229952	7.57257897059385	6.35918378997451	6.5304016549169	6.88687932516724	7.7524074093431	7.29149305325927	7.71258890259386	6.95870350180639
ACTN1 (actinin alpha 1)	0.124689435937452	0.00253920851488383	0.238257902839748	0.00253920851488383	FALSE	7.3454052467178	7.2359950515404	7.41422011628356	6.89117612475454	7.40848260101768	7.61615917160602	7.56640420132916	7.05864119532757	7.34710753148736	7.26554941467293	7.38761241261752	6.89969527454118	7.51862168549968	7.66624531014182	7.45034523501877	6.80935012865107	7.44811630540946	7.23893012859608	7.34431366405321	6.92376721009083	7.37610802038257	7.55665932090397	7.26308136779864	6.94806347433734
ACTN4 (actinin alpha 4)	0.106336928760607	0.0101403925367606	0.340472262694252	0.0101403925367606	FALSE	5.90280921444895	5.63162816848465	6.06988472576518	5.29549528993586	6.12109416664387	5.95805616890273	5.82563300708195	5.09488631858963	5.88401906634627	5.4274385637151	6.04131965403807	5.18645301638313	6.13345872269929	6.01287925749604	5.91022657472049	5.13653183658361	5.9007678079369	5.4910738305869	5.95019310001869	5.28913359951954	6.05061487970295	5.92297323132386	5.92926551111815	5.25063950744395
ACTR2 (actin related protein 2)	0.280630336981219	0.0479011536978825	0.0479011536978825	0.651360645166371	FALSE	3.95809097913618	3.70998534448487	3.7178573482964	3.47101833383265	4.16009730767425	3.82714832033806	4.37540092890636	3.50519227267125	3.79691956290277	3.81622080854746	3.77500838761559	3.78053058143677	3.77603027184473	3.87438386523578	4.05073675835722	3.65960493865565	3.80233799627612	3.81100855415438	3.07789411597288	3.3263791492209	3.94248635491746	3.85066942672598	4.21104335286912	4.17802140745574
ACTR3 (actin related protein 3)	0.229013429963868	0.0117558165329251	0.0117558165329251	1	FALSE	5.28306241670024	5.0473377096765	5.37564071865857	5.11481675584175	5.3657695124696	5.4073663485787	5.48628317314821	5.49976617797294	5.1915271197921	4.90919706299169	5.31464577669695	5.26788781465684	5.49781990973663	5.30309028079204	5.55773785461855	5.37068740680722	5.31812880867563	4.92088397909304	5.27252714821027	5.25067361196281	5.48765998710728	5.29372728784282	5.35385255868613	5.39072958476268
ACY1 (aminoacylase 1)	-0.267956297588946	0.0149898768702482	0.0149898768702482	0.680353096111052	FALSE	8.52458480915244	8.874919889687	8.48900095620754	8.49844635222842	8.27493252620329	8.20083976835701	8.14859860232545	8.53168556417459	8.54982701461242	8.90324017060638	8.53793277515632	8.37804336498531	8.28119748497255	8.31708242946966	8.13346077773408	8.5307535565933	8.54331027606987	8.78875095402975	8.35632871412182	8.39434693137427	8.2412204999044	8.28102124848908	8.15456498245423	8.52789919648653
ADCY3 (adenylate cyclase 3)	0.00611666898796729	0.480106181528083	0.480106181528083	0.559751578334048	FALSE	3.63009089611874	2.90931228962334	3.25902686895915	3.28194893830384	2.59413526810561	3.47774207903144	2.76299294094946	3.51675900247186	2.5514372670927	3.52912128839622	3.08195993476177	3.20921159647331	3.10862815982487	3.61177436120303	3.49330147606175	3.05245763014457	3.08050588247879	2.87105901902613	3.49253260594368	3.70835279978436	3.34753810394967	3.62475598449966	2.35229807707633	3.73557633149939
ADH1C (alcohol dehydrogenase 1C (class I), gamma polypeptide)	-0.167388793363152	0.0654451422545398	0.0654451422545398	1	FALSE	12.153064295549	12.0232172270717	11.8600122409795	12.0326243424189	11.8912520860572	11.5695471043691	11.926573979632	11.9069770044425	12.2213635707945	11.9175026173312	11.8753116393777	11.9832394676655	11.9449828611798	11.645262132154	11.8938892600546	12.0064488110933	12.1563801827092	11.9108900284231	11.856678406078	12.0598885800904	12.0775501158443	11.5690248704076	11.7955445610383	11.8144542918582
ADH4 (alcohol dehydrogenase 4 (class II), pi polypeptide)	0.219032644140363	0.000725677685442506	0.318112335664313	0.000725677685442506	FALSE	7.31402577029889	8.91063973265863	9.11890993508445	9.06517106440173	9.47082153663545	8.95661138376582	9.13622984478844	7.91464823181879	7.40963702194972	8.83194689209745	9.22054761977864	8.91213187217824	9.38936675817627	8.97661567288787	8.96376598587513	7.91548504804402	7.57848591347439	8.66010288685848	9.16547233221616	8.82677408935972	9.37882587805884	8.79255931448617	8.90926307937532	7.83804412612874
ADH5 (alcohol dehydrogenase 5 (class III), chi polypeptide)	0.177837812071822	0.0998432735171298	0.0998432735171298	1	FALSE	8.32932545181146	7.95414395356843	7.92072204281741	8.01610626526898	8.06693410389877	8.17655216525658	8.17131693121398	8.48640868491834	8.30519535651323	7.89399313050991	7.88326034185371	8.01036585476144	7.98610370407009	7.97812697187534	8.13604267043537	8.3721511520221	8.33882995975788	7.92222758702128	7.78723654643467	8.12852540315748	8.24468254869422	8.26310015215655	8.09912159071091	8.64344496308548
ADHFE1 (alcohol dehydrogenase iron containing 1)	-0.381012882871927	0.0143597785350937	0.0143597785350937	0.442847477774545	FALSE	5.28451413324425	6.04811845609689	5.73203307320286	5.57727473091191	5.10426116798285	5.60425224241801	5.49658697893801	5.4017123735163	5.2861196887318	5.78058044778189	5.92573363446256	5.77253232277738	5.18965854058367	5.43672486566626	5.07199858075306	5.76529339299789	5.41128386747997	6.0112093614203	6.12485333260016	5.80990314900308	5.28267702209754	5.06684264034144	5.31429773573429	5.45769606222061
ADI1 (acireductone dioxygenase 1)	-0.181692541310704	0.0134641640570322	0.29326354563664	0.0134641640570322	FALSE	3.72487942596748	4.43328664820159	4.72687480232701	5.11171158974238	4.0385327561102	4.70771803548291	3.9975272668599	4.79222026023244	3.74242666608435	4.60362634498619	4.70066165415274	5.20195137595072	3.57503393146232	4.6629232498931	4.18049003089806	5.02537436186437	4.09134440506916	4.49421717817905	4.72771900760709	5.13163886829718	4.32317548667853	4.56088611152954	3.77897598696647	4.86716999285868
ADK (adenosine kinase)	0.0262397969376472	0.4022231492992	0.4022231492992	1	FALSE	5.83744880712636	5.96495536254137	6.13996261533958	6.10225919370572	6.08322187969904	6.06692226776505	5.92369828913483	6.02445488118948	5.75186001152402	5.96738536448039	6.10814386962977	6.06157316932861	5.97052238530641	5.98345881159032	6.04120135868778	6.15120127323665	5.98393073690114	6.0889387268795	6.02889619672139	5.82204432247308	6.05081945586625	5.86259272784897	5.94872231281731	6.06546029676062
ADPRS (ADP-ribosylserine hydrolase)	0.196489599331629	0.126718997282679	0.126718997282679	1	FALSE	5.04627713711776	4.51536553578557	4.5320301375134	5.15487885282765	4.61329589917267	5.27180661920325	5.12652276957491	4.42668743597543	4.88769097619581	4.53607155565892	4.38493394657518	4.83408923043579	4.94202648692415	5.04103704349707	4.65983895291321	4.89207039138805	4.46413238400564	4.57082113153503	4.53873059290554	5.03430376776804	4.9640612553527	4.96072946946417	5.05006629830629	4.90905781853195
ADRM1 (ADRM1 26S proteasome ubiquitin receptor)	0.070379252361667	0.39134047966417	0.39134047966417	1	FALSE	3.31959914898618	2.69629434327261	3.53191788736427	3.07197713585133	2.91309046143556	3.02487104648347	3.54811599017069	3.63946371690372	3.10626288101724	3.46695333712393	3.09219559603947	3.36855884282752	2.16817346864779	3.53910916913428	3.46677066464546	3.40133010137816	3.09883387219416	3.13630460518139	3.31797547159777	3.21152935213602	3.36234363864324	3.23345708880844	3.36763665365985	3.59859150202125
ADSL (adenylosuccinate lyase)	NA	1	NA	1	FALSE	3.46602668781373	NA	2.58304003149666	3.17109471310096	NA	NA	NA	NA	3.8862574817303	NA	NA	NA	NA	NA	NA	NA	NA	NA	NA	2.8942493022229	NA	NA	NA	NA
AFMID (arylformamidase)	-0.23005951584269	0.105451681383192	0.105451681383192	1	FALSE	6.94509263053996	6.55420510515565	6.19264986813282	6.16673753506101	6.3598707679646	6.06640784013963	6.75887611137561	6.51309274941898	6.7843338437654	6.47497460078554	6.38781400175249	6.13654619115622	6.17510738074514	6.32025540270543	6.21746339020567	6.31179371775365	6.90017849638434	6.68195518810718	6.44563567139944	6.32524968029837	6.19530822292024	5.97364571245031	5.80036412713218	6.54247319961471
AFP (alpha fetoprotein)	0.151363907360212	0.330992654644648	0.330992654644648	0.452917789886478	FALSE	4.8880905404755	5.71351161755205	4.42946197925139	6.16311627079681	5.52204005122736	5.38773819375854	5.55290574924755	5.04059001147422	4.93528529374	5.5070080777531	4.92216929873972	6.2718700999434	5.76974529664933	5.58342581351454	5.62137791617858	5.44619666785562	4.60693370306323	5.59606449346271	4.56057434598734	6.05125027673092	5.22217471253398	5.37301128061609	5.58696285266692	5.355534340096
AGL (amylo-alpha-1, 6-glucosidase, 4-alpha-glucanotransferase)	-0.119428653698564	0.370628075333391	0.370628075333391	1	FALSE	6.03543916256154	4.70845764700824	6.0532416945797	5.64801093400706	5.45973651968594	6.11988111295017	4.92426619465286	5.22921874244925	6.15948185743666	4.84635290085511	5.98495612922717	5.54266046221267	5.59990391827268	6.13784981096842	5.19753518142354	5.13505049733744	5.92820448647176	4.872636715673	6.06550338041795	5.67964336112081	5.62151565244155	6.3279567666307	5.06597721575105	5.27255327462532
AGMAT (agmatinase)	-0.645333194385953	0.0339670772431081	0.0339670772431081	0.0708851652886986	FALSE	5.11538288427557	4.71174818201924	5.26801137458157	4.39824090526447	4.66286629863201	4.63415179662654	4.79574097737582	2.55992247720953	5.15533232552758	4.72442108109436	5.42866836142437	4.81318090521188	4.78102391996674	4.37819946796244	4.57840741375362	3.40381306161659	5.11346297494177	4.68444848058704	5.35066696592921	4.53576060051522	4.711373759232	4.24808696039988	5.02062220616079	3.78111836980487
AGT (angiotensinogen)	-0.272247834895483	0.0101403925367606	0.340472262694252	0.0101403925367606	FALSE	NA	2.47843344348749	NA	1.61074257707927	2.05630606033188	2.18904647955417	1.25946533573022	2.12450018928845	2.90113141865231	1.90770596874787	NA	NA	NA	0.442248181468566	NA	NA	NA	0.917401201630892	NA	1.73611992706758	NA	NA	NA	1.84648128091924
AGXT2 (alanine--glyoxylate aminotransferase 2)	-0.268071373479659	0.0444361713730511	0.0444361713730511	0.409013193848762	FALSE	7.61931029268904	7.94544383637791	8.18568817912957	8.36935305977073	7.83462905831261	7.57913488213587	7.64476480146784	8.05067037929551	7.62420327203048	8.04939116984908	8.32182890619365	8.33373231294214	7.77326450964731	7.73598919046628	7.55432023983038	7.84189137395299	7.62230079102488	7.80960737378898	8.22174177375028	8.20685808078266	7.64473596544536	7.74652103914397	7.69589640564254	7.99078472123283
AHCY (adenosylhomocysteinase)	-0.147810045282715	0.0618641208027049	0.0618641208027049	1	FALSE	7.72896806956181	7.68189195745977	7.57754212424466	7.51149175929484	7.6056647045122	7.47753162613986	7.30867577138258	7.51765364239942	7.7860539425058	7.65848999599814	7.70971108476016	7.48957504655294	7.3248915907641	7.42396467542422	7.38886112277799	7.681653061112	7.84738312968339	7.62032247868161	7.54065502499625	7.52079151862146	7.54530430483694	7.54402937159909	7.46656186777252	7.61436385024734
AHNAK (AHNAK nucleoprotein)	0.113035504490998	0.165536147741107	0.165536147741107	0.288214325615943	FALSE	7.32464861509302	7.38697472306118	7.02265632318658	7.23716214902522	7.08002869198429	7.31459683850971	7.42549287415888	7.47489026167805	7.37570847810499	7.37443963223654	6.95314881283224	7.20701432017753	7.17878434452529	7.39788850813076	7.38328956603169	7.5259827107615	7.34704550428883	7.35594126923885	7.01619542991025	7.17096657178337	7.10835717809042	7.39218860497066	7.40782858525683	7.43899971873248
AHSA1 (activator of HSP90 ATPase activity 1)	0.0921557655097487	0.278575508839218	0.278575508839218	1	FALSE	5.52454328211719	5.08655026023095	4.98188917675251	5.40418786282909	5.34641090146729	5.35800233668023	5.14585676208018	5.32796395000756	5.27438467651965	5.15944350922506	5.31621454388012	5.40759408662716	5.6364158133875	5.34492789185382	5.2553345492795	5.15513394875987	5.18906546209226	4.85479858379873	5.3102274056591	5.29064188289214	5.79411169857673	4.90596216312106	5.43681146560594	5.19847843792123
AHSG (alpha 2-HS glycoprotein)	0.140127757686326	0.00625623713255891	0.233216242560394	0.00625623713255891	FALSE	5.62243551066388	6.23240557672324	5.49625461006128	6.29296023489441	6.04410773782971	6.10442892224504	5.96953502853967	6.03903088981498	5.62738504757268	6.21921886867228	5.49360570731926	6.4830402210043	6.19907747854272	6.26481788670616	5.90141963454102	6.1265268994488	5.72362681757132	6.13368681369101	5.75978700798049	6.41487293249011	6.13566414507335	6.11467102507432	6.01605276383894	6.26548002922546
AIMP1 (aminoacyl tRNA synthetase complex interacting multifunctional protein 1)	-0.0570974909555013	0.327692301603978	0.327692301603978	0.94313920287879	FALSE	4.78879009866328	4.34781445312572	4.45532064390192	4.5745193567155	4.57193159483802	4.48972274753631	4.75387726200953	4.42260304756455	4.76779778955803	4.36427125577994	4.57795444732583	4.40846052220449	4.15421053058834	4.70648634825951	4.26792525817579	4.51645015989978	4.56059268700198	4.52028394433355	4.57985595135068	4.61543983974442	4.63497654229931	4.50935381046972	4.45220004940622	4.39619374719226
AIMP2 (aminoacyl tRNA synthetase complex interacting multifunctional protein 2)	0.593906118815577	0.203076467996444	0.203076467996444	0.476407680421892	FALSE	3.10976004535835	1.34629316790285	NA	3.56766712731665	2.98358102542002	NA	3.99611753767891	1.92418351771177	2.81528235166573	2.08323720018261	NA	1.99988457977986	2.99230981284985	NA	4.41862174713067	2.87987629216656	NA	NA	NA	2.53162849114357	1.58111017522555	NA	4.02543637801671	2.98445810744678
AIP (aryl hydrocarbon receptor interacting protein)	0.27277683934471	0.0198166502799796	0.216023095149073	0.0198166502799796	FALSE	4.44728824795638	3.20743998667303	3.8783133642969	3.3758874172405	4.61257661221754	4.01135250722991	4.81987762472604	3.37847000645038	4.54524560538529	NA	4.12287974975524	3.75326221926786	3.55549715660759	3.80856009939136	4.494729205669	3.44658708530688	4.16757470111194	3.67920983277933	3.51135417775577	3.70341082797872	4.83746394539897	4.10530093010739	4.70180408425447	3.7467749568144
AK1 (adenylate kinase 1)	-0.462918901921509	0.163015787406497	0.163015787406497	1	FALSE	4.19512708222807	3.43190371641402	3.34006371965279	5.08839604791895	4.23302905744518	NA	NA	3.67785773917198	3.93553518086802	3.57117924313003	3.28704078144017	5.16416276661077	3.56486589508793	3.56022582239965	4.28475100953423	2.62787994386363	4.25633136547354	3.84986919094328	NA	5.28473250497456	NA	3.17457579900975	4.03211847991791	3.8274328996296
AK2 (adenylate kinase 2)	-0.0956059569777277	0.299852019948311	0.299852019948311	0.328551232239708	FALSE	7.2644426002266	6.80013629870384	6.86359160704187	7.15035658020834	7.15477761178082	6.4970821943397	7.09342284655693	6.73258126117715	7.10017873175224	6.77872110475891	6.74825995012392	7.3316962605275	7.02909945730875	6.54923019693957	7.05879269686594	7.11885803752587	7.23164360526302	6.84762115579338	6.71504221490687	7.20104568624506	7.04672022829541	6.46340175941718	7.1435056656665	6.99799235594499
AK3 (adenylate kinase 3)	-0.150334049583778	0.0517504936016962	0.122518414172706	0.0517504936016962	FALSE	6.27150411378005	6.57297756102931	6.23909248294191	6.77352167630252	6.3699445109307	6.3722243003134	6.51887185441804	6.17009330604617	6.32565264965238	6.56446048398108	6.57196647259809	6.74324566282055	6.10454214534592	6.57247741094074	6.42378319927695	6.36429051895078	6.38462490461747	6.5687815397791	6.42840372510474	6.7379841379079	6.13201125129296	6.62903015517597	6.28946563095822	6.4314725318599
AK4 (adenylate kinase 4)	-0.165227165383272	0.225559524969772	0.225559524969772	1	FALSE	5.04157154700155	5.56337781342852	5.13159771510704	5.29846037126364	5.44892076824859	5.51416329905206	4.89129766091913	4.62367375622866	5.01740529506491	5.54965377039834	5.50759803978708	5.13798297623109	5.47998392424743	5.36121741979626	5.22135124430149	4.4531948956781	4.98483084258546	5.29132728023028	5.40443994705272	5.1568415245884	5.36054337313601	5.14153497275943	5.09720203130802	4.50927779246457
AKR1A1 (aldo-keto reductase family 1 member A1)	-0.0426044282471528	0.370132233356268	0.370132233356268	1	FALSE	8.14815623018167	8.30292218051555	7.7563895273287	8.05163312063575	8.16266322471239	8.05958241151619	8.01777161943617	8.00835018214958	8.06650363658739	8.30761977890272	7.79886705025578	8.19877897135739	8.05958241151619	7.91715125713214	8.0320567503465	7.84540850500705	7.89403558635312	8.2032060514462	7.81358881905316	8.14676212518444	8.0860512800403	7.95019426671484	8.02479061494699	8.01360741531768
AKR1B1 (aldo-keto reductase family 1 member B)	-0.0238368492038784	0.26773038194999	0.450948268186223	0.26773038194999	FALSE	4.49648791545605	4.48891984251054	3.86661130027101	4.24763135090694	4.17191935047528	4.13314426788628	4.09203825662039	4.65384537254429	4.47846062520772	3.96570118303438	3.79733469409407	4.18493086824683	3.7428469988013	4.16468170792007	3.81907545330719	4.45405741883808	4.4636682269076	4.27270255934986	3.73214978413468	4.20626812452098	3.83850810278066	4.04953493334933	4.16423116490485	4.63094125676642
AKR1C1 (aldo-keto reductase family 1, member C1)	0.852339107199169	0.000109509929775989	0.000109509929775989	0.100683024245437	TRUE	9.21114607669542	8.81210027413432	9.17030065436486	9.47259946227889	10.1445052988551	9.87168812420385	10.5408932681612	9.61799632591864	9.23530104199913	8.87648011132776	9.07997271090569	9.43870246092307	9.99189026731136	9.84482343457561	10.5149211246899	9.58851039546433	9.22945574013417	8.88326950757384	9.07592298737519	9.45392494641461	10.1282392618066	9.8099979771306	10.531069492726	9.58271028967375
AKR1C3 (aldo-keto reductase family 1 member C3)	-0.19035745428618	0.225600923086259	0.225600923086259	0.754335672825578	FALSE	5.4967339638283	6.27563473664092	6.1317828952189	6.54844741404169	6.23942668436991	5.7419037737257	5.40274263852502	6.47265997478227	5.82296972758041	6.22440113444056	6.1598430879276	6.5050699728928	6.41993490413675	5.99725175504319	5.31476539638872	6.12824596486581	5.9316452401804	6.3006746995574	6.198344847407	6.63114940226793	6.39571405948128	6.04103704349707	5.57156456902687	6.21716090670716
AKR1D1 (aldo-keto reductase family 1 member D1)	-0.0283485352622129	0.42704776365538	0.42704776365538	1	FALSE	9.34481740339671	9.87105045326881	9.74172482824337	9.8263562210659	9.72984673108267	9.66284636515948	9.75335549533251	9.52235005379411	9.33862720152068	9.81001565626163	9.8007591817702	9.8469617898351	9.67216718961653	9.53492924383869	9.66485790085174	9.57723620405903	9.22057422101428	9.84452061059015	9.75408244076584	9.72605974374157	9.68271725068111	9.61263816360477	9.71048790380954	9.66193482649749
AKR1E2 (aldo-keto reductase family 1 member E2)	-0.367637261911947	0.0106421522642126	0.0106421522642126	1	FALSE	5.68605224160798	5.66905795551338	5.54913006140292	5.49396749887319	4.83018432364891	5.00576825018106	5.37847347456318	5.49259348976594	5.53197713158688	5.46020522034822	5.42891955352646	5.46562843732192	4.75128160530788	5.05270715141654	5.26764440809303	5.55797061405376	5.70515405898821	5.50587822989377	5.50175121761584	5.47730171174079	4.79601104675545	4.97171827615603	5.33531174130531	5.62371179422913
AKR7A2 (aldo-keto reductase family 7 member A2)	-0.260857614536687	0.0606641841534308	0.0606641841534308	0.223308702460971	FALSE	7.37028636030342	7.75517467675934	7.14606456717837	7.44808325832996	7.44961089418811	6.85931114355317	7.18912280365924	7.27797545155435	7.61217554247455	7.77127156317614	7.10064131597347	7.54558232242485	7.08309633071827	6.92261413337158	7.134087426781	7.51758278446792	7.49299878235822	7.81389660220393	6.90625326454449	7.5352753766208	7.25062056014066	7.0207133142222	7.28913359951954	7.37354381573127
ALAD (aminolevulinate dehydratase)	-0.0916452346522961	0.197885282910323	0.197885282910323	1	FALSE	7.21816118709516	6.88024471605846	6.91620193297064	7.14778493967252	6.99993237208492	6.78405896118475	6.97353091948403	6.96050012625442	7.24424013626092	6.81707318912508	7.05157874558944	7.19684306782391	6.82103411217672	7.06590615037144	7.05505462356174	6.95657944167458	7.06437631947501	6.80935012865107	6.98628577489052	7.13067351685106	6.81823703971209	6.98405382246759	6.9624333435708	6.98174992609318
ALB (albumin)	-0.295934918550597	0.0580299704008365	0.0580299704008365	1	FALSE	11.0089467786841	11.63164089946	11.014766739403	11.9121595730275	11.0136227674504	11.1025925241968	11.0095977117115	11.1856435841383	11.0475465680254	11.5098492151261	11.0179636520415	11.9048566155616	10.9864678227362	11.0722666151321	11.0417549631168	11.1589378229955	11.0004648561195	11.526821975485	10.9986891445038	11.8146865989361	11.0174835225931	11.0444009502847	10.9851944285588	11.2192108808524
ALDH16A1 (aldehyde dehydrogenase 16 family member A1)	0.188038174794655	0.112000145170762	0.112000145170762	0.94578947529836	FALSE	5.38034850234509	4.52147795265951	5.22108438616264	5.08955323389095	5.41441971321019	5.18996289286803	5.13729858092114	4.98416094395077	4.73205207330029	4.59420216561862	4.91020018615903	5.10623942642952	5.30761795755839	4.9247460074871	5.09034111502604	5.04756892443829	4.92668263861519	4.65275607874281	4.85165410770989	5.08994722824296	5.28760526989365	5.0881034253405	4.93304380494606	4.9277874417722
ALDH1A1 (aldehyde dehydrogenase 1 family member A1)	0.0319515105809735	0.328336606179617	0.422538798947507	0.328336606179617	FALSE	10.5486870708456	11.2078562568428	10.7972805392217	10.78864493198	11.1018509557964	10.8120007691805	10.8159596182149	10.7617091224551	10.5429834717561	11.1272076507966	10.9477757221916	10.8553045534014	11.0031383905317	10.7978722412011	10.8922164468223	10.8853837046998	10.6361442463741	11.2123322259765	10.915393918401	10.7922859948268	11.1139700105404	10.7940421469368	10.8925352274911	10.8846360757157
ALDH1B1 (aldehyde dehydrogenase 1 family member B1)	-0.323840848278703	0.259482452141546	0.259482452141546	1	FALSE	3.10054881099426	2.43471895612509	4.33335216969626	4.36375981209615	4.12971988129266	4.28612708347053	3.10181645374298	NA	3.41050392782298	NA	4.49536898458799	4.61751595225671	3.76279526970946	3.62717489874623	NA	2.52633678741953	NA	3.70022884730187	4.35484000552476	4.25728977381429	4.24552608626634	4.26301937768218	2.56976570284921	3.31743721625422
ALDH1L1 (aldehyde dehydrogenase 1 family member L1)	0.0224298733619963	0.438147125483948	0.438147125483948	1	FALSE	10.8048892857165	11.3426580745959	10.7662224482876	10.9595238514946	10.8446900743316	10.8196043234145	11.0097236648329	11.0523370924342	10.7896070004804	11.2128915067144	10.7523388286993	10.9073338556706	10.8708424561407	10.850640050917	11.0033422200861	11.1175262266698	10.7711840612239	11.2182483879801	10.7350482412909	10.9321187659937	10.8944085375631	10.8380614648967	11.0498961848211	11.110150492384
ALDH1L2 (aldehyde dehydrogenase 1 family member L2)	NA	1	NA	1	FALSE	NA	NA	NA	NA	NA	NA	NA	NA	NA	NA	NA	NA	NA	NA	NA	NA	NA	NA	NA	NA	NA	NA	NA	NA
ALDH2 (aldehyde dehydrogenase 2 family member)	-0.0266429254231719	0.361837668728743	0.443008110146815	0.361837668728743	FALSE	8.28513862549696	9.03853220740997	9.13438524646782	9.22023320438219	8.99760855537632	9.12062409978366	8.91163166804352	8.66644771416527	8.49045380526014	9.01762409877134	9.12220420166445	9.17869472531406	8.83503979899476	9.01506653323029	8.97632353485268	8.71309433745892	8.37158935403276	9.00641023912548	9.1540028826188	9.1724200076119	8.91892285154046	8.97980243326863	8.95491166320731	8.78250030315599
ALDH3A2 (aldehyde dehydrogenase 3 family member A2)	0.335105458249212	0.0410982467082061	0.0410982467082061	1	FALSE	3.38707298009108	NA	3.70675155361712	NA	NA	NA	3.87584885478863	3.87283860724899	NA	NA	NA	3.53264112404391	3.64946600880863	NA	NA	4.00458228875417	NA	3.41588032795334	NA	3.33035761338953	3.71427849317591	NA	NA	3.74086281563291
ALDH4A1 (aldehyde dehydrogenase 4 family member A1)	-0.392334340468427	0.0182752966701615	0.0182752966701615	0.343149733498914	FALSE	7.96405201104085	8.41729135769347	8.65013266735304	8.42527046237109	7.5235384336635	7.95501631924017	8.21652276877322	8.07510472220948	7.80531825463758	8.32857171372636	8.6187709036495	8.4411140936031	7.35831713381552	8.10018924667734	8.10566760289832	8.05504919902947	7.94578910543423	8.31434759050335	8.64353876194739	8.43826373785917	7.64257883935257	8.1287161325336	8.16145944466922	7.9622887313356
ALDH5A1 (aldehyde dehydrogenase 5 family member A1)	0.134403863026121	0.0447194991942982	0.255056129813893	0.0447194991942982	FALSE	6.67776191779934	7.27058500457022	6.38643677651157	6.71582474757611	6.46288176088163	7.15789258020155	7.09264087509626	6.95388214097119	6.61463476313392	7.29306694773445	6.57548932834435	6.6687715492385	6.59878650556874	7.2532140252646	6.86610433439313	6.88280198158634	6.72295776851069	7.30925805722578	6.45559353942187	6.68893564506145	6.56183780220969	7.23182597763501	7.14150431897029	6.78879009866328
ALDH6A1 (aldehyde dehydrogenase 6 family member A1)	-0.148089829326599	0.102932839144421	0.121731575028775	0.102932839144421	FALSE	7.72015531643263	8.19507687072775	8.33193357498648	8.2944875002027	8.01415998920106	7.95300326689012	7.99921081033579	8.0049619923508	7.63990501313749	8.1255116272364	8.30636250442407	8.26655700277012	7.92076371933124	8.00217930231248	7.86289767001989	7.99362341822965	7.8877689486479	8.19906373285791	8.27776163287693	8.17755906651351	7.93739147672917	8.0258759518167	7.89685307289671	8.0341441687811
ALDH7A1 (aldehyde dehydrogenase 7 family member A1)	-0.0870161099740689	0.162455134062622	0.312257797253026	0.162455134062622	FALSE	7.21857776598743	7.52255799287044	7.55000023802519	7.74289549085061	7.40172431788864	7.08904257575291	7.25306271015037	7.82031939492035	7.14495388855251	7.34729359708378	7.59097620698117	7.78469372986768	7.43413612633484	7.29059949548453	7.15278171319843	7.71366832420338	7.11662467458231	7.39457416154052	7.67906482507327	7.71524132049245	7.42429228288315	7.35573869981355	7.13216552547809	7.69572940611028
ALDH8A1 (aldehyde dehydrogenase 8 family member A1)	0.189666270493348	0.0871330334344586	0.0871330334344586	0.178972900498857	FALSE	5.9553941806081	6.57215752710563	6.56007140565105	6.22783924906673	6.44778745325752	6.65254385739768	6.41488984090217	6.36941762522648	5.99219740202415	6.63383948991437	6.42742850655184	6.31989607124497	6.4777032285005	6.76008785037888	6.48697174437041	6.54520080682847	6.09256899699132	6.5575096526656	6.6262901868079	6.22568174891394	6.50717462373398	6.7574233468218	6.47089472881114	6.57677455723675
ALDH9A1 (aldehyde dehydrogenase 9 family member A1)	-0.0842621009119207	0.239024273944925	0.239024273944925	1	FALSE	10.0366406953288	9.90895847860225	10.1043366598147	10.2598138669407	10.0785778142984	9.83526881513046	9.8264070708242	10.1918858430888	9.99064292326716	9.97190274604547	10.1655351413779	10.2848472294186	10.0490861695373	9.80720839090135	9.93586191370916	10.2021850574648	10.0148294921035	9.98119621469091	9.9790821661339	10.2797382475311	9.95965135513894	9.83180917001201	9.96781705190538	10.2806199983013
ALDOA (aldolase, fructose-bisphosphate A)	0.258204506820257	0.0580299704008365	0.0580299704008365	1	FALSE	6.42900662324728	6.09225818867163	5.85159664480017	6.19519599712831	6.28486018160531	6.09719570928542	6.42945695772629	6.88858496987409	6.2553515462358	5.98055090134606	5.99512945462185	6.3225465178212	6.25737086970998	6.01833595548651	6.4257731481074	6.70901486490327	6.34787113359388	6.06517806698733	6.13385939912268	6.27334057743003	6.39592822548887	6.32246539872347	6.2495211905662	6.9618316613725
ALDOB (aldolase, fructose-bisphosphate B)	0.0210532680733381	0.438147125483948	0.438147125483948	1	FALSE	10.2250507447626	10.1567909737714	9.8496928293135	9.95572254895438	9.86410100455919	9.91740042584343	9.96868119127746	10.2556659538131	10.149518505347	10.0102763290877	9.82204496000873	9.97838156150074	9.91339808086938	10.0687379786784	9.93626838508802	10.2785075365619	10.2156179330343	10.0862158564105	9.734982216421	9.92182606385307	9.85990589485328	10.0382056937663	9.98564273458696	10.2722448594476
ALDOC (aldolase, fructose-bisphosphate C)	0.181742633573197	0.178698474927007	0.178698474927007	1	FALSE	4.92196943532242	4.45680614923047	4.41913434086173	5.25032115971788	4.54288947763687	5.15729842361065	4.73469878303929	4.98398772226514	4.40045595594577	4.53168712351534	4.38007138739965	5.07954451709836	4.99819550315325	4.51080372035832	4.97312907215735	5.37880637458058	5.17657011618334	4.67301927059965	4.58263427733273	4.65843429765008	4.98374608885945	4.76293342987731	4.68258453324651	5.00248650495106
ALYREF (Aly/REF export factor)	0.133404793945642	0.324712866653886	0.324712866653886	0.59356209575183	FALSE	4.02186167122405	3.67037582567705	4.15267829703355	3.50837794179736	4.08444700456192	4.30928534610913	4.3358262239405	3.61242327518699	3.48542682717024	3.75642555672374	3.79933602515761	3.51524567262824	4.01847394491382	4.17307944947734	3.66676795164355	3.33732575119418	3.38402216869439	3.46521701400309	4.27096990610945	3.68395465677111	3.68310129002554	4.2076273963152	4.23391872938572	2.6524727275837
AMDHD1 (amidohydrolase domain containing 1)	0.0333902277566513	0.436310070480474	0.436310070480474	1	FALSE	6.00041696877314	6.04394593992792	5.61307779265369	5.75473253770713	5.95286469350881	6.38704539984598	5.83460251412286	5.37364125186281	5.67661720586151	5.80475573100965	5.56400006706805	5.80847772616168	6.01769257250297	5.71903554844428	5.64962695459563	5.59728087084445	5.80608685428888	6.22268286328778	5.48370293636778	5.74484459882102	6.01327911971019	6.15177359651245	5.64869551958324	5.57848591347439
AMPD2 (adenosine monophosphate deaminase 2)	-0.260407455286684	0.230113042415528	0.230113042415528	1	FALSE	4.0657273946981	3.75208488466365	4.08162084375883	4.09911843390612	4.6258783041239	4.06680390108674	4.01811781624391	4.15647751916552	4.28732453099328	4.0508934443564	3.6057076643718	4.22579162821954	4.56775229698178	3.55258610654438	2.20776793757217	3.44518373686515	4.03513999792848	4.21781233083886	4.25258974810227	4.35120427725799	4.25307405933446	2.91536983531071	3.82634509744236	4.26476910498403
AMT (aminomethyltransferase)	-0.264022325348877	0.18147317286797	0.18147317286797	0.361848094079787	FALSE	4.6194482264832	3.89512809121544	4.00205437703702	4.21200896011356	3.83971777476038	4.45526803160157	4.04706718499339	4.47132404813139	4.32765862494476	4.47076460682039	3.93734439215023	4.26895831593364	NA	4.74497910856706	3.83002202362656	3.12592711795987	4.13574827040367	4.67383905599044	4.16604052997714	3.92618923436347	4.01289042833639	3.84632281012498	2.93977383279512	4.19804618857919
ANKFY1 (ankyrin repeat and FYVE domain containing 1)	0.163750307305632	0.231645846184643	0.231645846184643	0.914706142626505	FALSE	4.91656263032139	4.30007978394938	4.14403820955381	4.25383047030182	4.53661867398029	4.63064426993776	4.8566919434978	3.93133321309593	4.09707980062773	4.75093873661028	4.38150488256731	4.178818199223	4.50960717489542	4.81981632800116	4.89688212795538	3.77149475166957	4.50697635252916	4.41221923883707	4.47094026873537	4.00862134204999	4.701881692315	4.46757294643683	4.91336815967972	4.35070232150902
ANP32A (acidic nuclear phosphoprotein 32 family member A)	0.150587975419401	0.216023095149073	0.216023095149073	0.94578947529836	FALSE	5.10802256251641	4.63132550193202	5.3665740081334	5.22609230774274	4.97158493743808	4.87660043628769	4.86157826939476	5.08200423222269	4.52135231409766	4.82322965197181	5.29032855524227	5.26442007993312	5.25588212827803	5.16734186915581	5.33813199515192	4.97739899817647	4.94751655007191	4.51170205973909	5.31319868040389	5.10646557978012	5.32265647198327	5.42766985912196	5.47102483906676	5.16540952031982
ANXA1 (annexin A1)	0.151676013515774	0.228674638800899	0.228674638800899	0.460220130973401	FALSE	5.0799071303079	4.96253976891621	5.01922597784149	5.19416192781141	5.54628021938624	4.65640484060543	5.41280184484384	5.24599756766386	5.28416244827247	4.82787490256846	4.87238061741802	5.13932214008559	5.2570332544569	4.50218418594761	5.42405540493814	5.32849901101805	5.25696157177732	4.6587655997657	4.92419967334858	5.17338332121472	5.44528969759275	4.64180032791521	5.43223119685822	5.32041969029089
ANXA11 (annexin A11)	0.0529050131044965	0.429775871326521	0.429775871326521	0.96545637577412	FALSE	NA	3.27208143333728	NA	4.00182925914209	NA	NA	3.56620629346551	3.46342628302167	3.91888231410769	NA	NA	3.70973175942069	NA	NA	3.76168951179364	4.2118844019403	3.62366790413957	3.76626651631807	NA	3.89210925997452	NA	NA	4.05135469878083	3.70678470085922
ANXA2 (annexin A2)	-0.220027381761118	0.00151149246261953	0.234025225970387	0.00151149246261953	FALSE	NA	4.16596016191941	NA	3.75402162534991	NA	NA	3.65289945387296	3.65002924052765	NA	3.73687542290827	NA	3.46308618517924	NA	NA	NA	3.37420486033972	NA	3.95700450395258	NA	3.59748350073796	NA	NA	NA	NA
ANXA4 (annexin A4)	0.0866428953703921	0.438865246350493	0.438865246350493	1	FALSE	4.29733817360183	4.43354037578594	3.16132177703362	4.36687470436103	2.99110728804679	NA	4.727561097084	5.0049103225878	4.55015573643941	4.3993146724374	NA	4.46698595477557	NA	NA	4.43361381491711	5.12209701668682	4.48563291174182	4.60593281236936	NA	4.22761786861066	2.85791532613461	NA	4.7841636845341	5.16754660269721
ANXA5 (annexin A5)	-0.146286209279687	0.00123059589439853	0.233210264982349	0.00123059589439853	FALSE	6.40709437545277	7.01508047561318	6.78914235257824	7.33331638635055	6.78813754939943	6.83872491027392	6.28822196484565	6.77922031629163	6.39964963365344	6.85516748556588	6.76097935979164	7.29890570775459	6.89521778294097	6.8164717115882	6.31115976608958	6.86093797494944	6.44965380977815	6.95808865848008	6.80785720163538	7.24675009768848	6.77089510198547	6.94516287854761	6.40305634794114	6.86904472813309
ANXA6 (annexin A6)	-0.28310235116879	0.046509928155045	0.360515507386815	0.046509928155045	FALSE	7.10513327721613	7.66297450410595	5.50282703153218	7.80211565060718	7.05460974416595	4.5282399860379	7.70576369255134	7.54670928928295	7.13520649943067	7.64119195891486	5.72405266269995	7.74815929815186	6.93882681870272	4.72738138477201	7.67029508761126	7.54545104301797	7.14153497275943	7.61162241416925	5.46140086430973	7.69137363941602	6.98927527565298	4.79966758391595	7.68390694892657	7.64023770465013
ANXA7 (annexin A7)	-0.272368876028218	0.230087115378985	0.230087115378985	0.754335672825578	FALSE	6.07645434373366	5.87116352949449	5.74775796247458	5.77448663154701	6.00493503444447	4.43387415989957	5.78717907208339	6.17735176212245	6.0735075012456	5.92784905823806	5.73287969180517	5.57384407731775	5.98580323697234	4.41441971321019	5.99447111071399	5.91324368087	6.16252023396837	5.64425431866675	5.84663121036014	5.81111133949504	6.08464896517965	4.21662558818393	5.93524757116826	6.02623349115976
AOX1 (aldehyde oxidase 1)	-0.225175407918938	0.0053055909585886	0.0053055909585886	1	FALSE	8.38951088559665	8.53252346690852	8.37156757451223	8.33506425983047	8.24668360200764	7.97764055218343	8.16153502526669	8.29893777400674	8.3685413825989	8.40605190364331	8.46847335130374	8.29758579225296	8.23965580632714	8.075425665826	8.15514710724727	8.32508954068894	8.49528742855495	8.37328279366819	8.45492847170295	8.33211265439361	8.16788976728858	8.03757989809696	8.17159715751015	8.2656431734897
AP1B1 (adaptor related protein complex 1 subunit beta 1)	0.265562042898468	0.0473361799460665	0.0473361799460665	1	FALSE	4.34429590791582	4.48780145427549	4.02407140647502	4.2885357502938	4.66323074786037	4.92099827610957	4.6869542744551	4.22830307533921	4.18745105402733	4.25818723255192	4.40475328765161	4.22632355704852	4.34034150412903	4.84602688451154	4.68523936879413	4.13546920167402	4.16068627970643	4.22352294813061	4.66086018053048	4.27922612066068	4.73159057159445	4.92946436639633	4.25769709318817	4.30714432999738
AP2A1 (adaptor related protein complex 2 subunit alpha 1)	0.098786879167617	0.0604816780935139	0.438800360937696	0.0604816780935139	FALSE	3.99291341795973	NA	3.47972207011429	3.0442472192938	NA	NA	NA	NA	3.77922819719388	NA	4.22529035638077	NA	NA	NA	NA	NA	NA	NA	NA	NA	4.1696925485154	NA	3.43644171419682	NA
AP2B1 (adaptor related protein complex 2 subunit beta 1)	-0.228414354939187	0.318112335664313	0.318112335664313	1	FALSE	NA	4.01866977821701	4.35627764779529	3.21078782605488	1.58802257556034	NA	NA	NA	4.04534685778832	3.92274018455546	4.20779135978399	3.91045445585037	3.95761748798149	4.61167404845155	4.36112265101174	3.849288742314	3.84052365962151	3.86714527652205	4.33969325713088	4.2187734196696	3.93109678400456	3.65669085241421	4.12693156975123	3.81126550377674
AP3B1 (adaptor related protein complex 3 subunit beta 1)	0.21488632287063	0.000164698874261951	0.217804701023543	0.000164698874261951	FALSE	NA	3.1196649371823	NA	3.37672101576961	3.69852965776823	3.11985082539847	NA	3.77624087964798	NA	3.22937411733497	NA	3.48751207477967	NA	2.84864397045106	3.33722583118577	3.65358745622635	NA	3.0335040544934	NA	3.3554251014784	3.86724413932803	NA	NA	3.5540362243436
APEH (acylaminoacyl-peptide hydrolase)	0.0985353274300225	0.165536147741107	0.165536147741107	1	FALSE	5.32148079008886	5.46028059155634	5.46000530372375	5.49010477341522	5.65002062129083	5.73834090881249	5.69781829158986	5.45718713859371	5.49456601663626	5.43784693134466	5.65799434795093	5.4307301914724	5.65160856446191	5.41167029003473	5.41629592711549	5.51449472415407	5.59015286623498	5.55510137780196	5.33882372146778	5.20629938653472	5.52757709200067	5.64032592735474	5.36102787600157	5.55944286597808
API5 (apoptosis inhibitor 5)	0.154659701056457	0.244294681160509	0.244294681160509	1	FALSE	4.40748871975999	3.79545527204412	3.90697715471422	3.97663858317333	3.7328986807561	4.6206802412243	4.05004887960722	3.82104687176759	4.10137273736782	3.86261008401129	3.97894607528921	3.84449613084878	4.39559753981989	4.15823198842219	4.55730592512552	3.66372033157893	3.79516431392604	3.40937735776754	4.60150636292316	4.07304899063911	4.20361620430208	4.37574843731236	NA	3.89601991229741
APOA1 (apolipoprotein A1)	-0.0436284153311726	2.41830484075938e-05	0.41756473006489	2.41830484075938e-05	FALSE	7.36623477553305	7.56553624994611	7.02310007233757	7.67108102928862	7.03140622466294	7.41316246844879	7.30408203909623	7.67814234748666	7.41017147756178	7.52677308067883	6.93215568443206	7.63756677693468	7.03774460748754	7.24920828575398	7.37160242158725	7.65764715007445	7.35680407249408	7.62584032320337	6.91647664443772	7.59957815761221	7.12838620634597	7.42042345077008	7.20924864437569	7.60672351439643
APOA2 (apolipoprotein A2)	-0.0481717566149452	0.428234739025731	0.428234739025731	1	FALSE	5.48514663373862	5.06638631197264	4.83028068064903	5.29647576215322	4.78756306179229	5.17761487414502	5.21405873213808	4.72694562562231	4.86056558005801	4.86366098238948	5.03482316774382	5.19375203431341	4.44748001612049	5.69799338690171	5.54653644193974	4.86297203638255	5.43010793638993	5.22472718182536	4.8329052003484	5.74499524889386	5.04865906074511	5.32858876691758	5.27036074273977	5.17699289565178
APOB (apolipoprotein B)	-0.0438537982043196	0.369759460314137	0.369759460314137	1	FALSE	7.01380837576387	6.86580749119548	6.68830626712831	6.59140715076698	6.42465676374871	6.77207039217664	6.83524196684402	6.83922898779024	6.96133392686155	6.85273548252642	6.7436092130052	6.56573577271092	6.64134660433165	6.81339642123452	6.81610046201376	6.73274404917242	6.93439855243498	6.74781702891167	6.65746851779265	6.54093239051364	6.42549455260806	6.82539132511789	6.78583822511306	6.72560484100889
APOC3 (apolipoprotein C3)	-0.159185292195106	0.247761237852977	0.247761237852977	0.320138839221277	FALSE	6.45843122189728	6.24024753635049	6.0269438791345	5.73436007993188	5.35445568691237	6.36769954892303	5.96844101247257	5.9892207698836	6.26241060594861	6.34783925110455	5.77544040637972	5.99591409763897	5.7113572383413	6.14490495827229	5.89478624189547	6.55332978122285	6.41476471396013	6.25871677292512	5.82345641049385	5.98976573493301	5.05504811412057	6.26910423185584	6.09283112338395	6.01688849707299
APOE (apolipoprotein E)	0.105326783306984	0.0708851652886986	0.289037276971661	0.0708851652886986	FALSE	5.50539555325999	4.9061786904373	5.19062671143443	4.74942163652242	5.20593592378219	5.34740345312111	5.36887309081376	4.81518601259272	5.24424394253783	4.86275884255241	5.15394311498124	4.67457364016829	4.90284056105608	5.30085221145935	5.18356194233286	4.80437887232857	5.27559935490247	5.07016603637992	5.14569375674242	4.60797531317364	5.20489192483723	5.24638528366721	5.49171202591768	4.7784766908674
APPL1 (adaptor protein, phosphotyrosine interacting with PH domain and leucine zipper 1)	-0.374366494095907	0.213916697183202	0.213916697183202	0.282071669098068	FALSE	NA	2.6479936713485	NA	NA	NA	NA	NA	2.78105120611068	3.21302059681506	NA	NA	2.85734208800994	NA	NA	NA	NA	NA	NA	NA	NA	NA	2.71376618849479	NA	2.10043947928031
APRT (adenine phosphoribosyltransferase)	0.0266142781932094	0.447611627301817	0.447611627301817	1	FALSE	5.29814140386427	5.43159287539738	4.9460149486195	5.10522968000913	5.19046473626657	5.40606721455202	5.49933567266088	5.32624610488322	5.4001553460842	4.91445928327989	5.14009558573552	5.22574921965466	4.71519051685079	5.78527066895538	5.32639353165766	4.43613518173186	5.33297282106614	5.26860656048205	4.68561502901634	5.24960841253901	5.08347719985372	5.39892150650185	5.01097224492606	5.1391379252266
ARCN1 (archain 1)	-0.0432744883591178	0.000358288006505863	0.417073527917491	0.000358288006505863	FALSE	5.73670227829294	5.63861257448625	5.61223453031228	5.429468674591	5.89521293488215	5.44101529795213	5.96638893569722	5.09232162437936	6.00632720069857	5.57426200049954	5.81192308634957	5.54176571574485	5.80083002779585	5.54076504786729	5.97343678243548	5.33658689326034	5.86458979511898	5.5739258544235	5.78842731770493	5.51526775343182	5.86741219055179	5.57329574810423	5.89049776493143	5.19644967348753
ARF4 (ADP ribosylation factor 4)	0.0121695815158112	0.000725677685442506	0.478679322645093	0.000725677685442506	FALSE	5.62271076820381	4.85960684168753	5.22940334440393	4.91439230823728	5.87201116484698	4.59452466367314	6.01487076794711	4.170389794965	5.82858588749815	5.19472140209486	5.35315035502292	4.95303237725324	6.04613523186423	4.98543667343344	6.45597977917415	4.51604036872447	6.03414306803713	5.10155763577595	4.95523374694754	5.08875644343451	5.84598675433095	4.40135740989028	6.00613192934741	4.37246461858944
ARF6 (ADP ribosylation factor 6)	-0.173785127714141	0.0461848955974093	0.342897223898334	0.0461848955974093	FALSE	4.49612355897678	4.36884516043105	3.66870915617128	3.36664394308166	4.42920753331903	3.65576396832137	4.41880387365709	NA	4.64374076955458	4.16608874866289	4.25648233816527	NA	NA	3.79222026023244	3.72521763475607	3.05760276522176	5.09373762890744	3.58319411593911	3.66351540977422	NA	4.40118672320824	NA	4.17538088330228	NA
ARFGAP3 (ADP ribosylation factor GTPase activating protein 3)	-0.0637419918160818	0.0025299144829761	0.425382802895099	0.0025299144829761	FALSE	4.92260699806956	4.05737228656044	4.35657345521537	3.76349656136532	4.34161577798928	2.97475322487152	4.4824288340058	4.25027946612286	4.74500600901141	4.29917137804795	4.39310038758688	4.37581792894998	4.89061206294339	4.29080773469096	4.30601428255649	3.6686751224518	4.33164789732127	3.80341304529375	4.51417276939737	3.8494588980037	4.31341275353106	4.2672736022484	4.57700577689281	4.28405507472565
ARG1 (arginase 1)	0.0594636040044681	0.0135108953827505	0.390126898187423	0.0135108953827505	FALSE	8.39632220789426	8.70929752931851	8.60203442287145	8.3716808244287	8.42981260586632	8.84174673688196	8.03183626602763	8.84278717185093	8.34560927217331	8.66831062769968	8.59039617490983	8.30702772089994	8.39394812022338	8.86732198901979	8.07444121239848	8.87636346020485	8.3502408630531	8.54033343117953	8.61878558357167	8.28879226533727	8.48026512205446	8.77756437230572	8.01872874553839	8.86757836901897
ARHGAP1 (Rho GTPase activating protein 1)	-0.205020558330552	0.000725677685442506	0.2159211644394	0.000725677685442506	FALSE	5.57335028741435	5.32102251959523	5.72510308904559	5.06928971271553	5.69155370593486	5.21575236007679	5.49103533741959	4.6839153680726	5.70697252084697	4.99578749824517	5.55072524097643	5.22368897596921	5.86073441098641	5.0641283772349	5.21703291382507	4.93462028886291	5.84489779716981	4.90058186266334	5.9348443495686	5.05876672630353	5.41842610413758	4.95174630352982	5.34701005897801	4.5688286514886
ARHGDIA (Rho GDP dissociation inhibitor alpha)	0.029164454206627	0.397536296265777	0.397536296265777	1	FALSE	8.91307489917645	8.85225171119748	8.82366976026627	8.63033629991288	8.8219971440532	8.70104649348493	8.77994583556309	8.65831146805221	8.86031726338397	8.53576526533754	8.55465791521266	8.59258410843702	8.85967143993587	8.79145270111125	8.78246754017256	8.850811922162	8.76755217999012	8.80881619860846	8.70506210776162	8.67110226501439	8.74639675097796	8.60959615416439	8.57155167592685	8.89191429917407
ARHGDIB (Rho GDP dissociation inhibitor beta)	0.326460128712798	0.0627178392350674	0.0627178392350674	1	FALSE	5.98479667161298	5.16302365961086	4.95292059025585	6.05278973605992	5.94793026829597	5.95714151919631	5.81829073323272	6.04125612625948	5.96361977333338	5.38225914609535	5.29591032767377	5.77744075740491	5.78759179160643	5.43224122059725	6.00067159853401	5.79772636462328	5.70282651275349	5.00500916747482	4.96088697701478	5.50093905160251	5.82873058080143	5.46875598697409	5.84176686116895	5.73784086415626
ARL3 (ADP ribosylation factor like GTPase 3)	-0.25384056830891	0.00709532155266509	0.326988236497037	0.00709532155266509	FALSE	4.1878231611776	4.98636087241041	4.22821070689445	4.34362101270889	5.04249550803491	3.7964731636047	4.43146250277863	1.96158258407759	5.04223720885518	3.93657198572176	4.65063245917617	3.78996915901915	5.30265902771139	NA	4.49993515605866	2.84520098117101	4.65382817955751	4.46939110430101	4.5653656437141	3.80903365421137	5.276098343451	3.45789629907449	4.86350240526411	4.00490582947748
ARPC1A (actin related protein 2/3 complex subunit 1A)	0.0458689336681725	0.433895035120863	0.433895035120863	1	FALSE	3.77521914463771	3.93435608837985	4.49400591388673	4.07255174904202	4.2156863613612	4.37428138278441	3.5456471854871	4.29409135728802	4.26025152998653	3.27397980492731	4.05908699723769	4.52796485945001	3.81306287088879	4.40657748521744	3.91003224763979	4.15727012433521	4.10563617745334	4.01407851181053	4.3410748829945	4.53546824155634	4.54259236953483	4.44863669708433	3.75312312977726	4.48309989398226
ARPC1B (actin related protein 2/3 complex subunit 1B)	0.324575760975764	0.115897543908579	0.115897543908579	0.94578947529836	FALSE	3.44751307702089	2.07859617274682	3.45784378062122	3.48585184434801	3.65563804923464	3.2926168603722	3.72016900015183	3.61860280789305	3.70311177676557	3.3554251014784	3.71904102619751	3.90956191575822	3.61031028341843	3.66282073600438	4.25182511354263	3.92129350149762	3.8319785504885	3.19096877483419	3.74226496704013	3.94376195572586	4.02865754991996	3.69567095170673	4.39316218250436	3.91006103848865
ARPC2 (actin related protein 2/3 complex subunit 2)	-0.0652371564089159	0.378323764289153	0.378323764289153	1	FALSE	5.75584630852088	5.94014325362957	5.27934499858352	5.88763980448384	5.66746356640064	5.4613222770527	5.13525575974518	5.59516645916208	5.54938577836902	5.18783503535745	5.83748412951536	5.96228294654467	5.18856313163342	5.62734126909146	5.41275104554381	5.92299700948982	5.71282135585703	5.40082138584638	5.47306928130663	6.02708326002007	5.81961965009198	5.70485813487472	5.89252460260355	5.80304875543808
ARPC3 (actin related protein 2/3 complex subunit 3)	0.40036748966904	0.015590631172708	0.015590631172708	0.681473557314807	FALSE	4.27115671449946	3.69081934015993	4.11600703310938	3.77600920937333	4.32172610344191	4.17267152099994	4.10261614312058	3.94895587123934	3.93043457634546	3.80894101441163	2.82810347165265	3.68657896283964	4.31235296240934	3.87214910487449	4.23852702882098	4.32040524817626	3.96534102065669	3.84160082740555	3.67875927569355	3.91043526724837	4.31081996959683	4.01653197677243	4.24778323672554	4.44405742324647
ARPIN (actin related protein 2/3 complex inhibitor)	0.404461268875464	0.114865162490795	0.114865162490795	1	FALSE	NA	2.699107384624	NA	3.38416035390382	4.00847792498098	3.11911044970896	3.87067048920396	NA	4.07373456002101	2.94178804867324	NA	3.31812880867563	2.84568875282059	NA	3.47939872783537	3.80572581820127	NA	2.73004427975189	2.64984075480015	3.20391684373532	3.25863349155521	NA	3.74515126274416	3.63310566628687
AS3MT (arsenite methyltransferase)	0.0803138579218877	0.239310254401953	0.239310254401953	1	FALSE	5.5527182750956	5.61749244362991	5.61910189960565	5.62477645126587	5.8163539462071	5.64427162612654	5.80553236883953	5.6991879147066	5.3991266499231	5.94487718198511	5.71475105934309	5.65865136625078	5.91906353144199	5.82730586223927	5.70305362071928	5.75245959535609	5.73102299357744	5.96874742060513	5.91686354056262	5.65633046824654	5.86099010256437	5.89834139169169	5.84929875202777	5.59236733323326
ASL (argininosuccinate lyase)	-0.233711952199411	0.0274115339811574	0.0274115339811574	0.276409880811276	FALSE	8.60833615034766	8.59043360337188	8.33568065111294	8.25198413034041	8.03303749716296	8.16837126416738	8.12524297182751	8.54395206669504	8.59855875074878	8.5308744785945	8.31939665052568	8.33481852322375	8.07243813100466	8.17559944843445	8.17261252179572	8.49367935366251	8.62548237695518	8.61629152490182	8.42001914811879	8.34934315996979	8.09675204484898	8.22379418139556	8.11572515932319	8.55547108150028
ASMTL (acetylserotonin O-methyltransferase like)	-0.0893999587144016	0.264021598015299	0.264021598015299	0.456920427066171	FALSE	4.54744982914397	4.91191683560522	4.54429372306711	4.7064918738684	4.25951354387575	4.66274099794343	4.86392854177016	4.7438542210795	4.81469909439462	4.79075118951713	4.45468916963012	5.07453540656897	4.34335096620051	4.79363061862847	4.69460722467204	4.45539955875512	4.51595839651963	4.85842865860987	4.77174827303929	4.80416200490518	4.56632199674373	4.90176956805901	4.74666211003369	4.6905456025353
ASPA (aspartoacylase)	0.482717501588003	0.00709532155266509	0.0860179013883823	0.00709532155266509	FALSE	2.66150107372898	3.04464416482889	2.86895931886819	3.34024891524639	3.26529135894673	4.00704296961168	3.22933873640665	3.63947529361093	2.21697317992719	3.75998668913957	2.97035488145311	3.52268352648295	3.38036928382038	4.07742246997187	3.41317431839899	4.07190851002363	2.61318272368941	3.99418143472659	2.17126127980014	4.15679299583811	2.85389188114586	3.27476409389146	4.06047978140759	3.84022150554981
ASPDH (aspartate dehydrogenase domain containing)	-0.0347666157254017	0.412061809716193	0.412061809716193	1	FALSE	5.71555022304441	6.15479583569357	6.11136314417677	6.14340362332437	6.05798522655675	5.97178953834852	6.11437951936996	5.83193802762347	5.62756598453631	6.25804963331223	5.98720943026215	6.04792221881847	6.20194353692094	5.95464533750627	5.81884544929681	5.85178401541737	5.77483448989134	6.11695106512358	6.05414735825607	6.22003581324632	6.27813904792481	6.01153141952113	5.79754480872475	5.90410350377001
ASPSCR1 (ASPSCR1 tether for SLC2A4, UBX domain containing)	0.0066646519262507	0.478679322645093	0.478679322645093	1	FALSE	4.27122395959884	3.8550428671411	4.09016747926839	4.35284325405454	3.99223366453783	3.65052332401421	4.39399958592199	3.7486329721913	NA	4.03740858038058	3.99688583014582	4.16755061678996	4.48734485127701	4.0498833914761	4.51867361091819	3.91488019808219	4.0975602339983	4.24426297377176	3.37368996746097	4.50039416641579	4.40478734231206	3.62912343840125	4.37134976122151	3.99530360533524
ASRGL1 (asparaginase and isoaspartyl peptidase 1)	-0.0324872485116817	0.158001440990487	0.438147125483948	0.158001440990487	FALSE	3.96372379958758	4.35487525898649	3.93529943945012	4.53865610719834	3.98530004207748	4.30029947366564	3.96303940036309	4.35994278507408	4.22443393544	4.04995307300291	3.46794458433195	4.23668394455901	3.74868663649499	4.20864991173204	4.0805894492011	4.17191134655269	4.17638660729196	4.36368973719579	4.30205578809862	4.74649013605963	4.16818470319679	4.3901311145225	4.25813445631284	4.33547610986898
ASS1 (argininosuccinate synthase 1)	-0.216171637758031	0.150492408447346	0.150492408447346	1	FALSE	11.2371561724476	11.8934115113061	11.3539297273131	11.275792779996	11.2630872379368	11.1734960073744	10.7520209733932	11.6688849842662	11.2351825483866	11.7782578658841	11.4180845085923	11.2987728542596	11.1749007221629	11.1939010775747	10.7296462326395	11.7847984071518	11.1839020631296	11.7401939543963	11.3004555245791	11.2854368986147	11.1878778310698	11.0814501498684	10.7212017463206	11.6752513860503
ATG3 (autophagy related 3)	-0.0941684999835973	0.00153700832470522	0.370139141087959	0.00153700832470522	FALSE	3.79596430759591	3.46967762981719	3.74263145885993	3.47882946935304	3.64022758038813	3.55896554346589	4.24582268125164	2.99386996815599	3.7961408698098	3.83867953465735	3.5581329109111	3.69494703426423	3.68413424862587	3.09979004634992	3.99124518490185	2.66195249303147	3.97438246582073	3.3605187925671	3.70483877323772	3.51622951757701	3.98563704268517	3.23925138150331	4.13330869725304	NA
ATIC (5-aminoimidazole-4-carboxamide ribonucleotide formyltransferase/IMP cyclohydrolase)	0.0297695924452013	0.00443593484816863	0.380435251382358	0.00443593484816863	FALSE	6.89893387178018	7.11816243006313	6.86428521044028	7.04617453010114	7.02245659153012	7.03610765927267	6.97347351957549	7.10621220187633	6.84251377673176	7.03784342409648	6.89033724605243	7.07099032562593	6.83311779013673	6.97538944190833	7.04274281899379	7.01725383896894	6.93988476298329	7.02738631166375	6.81818590116784	7.04162630052223	6.91923280602002	6.9953714505722	6.92617737160715	7.10602371010909
ATOX1 (antioxidant 1 copper chaperone)	-0.00482509390549117	0.0195372594591373	0.476306710890145	0.0195372594591373	FALSE	7.89994294595462	7.57531233068744	7.97200904975454	7.75137668336632	7.97108365753601	7.6581329180114	7.83315574930268	8.00463621724704	7.90518841393084	7.74188490293268	7.94104173574861	7.73965911454889	7.67586531836139	7.5082860240476	8.03923711509862	7.96634971030193	7.98362069708666	7.8149605130157	7.71835477571829	7.85327836166015	7.95682334518043	7.84260177161955	7.54722616446188	7.83533040637032
ATP2A1 (ATPase sarcoplasmic/endoplasmic reticulum Ca2+ transporting 1)	NA	1	NA	1	FALSE	NA	NA	NA	NA	NA	NA	NA	NA	NA	NA	NA	3.96290063120573	NA	NA	NA	NA	NA	NA	NA	4.74029077801592	NA	NA	NA	NA
ATP2A2 (ATPase sarcoplasmic/endoplasmic reticulum Ca2+ transporting 2)	0.124620283630042	0.0109738575810127	0.324712866653886	0.0109738575810127	FALSE	4.46288339639095	3.95454996001581	4.50523674274762	4.03029193158043	4.24762375619625	4.62198737275624	4.992473880672	4.18946087484185	4.50933480634395	4.2421756550325	4.50738872603395	3.91214205417383	4.67168966284003	4.63761604203174	4.26539938789095	3.7673263941498	4.81563690603456	3.55797367642761	4.86342806623597	4.13371147001675	4.84708491524455	4.18520846288886	4.58636844310044	3.97795760198173
ATP5F1A (ATP synthase F1 subunit alpha)	0.178956312671033	0.11306233356587	0.11306233356587	0.46934801375828	FALSE	4.93470520017256	4.82442164624744	5.01492208221418	4.44626946556317	5.05315044513239	5.07125211063603	5.25193869875807	4.75746601764034	4.72662961791549	4.75358314384617	4.90436366757948	4.7805358306069	4.87964695957939	4.92789645372882	5.13740925366454	4.72853551037994	4.30725364246691	4.74190916533551	5.0376326071479	4.59235537227385	4.9290713640476	5.09913947914092	4.56626719108443	4.81028370962948
ATP5F1B (ATP synthase F1 subunit beta)	0.135654103322061	0.141835831846909	0.141835831846909	1	FALSE	5.29642803923435	5.56299944963313	5.70045913890516	5.89714359715496	5.49138494599014	5.71010385265538	5.79075379557671	5.92255942848752	5.46879833682892	5.51428325216604	5.57893267669983	5.68673302046512	5.51886241486907	5.85782676775918	5.49257746795656	5.77797459266777	5.17311143899021	5.44809152017081	5.74458630494834	5.60117353387707	5.62427639429878	5.67943787366679	5.72020457721436	5.71462743779642
ATP6V1A (ATPase H+ transporting V1 subunit A)	-0.308984331123271	0.0473361799460665	0.0473361799460665	1	FALSE	4.43136220813125	4.30103153120334	4.45601100255133	4.61262968662353	4.44425624837887	3.72835591941434	4.0607650929381	3.7732579150277	4.6963611192523	4.54393505906024	4.37990509287904	4.6180212950996	4.30948908679079	4.08680923722797	5.12535767314133	4.13026371617281	4.44241275178282	4.7163818717712	4.4142776300945	4.63625918818513	4.0927233191012	3.98192569929066	4.37152401448479	4.43604854118649
ATP6V1E1 (ATPase H+ transporting V1 subunit E1)	0.211856090420291	0.15560269221668	0.15560269221668	0.282071669098068	FALSE	4.55007567994308	3.66934430494167	4.13785595732803	4.33159057586624	4.57998262921982	3.79230356693382	4.89054397160114	3.89227443978534	4.18481981543264	3.49387785986351	4.03247998580485	4.27303839351112	4.13657695047372	4.46735774389088	4.29512790029098	3.84152031930818	3.97958639088309	4.18456594832407	4.07052672087668	3.69886298995726	4.26430371948293	4.24955911381102	4.43634842860192	4.30299892437596
BAG3 (BAG cochaperone 3)	0.0466565758794926	0.438800360937696	0.438800360937696	1	FALSE	4.87862235821295	4.69777937863449	4.46092600108791	4.58437327993869	4.39848719001897	4.78513724777074	4.74406957843012	5.2980864023568	5.04636009064731	4.05111103557303	4.46782071567037	4.51711188447326	3.37649876991979	4.81223636012057	4.82383086620027	4.84679415947329	4.91759406138693	4.88607209614176	4.95925083989019	4.12113976586303	NA	4.80485380137244	4.74380576124499	4.83523691299304
BAG6 (BAG cochaperone 6)	-0.018727065844201	0.467502193968754	0.467502193968754	1	FALSE	5.77774320065063	6.24517047216087	5.15335543686487	5.86605486476814	5.63418665457693	5.63078694771126	6.34487464546095	6.48377225396406	NA	6.2015868159991	5.52573064038638	6.21351254056782	6.16957831223135	5.40988645920795	6.33697064690389	5.00442948040954	6.21631128695015	6.2210553768687	5.92533724043563	6.18461355180982	6.23883461750429	5.82592805859012	6.24522562661556	NA
BAIAP2 (BAR/IMD domain containing adaptor protein 2)	-0.165787623036613	0.0714290023218696	0.34824936555664	0.0714290023218696	FALSE	5.36940017538824	4.62882024586343	4.43334674560973	6.36406459831272	4.95918591232928	5.33431798469344	4.84556030220983	5.74029887447018	5.65623034555479	5.30732286941393	4.94709569796493	6.19373232496088	5.02438617356276	5.3516742605707	4.48856642269032	6.0296494429089	5.37394395786069	5.0789897558401	4.85970125353649	6.45325910886868	4.8630216118281	5.44794610486004	4.55458271253674	6.03726580007496
BASP1 (brain abundant membrane attached signal protein 1)	0.53425107868401	0.00651686493268589	0.00651686493268589	0.94578947529836	TRUE	2.97573839352127	2.75669668241818	2.71003826096392	3.0349956728063	3.28309650434374	3.72374421050853	3.82855034657209	3.79477974353099	3.27946386671164	2.80036360938109	2.4249382076183	3.13979689661535	2.77732923189552	3.32303854260132	3.23176877278303	3.94044868287616	3.20425498822894	2.7454202125268	3.20483246845467	3.35710153194251	3.37274319837131	3.47278667730636	3.38490632540709	3.91146149920093
BBOX1 (gamma-butyrobetaine hydroxylase 1)	0.248614597950698	0.0323566747968536	0.0323566747968536	1	FALSE	4.8241823076216	5.05712097087149	5.4246298927277	5.50559245401982	5.52711726488819	5.4709923126029	5.41869257684524	5.41766351789333	4.99559757832201	5.36420470830163	5.34497758671419	5.64921018301946	5.47487079810689	5.58400038328577	5.64335693091381	5.52961170934827	5.15112007424066	5.05431887078941	5.52385046621514	5.0922201259081	5.48566510979705	5.34609881557761	5.65027630342219	5.42205467147832
BCAT2 (branched chain amino acid transaminase 2)	-0.496373539889779	0.00512235376440386	0.00512235376440386	0.704497666251275	FALSE	7.66699086880845	7.70299684707941	7.07096886573168	7.84654972890127	7.03491998434916	6.75163778101265	7.2482881421271	7.38878364808255	7.7373487591496	7.81531924577731	7.29868580568067	7.87253945293995	6.87298877656082	6.89000885634372	7.49779596386208	7.3876641048247	7.88440255298369	7.59068434902318	7.37407441499803	8.03574486232386	7.13574006327032	6.90946111040305	7.36508008758246	7.45745475630112
BCL2L13 (BCL2 like 13)	-0.217798927469393	0.281214340641043	0.281214340641043	1	FALSE	4.92010270703537	4.9314608686965	4.9814508341617	5.50199637005538	4.27979813082313	5.42098086568769	5.00681862885206	5.62753388447279	5.21305171285175	4.97857090128027	5.03038905273646	5.43941037421331	4.23251494513596	4.89785997361841	5.39728957770161	5.5497338503096	5.51636821097614	5.29196816373376	5.48072720170033	5.31795160162442	3.31263758552713	4.88795411633391	5.61594885194867	5.76079045902171
BDH2 (3-hydroxybutyrate dehydrogenase 2)	0.122701789944069	0.163910919024011	0.163910919024011	1	FALSE	7.73954435966369	7.41626552147995	7.82720930634063	7.78428803363892	7.90974910701856	7.91542529155076	7.47638978893174	7.82997003303956	7.75235388326621	7.6064940481435	7.80091283883126	7.77526787781622	7.91570612555044	7.94137632137056	7.60747827488413	7.85703547136089	7.67628856778845	7.3683929621232	7.81317833935102	7.79236734537584	7.95299744474701	8.03012636908345	7.52753174141928	7.86119859419133
BHMT (betaine--homocysteine S-methyltransferase)	0.0256463785540556	0.405037227930699	0.405037227930699	1	FALSE	12.2359932571187	12.201480713707	12.0217642518491	12.2529758150011	12.2334189556383	12.024931865701	12.0900694028864	12.0070447922375	12.1855289934639	12.1084787184386	11.9459777980898	12.0535050906671	12.1597609865651	12.0947836811051	12.0800446861792	12.1864145117654	12.1321462421071	12.1451106071862	11.8271402204407	11.9819988842505	12.2475774750638	12.0911146783175	12.1241116162654	12.0605844832436
BHMT2 (betaine--homocysteine S-methyltransferase 2)	-0.201498453504405	4.12553145384865e-07	0.216023095149073	4.12553145384865e-07	FALSE	9.00887676839426	8.45409362036545	9.1579632968326	8.54139093384452	8.57118379482394	7.95596369226282	9.08589995939208	8.72526058705291	8.94191032360451	8.40795601417938	9.27505595000889	8.60942255332002	8.37962962540787	8.25050213385697	8.99375926362149	8.71845752860399	9.04305463300433	8.25152028234734	9.23390962453162	8.58509774704167	8.38588396542858	8.14579461846746	9.17108920726274	8.70884592924086
BLMH (bleomycin hydrolase)	0.0503026836902757	0.16908240804695	0.397559448149307	0.16908240804695	FALSE	5.19297528206265	5.48188982427143	5.35979523396289	5.69567930248082	5.44920148130784	5.83215329230676	5.57615627824868	5.78588790834118	5.22921874244925	5.60394081081293	5.51708353107297	5.95914880955393	5.53531892902125	5.66308270146484	5.46048702296409	5.62721576341551	5.50199000298648	5.09782988087315	5.77216806983415	5.85570322216592	4.99905292058498	5.59513064554048	5.63341377235692	5.71395420125732
BLVRA (biliverdin reductase A)	-0.126706946260281	0.108774406374686	0.108774406374686	0.278873197890621	FALSE	6.18580312875092	6.21119719246178	6.1651160269005	6.09102063453532	6.29398655883442	5.97834437705388	6.11239154647443	6.06536550818535	6.35433226013537	6.47570911567653	6.25363006001515	6.15258298537618	6.27183462575646	6.23843531267086	6.18885782700695	6.02442606871214	6.3277268796843	6.40070015534522	6.22778920080505	6.12700794885937	6.18474048675988	5.95052673667114	6.24109653122507	5.90212665407175
BLVRB (biliverdin reductase B)	0.118394299598967	0.00931057843167996	0.150492408447346	0.00931057843167996	FALSE	7.26666474960929	7.39106310697941	7.56007293461077	7.30219108195258	7.66860847075873	7.57686221349385	7.5909537584651	7.18153990577361	7.16563060606707	7.38199277695528	7.60843225978327	7.23838563065494	7.61693106138361	7.42313272222733	7.53931393126741	7.28458816126288	7.32160345197947	7.36185606924323	7.48865960541067	7.31284666061295	7.60124337490849	7.55639109431162	7.54969997088962	7.23086586430429
BPHL (biphenyl hydrolase like)	-0.434312291757067	0.00151149246261953	0.233210264982349	0.00151149246261953	FALSE	3.84819726695259	4.47404010769635	4.0358702024938	5.06159908942062	3.25340692902094	4.46652271499444	3.44601796699818	4.83116280870427	2.38495880517432	4.4249019386979	4.02911713078914	6.00837035282232	3.0395560480691	3.18270183071184	3.97740815735991	4.82081207722872	3.00241089190905	4.71061360238268	3.89822770442508	5.76506526369072	3.26335747323519	3.76735817845787	3.35803047776732	5.02529019282197
BSG (basigin)	-0.059658987365288	0.436310070480474	0.436310070480474	0.86327238306155	FALSE	3.52403859393469	4.12346755565113	4.56039092301549	2.8344685217103	3.91528186586766	3.7500061502042	3.74726922917322	2.42563654233791	3.66377724913719	3.20895106435504	3.63403559737546	3.53008323087464	3.97625364208307	4.27993924130917	3.31892127262298	3.14723830755237	3.39783033722024	3.86520619658717	4.17445435841913	3.62323478366025	3.38661783861029	4.02727792824224	3.95353531157944	3.49605323397472
BZW1 (basic leucine zipper and W2 domains 1)	0.00884200460294654	0.477923881677215	0.477923881677215	0.96545637577412	FALSE	4.02411574402303	3.84277774529544	3.98016243203304	3.52267097361323	3.48137644815329	4.60283097457923	3.60075738956359	3.75814324788933	NA	4.1203436451767	4.60261721822948	3.86442389111335	NA	NA	4.43486170851823	4.31491400097879	NA	3.84282801954634	4.26708629034088	3.98496296273108	NA	3.69593815250529	4.20343610380364	4.03411004532742
C10H9orf64 (Q-nucleotide N-glycosylase 1)	0.296629129964043	0.0734670685038715	0.0734670685038715	1	FALSE	4.17785402525995	3.80246208128545	4.2818020907348	4.12166198141214	3.91489932765564	3.89022292626507	NA	4.74870273539685	3.50440428973735	3.82094479188069	3.64726845310438	3.93228799235496	4.39294932220024	4.54950283848212	4.44337458167892	4.16365168849225	4.56881649377536	NA	4.33927993667514	3.72066152762434	4.22807984147345	4.31698562139216	4.22660100729603	4.30539420311633
C16H5orf49 (cilia and flagella associated protein 90)	0.303104354791569	0.0774071962835736	0.0774071962835736	0.496186386182405	FALSE	9.57507403031452	9.38359846215986	8.82469467294852	8.74365296749883	9.70411114053241	9.69680586580519	9.2067970451731	9.20022919615562	9.5708423779236	9.40811528450626	8.96770179420509	8.58563485030893	9.64429434185242	9.59914667182384	9.14398771813828	9.27097504366364	9.5073110185021	9.28145252596952	8.8465842023878	8.61800734178704	9.4902973531511	9.71375766686811	9.18743125840522	9.09208848444197
C1QBP (complement C1q binding protein)	-0.408264000953715	0.00151149246261953	0.0149898768702482	0.00151149246261953	FALSE	NA	5.37691198094714	NA	5.22814912464562	NA	5.35454031631403	NA	5.08122030700164	5.40625773671311	5.67721505052822	5.56592308576523	5.57468585686571	NA	5.44473994177138	5.06687277015373	5.07564386671012	NA	5.85227356243288	5.46165296953051	5.58492943858096	NA	5.0691307146157	4.62199909055222	5.22240659059316
C3 (complement C3)	-0.178585947917801	0.227036628162459	0.227036628162459	1	FALSE	6.94006101162941	6.81992359556066	5.73353059897732	6.52645698466981	6.2364620038381	6.05955861821302	6.59905440639137	6.34726524578068	6.87106739986177	6.82962126725131	5.94435481987129	6.59997382079189	6.1982387520093	6.21179097625254	6.71273333062503	6.21297781116879	6.93095017850727	6.73112892221223	5.87123500635137	6.49460441571643	6.22374302742174	6.24597665844779	6.72732147569295	6.37475434054581
C4A (complement C4A (Rodgers blood group))	-0.204049807046781	0.236779007045791	0.236779007045791	1	FALSE	4.06660588420444	3.75707659962745	3.2659904030734	3.67199529818489	3.11902576370191	3.51702367206458	3.79939819822926	3.58803697187061	4.52555526110259	3.93147505195489	2.8318164521986	3.71780252486513	3.82661966696429	3.36154379796786	4.05736362123094	3.52840878774421	4.35115479642277	3.8647012124734	3.66246757684275	3.15954684523619	3.65346134702097	2.74457016004575	3.63729723809523	3.52484099668951
C9H11orf54 (chromosome 9 C11orf54 homolog)	-0.355297006000618	0.262124458462174	0.262124458462174	0.94313920287879	FALSE	5.71309640009556	5.98153303354301	5.55664092981582	3.97096406045058	3.81932075050787	5.47529245003653	5.75909722978338	4.29520138570495	5.79612529166009	5.8470322827676	5.50726185443248	4.0566355476824	4.17247951473905	5.21346782533955	5.74915879631265	4.43928403113021	5.65788862575829	5.97430674216915	5.64769441910912	2.96056916471271	4.52383165209386	5.28832902872779	5.41541728383969	4.25530433197385
CA2 (carbonic anhydrase 2)	-0.0533842497931241	0.0195372594591373	0.438895111012678	0.0195372594591373	FALSE	5.2320697446963	5.65338968915202	4.15097390453021	5.26795521229127	4.62826617182748	4.98954323240433	4.7014603412229	5.81637698801635	5.07691818505065	5.3221444829148	4.23375770875156	5.2784791946234	4.35740420877544	5.07250030047325	4.61748068917286	5.55726609532717	4.89774866818595	5.5495244011512	4.32127873600225	5.18244600145911	4.64553451020921	4.84178698517522	4.69623312924263	5.60222227944439
CA3 (carbonic anhydrase 3)	-0.393631140882667	0.0135108953827505	0.298622891100866	0.0135108953827505	FALSE	5.79853530744737	6.98630853212754	7.17405680867118	8.38052167215972	7.12781896936807	6.66062347983049	4.88027900604954	8.25703419762632	5.91715483830465	6.99435343685886	7.30145046699824	8.24563826718054	6.81900390043332	6.58046058719983	4.82268426645393	8.21571256709498	5.79705189893993	6.96655736203777	7.18929086064064	8.26495390395034	7.05379558522043	6.68410338286682	4.99291341795973	8.19787030462131
CALD1 (caldesmon 1)	0.168552546838297	0.0811710677294346	0.0811710677294346	1	FALSE	5.79805051476751	5.84502580480936	6.01173714123064	6.17467406253158	5.98549815332228	6.00784806563922	6.10153872679929	6.01868312951972	5.61690460342714	5.81523725758137	5.88531323050732	6.05317868962568	6.06232034517953	6.26778858463146	6.16444639720141	5.8440315647176	5.9476942063297	5.8072621743952	6.17187532835151	6.17931796144151	6.26317340881556	6.31324403753209	6.28920923562367	6.01111988807626
CALR (calreticulin)	0.268196228689059	0.113092980650205	0.136536408429456	0.113092980650205	FALSE	7.03643739553011	6.58587742021737	6.14531469812782	6.43640006958728	6.55134835995533	6.56063548179605	7.4945916161366	6.54322055728717	7.03662421262858	6.46265931433907	6.13304560126997	6.5083399075767	6.60850027182291	6.69717609357304	7.42707813826937	6.52204319082775	6.92552476974757	6.46191812358835	6.07701221764256	6.53037200074358	6.5036906032059	6.54327469859948	7.45913649173993	6.64718497205416
CALU (calumenin)	0.125656281475755	0.0135592883637622	0.388820131335782	0.0135592883637622	FALSE	4.79786899965963	4.0423729311391	4.205408153571	4.33905184710475	4.94751187461179	4.22157552166006	4.90321184597243	3.21859365173153	4.78797044932537	4.14925936549962	3.64287482344454	3.97474037837919	4.77986903314401	4.16258871017755	5.00281501560705	3.85205878164439	5.19545784373087	3.92668263861519	3.79113683513619	4.20886837067295	4.83819039574385	4.14704614341731	5.24914569664684	3.24696134363064
CAND1 (cullin associated and neddylation dissociated 1)	0.0702031193703489	0.00709532155266509	0.257946696626993	0.00709532155266509	FALSE	6.2866594050758	5.93704536920832	6.04630988250185	5.98079078602956	6.20900099032116	6.2945545855637	6.22327000853542	6.18874509830219	6.32456941417946	5.99403657491867	6.2246866710706	5.96769430213585	6.26483664846778	6.29069716894358	6.16487475472024	6.00068737058091	6.25359980698743	6.01378158265502	6.22667036152159	5.96063449336584	6.29668131975889	6.00068511744191	6.15398566168903	5.97089735776937
CAND2 (cullin associated and neddylation dissociated 2 (putative))	0.160657751584873	0.192704136445686	0.192704136445686	1	FALSE	3.00195893133901	3.11912539378243	2.95916736106088	3.25327681637753	3.51222688651396	2.95965518007418	3.40606040972377	3.29164186437563	3.35022848474003	3.0050639785387	NA	3.20390275266132	3.52848380438558	3.64357916573171	3.29605941827599	3.43612185275585	3.43198392257991	3.38947044532597	3.87620258897377	3.57173747711591	3.64706118091508	3.25578018103788	3.81152240764353	3.58928410667125
CAP1 (cyclase associated actin cytoskeleton regulatory protein 1)	0.0848476240983452	0.165536147741107	0.165536147741107	1	FALSE	6.62325673546118	6.51022298162303	6.60053440572284	6.59471573961877	6.60871907141759	6.54571513413892	6.73400503372005	6.70159064055902	6.72062049008993	6.61078863352202	6.31882115407794	6.60718973661483	6.64549992536996	6.53398843211462	6.60467627450699	6.68319114187824	6.67333027851733	6.39100637926084	6.56976904403154	6.57686523602841	6.71015896941801	6.64021167069002	6.6619490737192	6.74558693621619
CAPN1 (calpain 1)	-0.104179738461797	0.342946257252068	0.342946257252068	1	FALSE	3.41421673304681	3.43067332983876	3.27440182326876	3.39002102399785	3.47160368745638	2.96704499537303	3.62546922621805	3.31242993236307	4.19278595925112	2.99631642909424	2.89601215970708	2.89409017060148	3.11406046133494	2.62805498445332	3.7446239756851	3.43502845744535	2.96748220280413	3.07264606665315	3.40168507172246	3.67925488074982	2.82372490764273	3.20177655546991	3.0186181520173	3.01699365373495
CAPN2 (calpain 2)	-0.107972264586754	0.250912713871139	0.250912713871139	1	FALSE	3.81865630741452	3.81673280923454	3.51895051492437	4.08215755908543	3.51297269727549	3.73128101126655	3.80189327066543	3.56097168244308	3.62501325987301	3.86145916636151	3.27495786387602	3.89632998175464	3.23186091371083	3.53641352892372	3.65623320629956	3.88664768933046	3.88440255298369	3.43588191012736	3.93634583729484	3.88084222496974	3.90588035545458	3.37826190442421	3.92720432493312	3.60644222813161
CAPNS1 (calpain small subunit 1)	0.0653954684576775	0.388820131335782	0.388820131335782	0.468736901493723	FALSE	5.21730052235638	4.7143993969304	4.66189208398817	4.68139304071818	4.01295298344396	4.38610045802877	5.26085368788786	4.68936626107035	4.73124299050606	4.56146056174932	4.56058657335634	4.73504553263769	4.78566039743358	4.73151454538664	5.02506424110866	4.6449868195378	5.01842943363737	4.33355969560098	4.54779528436946	4.21856420484797	4.79617202560459	4.84354172490545	4.93975314995223	4.65044864783057
CAPZA1 (capping actin protein of muscle Z-line subunit alpha 1)	0.103669552648264	0.235126344577386	0.235126344577386	1	FALSE	5.72889190502575	5.71264805105956	5.57226820584102	5.98631535922864	5.82397094369444	5.88795898884683	6.07597538331884	5.71326690119378	5.49864659684414	5.49390347157746	5.6611367574454	6.06145004253159	5.78456156394828	5.69079420315614	6.13496222552251	5.79478494111158	5.94688990335596	5.71029124105778	5.64444468930567	5.93994586495231	5.63824764539018	5.62136912405574	5.82486457257502	6.21011022719112
CAPZA2 (capping actin protein of muscle Z-line subunit alpha 2)	0.22307337116147	0.0904414374662659	0.0904414374662659	1	FALSE	5.35900803973603	5.28012117919651	5.20646350099381	5.49601807018813	5.60084062802976	5.09471322904252	5.7784766908674	5.57215601089962	5.098120537463	5.11129845340254	5.34402598771792	5.62840033559195	5.03099811817189	5.65177214102238	5.8681212499879	5.32726340244848	5.34455867643492	5.09172944927357	5.14920651558118	5.36641314488576	5.36105244789835	5.62947028248407	5.99978583405935	5.23759430949124
CAPZB (capping actin protein of muscle Z-line subunit beta)	0.0305857041311819	0.42704776365538	0.42704776365538	1	FALSE	5.56511274378918	5.1378764450043	5.44044729927098	5.48482128343636	5.15430370923029	4.98661571969778	5.50791512398418	5.50199637005538	5.10136853485586	5.09662450559614	5.3570874524047	5.53353843098654	5.55887679302451	5.26107190807498	5.31150311546827	5.29569364144969	5.35684103824794	4.99196167346563	5.3958100097838	5.19850201143381	5.1764504391191	5.25587080116265	5.62577604552141	5.39094621106117
CARHSP1 (calcium regulated heat stable protein 1)	-0.091540593621418	0.298520322593184	0.298520322593184	1	FALSE	5.73596076789824	6.11691780577223	5.81503995438798	6.15060029241809	6.04203141200333	5.95105852928736	6.12267271882414	5.83949607748128	5.75178504602101	6.15514204630478	5.82478821566778	6.42154479753419	5.62339868237726	5.78713204591104	6.21042783040149	5.54295446187881	5.66261283825454	6.31456239953095	5.90221832406021	6.14150840617981	6.00711475128762	5.66565426992898	6.18710261139371	5.91515037979778
CARNS1 (carnosine synthase 1)	0.461737285200544	0.0143597785350937	0.0143597785350937	1	FALSE	5.30657941692118	5.3712486846843	5.48184462867654	5.97437787662165	6.00840172886382	5.71429223274921	6.4290886649064	5.76104586825984	5.3275903669759	5.3323534811464	5.46119456362907	5.89784787561781	6.1402264984599	5.67833956783783	6.43280744875417	5.58905634520924	5.63050740248737	4.93985186085114	5.65170613867733	6.08802920003264	6.08137371719665	5.87066555795005	6.44253218622234	5.85614910231841
CARS1 (cysteinyl-tRNA synthetase 1)	0.171261519282984	0.000725677685442506	0.320967523580396	0.000725677685442506	FALSE	4.90852952768829	4.06971075816619	4.92807654239485	3.8295756043973	5.11492916666222	4.6645397278488	5.05667022618442	3.9767210571887	4.69508070790453	4.32044857408644	4.92532062273861	3.7418121132759	5.13696651174191	4.17867480917774	4.78802789215889	3.89637842408805	4.52374384961695	4.33596910322922	4.8284386408184	3.8555113765744	5.26019130037088	4.6023974911954	4.84501325554294	3.49684579012695
CASP3 (caspase 3)	0.143428451534659	0.131055082045386	0.131055082045386	1	FALSE	5.63693197609153	5.78371332018768	5.71040972410453	5.71867123116696	5.84262188398319	5.60288737722368	6.02790599656988	5.7191752246552	5.66960225427747	5.70622385745631	5.66938682723767	5.29520138570495	5.75153602549806	5.95535698018868	5.97711503464427	5.64609063583941	5.94694603206978	5.49213519577773	5.54738813200534	5.42444850024387	6.00252926057199	5.5063734406838	5.61895512584757	5.67165286903399
CASP6 (caspase 6)	-0.127608548482587	0.213916697183202	0.213916697183202	1	FALSE	4.85876182902925	5.35838922851985	5.26626557752658	5.06037601776912	5.18595373853052	4.78722348428316	4.88631114153392	5.20528302417245	4.94705360600122	5.12875530625703	5.49323101335763	4.91123617435779	5.18047411782583	4.80139149697627	5.02270070424423	5.06934986958945	5.24534353596357	5.25809675781716	5.00468115611791	5.01597027858024	5.13873666478976	4.57932498975579	4.79007345424799	5.37003521355692
CAST (calpastatin)	0.220561691161592	0.25767896626398	0.25767896626398	0.437550835214996	FALSE	4.35817820946949	4.04953493334933	3.03312870578617	4.32016693240979	3.35891664115007	4.18987989406694	4.66412439762419	4.57366536306438	4.47024400146383	3.72772445248928	2.94143689068249	4.2452598593545	3.79491487454078	4.12200173446544	4.16557433290939	4.8361160167079	4.42061713897869	4.01927491314477	NA	4.22729439956537	3.49091664368786	4.19229676029796	4.42493552106287	4.62924586348172
CAT (catalase)	0.0388705566400933	0.100683024245437	0.443677021528194	0.100683024245437	FALSE	9.37517413453488	10.6287280364588	10.6606644774613	10.1087465938033	10.2304528190442	10.2933566884778	9.99626162368536	10.3945055675258	9.36864832318277	10.576399313149	10.7086700772332	10.0440935265788	10.2480817406892	10.2357270598381	9.95293194401796	10.4278889689343	9.47767328050218	10.6730175033176	10.6625170670546	10.0545771866282	10.2431263689895	10.3318574595068	9.97650684406324	10.4746591148136
CAVIN1 (caveolae associated protein 1)	0.240747981211351	0.213916697183202	0.213916697183202	0.268341883676108	FALSE	3.54222089834331	2.50867203924836	2.88679398997529	3.1509024383926	3.18130136492636	3.14223043437092	NA	2.05077331994581	3.23025067194226	2.83454335674294	2.58414955351315	2.96706160060729	NA	3.49717802285087	3.53640109495241	NA	3.36548258376037	2.8444418973269	2.82113057188552	2.9677053673321	3.4721368029549	3.40626454061069	3.4419349151256	NA
CBR3 (carbonyl reductase 3)	0.337194928119589	0.0323191259804734	0.0323191259804734	0.464579369363782	FALSE	5.43747078698109	4.85910486443274	5.13715510361662	4.95562898611929	5.38639366313855	5.55386118154817	5.67997264299238	5.15218747612201	5.52817433559566	5.15062466137487	4.81394532851539	5.08029950310058	5.55993226353387	5.51323490351233	5.21922274153874	4.84334574240266	5.39356721698157	4.82456421208983	4.62529387160078	4.77599341231799	5.38941193399161	5.43708455444726	5.74270690150243	5.15080741543145
CBS (cystathionine beta-synthase)	-0.0233966988970384	0.17908932282636	0.443375713714326	0.17908932282636	FALSE	5.78035734810723	5.55025118261014	5.7549729926699	5.14687920040539	5.75455885086189	5.40722356908055	5.52632864870205	5.27877280869607	5.46297171114123	5.57924955322209	5.91154299101033	5.14176383379984	5.55992308885675	5.46442322325918	5.45831309649727	5.3273855736903	5.5631642331608	5.45761398990654	5.73633427697511	5.01126751611843	5.67788592071749	5.59633588219501	5.4704620278202	5.29399575198583
CBX3 (chromobox 3)	0.190423404901969	0.246381169294799	0.246381169294799	1	FALSE	4.22029899542632	3.75135659697461	4.23368102594207	4.32151686819812	4.36427125577994	4.36226648036092	4.36985031370583	4.23917651801531	4.24293780020056	3.74594720870464	3.67747441548971	4.47479294119631	3.94637528836537	4.63677540691902	4.38674198234587	3.66647256884207	4.49029414369948	2.86440804256826	NA	4.64160382821178	4.17701682286056	4.00861237890085	4.59912137382467	4.2531043233889
CCAR2 (cell cycle and apoptosis regulator 2)	0.236037661551472	0.122997936337936	0.122997936337936	0.136612988231686	FALSE	4.56964298497334	3.84188257037181	4.18236654214773	4.32347095329899	4.72798033877486	4.65607299585621	4.69240487899626	4.15963725817466	4.58062188112738	3.65844001040012	4.24327301656509	4.11129010599457	4.82024535039399	4.31691323727682	4.66181799397209	4.05951968287048	4.73155798942453	3.85131929161978	4.33819618990465	4.4055976060874	4.38723845049021	4.59487097019263	4.56856723807309	4.02484268546176
CCS (copper chaperone for superoxide dismutase)	-0.0370350672829062	0.438147125483948	0.438147125483948	1	FALSE	3.98935703044613	4.76745882414735	4.45380069103683	4.0740857881034	4.26146311680747	4.00336836441408	4.70355479349421	4.24021509292855	4.0555167188297	4.58893645631134	4.60312780586729	4.3844504997684	4.54277806926875	4.64346949568444	4.49812957390799	3.85581034561694	4.57277449068957	4.49342317626351	4.95940850894546	3.80990829238343	4.02430194684651	4.40544103595723	4.67643667575754	4.45285896471381
CCT2 (chaperonin containing TCP1 subunit 2)	0.100714130055982	0.260916011583204	0.260916011583204	0.649433446383277	FALSE	6.00598152994517	5.80833098719512	6.30765802660253	6.09783620011737	6.02502436360314	6.22852050270696	6.19400034908789	5.90350109267184	5.73167473879439	5.88444162870154	6.2388307969291	6.16798808595757	6.38898335217073	6.0320765922825	6.45395868278247	5.78118920312583	5.81856428347791	5.78725222086037	6.35807972334892	6.14627845293017	6.18447668755443	6.28524869314453	6.2820523901166	5.80245432628503
CCT3 (chaperonin containing TCP1 subunit 3)	-0.0119228742162182	0.0217877378101366	0.463067663794873	0.0217877378101366	FALSE	6.06060731398964	5.92468900837443	6.32828357407339	6.09996841715489	6.33710449044256	6.08023127201926	6.27288914353521	5.68587008579677	6.17197137488977	6.00236723257414	6.12094077687413	6.08780225897709	6.32072655105378	6.25500968007096	6.27371169205463	5.61322811284016	6.18951820069517	5.83627258242935	6.31221861821771	6.13200096576069	6.31132690932763	6.12598165385472	6.21091092084074	5.63657532157935
CCT4 (chaperonin containing TCP1 subunit 4)	0.110416122417117	0.0124592756138442	0.260163676031091	0.0124592756138442	FALSE	5.69831572904214	5.13984600044411	5.96865988206469	5.50456319190676	5.87494447318788	5.7206669992074	6.03056782686059	5.31740537765874	5.67660310276061	5.58990727002324	5.86196280581261	5.62705521698433	6.03356616264432	5.78614937081888	5.8649562020353	5.29234740320099	5.81226460277336	5.33462190379709	5.76305298088277	5.60577876753546	5.96122972813533	5.79413769832877	5.80895645479136	5.422697226163
CCT5 (chaperonin containing TCP1 subunit 5)	-0.0743249095721756	0.0714290023218696	0.337832250074085	0.0714290023218696	FALSE	5.12147549755773	4.72250974184025	5.10741168895782	4.99532622076873	5.07560964130274	4.82878388520264	4.98366857523157	4.46530192048633	5.0854841441007	4.65692533979425	5.18756982205622	5.07256889815723	5.12745169340785	4.95722279327677	4.84653343205724	4.66330476536144	5.16808439162692	4.53050778064826	4.9648144676996	4.89532685995766	5.19957419897824	4.95515468611801	5.08007347528321	4.43342687159321
CCT6A (chaperonin containing TCP1 subunit 6A)	-0.0572264783938393	0.326988236497037	0.326988236497037	0.94578947529836	FALSE	4.9070685170253	5.05126768093078	5.39334068628815	5.31705076399099	5.26923142856834	5.09828058420676	5.14018149855078	5.02767603144689	5.06736766986372	5.01638488647752	5.24829573334111	5.42914726323522	5.12792211995411	5.22734061386956	5.27550996559264	5.01619320086138	5.15510560699474	5.07195569063084	5.30898332037738	5.35016128633011	5.25818346288458	5.1521428477579	5.23966917065148	4.79708044041538
CCT7 (chaperonin containing TCP1 subunit 7)	0.0457908072737246	0.0762150759198643	0.390126898187423	0.0762150759198643	FALSE	6.20661782970183	6.00681189809026	6.39508165591223	6.13072499111887	6.33045980293997	6.20531235234899	6.27897904614318	5.8965770206509	6.30164068588706	6.02370556970284	5.99239003618796	6.14393824503737	6.29245416137874	6.26296489932026	6.09852272644637	5.90854633992246	6.51195817376391	5.88686469663567	6.31390246241042	5.95966120722427	6.40186593648049	6.35942277594522	6.46687668273967	5.92080539464115
CCT8 (chaperonin containing TCP1 subunit 8)	-0.00451533447864801	0.207726247527237	0.477923881677215	0.207726247527237	FALSE	6.34189682097711	6.10201137688145	6.32492038516848	6.31722446320901	6.40479415314769	6.33653512332722	6.51062177015319	5.97609551151812	6.33891996636987	6.08946001518656	6.4538698145545	6.43140065523685	6.42042681948286	6.31198257785403	6.20388631290103	6.19749389986755	6.41742048537361	6.29977399340977	6.59389303732066	6.23065071129696	6.44916515681218	6.40159121786537	6.66240491054154	6.01226025777027
CD2AP (CD2 associated protein)	0.070035672118918	0.37517706478387	0.37517706478387	1	FALSE	3.77880782231649	3.38403598781096	3.10076913127564	3.77681989262819	3.61592237597291	2.95719957257812	3.60379841968502	3.5652681453797	3.58008516982479	3.26945661406814	2.68888977967914	3.54118026987146	3.59720934761599	3.29288479519345	3.11312203850297	3.86574069305796	3.29609320021223	3.44502478118026	3.38136644276326	3.70703880441689	3.73619354577797	3.43770713692607	3.65051183562216	3.35443805516214
CD44 (CD44 molecule)	0.198777792222037	0.329057945936034	0.329057945936034	1	FALSE	NA	2.77455937250003	NA	1.49018501809594	2.86686644691364	NA	2.7507522675502	NA	2.03748413839386	2.49195311971841	2.21786350170226	2.78150030386363	1.49523465454731	2.18562871883484	2.65457760356564	NA	2.57309332863891	2.06480699086455	1.13644078425406	2.72658057603253	NA	2.26260453890075	NA	2.7819073090868
CDC37 (cell division cycle 37, HSP90 cochaperone)	0.207837252580913	0.0580299704008365	0.0580299704008365	0.302346609394417	FALSE	6.3007771833203	5.80292730504208	6.14138169730014	5.95086496080606	6.23396281523497	6.14997468161938	6.06047761974125	6.04540583696251	6.29955788675773	5.42197054627721	6.06348568508523	5.91264746998313	6.30028482872529	6.19895179883473	6.19821910385719	6.17728797016263	6.03696701402232	5.74589613076571	6.14610327266429	5.92570040800776	6.24230143672434	6.19835270601498	6.29614717622954	6.14096061689609
CDC42 (cell division cycle 42)	0.0977018954949791	0.163015787406497	0.163015787406497	0.51484990030028	FALSE	6.35175905328517	6.259016320007	6.22255535938737	6.25858299281768	6.37914093105275	6.43888331737595	6.48722906980423	6.37597948407039	6.50740299839095	6.20559191770126	6.16975868117729	6.37120162939784	6.17407878664348	6.28310317357109	6.4580866624427	6.37429007825995	6.37947887565704	6.1672455139057	6.02513291645111	6.32263664480287	6.48702642986557	6.32261140981554	6.46218486522368	6.1701714407957
CDC42EP4 (CDC42 effector protein 4)	-0.31222056814438	0.060602688727454	0.162340667098242	0.060602688727454	FALSE	4.01693305591641	3.77835578266737	3.67259506081657	3.24465420030978	NA	2.54955089198919	NA	3.13666389326449	3.61975339481933	NA	3.55873294450676	NA	NA	3.31362897142664	NA	2.87931563702584	3.4620130434422	3.15778912562807	NA	3.02897927190002	NA	3.69407785357268	NA	3.57997659719256
CDH1 (fizzy and cell division cycle 20 related 1)	0.291258881617724	0.0811710677294346	0.0811710677294346	1	FALSE	3.96027074658051	4.00864823116329	4.5737380630589	4.5318492857512	4.30269923471864	5.02419111472762	4.52173547751092	4.22028351545056	4.08324741374794	4.21020960749079	4.71136274532588	4.16372413577383	4.88280442656074	4.50633535358042	5.08726339609154	4.3854931614797	4.28999672236618	3.96773118579332	4.41972764300295	4.52327338819109	4.20223747139126	4.86251090312834	4.92088397909304	4.02244771392579
CDKL2 (cyclin dependent kinase like 2)	0.022890585792799	0.00851461995710756	0.456667016011856	0.00851461995710756	FALSE	6.23601801994155	5.93466274514243	6.69666157291858	6.91495910593787	6.35257669390111	6.60538321171235	6.09884481791332	6.87648011132776	6.46923967863131	6.32181087115301	6.68971848768341	6.8829853431688	6.43950512426514	6.75692987379949	6.40747682301731	6.9433118724514	6.5473773347348	6.13859537817365	6.42381848809346	6.78791561539607	5.86131523707636	6.84118062630707	6.2654875305158	6.86995774820141
CES1 (carboxylesterase 1)	-0.403635572475161	0.00330720268291952	0.163015787406497	0.00330720268291952	FALSE	8.58617175369156	7.7428618159893	7.42913889219111	7.94309498532792	7.00694875074162	7.07213796484484	8.79469203153441	7.37684601401632	8.59497021945006	7.79790789767678	7.45817691215881	7.94487601098114	6.77514274877467	7.02461887971653	8.70280643136547	7.43095427138573	8.59731886611739	7.65623892777207	7.42738827719769	7.90175991585894	6.79415589787641	7.13846636526503	8.75160430959602	7.36790393959378
CES3 (carboxylesterase 3)	0.402878481876028	0.0256412204090021	0.0256412204090021	1	FALSE	4.41338421567081	4.61149110724077	4.95682799056133	4.81020143475642	4.86551306136287	4.90956671583754	5.74986406545409	4.7079222944723	4.58691482866512	4.67606990442192	4.74245900371849	4.79009431238902	5.23182021885997	5.24980559060672	5.62211919247395	4.53088852049266	4.37669323691063	4.72499398943682	4.81117300718459	4.60935901757673	4.79469138179602	5.09716831353401	5.56871618873173	4.61612828742314
CFB (complement factor B)	-0.000642567476462667	0.48923073011033	0.48923073011033	1	FALSE	4.23360433905648	4.58301956591862	4.14317298103991	4.10273370712206	4.03143930931934	4.36525159968388	4.50625917635704	4.10089357213746	4.17391094637063	4.44587234252443	4.04013845618006	4.32755084772832	4.21398488202275	4.2565427228186	4.2225109235621	3.82213867468467	4.4824288340058	4.39177459253414	4.00305347648231	3.9777653201658	4.39371135435985	4.20237853866827	4.69205330772148	4.09015053807555
CFL1 (cofilin 1)	0.0654907034932957	0.346582044425837	0.346582044425837	1	FALSE	7.84634287068147	7.79098050474205	7.38358334290979	7.87030306463176	7.79690918309234	7.46458659037983	7.88762274684317	7.80363389966911	7.93209070734875	7.66333750266029	7.37174180147091	7.78107114565873	7.66669979174933	7.50446944174368	7.8701057510782	8.05493527914004	7.93547742778324	7.61143799093099	7.2504405483474	7.80143676722875	7.65085070473604	7.69860744216793	7.57419235504266	8.05151893067137
CFL2 (cofilin 2)	0.309242007553708	0.034109407631782	0.034109407631782	1	FALSE	4.29538508286562	4.12857386111802	4.18881234104577	3.74944845425971	4.7830060692125	4.38761758192158	4.64613384906195	4.14623160447762	4.46358322421981	4.30529934393535	4.11443366059742	4.41336390436619	4.45606358776443	4.39133468151769	4.01812672053215	4.95154117128991	4.24877010497127	3.9981503618012	3.64181188588785	4.20006486151431	4.41814271206825	4.57116103621077	4.21754093986252	4.47170122330763
CHCHD2 (coiled-coil-helix-coiled-coil-helix domain containing 2)	-0.239349386763954	0.18147317286797	0.18147317286797	1	FALSE	4.54218993809281	4.26565442413826	4.30999831264982	4.51335809239749	4.34982524732261	3.07641885480052	3.6934088965254	4.38205158995702	3.75468444190499	3.51150599111904	3.54672163472937	4.09616063142705	3.68170787024148	3.50003717098169	3.8766348130045	4.18978503244703	4.03917349554905	3.963307649558	4.32674585657738	3.61543983974442	3.80849831991003	3.66417560918273	3.25161912287185	4.13858513947539
CHRNE (cholinergic receptor nicotinic epsilon subunit)	-0.236702378205237	0.165536147741107	0.165536147741107	0.288214325615943	FALSE	4.13645390926865	4.40527083175838	4.17823658460481	3.75814324788933	3.64692298290991	4.2390390035283	4.34959174255675	3.92098875170404	3.76829020676596	4.64658894973368	3.8908260433851	4.51444422619809	3.63946371690372	4.33251460671219	3.63019576219481	4.02902876122205	4.01665676889967	4.0487680290841	3.96025220925658	4.01894568003289	3.3747473864078	4.20200232860609	2.96027445401671	4.17767865165201
CKB (creatine kinase B)	0.154518377790898	0.286632489938906	0.286632489938906	1	FALSE	5.31913377560661	4.9568558625326	4.28788595417473	4.62572053067315	4.60827108801864	5.37322014134522	5.47699078329212	4.9429835981871	5.40334612754792	5.20756492913943	4.75723664714994	4.62514772646996	4.8110393905255	5.35880062691327	5.22093353146402	5.00709231989754	5.20382368352657	5.21280665589375	4.27531254457739	4.56116114283443	4.11573244088884	5.13113260245964	5.2873356138277	4.95668397679769
CKM (creatine kinase, M-type)	-0.245783286239333	0.229811126613414	0.324712866653886	0.229811126613414	FALSE	NA	NA	2.98758463851185	4.00353927479956	NA	NA	NA	3.83541884047548	NA	NA	NA	4.50460132582328	NA	NA	NA	3.51063284603898	NA	NA	NA	3.92116018138391	3.47630391215328	NA	NA	3.61139667689353
CLEC3B (C-type lectin domain family 3 member B)	-0.0324097906428334	0.000196366382583341	0.460001713267639	0.000196366382583341	FALSE	2.84009861145821	3.14379338620254	NA	3.51186016018668	2.75178504602101	2.33326628817543	2.86945886667569	3.93104003525675	NA	3.27898982170382	NA	3.41920177384876	NA	3.07082893939503	2.49811297504045	3.57790008179614	2.10391721075207	3.14961056500461	NA	3.11116655870926	NA	2.84320401539059	2.97718832090673	3.52141513474625
CLIC1 (chloride intracellular channel 1)	0.149522481003431	0.158630751808706	0.158630751808706	1	FALSE	4.82516995979733	4.82640103250918	4.68523936879413	5.11641466455919	4.9061738790722	4.75652696796797	5.154761412554	5.43337011614794	4.96600586560339	4.48448619257311	4.69301852828763	5.09669618193585	5.08163788540974	4.83560074501929	5.12110245751819	5.26874502765054	4.99670509225327	4.82148063072554	4.71702929262126	5.24910396906684	4.85623377906666	4.86198513058554	4.91371281418736	5.08217033558847
CLIC4 (chloride intracellular channel 4)	-0.0364204443719279	0.365679715784921	0.365679715784921	1	FALSE	6.33832278785112	6.33324660627351	6.50066026179341	6.33045621746424	6.05333511065405	6.30302085044341	6.42080238163181	6.25671631461968	6.31351977818392	6.26719868040371	6.40002551791402	6.42243822022234	6.27683533911734	6.39053012226603	6.24738640133839	6.16660298105868	6.24924621722472	6.28154247512955	6.10199247385095	6.47452852073961	6.25653706186471	6.4400253075336	6.33507944944706	6.42926110461319
CLINT1 (clathrin interactor 1)	0.111227010110708	0.282071669098068	0.307336513606078	0.282071669098068	FALSE	3.0668985952063	NA	NA	3.14324156525259	3.10488008442402	3.6627182148308	3.4252444421481	3.40898352943074	NA	3.15417001625815	NA	3.25243685360767	NA	3.7079443747931	3.27841451716384	3.30266414502909	2.91106260229286	3.35145872332158	3.24048072583215	3.36968981537831	NA	2.66020302645457	3.4305796704976	2.99243671777221
CLTC (clathrin heavy chain)	0.181197884934021	0.00478185011755177	0.337832250074085	0.00478185011755177	FALSE	4.97335871290673	4.60395860871581	5.28408469581262	4.27720369581422	5.70507109573393	4.96664272130501	5.32320791889821	3.81105994774008	4.97738525929228	4.60689225983437	5.45593540794937	4.07165971402993	5.66340724486337	4.97470826164787	5.32667396052023	3.8414398067179	5.02645040682819	4.71084499687001	5.367325631223	3.94103116862287	5.61341083393611	4.91370802788299	5.34903967191774	3.9821356859442
CLUH (clustered mitochondria homolog)	-0.00475904302269434	0.108785345384138	0.48895779483306	0.108785345384138	FALSE	NA	NA	2.68722869428394	NA	3.4343613460671	NA	NA	NA	NA	NA	2.61376972510227	NA	NA	NA	2.59251205298334	NA	NA	NA	NA	NA	NA	1.55588485318983	3.21623289498648	2.42970968612529
CLYBL (citramalyl-CoA lyase)	-0.318657117447839	0.130840096363163	0.131055082045386	0.130840096363163	FALSE	3.43919757948733	3.70712717777318	4.06701910600626	3.80368168242427	3.34978987024187	4.08912522563641	2.89610131198083	3.86150879382031	3.34784987867928	3.7667647558801	3.57240464739033	3.65741135079085	NA	4.18141268889667	3.45727908647152	3.3064328678498	3.62729165187339	3.47956687486447	4.04980499573531	3.66519945878712	2.5617440358581	3.50548447951149	2.40049967579897	3.38676956839201
CMAS (cytidine monophosphate N-acetylneuraminic acid synthetase)	-0.0403354304759892	0.436310070480474	0.436310070480474	1	FALSE	4.28273632027634	4.09048932414024	4.06736336711961	4.10849936621145	4.19803832830138	4.65931379476498	4.1635631368739	3.7839804136838	4.05254631512191	3.93631756624875	3.69896297459773	4.24750983073791	3.96624587322494	4.45706891128218	4.55850643053363	3.7338966052475	4.41139234741843	3.8381147408979	4.62106136599524	4.41708962531079	4.31639196441049	4.15875710568757	3.8905147886135	3.40178062574058
CMBL (carboxymethylenebutenolidase homolog)	-0.0474032135674454	0.0135108953827505	0.426778572919606	0.0135108953827505	FALSE	7.48421065091253	8.51646828259089	8.0015095313634	7.84814091840318	7.71678517227028	8.04530644473985	7.8405135888386	8.11532981917113	7.5206972458801	8.43902881760423	7.89025211515707	7.79707784575913	7.4815895698513	7.75171141539587	7.89760347428054	8.26413291537241	7.52566174392461	8.46189684759192	7.89596903516294	7.75678980340559	7.52231474040793	7.73508887047818	8.00679731466531	8.19169094947485
CMPK1 (cytidine/uridine monophosphate kinase 1)	0.0920560396447863	0.227036628162459	0.227036628162459	1	FALSE	7.21539709608266	6.98594437325115	6.78666169986056	7.1675385744782	7.13180552671368	7.01097000779243	7.3758648339132	7.33354896223453	7.25621812558591	7.12447289358362	6.91590327420792	7.21461054490859	7.16633383540034	7.23829963850712	7.23526752964118	7.2652305891106	7.36192623326337	7.11040500673928	6.86696977835483	6.97821851489102	6.98783244984226	7.18256319595573	6.93333657591232	7.22788544592116
CMPK2 (cytidine/uridine monophosphate kinase 2)	-0.180153498850871	0.36570780492597	0.36570780492597	1	FALSE	3.87560315501031	3.42129063464513	4.55090681947672	4.82084780929756	NA	3.96845944487652	3.98391478059586	4.68648371898774	NA	NA	3.81607741578755	4.71697443771366	4.56523767579889	2.88071882537334	3.68472898701409	4.45163973468081	3.6586228064587	3.35287149595341	NA	4.74228113776013	2.38226606411905	4.02589698599576	4.10794726331542	4.44882168000904
CNBP (CCHC-type zinc finger nucleic acid binding protein)	0.233522957653622	0.0793326925683767	0.0793326925683767	1	FALSE	3.26333343350141	3.19165107938542	3.46739687401427	3.22164511788964	3.66796022881746	3.47499406295634	4.0687395906723	3.99475167887221	3.50184673650681	3.29688758205778	3.55510444627232	3.61595767716595	3.1706750078788	3.59111687639589	3.54208466827106	3.3448426966819	3.90537978400298	3.29209998836662	3.32555911322641	3.46062462749456	3.4604018326294	3.74223262505636	3.93819167954892	3.903771003947
CNDP2 (carnosine dipeptidase 2)	-0.418883686224201	0.0222230542291319	0.0222230542291319	0.0270796493200944	FALSE	7.7310813910945	7.87322876882651	7.60040357249391	8.42984189062968	7.19225335560525	7.15991169132003	7.77872767445333	7.82895520743996	7.7260341912107	7.68661257681559	7.71260953605499	8.57878402253928	7.31446089038992	7.30514062328035	7.65323919604103	7.80980027754532	7.82144236312174	7.75749668651163	7.72614321218857	8.51357364763878	7.28951174039271	7.29712720566793	7.66688438401386	7.8346353782858
CNN3 (calponin 3)	-0.014107509474465	0.461619656973227	0.461619656973227	0.46934801375828	FALSE	5.0898159087473	4.66966744296255	4.6811231321482	4.97443294604712	5.05545164394358	5.23513730280334	5.16345445245869	4.26914538496061	5.0561239429287	4.76789840458497	4.72553940499601	4.66018134439655	4.95650742418326	4.94751187461179	4.7933496977767	4.74395651982942	5.12968691501332	4.78347760838441	5.04972224005374	5.13457417605043	5.12123510502791	4.70145479630925	5.06031548553335	4.50543366518182
CNPY2 (canopy FGF signaling regulator 2)	0.265118176244883	0.122518414172706	0.122518414172706	0.203774866452371	FALSE	4.740177422885	4.77247162033974	4.97811323992197	4.80607138316665	5.16847757306934	5.13219020781683	5.96274334335629	4.79006302506438	5.36924660771012	4.66116811849074	4.92395256736097	4.98115396406412	5.26410851313434	5.01481052713069	5.71019754989901	4.88555972260185	5.22097221365977	4.69398867721952	5.11214546417057	5.22226746822995	5.18825057009372	5.12866871028729	5.85184646688241	4.56623065282154
COASY (Coenzyme A synthase)	-0.103549051383722	0.173755787708448	0.173755787708448	0.409013193848762	FALSE	5.75059042716383	5.76229299917041	5.54984472284903	5.59926720325739	5.58913426765064	5.23817159625607	5.65524877528626	5.56616975366025	5.68161230425559	5.60998243342231	5.62082097594152	5.52428312330067	5.32685009949652	5.42665054016263	5.8026895427542	5.46132555160721	5.69599103013067	5.78673226154441	5.50632265765585	5.58936800972566	5.72936514808131	5.40601277502725	5.70325854112545	5.52964294070488
COBLL1 (cordon-bleu WH2 repeat protein like 1)	-0.0308753929458688	0.446969053094081	0.446969053094081	1	FALSE	4.72600284615475	4.19121519981401	3.62188776764759	4.1931014834692	3.85873696822163	3.9698319970815	4.25176453110428	4.3101510453647	4.27107452178793	4.1424216071317	3.39566608193688	3.84034237477247	3.95901894232539	3.81937184884217	3.9181763032281	4.33278668903663	4.30962732301152	3.83187724119167	4.36839121590908	3.88493975135321	3.85646785950947	3.33024286561823	4.41363469825188	4.38585895024561
COL14A1 (collagen type XIV alpha 1 chain)	0.240809793429766	0.192704136445686	0.192704136445686	0.94578947529836	FALSE	4.49137853191691	4.74079267227768	4.77389086109264	5.08388561813938	4.97517617762441	5.03057003381011	5.53802903338488	3.91575033698668	4.67749696676118	4.21530583929618	5.04609811587977	4.60080495498947	5.03529398747272	5.05639711041315	5.35640090825795	4.51840924386967	4.50226694451209	4.71999931285965	5.09021830165332	4.47847356870401	5.46542600558928	4.91461235741715	5.326131029615	4.17813298479847
COL18A1 (collagen, type XVIII, alpha 1)	0.0810462283919809	0.43980375008703	0.43980375008703	1	FALSE	2.78623878011327	NA	2.42645531206631	NA	NA	NA	NA	NA	NA	NA	NA	2.87270664229499	NA	NA	2.77617980655017	NA	NA	NA	NA	NA	NA	NA	NA	NA
COL6A3 (collagen type VI alpha 3 chain)	0.149646603895801	0.250357992417008	0.250357992417008	1	FALSE	2.71728050144976	2.92273828197794	2.40401751071222	3.03506255697509	3.32352859826761	3.60158955818865	3.090723040148	2.50232805548178	3.41828441506134	2.67106913714565	2.68990966041001	3.19024979479736	3.2262094786902	2.8247047274909	NA	2.56793478647782	2.48061411896159	3.18537499403941	3.00707527180783	3.08250503965734	3.09069255759843	3.23260396874017	3.22283546677765	2.86679524773852
COMT (catechol-O-methyltransferase)	-0.0604860981695309	8.40602587025065e-08	0.396934269227814	8.40602587025065e-08	FALSE	9.26735554356119	9.8892362376468	9.33292718514643	10.2062329539458	9.52095451736916	9.49105939576952	9.58345514918989	9.7896314514882	9.3030112578299	9.74622205761704	9.34558487934399	10.1987887916552	9.42285529784773	9.4689253789349	9.55665932090397	9.76911383561234	9.29828714771881	9.77537817994458	9.23442228209985	10.2337155337107	9.57655803857107	9.57317378468649	9.655820485247	9.69712221656566
COPA (COPI coat complex subunit alpha)	-0.0119889504598337	2.35135922619929e-06	0.476306710890145	2.35135922619929e-06	FALSE	6.34215647026779	6.01393340369302	6.48589852420945	5.88980448723789	6.56322525932093	6.17161917298438	6.53351818542193	5.44155983522481	6.32443260235957	6.16179700735308	6.40568269142317	5.77360343250715	6.60284730188729	6.09025006473477	6.54044580343226	5.33392458255539	6.54376497168388	5.9810968666566	6.52765527931058	5.82649255794091	6.77104041443678	5.96831889184785	6.64479363691398	5.47090774036474
COPB1 (COPI coat complex subunit beta 1)	0.0248581231375236	0.000254847544318556	0.458131478798079	0.000254847544318556	FALSE	5.90988588527371	5.57885118291475	6.04066452643125	5.43769049383106	6.07556258004181	5.710241640614	6.23797473301738	5.02841886363568	5.87621241368539	5.64532122382493	5.69866299988588	5.39416083322318	6.08172735077454	5.67325677360544	6.12032083316232	5.02593683938877	5.98248711695648	5.39764896579557	6.04234885231073	5.34594984169087	6.13765516270233	5.70466174050733	5.93319964204959	4.91922565397492
COPB2 (COPI coat complex subunit beta 2)	-0.0166714566095848	0.000499979533537884	0.468793378553353	0.000499979533537884	FALSE	4.53828362096649	4.16982881856679	4.48883631472981	4.19108093501205	4.5949426094399	4.23296768053165	4.61472162116951	3.5600301231263	4.41227344467082	4.19876129465288	4.7116215498927	3.99199794190481	4.62490216931735	4.3519957399073	4.64689418999249	3.37634595603562	4.41673167082091	3.84016106714085	4.54240664589507	3.83014375035502	4.69715662856381	4.485188505181	4.46285068585219	3.48407366617604
COPE (COPI coat complex subunit epsilon)	-0.0618961137479968	0.000725677685442506	0.399879504276547	0.000725677685442506	FALSE	5.37480301857335	5.09920682182936	5.39496679950532	5.04488804855304	5.41437911946212	5.08891329336279	5.29738586642435	5.03033607837096	5.49635049355724	5.14701357068799	5.29878659829195	5.08063634677166	5.5123975721489	5.07842624143732	5.60522762633549	4.63369856661219	5.01559123163197	5.28424389873621	5.38076407498511	4.97692722160238	5.32559868706981	4.74591494916413	5.73645875851487	4.38268800084667
COPG1 (COPI coat complex subunit gamma 1)	-0.0468588630794275	4.36219149931122e-05	0.433895035120863	4.36219149931122e-05	FALSE	5.58645251588809	5.21667990491449	5.64990856652595	5.23606012772729	5.68921528047884	5.35484705628603	5.5485815034617	4.7485846726112	5.71838902749335	5.26171884978794	5.50584647981419	4.96129456378282	5.6676821189292	5.36502057861953	5.63359395484703	4.66240491054154	5.51953561447473	5.13726168811993	5.68238508303088	5.05586373532376	5.8699774827956	5.27565149610891	5.51000929955731	4.64352144569342
COPS2 (COP9 signalosome subunit 2)	0.250404912364048	0.0290987313674743	0.0290987313674743	0.447338811834047	FALSE	4.60335335680807	4.10754560118796	4.55297335689907	4.37038750428209	4.65769716315006	4.64351567356258	4.73949710499893	4.28149054640183	4.37389872996598	4.36135429705127	4.62281324429721	3.97351025578004	4.73955111020373	4.50054076395263	4.64483112213234	4.41836538195169	4.36497857081482	4.55801042440684	4.31836023000706	4.35734086306478	4.76704560234553	4.52388809372165	4.95232890649446	4.70063391401832
COPS4 (COP9 signalosome subunit 4)	0.139544179990265	0.114865162490795	0.114865162490795	1	FALSE	4.65822290999399	4.76879304012016	4.41711663713992	4.77171658530434	4.81337076625331	4.85793622113843	4.97981043421719	4.95206792945685	4.9944846878489	4.79555397664655	4.73998847787229	4.66529611815233	4.8976760730598	4.80438403544134	5.15034845575894	4.87566704097819	5.00984876738121	4.66311117310541	4.91390425334222	4.70239158430805	4.57906547152399	5.03056120599177	4.82776822460179	5.00630251267696
COPS5 (COP9 signalosome subunit 5)	0.0937128353964131	0.00954014370250564	0.422538798947507	0.00954014370250564	FALSE	2.46117491440654	3.21609472848303	2.47521980495276	3.18771391413716	2.93924350625388	3.29872575704901	NA	3.54647470572672	NA	3.40625093278344	NA	3.07447460921717	2.81242634549821	NA	2.1033096322883	3.88596475675397	NA	NA	3.28531787422514	NA	2.87042785152351	NA	NA	3.41455501745512
COPS6 (COP9 signalosome subunit 6)	-0.0982392344434867	0.364619871311615	0.364619871311615	0.927798594534643	FALSE	3.31191430051727	3.45221323066205	3.5859239769586	3.97026467901453	3.18273042992081	2.96865481388126	3.60271816267466	3.75591305403952	2.61917821605907	3.49399310899588	2.94860084749336	3.36395600371145	3.63367532020879	3.55765515472542	3.14231703713618	3.49291709222293	NA	4.23176262984527	3.85243837251765	4.0085944524355	3.4075159119463	3.66997917420987	3.51656992303084	3.26012655072952
COPS7A (COP9 signalosome subunit 7A)	0.397971142188871	0.243431115646381	0.243431115646381	1	FALSE	NA	NA	NA	NA	NA	NA	NA	NA	NA	3.45495231750104	NA	NA	NA	NA	NA	4.16000046733853	NA	NA	NA	NA	NA	NA	3.70507109573393	3.69369881599726
COPS8 (COP9 signalosome subunit 8)	0.116981885366941	0.299839752381734	0.299839752381734	1	FALSE	3.97225150782585	3.87473795875982	3.98121334297091	4.62640409104799	4.02501107085635	4.15719735222071	4.25081759993265	4.45676673079468	3.69835184910483	3.83386160779748	3.91757496751148	4.62041046130343	3.97944005808644	4.111615619122	4.34852279897263	4.09404178284172	4.33446816448771	3.35498806427544	3.67617712414928	4.50549718281427	4.01512285962977	4.25256704202362	4.29091092174404	3.81770511022717
COPZ1 (COPI coat complex subunit zeta 1)	-0.168880636682099	0.000806246275450007	0.333419419613868	0.000806246275450007	FALSE	5.40841636356442	4.87749396481451	5.07559252829457	4.61513375751443	5.44718243391883	4.57851610453739	5.18667486220067	3.43187698003447	5.53159979783793	4.96352036345954	5.03177011416067	4.31731130497619	5.34713765802159	4.46695333712393	4.95159245708437	4.13789693238962	5.49989052226139	4.59062597034575	5.08653752245786	3.90415650390677	5.35018250721876	4.76006122968783	5.01960407114049	4.19780250005091
COQ3 (coenzyme Q3, methyltransferase)	0.208480639864081	0.199231404944757	0.199231404944757	0.447338811834047	FALSE	3.9537029174009	4.69672276877264	4.44839221897714	4.72314349486955	NA	4.06305418745952	4.5600301231263	4.64343486130583	4.49820618159115	4.67417249055056	3.81506301719287	4.68456629992938	4.32340609995601	NA	4.56733248351843	4.56082498634084	4.09335734629474	4.34791364248367	NA	4.53602802597335	NA	5.16759075710322	4.86427035100603	4.78469242135357
COQ9 (coenzyme Q9)	-0.19157018251972	0.34401548801208	0.34401548801208	1	FALSE	-0.204277929374231	1.79492318988183	2.12549571596365	1.63775861153946	2.25608977630058	0.833246341142585	1.31791181745785	1.69971152828479	1.72029160048498	1.25690799608053	2.19902524424367	3.05313219455034	NA	1.12147301094349	1.07047176525269	0.958204222618138	1.56569465195581	1.56116480956432	1.08140780613586	1.96613141303192	0.984224757224077	2.07415602346014	2.06761118426454	1.62081159405414
CORO1A (coronin 1A)	0.503726305375852	0.0410982467082061	0.0410982467082061	1	FALSE	3.72260810107752	3.07638806851284	3.01371951004114	4.22633126472037	3.59956774395777	3.81574960737967	3.93584630056803	4.48325470965943	3.39437694495705	3.12073015029539	3.17450229671555	4.21549999574736	3.50802291673761	3.79399989430343	4.1755884710669	4.07365744972724	3.86956546713195	2.89797610926274	2.58601288114215	4.07421426482117	3.76294405703453	3.63556867441194	4.38121414363355	4.25122675045537
CORO1B (coronin 1B)	-0.0347823126174848	0.205732241267376	0.405265295826643	0.205732241267376	FALSE	5.23487298278629	5.01907026356002	4.95315347005995	5.07401297955101	5.12463004359941	4.87971556716639	5.27052520482396	5.04324825199722	5.46060169431757	5.43045255166553	5.05325907477246	5.09775826083744	5.1348944783735	5.03167749645076	5.16065401349211	5.01642054610795	5.4536953535934	5.1347507617676	4.90232928520091	5.08784043847474	5.41419981674403	5.05611093366302	5.27695441419552	5.07537859856324
COTL1 (coactosin like F-actin binding protein 1)	-0.0222890321296195	0.450948268186223	0.450948268186223	1	FALSE	4.47400764914339	4.08510167941277	4.27773931953676	4.62928666953336	4.43073353620459	4.08393666229646	4.79101698334923	4.26577442559736	4.59557526834046	4.07915620661764	4.22971096184702	4.49287864820573	3.77194894586635	4.49660934716997	4.54966917072649	4.24530550174291	4.87137548502621	3.88790539029962	4.06595137419985	4.44205438912805	4.03191564426428	4.22519008110929	4.50288430090496	4.46829005650355
CP (ceruloplasmin)	-0.133937346798833	0.340472262694252	0.340472262694252	1	FALSE	6.28992297136084	5.56288042760119	4.7159866925509	5.54004897401447	5.27094001452218	4.98350897523573	5.54866472510957	5.82742527770163	6.29592318091877	5.68216031735052	4.68125809274522	5.51165146393644	5.12833052386067	5.16049267159503	5.47303680090388	5.73956731137097	6.32199121141474	5.15303920751644	5.0360724829567	5.46441668818955	5.17261152178841	5.06514143770191	5.54720919538121	5.73117509379859
CPNE3 (copine 3)	0.0271876843605502	0.46290651193242	0.46290651193242	0.86327238306155	FALSE	3.13803132242353	3.16674436284	1.75896402998189	3.05711923750783	3.00036423451515	NA	3.18540988384485	3.67941253757036	3.71249673619781	3.53194283259664	2.58616424593091	3.48941448485301	2.31193899694826	NA	3.08623178215971	3.12264952950968	3.03289604629857	3.26372252746025	NA	2.69647908259679	2.75364518103037	NA	3.1717960851435	3.28831130835807
CPOX (coproporphyrinogen oxidase)	0.0951455732956338	0.284983832134841	0.284983832134841	0.912319973098837	FALSE	4.92644070184627	5.19719309858595	5.61879365746519	5.44488568058784	5.55342501764211	5.44075291699598	5.43420786680627	5.53095404754369	5.20041803523986	4.88275063616679	5.76504669343848	5.46208504744155	5.57448605437946	5.26890967401314	5.33456470038652	5.34168337560702	5.13015249389646	5.35141278499093	5.75856435677384	5.10762092135543	5.56867363296988	5.2888789903226	5.2693847979254	5.38118991274413
CPPED1 (calcineurin like phosphoesterase domain containing 1)	-0.182183374540015	0.192709456122593	0.192709456122593	1	FALSE	5.0722901997737	5.32728855619696	4.99038311323472	5.18828618178844	4.77785101291251	4.50547177609687	4.88005855617028	4.65792577227638	4.76329470931377	4.80114830673778	4.74361190562774	5.19815622797218	5.1701854645336	4.37923972304829	4.96976754398732	5.10097764772482	4.6399267127488	5.21047069173765	4.51760325489449	5.20574829427041	5.28578688625311	4.24169529676644	4.54093858801668	4.96210939203014
CPS1 (carbamoyl-phosphate synthase 1)	-0.300645784892469	1.35981853374194e-06	0.0139923879713693	1.35981853374194e-06	FALSE	10.5964600031581	11.1961717740905	11.0311635806636	11.045780134677	10.6744836030874	10.6887835705515	10.4525192490897	10.8182705983967	10.5716388917098	11.1305062127958	10.9977016928376	11.0883112358887	10.588827048998	10.7332950180521	10.4203708136112	10.8407071243913	10.6342937648834	11.1674934149138	10.9965582260415	11.0434853178334	10.6717621863446	10.6764419650467	10.4667800434833	10.8595736097311
CPT2 (carnitine palmitoyltransferase 2)	-0.192240332792354	0.207726247527237	0.248963546601237	0.207726247527237	FALSE	4.69531460697636	4.77163208127498	5.59809121971537	4.88926909757442	5.0937629775179	4.5592409411113	5.02181282358484	4.49616191662399	4.59728683095344	4.42799495084098	5.95759195217956	5.05338941954463	4.99221100057359	4.84212402055808	5.1988830631132	4.61091262432962	4.49685856972347	4.73979950811084	5.64326456351629	4.88821233684446	4.68834263866128	4.8788528343886	5.09241042968444	3.9771058735997
CRAT (carnitine O-acetyltransferase)	0.40564923303224	0.113898481479256	0.113898481479256	0.409013193848762	FALSE	NA	2.67175985149833	3.51605297941952	NA	3.62555105107931	3.46062462749456	3.64025072145402	NA	NA	3.00818925490487	3.5550921723517	NA	3.29320566262707	3.43108803384847	NA	3.10011984675538	2.57429046332717	NA	3.58501058975437	NA	NA	4.11982095212187	3.78839338388519	NA
CRK (CRK proto-oncogene, adaptor protein)	0.0164631333744114	0.450948268186223	0.450948268186223	0.94578947529836	FALSE	4.94737627967667	4.7373785065264	5.03177452437951	4.79421829458253	5.07938664522557	4.8061590506657	5.05880568197183	4.75635082808733	4.94154769307515	5.06028521846302	5.31363404998098	4.93551632297209	4.53595340059943	4.87031046336508	5.14819793081781	5.05318955274509	4.89387667378344	4.7087721429693	4.88439766844454	4.85820484423228	4.77592495641261	4.87025620510623	5.39109748632935	4.95890761825281
CRKL (CRK like proto-oncogene, adaptor protein)	-0.306854425328041	0.134174095350742	0.134174095350742	0.651360645166371	FALSE	4.18891517682707	3.87369510116206	3.89188575130039	3.79468618387836	3.65738848335584	3.58680076525352	3.3975702503464	2.69736461250162	3.98085703286562	3.83280901848535	NA	3.94264586671197	NA	NA	4.56545094935199	3.20073817137156	4.2801545938655	4.04475256268508	3.94823639015001	3.42118289646456	3.93819167954892	3.79185573684293	NA	3.74825726616246
CRP (C-reactive protein, pentraxin-related)	0.0517791411551338	0.456920427066171	0.471548737916203	0.456920427066171	FALSE	6.94171669728433	3.87803864746883	3.09372241952737	3.08482964282334	3.87436419082486	2.11436369308894	5.41727869749487	4.94081041541061	6.6573541815237	4.32695433488406	2.55367751732787	3.41982200948778	3.36457243229586	NA	5.31793351804835	4.47428027829413	6.82902499955619	4.1080141961326	3.3540007188045	3.07410634514711	3.70675155361712	NA	5.43299614209881	4.64215858201752
CRYL1 (crystallin lambda 1)	0.138938193441886	0.231645846184643	0.231645846184643	0.94578947529836	FALSE	4.69270057896604	4.7714472114526	4.88800284072256	5.42422340749103	5.49043535281699	5.24527127008698	4.69048973133186	5.14092586205208	5.04645613614409	4.56525595762459	5.02303795567252	5.37288246809252	5.26449889942237	5.21999710593489	5.05884030834951	4.84310952298032	5.00166715250412	4.80473508376798	5.13313193492826	5.43778036426329	5.18143654291561	5.31821921205149	4.8969208671234	5.47843473786674
CRYZ (crystallin zeta)	-0.238630719017599	0.0784584267150295	0.0784584267150295	1	FALSE	9.10201505244196	9.30257495489331	9.62203900358056	9.75622104460506	9.28673101321927	9.10426850763987	8.94099183475236	8.90777697958521	9.00962430273058	9.05305158505111	9.31349075533384	9.45969390298324	9.42733589354481	9.32654408918581	8.90587434000189	8.82111066802926	8.93357263826102	9.1147782427129	9.39631150327263	9.51733869161752	9.34305465636595	9.05447408291102	8.73644590494011	8.862535079097
CS (citrate synthase)	-0.07484495507758	0.264532156188177	0.335548063231835	0.264532156188177	FALSE	5.72563210513832	5.9813868980715	6.16419093100694	6.31753381314746	5.74723431331547	6.39100466020424	6.02456569304767	5.94097246095927	6.00522255947859	5.89950919097122	6.47626826368724	6.41175671249537	5.86597323617818	6.48634110301434	6.04498200708644	6.21678465283446	6.06529441266665	6.19519599712831	6.27126131663308	6.4511022873021	5.88791757196248	6.32647802557818	6.00439801785874	6.12956328475635
CSAD (cysteine sulfinic acid decarboxylase)	0.085043582262213	0.418555067842681	0.418555067842681	0.912319973098837	FALSE	4.29317917168853	5.21893612133568	5.34582923251451	6.38157582781841	5.27863530068382	5.60966041811521	5.25966794974895	5.31416719872363	4.46844646952363	5.10650326855881	5.66561732187477	6.15315273371939	5.51540653931646	5.58002183678231	5.20624467756611	5.31068184761142	4.30291852594417	5.10260354640933	5.4474370358173	6.21781233083886	5.4618657513404	5.74299785760244	5.11751220106722	5.32767299463197
CSDE1 (cold shock domain containing E1)	-0.0201969750123953	7.23278996658982e-06	0.476306710890145	7.23278996658982e-06	FALSE	4.49396109627149	3.27277271783444	3.53500781159834	3.41217180706179	4.51638081880584	2.89787158760355	4.2216760484696	2.05581342310587	4.5819296555321	2.70496489580632	3.41569107240527	3.37140552455569	4.23236911874313	3.22730826401207	3.90068329032899	2.72702080347015	4.06723427882873	3.2726950954805	4.26472407423801	2.87233431788132	4.32303854260132	3.04841058215241	4.68004299262257	3.19191317542975
CSE1L (chromosome segregation 1 like)	0.0614227718709364	0.136612988231686	0.358711611782297	0.136612988231686	FALSE	4.11022959242319	4.02981506014345	4.30777094246717	4.2504841322107	4.4819769832063	4.12053442244686	4.37203968082701	3.9018612607391	4.80936813730384	4.33194163403746	4.25510790405862	4.02986805364334	4.46086704164275	4.35802344254701	4.4926992292456	4.1524754987188	4.38674198234587	4.00246850220527	4.32964029003823	4.16582352594557	4.60545877569888	4.4911668515013	4.22681676504987	4.08241306765046
CSK (C-terminal Src kinase)	0.240218774416522	0.0832933721783546	0.169874210367434	0.0832933721783546	FALSE	3.53747002499688	3.08669206650915	3.64087538996563	3.46247118939265	4.2033499608343	3.78822631344224	3.65703399175578	NA	3.77719875714952	3.24504684244719	NA	3.50006267358536	3.30930717684418	NA	4.23211580628568	3.8086321721094	4.13847865270578	NA	3.37992588074241	NA	3.97862581088829	3.70884937710518	3.88777869490811	3.12629230387491
CSNK2A1 (casein kinase 2 alpha 1)	0.141101086124864	0.0642606264062022	0.29246207557324	0.0642606264062022	FALSE	3.56669340245668	3.30803607788538	3.10566802189963	3.64390235527739	4.11758700270547	3.57028076106041	4.34354995273888	3.25112068553539	3.93366705238631	3.45834262875403	3.85683633473876	4.05759756686085	3.93495990412039	3.96876354554641	4.25283192404121	3.30095102305492	3.5550921723517	3.69282888273918	4.03333489533321	3.63675221004088	4.06802583857736	3.70448468605063	4.04617671330513	2.98323259748615
CSRP1 (cysteine and glycine rich protein 1)	0.192745791770189	0.113898481479256	0.113898481479256	1	FALSE	4.83228243570098	4.30629140835819	4.46072946023294	4.82704667127117	4.49996703649701	4.97889117786947	4.80429626001119	4.6120634589378	4.4567207412583	4.07743101565498	4.51515103678487	4.72134531473244	4.46025109894385	4.73269250162791	4.80445115422592	4.64156336906794	4.77664094979149	4.46716207735249	4.00047781359879	4.73193263995936	4.63930163324797	4.67184814850875	4.9878210832815	4.65301414371895
CSTB (cystatin B)	-0.0520860610729956	0.439186361284635	0.439186361284635	1	FALSE	5.17262352183034	4.75219195479283	4.77957491427981	4.01657654662847	4.24654490115276	4.75393073159773	5.18899032141656	4.96374229235863	5.17090650162253	4.9472359956419	4.98993372431032	4.20829874768746	3.74033395858029	5.37813355987678	4.97898267240853	4.73088445977991	4.73376105819606	4.7495128147954	4.56076385856224	4.11896598235089	3.48197052716947	4.54678953279636	4.68998679310948	4.87502313757579
CTBP1 (C-terminal binding protein 1)	-0.0316373631016528	0.443008110146815	0.443008110146815	1	FALSE	4.48906761058452	4.01478375262707	3.83520658951542	4.18524018459008	4.1437852247086	4.15012907832883	4.17818080101814	3.91901584487668	3.93809756107409	3.71442137834267	4.05119806287156	3.72200691209542	3.98265595595785	3.8825158909749	4.22112693207197	4.33204908374897	4.34225604937839	NA	3.98560061398194	4.12808714555307	3.91788998414626	4.34370628005309	3.00397455505946	3.98819385977822
CTH (cystathionine gamma-lyase)	-0.443980356566367	0.0205166228712668	0.0205166228712668	0.361837668728743	FALSE	9.26455519642122	8.91303898563011	8.58284950981397	8.4860466020504	8.1568415245884	8.21711436515477	8.15426117190118	8.91483356868422	9.2095752097269	8.85308494539478	8.56743136362904	8.57768939601611	8.06384804338205	8.20931688802131	8.28481484844319	8.88451245074265	9.24384518045331	8.93162101322109	8.67284960165427	8.38953239591709	8.02817129540125	8.23585627633788	8.2286696043054	8.98611508416956
CTSB (cathepsin B)	-0.00768463692114511	0.00709532155266509	0.470094705612289	0.00709532155266509	FALSE	8.93368180403526	9.21803764348503	9.22798409050213	9.39024850649056	9.01334779997078	9.31047418540008	9.3294532790345	9.26810216566008	8.84981165689447	9.0887776403673	9.20743657012548	9.35101429694373	8.77646264275744	9.26615873809326	9.22647722098283	9.25098288419411	9.05583012175203	9.2272067808831	9.20297841034769	9.31178009707907	8.85551013074044	9.11652851042044	9.18578727417525	9.37328714442292
CTSC (cathepsin C)	0.151119776970698	0.178698474927007	0.178698474927007	0.361848094079787	FALSE	6.93527114789118	6.569706775271	6.68669660832919	6.86354205117958	6.82764121673657	6.52944929539437	7.11304408694973	7.27643152700985	7.19651852524047	6.79202238753514	6.96561115086894	6.87624679964918	6.75387191494171	6.55487889631001	7.10002099867862	7.21941056308346	6.95577775399206	6.73713239613726	6.63561075298405	6.86374026441626	7.23770710883799	6.8205746917315	7.14714385719302	7.31113978027586
CTSD (cathepsin D)	0.217975562109131	0.122518414172706	0.122518414172706	1	FALSE	6.0113122489065	6.33518130509704	6.60040357249391	6.6832332580079	6.57186941934832	6.65821148275179	6.55472083688853	6.26787845362525	5.99084370508199	5.69936284388059	6.54933032552642	6.72657240222329	6.2714182056146	6.81549857871344	6.7719251834359	6.32676383003186	6.16589586424958	6.34694979995095	6.43011964796892	6.7236950704414	6.75190552439329	6.68967656045282	6.78706672923972	6.41167198464254
CTSZ (cathepsin Z)	0.354120638136391	0.00651686493268589	0.00651686493268589	1	FALSE	4.69914626177682	4.52930248243371	3.98978389688984	4.11134018971795	4.73855168652023	4.43863884395315	4.91803315079008	4.82101624855991	4.39914374389156	4.49156452846375	4.51328860252475	4.36340940355244	4.50721744673595	4.77132571266931	4.99842118872913	4.80069286156155	4.29249465379345	4.45608987965224	4.46015278588095	4.52043482097747	4.51481029633905	4.93411543512241	4.61842074323376	5.01435529297707
CTTN (cortactin)	0.0608731194325879	0.312257797253026	0.312257797253026	1	FALSE	4.50656386111967	4.62693552529315	4.383075243983	4.45499178554215	4.48651487865737	4.56372557648694	4.30908885462696	4.35462141483245	4.51446316313872	4.17701682286056	4.46474667221207	4.47767732756531	4.17433450570865	4.43596856067999	4.58741900097109	4.53953727499986	4.41908713589536	4.34511956259799	4.41704910661879	4.4442628754114	4.56646813499077	4.44471344222294	4.92193612206081	4.5771387491914
CUL5 (cullin 5)	0.0226798650264506	0.165614040364396	0.463067663794873	0.165614040364396	FALSE	3.48466663578607	NA	4.20422681254806	3.30637016071451	3.63104606105225	3.10778995897075	3.47068002123245	3.53267852297781	4.05859357727236	3.56939387203612	4.05498735791996	3.43588191012736	3.89773414945295	3.46359630188238	3.25183722972502	3.11478344724985	2.50976677164039	3.12757715548616	3.50351411400868	2.61566818188092	3.20054986460338	3.51189810171617	4.14009967693798	3.26289764388433
CYB5A (cytochrome b5 type A)	0.061561609255205	0.416322595414724	0.416322595414724	1	FALSE	4.66526768959952	4.4769454339607	4.45326734112232	4.47864829453918	4.02833045128589	4.25714643038409	4.10019555559561	5.29951942370595	4.23533646850253	4.28531343489712	4.59890706709525	4.45386652303352	3.87782276182847	4.16656281325259	4.2654819045517	4.83262676157912	4.17587585097706	4.50868851707322	4.65488230383115	3.95018843322466	4.50399742041311	4.74335877713998	4.32150965264845	5.27937471653374
CYP2E1 (cytochrome P450 family 2 subfamily E member 1)	0.101495988959423	0.35133270726835	0.35133270726835	0.94578947529836	FALSE	5.88712311219198	5.17509340476952	5.46773921732942	5.67531067366933	5.30176687496525	5.88486162583906	6.02627997583437	4.93942876658023	6.01591677210688	5.29489639676832	5.53192724187696	5.40486566498061	5.35731974720979	5.87495184815646	6.17506345579441	5.21987323555904	5.79234521848067	5.02640171431294	5.32914512889268	5.42765309983135	5.4552351479395	5.84732549640409	6.078490288251	5.08577305019052
CYRIB (CYFIP related Rac1 interactor B)	0.147766694334852	0.201063297881596	0.201063297881596	1	FALSE	4.75887877565452	4.31394235729235	4.32378797212704	4.92423768589803	4.80221390059342	4.66562584843281	4.92653558384622	4.53863127777466	5.12725357317259	4.78931192564509	4.77856605128561	4.62937993617469	4.58391616747486	4.7691581460835	4.96821519640989	4.94541106078359	4.76447885891168	4.06498629159357	4.39807669206744	4.73211178626323	4.59763843380873	4.7841165599676	4.75655899109048	5.0401910718383
DAG1 (dystroglycan 1)	0.191508769583978	0.0035911461433873	0.163015787406497	0.0035911461433873	FALSE	3.97461190716388	3.65129283795615	4.12022750752902	3.68422403617036	4.38449194441458	3.78189472301693	3.90423359153922	3.81784834130606	4.02558697757471	3.06180211403129	4.22657788847992	3.64086382448789	3.79832015219301	3.71167110291812	4.05451858120854	3.78369760726553	3.81524750636067	3.73410261237832	3.79097008211344	3.71839450770189	4.61067644217977	4.01508716790911	4.02933803102826	3.85022935197613
DAO (D-amino acid oxidase)	-0.110877295590812	0.342897223898334	0.342897223898334	1	FALSE	5.42698927536989	5.54208466827106	6.00799154533255	5.79037326103922	5.9480821689379	5.36689568082899	5.41726856925601	6.16950014535117	5.13204622155417	5.74290626664023	6.43304790321598	5.69980701313539	5.99131095343043	5.44594846624204	5.27815577832617	6.12809127095119	5.4325619434797	5.72535398684015	6.26336122940741	5.6715538041226	5.678147982728	5.17704074967251	5.01716473971984	5.91994306587436
DARS1 (aspartyl-tRNA synthetase 1)	-0.00701050904915731	0.082994444703836	0.467502193968754	0.082994444703836	FALSE	6.32348356333269	6.07283682660931	6.35860724911781	6.10873352786627	6.18526397540827	6.23253029442516	6.33435016739402	5.93601833038197	6.21349893173202	6.23135368172497	6.28634890800971	6.07751860598842	6.28111400721664	6.24657340241694	6.2148980256777	5.88575249399996	6.34585583834667	5.97717916032751	6.216171575531	6.15480393513646	6.23123654377125	6.36994974392953	6.29484862157613	6.06973008893539
DAZAP1 (DAZ associated protein 1)	0.0218364226518974	0.458131478798079	0.458131478798079	1	FALSE	4.22347661137001	3.99139032524814	3.74816064022435	4.34614847012157	3.88381629017539	3.75055291189958	3.37695711447773	3.88851921809751	3.89196349737541	3.73624767478611	3.61934257624847	4.13322648491224	3.54458429920044	3.43778702110964	4.18637377746594	4.20097508913723	4.21383717045018	3.15853092476042	3.26212792829082	3.87600608068978	3.90561083856276	4.2654368960491	4.01714691920968	4.00473508091527
DBI (diazepam binding inhibitor, acyl-CoA binding protein)	-0.234100429014834	0.129715611139437	0.129715611139437	1	FALSE	8.57444972368156	8.43055290956901	7.80808896401215	7.87197298268738	7.99791899020039	8.05223111092439	7.75205276207532	7.8067751513205	8.62256070079016	8.56555909746317	8.06015008986778	7.77309303973971	8.41009938002478	8.07403974782827	7.85620140324977	7.86567760308809	8.81092824801134	8.49331508777842	7.91722884721294	7.71015207993783	8.08905847032901	8.16998010332562	7.8266311062271	7.92818079398022
DBNL (drebrin like)	0.0386862702168614	0.43980375008703	0.43980375008703	1	FALSE	4.62402483814027	4.22971096184702	3.4968202305943	3.59968675267221	3.89898222676136	3.60404759493687	4.19474109793985	4.11313371003076	4.65081624710565	3.81228257508273	3.94149135393892	4.12502284376372	4.10052358133412	3.84594160654346	3.87032526071789	3.93864336277764	4.29227377226838	3.88861662706815	3.65317469418748	4.1666110144857	4.40692436620899	3.74509746677053	4.82748879253771	4.39891808719768
DCPS (decapping enzyme, scavenger)	0.104094887133978	0.226965566807259	0.226965566807259	0.94578947529836	FALSE	4.60051359213914	4.68065067061012	4.96071093803352	5.16095244844297	5.12286732873715	4.97519911078057	5.07903243735746	4.81169193913861	4.92727544936266	4.84068478258805	5.09285014683295	5.30267730376269	5.0194617417636	5.26018377149212	5.13943675079429	4.99068262810241	4.7400100728405	4.78225128581961	4.8856426906647	5.19585544468168	5.02797674769525	5.19875736646691	4.98429312545628	4.80963052360168
DCTN2 (dynactin subunit 2)	-0.0560939634493354	0.0840721748101452	0.429775871326521	0.0840721748101452	FALSE	3.55570574050178	3.90079919893024	4.45161995489061	3.8063343696837	4.41897248883199	3.54199796970871	4.2311942949624	3.7035880142654	5.14892597206238	3.69520323119536	4.32787415522601	4.03282377321407	4.47852534152798	3.87083814180871	3.89128307711996	3.69491361391881	4.6407481646109	3.727201650071	3.91900630737446	3.86708595558643	4.30887777840732	3.99647009913737	3.90596697519228	4.35757311707396
DCXR (dicarbonyl and L-xylulose reductase)	-0.150308347954649	0.0628042589966931	0.0628042589966931	1	FALSE	8.1058351937117	8.04559586456821	7.99185626313853	7.85841000873785	7.99852273572125	7.6672393027683	7.64381290827427	7.79854956358975	8.00552350086632	7.96826358854179	7.88988112904526	7.81453760628475	8.03349458386665	7.56040926636212	7.7490984435863	7.94971584216845	7.9972246526779	7.94239720829126	7.88633065369496	7.83149093422019	7.8682916687728	7.73527168766297	7.78688382682641	7.74235659872366
DDAH1 (dimethylarginine dimethylaminohydrolase 1)	-0.112098872401685	0.39134047966417	0.39134047966417	0.629252058042232	FALSE	3.22102791419963	4.37500466719215	3.68619794969939	3.50053439045643	3.81093660005849	NA	3.50365403514555	3.8425766307707	3.35134564172245	3.44853098190579	2.36254002292493	4.08442149173577	3.14554540587768	3.02099637914671	3.59488291031422	3.56669340245668	3.5554235315619	4.12524607198293	2.97691897559146	3.57018359433904	2.47755558694077	2.67774275276107	3.7373406461222	4.12491535118995
DDB1 (damage specific DNA binding protein 1)	-0.00448267816375244	0.00027807128888429	0.478679322645093	0.00027807128888429	FALSE	5.97118944669393	5.88772752630744	5.91916128397349	5.74452172425393	6.12027313414845	5.41102280419508	5.93499527611253	5.76846224842605	5.90819804649072	5.55556157544055	6.07862691195136	5.72438015036293	6.22290886523874	5.67385318613712	5.85506280681245	5.72034687669176	6.14676517944133	5.72379061903511	5.91874877097841	5.42321846078918	6.05630606033188	5.54691606157679	5.90080161359375	5.73714862448878
DDC (dopa decarboxylase)	0.0308129852727338	0.142131715337055	0.429271303678556	0.142131715337055	FALSE	5.30204847455587	5.50394973290204	5.63026858137434	5.90933389359226	5.69007342274636	5.54210943833194	5.72255892229712	5.80658957546624	5.41976134602754	5.56509446014856	5.58960171393647	6.04948265737041	5.47287113947426	5.57397431274334	5.65859139003439	5.82229676455868	5.39592993868875	5.78252127107492	5.53205819868609	6.10460504322931	5.71766545717168	5.64946888299799	5.68036093016267	5.81785089887467
DDT (D-dopachrome tautomerase)	-0.147670512248688	0.0720796558263656	0.0720796558263656	1	FALSE	9.46572760218005	9.58967174292253	9.36297390233373	9.38313401287426	9.30229162997662	9.18598544384917	9.41530234476026	9.410101500592	9.4034829003475	9.4721282714074	9.38867388514155	9.51022614704536	9.09569238898019	9.17197987870221	9.31910983444559	9.41686295925505	9.22743544483724	9.69245858373069	9.4340360173893	9.52930365387284	9.18616872656576	9.20782210085995	9.45905655114774	9.51683265796365
DDX1 (DEAD-box helicase 1)	-0.121533883261312	0.282071669098068	0.360266693970153	0.282071669098068	FALSE	3.76469646677856	3.5456471854871	4.15653414826374	4.0416109697459	NA	3.10288652600301	4.07574653806091	3.50661463565809	3.84590147399067	3.85264810358115	4.21857195408612	3.87186335732334	4.10256575561565	4.30286005154313	NA	3.03696393796174	NA	3.75460962302563	4.2265239431349	4.11368383207399	NA	4.59680994441014	4.3364405045112	3.34809074937704
DDX39B (DExD-box helicase 39B)	0.0489013189112116	0.0036686285465091	0.429271303678556	0.0036686285465091	FALSE	4.76892004397893	4.31726064791394	4.69470750467955	4.55752650102375	4.76674885727534	4.52245755811521	4.87954404208104	3.66247897042325	4.53198024963647	4.28768652622267	4.58852875952031	4.47314398345795	4.89612650619017	4.43871867656479	4.70210894905071	4.29681711853891	4.64657167005179	4.10945250111788	4.67372035729421	4.34886268148402	4.9845346672652	4.70663553227187	4.92958745354845	3.79941892199108
DECR1 (2,4-dienoyl-CoA reductase 1)	-0.328151585051107	0.0894889712239784	0.0894889712239784	1	FALSE	5.99376718754118	6.67095360836942	6.92297085348571	6.32332322755277	6.35898343299403	6.45855097805433	6.23440743196614	5.44658708530688	5.78375783920442	6.84532695446021	6.8899966923263	6.34269873757453	6.46495246561378	6.41414906664556	6.12799432097639	5.76042056757804	5.87345149515768	6.72699465509783	6.92824002447954	6.27043736945253	6.18317483643376	6.15765211772462	6.22119461616011	5.80603270463519
DEK (DEK proto-oncogene)	0.347366339579443	0.0364785651390352	0.0364785651390352	1	FALSE	4.0725860470686	3.401944417906	3.11677228709411	3.53472152430104	3.83098541248308	4.1219437335104	4.47261773813468	4.07736264877272	3.81717298454463	3.63080150587439	3.81515526472579	3.64038956005495	4.39837773531862	3.67703459522409	4.4601790033528	3.6619433748474	3.70244699649367	3.73883267556971	3.44818735406713	3.87501330476187	3.49560563089844	3.96516552435686	3.69186911714163	4.10933548337447
DERA (deoxyribose-phosphate aldolase)	0.127684514621788	0.289037276971661	0.289037276971661	1	FALSE	4.49276971792675	4.56916294845965	4.08961678864525	4.04925610623711	4.56047040916651	4.77248745600449	3.80446664273278	4.17742352470578	NA	4.61295398779747	4.08354527759772	4.45511018318752	4.70007344906382	4.75486612874528	4.27701766883359	4.31688428261378	4.72014710613881	NA	3.80356803435832	4.22131257226728	4.50089763480962	4.65564377306792	NA	4.29148568597356
DGKA (diacylglycerol kinase alpha)	0.219032062708894	0.388820131335782	0.388820131335782	1	FALSE	NA	NA	2.85818793240174	NA	NA	NA	NA	NA	NA	NA	NA	NA	2.97550913127501	NA	NA	NA	NA	2.92444198619348	NA	1.87089336428343	3.21673732323469	NA	2.11837301649562	NA
DHDH (dihydrodiol dehydrogenase)	0.0374147156893093	0.409013193848762	0.420566984953784	0.409013193848762	FALSE	7.60278050718605	7.98215508534274	7.89308306207398	7.64737927393226	8.18529668714271	7.74162203407836	7.98597282647369	7.49769219381265	7.59782165048659	7.94677763937674	7.76248170331897	7.76470575418888	8.18049599825489	7.78767406018205	8.00777856253261	7.44019644504573	7.66226247700561	8.01283680751384	7.98894025971161	7.76008785037888	8.04520813800393	7.82915822967609	7.92269737595445	7.44649610763071
DHFR (dihydrofolate reductase)	0.376238002896505	0.010223907634984	0.010223907634984	0.123705521688287	FALSE	5.60204407617692	5.98195309058753	5.71870684518341	5.96222972537979	6.31199710453007	6.36075931299019	5.84662368918749	5.96186406603765	5.4348583733431	5.86136735106204	5.7003953268415	6.02977310557548	6.38140970662909	6.39106654495127	5.77629615910218	6.12429090901916	5.6517807498013	5.97708984163172	5.37928824997193	6.00929565931473	6.43813646241371	6.23953170311725	5.92272115866739	6.06894161298205
DHRS4 (dehydrogenase/reductase (SDR family) member 4)	-0.390460430930419	0.0383224265981726	0.0383224265981726	0.805313492250289	FALSE	4.17537289856095	4.35928220075697	4.83159353730734	3.93213678230966	4.23848881446702	3.70209232172287	4.15133930104228	4.27786575723488	4.14038603228306	4.61590472505246	4.95895864285239	4.15405657008046	4.30607262925447	3.53072000869378	3.70487196445635	3.52531721225445	4.37970412808904	4.23556624091827	4.88926909757442	4.14456851766471	4.47666034837471	3.78273355409252	4.32293762812056	4.1121746625708
DHX15 (DEAH-box helicase 15)	0.0507173741479856	0.437905986088683	0.437905986088683	1	FALSE	NA	NA	3.83787261872691	3.48697174437041	3.96506391147756	NA	NA	3.48586472170203	NA	NA	NA	3.7115059195473	NA	3.58960770585435	3.32775920974967	NA	NA	3.38006445884398	3.80072391920955	3.49905497779734	4.35433226013537	NA	3.66648393083743	3.30146912419088
DHX9 (DExH-box helicase 9)	0.337291777817857	0.211172067482938	0.216023095149073	0.211172067482938	FALSE	4.09160675403478	3.73214978413468	4.32601234863024	4.39391037754418	4.9567397257664	4.49035833137539	4.69876855365602	3.43609519443439	4.35563652357326	3.25912632671607	4.25053718904983	4.16822482587189	4.73645334649735	4.55433712547673	4.7484666001631	2.93603294018824	4.14666336739368	2.47287763635929	4.40653667020517	4.05932066359656	4.80219838788253	4.57086969424916	4.51325069754699	3.26653320368761
DIABLO (diablo IAP-binding mitochondrial protein)	-0.151874456407146	0.181207260810354	0.294483810241676	0.181207260810354	FALSE	3.44420323102272	3.47527947796842	3.65424075470011	3.52175431898801	3.32883646422954	2.60054570439967	3.82559230558626	3.63068503645576	4.14814504200104	3.37584572466782	3.05737228656044	3.39087400590909	3.46007413060665	3.48126018668317	3.37724871248888	3.63643901567511	4.61313674361317	3.47791041924365	3.91241035380827	3.53862507035197	3.82588736541772	2.91997690174493	3.89419690716382	3.80656122149745
DIAPH1 (diaphanous related formin 1)	0.0188556998412601	0.460001713267639	0.460001713267639	1	FALSE	2.91006295785814	2.92128397904092	2.95008202622464	2.83901830481146	2.3236525271512	2.77408701800135	3.05901256222743	2.89212286373238	2.74427736779862	2.85927784265544	3.10253048331507	2.87953129940379	NA	3.26174742889314	3.60686857745478	2.2946031056342	2.74317886734341	NA	NA	3.03733477570998	3.21297080976041	2.88754281692593	2.79894427318243	2.98109640986823
DLD (dihydrolipoamide dehydrogenase)	-0.13497590600533	0.110366939066126	0.110366939066126	1	FALSE	4.95634014387918	4.95713919701245	5.32175496109422	5.31739090533761	4.82698567839311	4.98205808574138	5.02231010407263	5.18317682185721	5.04089681306746	4.99352945101638	4.96099814846279	5.31496474050399	5.03512239807681	4.94337282944855	4.79361501334945	5.07919034799331	5.00363821366405	4.95444294361775	5.16244772620415	5.21766501064355	4.83439267143238	5.09726946449205	4.82774282392322	4.9562611436595
DLST (dihydrolipoamide S-succinyltransferase)	-0.208743500003219	0.0484815172252014	0.0484815172252014	1	FALSE	6.651410525913	6.92453937498834	7.00708334724386	6.91795679701472	6.77561686463518	6.84101704188701	6.38183881392113	6.6894808839308	7.01668573695691	6.97498811199193	6.90239923457766	6.73771379817003	6.39465818476422	6.49265116680649	6.64168185335656	6.53530181930645	6.5705661504635	6.87751114263305	6.79815422743359	6.76979818136491	6.39575346841349	6.68655655308722	6.75700990791916	7.05231807068517
DMGDH (dimethylglycine dehydrogenase)	0.256912154358554	0.0357894364347377	0.0357894364347377	1	FALSE	5.80636272811123	6.44079775762861	6.32773406420589	6.26565254903626	6.30480488068692	6.73097953342592	6.53203481441342	6.24170864221152	5.90471770406064	6.2504822372875	6.30159496248241	6.22196019214334	6.20371799029162	6.74697107426533	6.54082083090617	6.34049817947176	5.85977081620874	6.31121972186961	6.30007429127782	6.14633344699859	6.20406831408929	6.71178396734496	6.34793135415142	6.31432674235497
DNAH8 (dynein axonemal heavy chain 8)	0.294118256566541	0.060602688727454	0.251163243600931	0.060602688727454	FALSE	5.15302704346482	NA	5.84183729396285	5.04885955612875	5.34186836341893	5.50799755446136	6.04836698500387	NA	5.10930622745553	4.58426502954894	5.56829057461495	NA	6.20535536592947	6.07328897698234	5.47734704987461	3.72202877790284	4.7730415947931	NA	5.80596823811165	4.92914713186658	5.22480434202096	5.56136890949746	5.79402589607043	NA
DNPEP (aspartyl aminopeptidase)	0.129254846293807	0.251235836945113	0.251235836945113	1	FALSE	3.97641862941297	3.57980769018886	3.98946602963079	4.29274494531349	3.69476878347516	4.16932375323987	4.08944730307836	4.4492576173659	3.8286417357559	3.88539865332834	4.15097390453021	4.16600034650791	3.68077442549246	4.14714385719302	4.32176938970392	4.18764107818068	3.69675058421185	3.81497076376116	4.19800688676186	4.05770153052051	3.41818994794577	4.25229454120184	4.52386928009107	4.25345987848149
DNPH1 (2'-deoxynucleoside 5'-phosphate N-hydrolase 1)	-0.0180309484561129	0.00456193596804449	0.463863706990552	0.00456193596804449	FALSE	2.99031412524283	3.38290238042638	2.99804743423675	3.48380288160849	3.0082287039126	3.49209673091913	NA	2.77143770322121	2.72886959893609	NA	2.78800491529994	3.80945560470553	3.18676992853766	3.49090381134815	3.10893755203645	3.4875377997521	2.70338867816272	3.34003522591285	3.32478180682489	3.7167495107837	2.51665564211472	3.38153256893404	3.37478911073308	3.24912217761381
DPP3 (dipeptidyl peptidase 3)	0.050412533118998	0.346582044425837	0.346582044425837	1	FALSE	5.19060300888721	5.26123367070263	5.39535418900151	5.23435569482249	5.50620521505674	5.46661080725094	5.2869550544525	5.16769913037079	4.96978595945091	5.52473758701238	5.64748720811378	5.45035678346197	5.24177536758519	5.28640435881568	5.36259963429288	5.23121733992061	5.10797236348577	5.2942935783992	5.1900814543014	5.15094548092221	5.3019533951261	5.45483390689887	5.31387344725789	5.40202971896125
DPP7 (dipeptidyl peptidase 7)	0.17239858876904	0.15560269221668	0.15560269221668	1	FALSE	4.88623309025068	4.43471495351797	4.85617400776028	4.51285895444998	4.54873869587774	4.75517601232159	4.58979943408799	4.67689923893174	4.80168637482453	3.84924870276441	4.69018798943845	4.39161651495322	4.71020030560817	4.79110035955938	4.97770579917153	4.63678700521823	4.70856800427585	4.04990952244306	4.68569351282851	4.64770017454529	4.48149270025508	4.8072261042495	4.76250827938516	4.84574093261458
DPYD (dihydropyrimidine dehydrogenase)	-0.0857209072052575	0.216023095149073	0.216023095149073	0.28718241070319	FALSE	6.13695626147714	6.15446371937839	6.21609977412184	5.85727439903025	6.14297496665495	5.89669083806402	6.09864904539618	5.80271280383765	6.17617115402222	6.08246203495802	6.09088941271321	5.84446851218035	6.07049452056969	6.03950033858847	5.88382361993106	5.84255651777617	6.17134895983139	6.08548626862133	6.11505197588003	6.00570987338129	6.23769563812082	6.07500200517122	5.97195044002968	5.84568072499247
DPYS (dihydropyrimidinase)	-0.100373768783532	0.0135108953827505	0.192704136445686	0.0135108953827505	FALSE	8.62558830907665	8.89288580488959	8.56930500121915	8.74831698312452	8.49709736761144	8.52859475934932	8.71284679965005	8.83969510273889	8.64310940184302	8.9309738255629	8.48258210837948	8.81621568762287	8.54859075054853	8.40520104223228	8.59215426379381	8.76889226284017	8.69731859724817	8.85361833707914	8.51726781821516	8.76896171468403	8.64763830240315	8.40726776424473	8.68928518086505	8.70439476726487
DPYSL2 (dihydropyrimidinase like 2)	0.167668024966779	0.0860179013883823	0.0860179013883823	1	FALSE	5.98577819522261	5.76283246797931	5.78847169149567	6.26290102551742	6.06698037148978	6.07107830785515	6.26728109421887	6.13245551629231	5.98809385602591	5.96614664414591	5.63856044740945	6.23132679844536	6.22601328906671	6.08120752208234	6.01550202963972	6.0387302746331	5.97200100542347	5.85267556610564	5.57519129414717	5.91752484488608	5.8427299831343	6.01462978958756	6.01210602517572	6.18480593322978
DTD2 (D-aminoacyl-tRNA deacylase 2)	0.00653127430041452	0.339722144788055	0.476306710890145	0.339722144788055	FALSE	3.96593200907091	4.03222429589573	4.06231170951898	4.18501018645216	4.54485627488998	4.512947421867	4.1179692616322	4.03260340609562	4.30718076840752	4.34746014973858	4.26133523331595	4.56695515559718	3.88573053400146	4.19467807028937	3.98563704268517	4.29403987829719	NA	4.12701414158281	4.07904524156645	4.42480790391705	3.9681737161477	4.74570524456624	4.06576185534639	4.30402908949208
DUSP3 (dual specificity phosphatase 3)	-0.658059886826719	0.101366230938142	0.101366230938142	0.268341883676108	FALSE	3.42741844931847	3.05436055176837	2.26925761473475	2.5389676801371	2.98579367562829	NA	2.50483900451533	NA	3.41611010488972	3.09183352050361	3.41024611592193	NA	NA	NA	3.6300675915111	2.89021125054291	3.25713888559848	3.19663222179904	3.06621321383469	3.16563060606707	0.727371581638403	1.13858513947539	3.22590882358876	2.28278672181207
DYNC1H1 (dynein cytoplasmic 1 heavy chain 1)	-0.0317018147049535	0.00568360340475206	0.445581555179051	0.00568360340475206	FALSE	4.01993315405431	NA	4.61792141578276	3.75781267126318	4.48286763931215	4.08350272938418	4.07456537615173	3.53318954460032	4.28622321162513	3.80976427080208	4.17063815769676	3.82942338444496	3.67293443862121	3.69611625888156	4.64066141361775	NA	4.30087782993028	3.70502684671414	4.30524826333128	3.91749858948255	4.00550778160147	4.20682292458687	4.295774443508	3.67970528310771
DYNLL2 (dynein light chain LC8-type 2)	-0.405991708634689	0.0122512791038678	0.0654451422545398	0.0122512791038678	FALSE	3.65717122464365	3.27612440527424	3.88707679582714	4.04957849521818	3.17067340571654	2.75376924739638	3.41328265628803	2.63659446137731	3.5578634268734	2.80339857879815	3.28814738461903	3.58593599135762	3.32027092958544	2.7868054329789	3.40795091723857	2.93218214698736	3.90559158542941	3.02494017413823	3.97197572294811	3.42332268512006	3.82938278974503	3.17389975632481	3.7450759478194	2.3893382751732
EBF1 (EBF transcription factor 1)	0.034114211293032	0.060602688727454	0.450948268186223	0.060602688727454	FALSE	2.55369226046952	3.32499776728269	3.40276309991423	NA	3.6989740835745	NA	2.63083644486655	3.1853559628808	3.21044809228273	NA	NA	3.50463310331708	3.2929893057262	NA	3.55344652176995	3.51908894699965	3.43718778188689	3.54594366521158	3.46755338389546	NA	3.49942497321124	NA	NA	NA
ECH1 (enoyl-CoA hydratase 1)	-0.179774508044682	0.29246207557324	0.29246207557324	0.629252058042232	FALSE	3.77524021864664	4.08878611905321	4.7337556360491	4.91661517472755	3.58478215256905	4.05969272079486	4.3276801794219	3.98535469617264	3.38718329579922	4.19429196583597	4.74409111239718	4.7208749039882	4.07636241277125	4.23993261348524	4.35056796569599	4.36740601423299	4.36195078986428	4.23977989886237	3.81629249958321	4.18736395125828	4.67916478340218	4.23068721272783	2.79217652228845	4.31512419596665
ECHDC1 (ethylmalonyl-CoA decarboxylase 1)	-0.338802590303542	0.127152613913505	0.127152613913505	0.361837668728743	FALSE	7.85244211798259	8.41789891661175	8.99111930918522	9.18926861892889	8.40279890664708	8.60971803163749	8.17311243865106	7.58562358446144	7.94423181473382	8.28465293266334	8.88762883888085	9.11027710257315	8.5269217157516	8.4140044190698	8.3841145815192	7.71291212625268	7.9738580553617	8.22804904788446	8.88329089402767	9.08934189419946	8.42537537786402	8.58111770933356	8.49166072416579	7.47906884403666
ECHDC2 (enoyl-CoA hydratase domain containing 2)	-0.431602258773298	0.0607087026076191	0.0654451422545398	0.0607087026076191	FALSE	5.12423713645893	5.03727239024627	5.1136963324101	4.48442174309864	5.25482076898885	4.06818065817721	4.77737763081695	4.19806190900635	5.50258838467227	5.13279479324476	5.23738015765315	4.46429578406164	5.29449577116923	4.8203219481121	4.70597237410473	3.91416265591219	5.51733869161753	5.28797827259544	5.10742842866636	4.17972600537241	4.91271213126773	4.45806697084525	4.62201666706773	3.98374152934956
ECHDC3 (enoyl-CoA hydratase domain containing 3)	-0.188839500060308	0.215841015410952	0.215841015410952	0.94313920287879	FALSE	4.71302489363774	5.25418962662843	4.67182550876484	5.5049444857208	4.74217332953631	4.87923524552771	5.33870608008957	4.90655392748617	4.49639204109321	5.6280911568606	5.08043169163845	5.55023270965055	4.99484669765345	5.13883903775031	5.26919775994168	4.89127821582081	4.57018359433904	5.42183593575131	5.36090852083524	5.38015799153816	4.63311729412576	4.49016575977962	5.07700366947837	5.00502713854489
ECHS1 (enoyl-CoA hydratase, short chain 1)	-0.388696962190746	0.00170150096162274	0.00170150096162274	0.00601654443463284	FALSE	8.52105073690096	8.83418026943632	8.98571103565688	8.76083968202765	8.55880716601173	8.21030605829414	8.49498755055895	8.37804336498531	8.48600636501052	8.78961841100226	9.04647741808765	8.91258100953162	8.56230348938545	8.185742682247	8.53622778532104	8.26672096215716	8.65609588415169	8.86484232877107	8.94702905178858	8.93178350333238	8.66671754203189	8.31246097332863	8.57306014489431	8.326474430193
ECI1 (enoyl-CoA delta isomerase 1)	-0.141885870651007	0.125156151325856	0.125156151325856	0.96545637577412	FALSE	6.83144659729507	6.96415600613413	6.94008450982214	6.70704156616622	6.50577186437666	6.8218377460881	6.68812439570785	6.87271796811905	6.79006823966561	7.27755708100665	6.99443264147119	6.76369041898479	6.63602566904221	6.94566622252933	6.64019142172958	6.89409017060148	6.87580463191652	6.96393645214449	7.12811808575146	6.72824706552356	6.72714445706092	7.07124781946144	6.60662433023648	6.85251078311664
ECI2 (enoyl-CoA delta isomerase 2)	0.0265887510349717	0.409013193848762	0.424489083280792	0.409013193848762	FALSE	4.04802688202201	4.40525721455497	4.29203812802771	4.06071322231102	4.20338911736709	4.50071921041575	4.3039268364807	4.20796311105261	4.29471631278652	4.53543713605252	4.27017009277082	4.4023197048293	4.12708845219075	4.40733235474175	4.30960549712039	4.19571767458042	4.40395617902565	4.41585329296644	4.00775165720528	4.13034609751639	4.13334980166667	4.43578858832698	4.42343026362901	4.33734002491619
ECPAS (Ecm29 proteasome adaptor and scaffold)	-0.297669780891535	0.20245905028681	0.20245905028681	1	FALSE	NA	NA	NA	NA	NA	NA	2.64310117420003	2.4312672561068	NA	NA	3.01460345803116	2.83742458555978	NA	2.93128971305176	NA	2.90030265825935	2.7032602025233	NA	NA	2.77560685713233	1.7750926941191	NA	2.65600661774578	2.40831785095794
EEA1 (early endosome antigen 1)	0.0819357944837486	0.223308702460971	0.269468741351925	0.223308702460971	FALSE	7.62789132214734	7.27494184157587	7.0929790769315	7.26658979613826	7.38274505658765	7.22032028012179	7.60792206726114	7.5051366831481	7.51373549029495	7.19135537472995	7.18756982205622	6.97952237211088	7.15698305745356	7.12056967200717	7.40708927546694	7.41222262676135	7.5151715417444	7.14377094198311	7.24415449237541	7.17246751349924	7.27484868514321	7.19340708176391	7.56282243895136	7.34931219472594
EEF1A1 (eukaryotic translation elongation factor 1 alpha 1)	-0.282192320191126	0.0135108953827505	0.0257046233149738	0.0135108953827505	FALSE	8.34338561315148	8.52538377592126	8.08425564736756	8.39799115695736	8.2118980260143	7.88902323848614	8.29374751633357	7.98817908693301	8.61099158911092	8.51761034074371	8.20179556724386	8.2772362480698	8.24272158241996	7.97486769124354	8.35172990635168	7.67299099382775	8.61295693565562	8.56120774016676	8.08823172008183	8.33639051470687	8.31512238407175	7.93270491920525	8.36718757168907	7.93095609030752
EEF1B (NA)	-0.137547006802321	0.441032718236531	0.441032718236531	1	FALSE	NA	NA	2.68291707623109	3.70103886703577	NA	NA	3.58301354657571	NA	NA	NA	NA	NA	NA	NA	NA	NA	NA	NA	NA	NA	2.52584838308651	NA	NA	NA
EEF1B2 (eukaryotic translation elongation factor 1 beta 2)	-0.008047609847143	0.476306710890145	0.476306710890145	0.912319973098837	FALSE	5.61012421553655	5.50346641051924	6.04522670756721	5.07235451956403	5.14530246877223	5.5604979225831	5.43542190851619	5.21836658520994	5.61340199312553	4.83676237189031	5.54882190845875	5.40759408662716	5.32359344610429	5.3741700760685	5.58248073524094	5.12968691501332	5.71517678582972	5.00271602027026	5.16867011264685	5.52776473442613	5.41223279048645	5.5711094486917	5.87189784710003	5.33074840450933
EEF1D (eukaryotic translation elongation factor 1 delta)	0.127050995333091	0.0146378494674986	0.231645846184643	0.0146378494674986	FALSE	6.13270021496382	5.8755097781219	6.38395652608298	6.19537319175723	6.45481581553435	6.32271414950421	6.6967728361771	5.8260526742909	6.16794795669788	6.16535323853773	6.53282810901925	6.17816486245434	6.4431590548652	6.30978555084806	6.50529709280168	5.98654291078066	6.27451327217084	5.94040639652933	6.26862527303821	6.3146439642011	6.60877376613177	6.26790091999901	6.63713925913319	5.89568069750556
EEF1G (eukaryotic translation elongation factor 1 gamma)	0.131132622982174	0.0270796493200944	0.146008768441571	0.0270796493200944	FALSE	6.90821246030054	6.80708439137439	6.98708206467341	6.8626497544554	7.04589068544594	6.96694951156682	7.17434649142776	6.65745422625457	6.90785207184596	6.76744293318947	7.03143930931934	6.77398314253047	7.0820212693455	7.06024197868957	7.16386097071377	6.73600949195778	6.9367557052196	6.83718638515903	7.09293680603761	6.62870799015621	7.12754042594144	7.08140354506251	7.28396805926532	6.73523783437652
EEF2 (eukaryotic translation elongation factor 2)	0.0524075574016479	0.0369088707774191	0.34122088002378	0.0369088707774191	FALSE	7.52099575509715	7.57402579792481	7.59135777832091	7.39531991094028	7.75229366405586	7.58855724208346	7.70404887354171	7.32649240702927	7.59676373764997	7.55662866896013	7.6000913088852	7.43680313891455	7.67234047506122	7.64812745154988	7.77974561556499	7.23024144782464	7.56367677269341	7.54830560477413	7.64332950995989	7.34133645951434	7.67606285021311	7.51435111595771	7.80855881234582	7.29670517722688
EFTUD2 (elongation factor Tu GTP binding domain containing 2)	0.810646021378741	0.0868442461476444	0.0868442461476444	1	FALSE	NA	2.8116498149908	NA	2.27948318185743	3.37087568583751	NA	NA	NA	NA	NA	NA	NA	3.55850030804074	2.75343552740661	NA	NA	NA	NA	NA	NA	NA	3.74203855792654	NA	NA
EHD1 (EH domain containing 1)	0.243212185574108	0.150492408447346	0.150492408447346	1	FALSE	3.4879879125322	3.70399767422489	3.29438254670917	3.41893202298725	4.00106359544003	3.41389190537239	3.8555113765744	3.7181314342072	4.22487378266877	3.9032696999518	3.80032011762591	3.73768676140986	NA	4.09361087917392	3.95441037183394	3.65397717863634	3.65075307264569	3.46477280633474	3.62970632194555	4.11073907025425	3.88726205236551	4.12702239850605	4.98649740334144	3.70909208604657
EHD3 (EH domain containing 3)	0.353406481807925	0.0328256586863539	0.0328256586863539	0.361848094079787	FALSE	4.25755379022474	3.91123137982982	4.00499568902537	3.93006550018596	4.58368154036209	4.61803892014362	4.5929413426983	3.90640961709402	3.95752462835331	4.14278100869394	4.72803477681033	4.17395091011147	4.48757638635068	4.68745827077147	4.93732555788838	NA	4.01293511083285	4.04263558316445	4.44444179378381	4.12285490761211	4.8318873724415	4.3273568284465	4.56139335066728	3.93832343509917
EHHADH (enoyl-CoA hydratase and 3-hydroxyacyl CoA dehydrogenase)	-0.100517873946151	0.00177070391501945	0.244294681160509	0.00177070391501945	FALSE	8.49472360635115	8.73485862328637	8.82414092856761	8.46797636470836	8.88966822508196	8.55531001892129	8.46790709888556	8.31531262061259	8.58657711475844	8.70622316662803	8.81944466084163	8.4440789639593	8.95369884387917	8.43585774702606	8.53353609497435	8.27894653318793	8.53326742834068	8.73478751010897	8.79451334245169	8.50242210402605	8.84981478380391	8.43502428895705	8.49669402376377	8.22502904758081
EIF1 (eukaryotic translation initiation factor 1)	NA	0.96545637577412	NA	0.96545637577412	FALSE	NA	2.58013583425705	NA	NA	NA	NA	NA	NA	NA	2.46091551958487	NA	NA	NA	NA	NA	NA	NA	2.47148143321065	NA	NA	NA	NA	NA	NA
EIF2A (eukaryotic translation initiation factor 2 subunit alpha)	-0.144142033381318	0.058693863530478	0.276137670287778	0.058693863530478	FALSE	4.00822691079928	3.94559833986542	4.019328295219	3.46537376053094	4.14017331659832	3.74472083877745	3.91901584487668	3.162893188549	4.11870856212563	3.67161041347634	4.33284396298809	3.67524009289419	3.94464296227466	3.63172128388155	3.77643040038753	2.9169409073384	3.29584789599772	3.64653134998916	3.78429457803176	3.29187462721964	3.41051749559427	3.56758195262321	3.68398833194684	NA
EIF2S1 (eukaryotic translation initiation factor 2 subunit alpha)	-0.199638739402688	0.0250425534002181	0.292211035676405	0.0250425534002181	FALSE	4.83516110310391	3.90133032756628	4.15412950079018	3.58966762366451	4.28766436585954	2.87992920989466	4.00888124915456	3.36843312446466	4.46251045227665	4.03523679327498	4.07474518057552	3.29557610310383	4.40962853693079	4.08885394674673	3.76943323736125	3.27225017911842	4.56992242634338	3.71753934339116	4.09038769667402	2.65555791318413	4.05036238401776	3.89206067407781	3.4890162147102	3.46958646877992
EIF2S2 (eukaryotic translation initiation factor 2 subunit beta)	0.148215272668606	0.231645846184643	0.231645846184643	1	FALSE	3.33164789732127	3.85856790336753	3.81788926185975	3.2843394120583	3.30723761048968	3.47127852032008	4.06409819005249	3.50189767732956	3.59875822424564	3.34470069354772	3.2364558808515	3.17940435695803	NA	3.93948988786455	3.74307328108784	3.23891370113854	3.42549958794386	3.60579061772205	3.60094764185849	2.76257631188384	3.48956862442802	3.5453506448223	3.58496250072116	3.37052700158361
EIF3A (eukaryotic translation initiation factor 3 subunit A)	0.0613383469063388	0.393118658134151	0.393118658134151	0.452917789886478	FALSE	5.34590372760814	5.00145098198195	5.1429851742464	5.37832086971266	5.44423968066436	5.41775464453427	5.76951787027952	5.21277164435864	5.53224525922365	4.73069429368975	5.49571434727099	5.2631245714562	5.58518489906386	5.46932923336704	5.26503175632628	5.0018112481929	5.4241797287093	5.23917269834543	5.40084528924989	5.30576628276119	4.63781308559868	5.31838915506352	5.85158665101702	5.02303351866553
EIF3B (eukaryotic translation initiation factor 3 subunit B)	0.496377809065838	0.034109407631782	0.034109407631782	1	FALSE	3.37451092576839	3.87764610409088	3.64680780779223	2.90452841372955	4.13450025002982	4.76764420572386	4.43330000339752	3.57119138094856	3.62840033559195	3.73676720995886	3.63059185415048	3.90934109484334	3.7510030306983	4.86547346957541	4.35581268498767	3.79623433517576	4.26078595766952	3.29003949622185	4.69601607675047	3.63809701281852	4.13174586109801	4.4370945445223	4.28896386504766	4.01710236697122
EIF3D (eukaryotic translation initiation factor 3 subunit D)	-0.169130006674204	0.100683024245437	0.252652674850734	0.100683024245437	FALSE	NA	3.3315475832803	3.38121414363355	3.17900617791511	3.59402296887754	3.07896670729568	3.35873382660528	3.16281908861845	NA	3.32122388786692	NA	3.2002736368758	3.6577657496917	2.51837650934082	NA	NA	3.56584085376054	3.16234056916932	3.29106274070399	NA	2.72199597906743	2.70565284411373	3.41606955867776	NA
EIF3E (eukaryotic translation initiation factor 3 subunit E)	0.310837976999163	0.136612988231686	0.15389980430256	0.136612988231686	FALSE	NA	3.11661926876703	2.68284293477307	2.95345150136626	3.53454723464917	3.58220672738062	3.43229133824778	NA	NA	2.99157173014985	2.10755397028965	3.18839459420301	NA	3.08447081612594	NA	2.76976327767014	3.391437797698	3.13882757233997	2.87262785149295	3.17635788204831	3.77404905422947	2.73231696288069	NA	NA
EIF3F (eukaryotic translation initiation factor 3 subunit F)	0.18189789205931	0.290704475147576	0.290704475147576	1	FALSE	2.49311185950062	2.95972379537146	3.82861127333786	3.54749918495523	4.14800670823596	3.80257581650264	3.74679645043856	2.66110653615672	3.12414282282068	3.9898202201176	3.88655014732434	3.71223258495255	NA	4.21752543026463	3.73675638821748	3.67501421120671	2.97933578691297	4.1112817585383	3.75768468577879	3.98868468677217	3.80537501089477	3.59225370011491	3.67119145164942	3.79139734815463
EIF3G (eukaryotic translation initiation factor 3 subunit G)	0.200473980698197	0.272733253960324	0.272733253960324	1	FALSE	3.76776071909499	3.04483298163826	3.77351112677734	3.02049153382435	3.8908260433851	4.29588462084024	3.55055595229846	3.10116427801827	NA	3.69926288694981	3.9209125541961	3.66848224954133	3.72544669889687	4.35787569499506	3.66537002976806	3.78226177162692	4.40086577756625	2.662221453539	NA	NA	3.45593869475356	3.54992787166227	3.46167261224315	4.17988521072698
EIF3J (eukaryotic translation initiation factor 3 subunit J)	0.0456679639706594	0.282071669098068	0.438895111012678	0.282071669098068	FALSE	NA	4.16852972174223	NA	4.12704716899222	3.9293270644904	4.14702985714458	4.35467077691609	3.78538315174012	3.97123084033985	4.52694518304753	4.16904308497095	4.21178319050546	3.9810945827133	4.24126054904726	3.33574048957465	4.29741888360869	3.7786816859641	2.8475520069918	NA	3.99534883584771	NA	3.97373983586742	4.07767027423275	4.12987646083313
EIF3K (eukaryotic translation initiation factor 3 subunit K)	0.0881100680149557	0.00202262631914025	0.396341764507198	0.00202262631914025	FALSE	4.28441789114084	3.64632397186549	4.22992625503692	3.46167261224315	4.32617058777377	4.19355887104722	4.37109182776051	2.97103030006128	4.37885144888643	3.52703279091308	4.73157428060147	3.63291960811781	4.34506277392109	3.9774173164852	4.47149313885286	NA	4.36426425092678	NA	3.87916661509458	3.92090302922463	4.29548059614623	4.16885861608786	4.1940870521163	3.71201242196336
EIF3L (eukaryotic translation initiation factor 3 subunit L)	0.385028415617892	0.0628042589966931	0.0628042589966931	0.26773038194999	FALSE	3.96763897488154	3.67525138605026	4.27722601744005	3.87392144563124	4.42933476189474	3.74657075141245	3.8083541574979	3.54451011511296	3.68422403617036	3.27883524044023	4.19825054077213	3.61462740204308	4.42753913149185	4.18850378971355	4.15254039728115	4.00127982401085	3.07995319699058	2.91343326739443	4.28770129960899	3.69411129328405	4.456149034648	4.26319970517047	4.3301352812931	3.81739813859461
EIF3M (eukaryotic translation initiation factor 3 subunit M)	0.0120390280375862	0.478162318354198	0.478162318354198	1	FALSE	2.94859337237015	1.37175957143823	1.77891082549076	2.23290937004509	2.95161203845223	2.29885183484644	NA	NA	NA	2.36193395109727	2.3215673760354	2.37553716217675	2.44166938191405	1.98579913926122	NA	NA	NA	2.17685570532783	2.66657027907796	NA	NA	NA	2.18150015170461	1.70256003075327
EIF4A1 (eukaryotic translation initiation factor 4A1)	-0.267657420566829	0.00206445959692115	0.242269571792367	0.00206445959692115	FALSE	6.72316261240218	6.14891580641796	6.1864470736153	5.68215188795627	6.67194436345699	5.3902343167602	5.99568575853845	5.20038664552056	6.75947545017515	6.26787845362525	5.92266645784149	5.17892573240511	6.52783509404412	5.49059259216033	5.79567604931398	5.09109470610008	6.61703394882423	5.68820554117429	6.07789027165596	5.47964447457624	6.69267826410154	5.07746947060256	6.32996492303563	5.25694648023303
EIF4A2 (eukaryotic translation initiation factor 4A2)	-0.246866462128311	0.0713741155241494	0.0713741155241494	0.123705521688287	FALSE	5.97333804673607	5.85978075345955	6.20024342125917	5.75258001741277	6.0749442236232	5.25238916537601	5.37795663381011	5.50036548254658	5.63157578843269	5.66805670339643	5.88804181904871	5.71911497383057	6.13982144873864	5.67874519351706	5.9429296602706	5.34731131636529	6.14489476425503	5.87279921598923	6.15304934414777	5.67864098113873	5.65472194329227	5.6617866470506	5.38931899934754	5.55942756962908
EIF4B (eukaryotic translation initiation factor 4B)	0.283130769136067	0.0774071962835736	0.0774071962835736	0.354547331908407	FALSE	4.32537202217936	4.27965700653368	3.89717264636329	4.17302346612296	4.6205160333675	4.54126701758583	3.65869134900989	4.56748460395857	3.78656499861423	4.04917767640143	4.2412834337726	4.28336621294992	3.95261313134312	4.58779101516603	4.45619504241228	4.64094478088508	3.91396168013542	4.39279824099381	4.0314040189922	4.26806004679806	4.10147359398261	4.46468133483412	4.33509017143307	5.11266260551167
EIF4E (eukaryotic translation initiation factor 4E)	-0.336201481057766	0.125163069778765	0.125163069778765	1	FALSE	3.81309366338236	3.55640489003855	3.39241359924231	3.57883005414494	3.45871009071984	2.37891108349619	NA	3.39174022931601	3.85519240795915	3.7816010168776	2.78392595157262	3.24072799526707	3.60194605499644	2.25558230731564	3.37895546114091	2.91169349907378	4.03738222200308	3.6777562810498	3.50993648214198	NA	3.623468918985	3.73277931748381	3.42283848253427	3.37242282698214
EIF4G1 (eukaryotic translation initiation factor 4 gamma 1)	-0.0164934829526975	0.443677021528194	0.443677021528194	1	FALSE	5.32372673528204	5.02045330770608	5.1082818963526	5.12046806799683	5.17023354488578	5.12928301694497	5.00372365540518	5.05482243533386	5.2153485559574	5.2774752521372	5.36626975165409	4.96264155972697	5.02527690252427	5.42576475746247	5.27583025165438	5.14161671301305	5.40221395202983	5.32910924104561	5.22388586794167	5.02093772661271	5.11567002627644	5.17259952164667	5.181865847826	5.4762034460376
EIF4G2 (eukaryotic translation initiation factor 4 gamma 2)	-0.140281588376197	0.252735644573382	0.252735644573382	0.447338811834047	FALSE	4.63839826223585	4.44608415508186	3.93152232847584	4.54609188222903	4.67713046491485	3.68634364307618	4.61206935828841	4.46313851314294	4.98576908902403	4.50259156689008	NA	4.29890754013105	4.94588857440603	4.13490269031857	4.41736647258672	4.40658428760722	4.93555875289129	4.46753382108882	4.56274308228482	4.39600874368406	4.31684808846776	4.16420702470075	4.24797307151502	4.47457881302491
EIF5 (eukaryotic translation initiation factor 5)	0.0890543676808853	0.392889403984043	0.392889403984043	0.464579369363782	FALSE	5.34552411723049	4.95729709700098	4.99962124283771	4.53211743714721	5.01983532643416	5.03600212775161	5.80512217038572	4.40844014146164	5.62813491259279	5.17467406253158	5.29488904684172	4.44129755329321	5.20300925414856	5.55013110414446	5.1291263729797	4.20147703796814	4.82355067040313	4.87955384406387	5.03225956616369	4.53867472898567	4.75917181630082	5.31458052541172	5.6426351531988	4.64671566107736
EIF5A (eukaryotic translation initiation factor 5A)	0.13234295013234	1.36235494199423e-05	0.293727600734574	1.36235494199423e-05	FALSE	3.47092725747513	4.37450397045696	3.96499000670623	4.34327278540793	3.70441828502696	4.16910724253223	4.01099461607159	4.16058947889848	3.31763112707279	4.30675073651324	3.5450664028109	4.22056212960434	3.67572561879684	4.51180324602145	4.05769286716835	4.52056053946206	3.68177532477327	4.42501611554955	3.91294680343557	4.09653174269363	3.83551990138694	4.42530487549363	3.86842008702003	4.30795304620907
EIF6 (eukaryotic translation initiation factor 6)	0.113708445215907	0.176494283676604	0.176494283676604	1	FALSE	5.59849920107575	5.50952483633758	5.69931564285962	5.85764764431577	5.7219987123322	5.89641959879259	5.42702616252093	6.07548770668994	5.63608223926028	5.68013584888206	5.51323174468464	5.66361787431498	5.57464347683236	5.67590059388999	5.76953109372453	5.90109617222237	5.70428270678012	5.53502648053584	5.48534953786564	5.62182917319468	5.57624094824207	5.47691304070835	5.83226724296048	5.94151952378205
ELAVL1 (ELAV like RNA binding protein 1)	0.192657568730335	0.14776157443214	0.14776157443214	1	FALSE	4.67508762663444	4.38369738134353	4.72125780806736	5.05125027673092	5.02467428041162	5.48007766293976	5.25023019032068	4.52199295640167	5.10902199622156	4.41679246180624	4.80928066459886	5.098120537463	4.90376618454559	4.99412258718385	5.40457278452959	4.89127335450528	4.98202156655455	4.68105564711494	4.81627713751831	5.14488253133923	5.06025495075768	5.05303311593328	4.97254562026577	4.64409277236219
ELOB (elongin B)	0.0197783883421504	0.443717632734369	0.443717632734369	1	FALSE	5.27073823010708	5.50428986933724	5.59130541175897	5.52606568081558	5.40028857863781	5.30661951481947	5.59821630655677	5.66948037187743	5.31415994632115	5.55564439542802	5.47202954554517	5.37926052050115	5.54320199408379	5.50364131560295	5.47850916272007	5.70447915274872	5.493077264602	5.80414393114829	5.12990942278159	5.69168211173933	4.97886830332803	5.56704036730278	5.61398242468878	5.60531949782478
EMILIN1 (elastin microfibril interfacer 1)	0.253282451959382	0.0684261206688892	0.0684261206688892	0.46934801375828	FALSE	4.92189328959412	4.65230291965544	5.07552835270597	4.21801390252067	5.04282378770589	4.94551406728707	4.95510352680185	5.13690500906084	4.83002709577864	4.83873499355046	5.20817386875891	4.80111208340738	4.954484820545	5.21332783827303	5.17875845510276	4.86913111964429	5.40629855961728	4.71573965055802	5.0574935957088	4.44638196388645	5.30244335281981	5.33603339429292	5.18420887210491	5.09235545561635
EML4 (EMAP like 4)	0.420777781468456	0.0252303466663813	0.0252303466663813	0.623539308105177	FALSE	5.9711457521125	5.54182455695202	4.82966692866008	6.23762872378617	5.88941513264261	6.32950934003309	5.63722187414274	6.46954902597079	6.12106722097326	5.72097884514435	5.56724424631313	6.01494662317499	5.92729204455836	6.11438160176243	5.99851596614414	6.33719192818197	NA	5.78563685977457	5.5764858584608	5.66437474796457	6.18712835151237	6.28737625015885	6.21574847788298	6.41709469006727
ENO1 (enolase 1)	-0.0584877077965104	0.291528079182686	0.291528079182686	1	FALSE	9.34995127112307	9.32359074416929	9.18932545817739	9.5850357607186	9.23102432702643	9.21632389912078	9.24314303423747	9.21348094843066	9.35919389496232	9.18917470569875	9.17053351006442	9.5276587976399	9.2534173299612	9.24157804219193	9.38037880856318	9.26069376420709	9.23148041043902	9.18571295352911	9.08129701413827	9.53351078793322	9.32361551171738	9.18820803275073	9.22288665294061	9.24986246388776
ENO3 (enolase 3)	-0.17859850998838	0.0584180657502174	0.144531481048402	0.0584180657502174	FALSE	7.19701022793939	7.42599632135108	7.08570082909177	7.74536508190684	7.38443841152233	7.22237954007322	7.0820851567642	7.48109708188532	7.20252546908228	7.16539947016262	7.34802876443746	8.03895738750863	7.19523931338073	6.86439665131893	7.2353632771701	7.04887916831146	7.20898538864234	7.4932230060144	7.19352536050121	7.62576728016107	7.23195074544985	7.11727946005392	7.1778779381912	7.54631572281727
ENOPH1 (enolase-phosphatase 1)	0.0386094758437935	0.438895111012678	0.438895111012678	1	FALSE	3.52451507439265	4.06522762277562	3.58504665547738	4.21901359187085	3.77087132219082	3.7488476174301	3.77416505150642	2.95582610024786	3.17066699704973	3.6645738592626	3.55149140854749	3.31514014054364	3.74981312600399	3.69488019279919	3.83591397131255	3.85172905589178	2.88439864535369	3.42575468862414	3.18896105504178	3.72163514265558	3.30801131455218	3.05129726758869	3.63040547148232	3.40797810071478
ENOSF1 (enolase superfamily member 1)	-0.118125968834323	0.127152613913505	0.127152613913505	1	FALSE	6.00950393946943	5.81990827211188	5.93089815362049	6.04420174719457	5.81069758391049	5.63804486710992	5.80189068465053	5.8527105176535	6.22161998630513	5.79542150312977	6.04453401027691	5.97960696774229	5.92228111500138	5.73807874484955	6.0719321005201	5.95955920590692	6.24750603306769	5.80200446492107	5.95505469121676	6.0076552423284	5.89904508581401	5.96100741236345	5.89070933071496	5.8944467368777
EPB41 (erythrocyte membrane protein band 4.1)	0.11470828475704	0.430320096637416	0.430320096637416	1	FALSE	1.97459905941311	NA	NA	1.07887621685689	NA	NA	2.53121425416948	NA	NA	NA	NA	NA	NA	1.10608026022513	NA	NA	NA	NA	1.5876242206643	1.54601283504801	1.23523688908982	NA	NA	1.77341406752603
EPB41L2 (erythrocyte membrane protein band 4.1 like 2)	-0.481917412932567	0.087151631797007	0.087151631797007	0.96545637577412	FALSE	NA	2.52718546619259	NA	NA	NA	2.63871566471454	NA	NA	NA	NA	NA	2.80319189873526	NA	NA	NA	2.01453026270561	2.87644818669472	NA	NA	NA	2.13290910132614	2.22860938835353	NA	NA
EPB41L4B (erythrocyte membrane protein band 4.1 like 4B)	0.0445062110483751	0.0584180657502174	0.429271303678556	0.0584180657502174	FALSE	4.68967935563944	4.4099407527596	4.42548616034267	4.08585801156063	4.472936107008	4.15949194890187	4.93598769643686	4.48014230676531	4.02367230721392	4.31796245166127	4.69720111962759	4.37830352723093	4.37272230675351	4.67076103984807	4.91499975375501	4.38300610104583	4.99292247917538	4.37681823756408	4.60158955818865	4.07346037136096	4.51971801634871	3.73829226342949	4.59029661047379	4.36861471413915
EPHX1 (epoxide hydrolase 1)	0.432713830321348	0.089876124210363	0.089876124210363	0.142131715337055	FALSE	4.13222311694497	5.940498015381	5.12522953774373	6.12225028357896	5.74628857796753	6.09493486436769	5.99362455032744	5.69298506323756	4.7868054329789	5.89472562185877	5.33342731183346	6.0327400376742	5.65487085009805	5.85332702360544	6.05563818409746	5.81053821780976	4.47726284934917	5.95715545222099	5.37321317980804	6.08681135979816	5.73165301869674	6.10959458133312	6.08570932587927	5.62574390560647
EPHX2 (epoxide hydrolase 2)	0.187241185338739	0.212933243416788	0.212933243416788	1	FALSE	6.16146246796914	6.85384598225164	6.82294679082682	7.24262155882801	7.11591758835278	7.24065778726674	6.72915846331206	6.65518006897893	6.12454940296642	6.79112380825034	6.98444124551225	7.05812164066533	7.20965805783599	7.1910197219113	6.74010454702594	6.78059881915877	6.08958713010833	6.70669630652113	7.09843219106163	7.12444187511034	6.97509132177674	7.12415233719539	6.77163472210082	6.7719911892208
EPPK1 (epiplakin 1)	-0.0308195239104575	0.00954014370250564	0.458131478798079	0.00954014370250564	FALSE	3.69522550703943	3.47083617536765	NA	4.22870327027574	NA	2.97024626966064	4.28779732293275	3.45461021590828	2.89298935310071	4.01007263748176	NA	3.99906194332196	NA	3.65215374755269	4.30733379968086	3.34410412770563	3.47131754424631	3.79737620064405	NA	4.03056561990769	NA	3.69871855546441	3.80845713211936	3.79535136516656
EPRS1 (glutamyl-prolyl-tRNA synthetase 1)	0.144444181480573	0.0416569849161972	0.0904414374662659	0.0416569849161972	FALSE	5.84150270756299	5.53620524576737	5.90398304167209	5.59459034888392	5.89651405396884	5.85860022612143	6.1121934326589	5.70977586437295	5.81389403761563	5.56948501590549	5.87957344782974	5.61116352550553	5.97827114949492	5.90923547289148	6.02489586192013	5.74020171401999	5.85898804269335	5.70409176886773	5.86452541672531	5.56793174517536	5.72807832575978	5.91895623445339	5.93360332352948	5.66893886278012
EPS8L2 (EPS8 signaling adaptor L2)	0.000652598672469917	0.489213054181812	0.489213054181812	1	FALSE	4.67672438492317	4.55105452750064	4.84230508168293	5.00619028907207	4.83564621757177	4.90256565222004	4.9268059633162	4.43924413101569	4.75968848842729	4.58326031904348	5.01208143584691	4.86893364573085	5.05472260460885	5.01413208650321	4.82527174117449	4.63529585941453	4.89026670938161	5.01039494940928	4.80454924529447	4.71707866025488	4.61837375507559	4.85244836040255	4.95552204973439	4.6703304995999
ERH (ERH mRNA splicing and mitosis factor)	0.248414519275237	0.314220137650694	0.314220137650694	1	FALSE	3.27573715257154	1.16975186764917	3.19668414942634	3.62473259355416	3.83375031254669	3.04552509859176	3.17432012271427	2.73686027358397	3.14799531545237	NA	1.90481932297476	3.38072944850355	3.8524183965404	3.19664953121582	3.39036502899752	NA	NA	2.77484186779633	3.03404135566991	3.59128446460196	NA	2.67520621289558	NA	2.52119148077122
ERP29 (endoplasmic reticulum protein 29)	0.286972253698913	0.153161716650299	0.153161716650299	0.86327238306155	FALSE	3.07501398920252	3.68334836915629	3.27767832797942	3.46890909211059	3.23496262717543	3.53212990809225	4.05890523056773	3.40014168051119	3.62050430351966	3.2926168603722	NA	3.49729300866279	NA	3.50891031562908	4.61562228095169	3.37088963145494	4.02626890819055	3.35589018919606	3.41756901011157	2.88713920068654	3.14228925945703	4.0717712485743	4.33889501460436	3.48440885285824
ERP44 (endoplasmic reticulum protein 44)	0.398568504581283	0.0340111211935622	0.112821086453239	0.0340111211935622	FALSE	4.28891220276619	3.51481660707872	3.26965259410092	3.72755020606596	4.70567938217098	4.24780601821922	5.11872932352402	3.86545367327423	4.25630116903925	3.76957076333235	4.07537859856324	4.33133260113068	4.43938377658897	4.02077775303566	5.03936653931603	3.90847668796254	4.73108003303956	3.38748662050933	4.29210440686076	3.77805083872558	3.8800193615538	3.91174909680723	5.29732716734196	3.77028991639332
ESD (esterase D)	-0.0731282880501385	0.25773525638845	0.25773525638845	1	FALSE	6.15341421545019	6.39633590969404	6.3077490884734	6.61934697849605	6.44939629708678	6.42406716575367	6.47114843294186	6.04478315738035	6.07486289752379	6.42085794978995	6.32209579843829	6.47269571251829	6.34254230104115	6.30366386688233	6.27644083270856	6.08728673684317	6.39985809065754	6.53096964878385	6.26099478229753	6.36598816981517	6.27680742947418	6.28553723400329	6.30459135154553	6.18136497967554
ETFA (electron transfer flavoprotein subunit alpha)	-0.0604753282818279	0.0135108953827505	0.340472262694252	0.0135108953827505	FALSE	8.38502543791749	8.79287486920884	8.62025648819388	8.79826117331223	8.60328881129184	8.75719330269907	8.59011543048885	8.5628720346514	8.20649671236302	8.82292767658694	8.8459165238288	8.93240375183482	8.56255535587086	8.7867368348678	8.61012052347069	8.58147176803605	8.45386323150503	8.90712801962985	8.83318105485847	8.80558589242519	8.43219945455848	8.86859726073985	8.60766690332523	8.71539921228249
ETFB (electron transfer flavoprotein subunit beta)	-0.138389588052932	3.01875234078694e-05	0.145988432692989	3.01875234078694e-05	FALSE	8.44966041206331	8.76123872548088	8.80810505723919	8.94714304995623	8.47034162927919	8.64749800108781	8.5014272022697	8.65910753228815	8.28235639910519	8.64374798358888	8.91195816824259	8.83218114774215	8.50976708828305	8.57683954428276	8.55505688424824	8.56652597729099	8.29250569698204	8.89560557487191	8.86516412132824	8.83286153963951	8.43975609871484	8.69102111857111	8.57620466171052	8.66830708157858
ETHE1 (ETHE1 persulfide dioxygenase)	-0.450337773111024	0.00839808491292288	0.00839808491292288	1	FALSE	5.50117797142422	5.7521491276947	5.5121510197493	5.78895188521499	5.14781546030508	5.16200857354417	5.3662312778743	5.39305232304328	5.65998162590662	5.71281860514982	5.61214309813573	5.43668489470999	5.0491907483368	4.41078882422806	5.04540802133007	5.5297741050202	5.66761400221199	5.42225318750601	4.98951598483835	5.29379348912139	4.58677675075454	5.06783229071102	5.04653907938232	5.13976415980098
ETNPPL (ethanolamine-phosphate phospho-lyase)	-0.00927649382122227	0.476306710890145	0.476306710890145	1	FALSE	4.00353927479956	4.55990779759855	4.94758200492268	4.8661463822407	4.730792096524	4.78812188458964	4.58412068305994	4.66396506114905	4.29478246869807	4.33334501309812	4.86289271212608	4.75418735803937	4.32094672855718	4.886174549017	4.44845829822676	4.29616369909643	4.01196966088812	4.54844895537019	5.21539127135386	4.9285787762076	4.78708240551053	5.06992552994245	4.2971694017228	4.34253341209245
EWSR1 (EWS RNA binding protein 1)	-0.00856865710131172	0.0101403925367606	0.470094705612289	0.0101403925367606	FALSE	5.90002871492232	5.54316177299036	6.05554925517206	5.66828084001158	5.93076098810741	5.78416630252044	6.02841002264451	5.50814972143133	6.02021548293947	5.5977397272058	5.94526824414601	5.73251071400774	5.89251974548605	5.94671448704921	5.99818421794766	5.39255785191704	5.99823161521796	5.58377178607507	5.89928440867985	5.9220265419813	5.83284951689345	5.9353772383766	6.0361692157619	5.47738590999818
EZR (ezrin)	0.52189024761926	0.12689085744558	0.12689085744558	1	FALSE	3.98853927395972	2.8491125599832	3.81546271390952	3.51134152592103	3.9903377267692	NA	NA	NA	3.66282073600438	2.35870288646721	3.04461618986643	3.85725448990239	NA	4.13850322727332	NA	3.38992468789694	3.61563993532806	2.793752334012	4.29595072320102	NA	3.9442681316274	4.32514172296351	NA	NA
F13A1 (coagulation factor XIII A chain)	-0.657980711069176	0.239170898475695	0.239170898475695	0.282071669098068	FALSE	2.70758884054363	2.69129741844514	2.15470309383133	NA	NA	NA	NA	1.59006062280438	NA	2.09987755176464	NA	1.8656654796014	NA	NA	NA	NA	NA	2.9002408202176	NA	1.31691613271117	NA	NA	NA	NA
F2 (coagulation factor II, thrombin)	0.272568551357577	0.29987715220052	0.29987715220052	1	FALSE	4.13546920167402	NA	NA	4.4175825116023	3.86826203216928	NA	4.13672458606952	NA	4.30304277617764	3.29710482291179	3.91622821198224	3.72829060806546	NA	3.45342539128353	NA	4.18096734146498	3.60741317385446	NA	2.43573525887347	4.21820769488972	4.64517132804008	NA	NA	NA
F9 (coagulation factor IX)	0.352925386879663	0.16871670921136	0.16871670921136	1	FALSE	2.52966605147351	1.94038102412629	1.48401951332834	2.81509991691385	3.1383443043371	NA	2.82900926490114	NA	2.21481178746177	1.74843976416809	NA	1.32201465399307	3.00645961105954	1.8996164940374	2.02494017413823	2.93432589095799	2.12726017761878	2.31849617273023	2.35944526670426	2.79822059962734	NA	1.6907701829433	2.36991590353492	2.63937341539916
FABP1 (fatty acid binding protein 1)	0.00682820749069609	0.0530277134325754	0.476306710890145	0.0530277134325754	FALSE	12.175958038089	12.1030385941086	12.2911361571276	12.4062555041772	12.5618511641823	12.2520888304924	12.2806055001796	11.6009396532531	12.1375899752747	11.998237821888	12.3612392464468	12.4233575649686	12.5602062345566	12.3212911396911	12.154413085175	11.7496222546349	12.1431057459553	12.0512701283795	12.3165756983896	12.266200912499	12.6868397132352	12.402066077003	12.3142405139327	11.8717397108565
FADD (Fas associated via death domain)	0.0480598130781903	0.367988467500997	0.367988467500997	1	FALSE	5.01531468750155	4.36834930613607	4.8803230919834	4.89300294856239	4.72785512349724	5.08757740366073	4.89116153972674	4.73463917705808	4.8124520172791	4.8832591197533	4.88751064875829	4.77110381891988	4.75142622860352	5.19371261533909	4.6122463275904	4.86665086084579	4.89180800103544	4.59298916651303	4.83783730584837	4.85986521732796	4.74252906610597	5.00703848313834	4.71154997029548	4.94414629069567
FAH (fumarylacetoacetate hydrolase)	-0.113443866419265	0.00273467742327845	0.251704339005329	0.00273467742327845	FALSE	9.45365955357051	9.2295206312907	9.55195237457133	9.71995859862521	9.66314177949236	9.04536105669876	9.44962327381625	9.46765241653353	9.54930721954625	9.2552599491587	9.67317831711569	9.78825503005156	9.84780434651509	9.01451430652427	9.45987829311728	9.40569247591507	9.43957742932887	9.22858303105983	9.55586407541801	9.79421926950965	9.73389660524749	9.02536937830784	9.28007708921286	9.48499806083432
FAHD1 (fumarylacetoacetate hydrolase domain containing 1)	-0.416051716389612	0.00248350041076701	0.00248350041076701	0.94578947529836	FALSE	5.2705401549929	5.47237729058529	5.43333672954889	5.65236602628677	4.99849791378322	5.04704100249308	4.86650744860064	5.37832433818398	5.34705259324649	5.41844297095788	5.59149392248694	5.41315738986891	4.82838786261642	4.75567809611696	5.0199731725325	4.82950457041822	5.11554518895043	5.58223081807027	5.22350364132789	5.34908568587409	4.66479569377198	5.34288537260968	4.90318291811272	5.24173342628199
FAM114A1 (family with sequence similarity 114 member A1)	0.130699073566108	0.335257240841685	0.335257240841685	1	FALSE	3.05339984661769	2.81129633465633	2.69406893618541	3.2917715090739	3.8669870819397	3.67012651462842	2.94646512529782	2.48911129563813	3.27627481002657	3.05100833660812	3.28625130941444	2.57104329258533	3.70285698053256	2.46459769867231	2.94817283431422	2.85413132995598	NA	3.13543472473166	3.25045381314083	2.58425300122646	3.75566741530214	3.29317917168853	2.81476778544395	2.76805937403416
FAM114A2 (family with sequence similarity 114 member A2)	-0.113152154790842	0.108785345384138	0.370139141087959	0.108785345384138	FALSE	2.515520712239	2.14385377982273	2.70515295284287	2.17821427142897	2.85962771220713	2.12995227218873	2.75284062984623	1.78189682070286	3.40130279234911	2.32302412667909	2.55045744792584	2.45683242758934	2.72230207253718	NA	2.47269311344007	1.90887437945428	1.97235813051349	2.55470917356557	2.2124386032797	2.84942486847121	NA	NA	NA	NA
FAM120A (family with sequence similarity 120 member A)	-0.350933329670916	0.0101403925367606	0.114865162490795	0.0101403925367606	FALSE	4.22309041381096	3.46478587321855	3.90251741719792	3.64785556264345	3.80643748856649	3.25215221475643	3.67102156759349	2.55313683139997	3.52595609671453	NA	4.10610539289855	3.48617374372078	3.90025821243475	3.54449775072751	3.14350280857914	2.56826564189513	3.9458792129128	3.19627025005346	4.07909645726601	3.87789145621829	4.13454953446445	3.39185018873307	3.6296830111248	NA
FAM98B (family with sequence similarity 98 member B)	0.222299520952096	0.220463626019269	0.220463626019269	0.282071669098068	FALSE	4.10760418388027	3.3448426966819	4.43040571558802	3.97296830188095	NA	3.7509494524906	NA	NA	3.93305325009819	4.28100826179129	NA	4.22032221507853	4.26217755124938	4.32172610344191	NA	4.48775644349938	4.12868932884679	NA	NA	3.69805174728359	3.77650409617427	4.49995428440621	NA	4.54798648294812
FARP1 (FERM, ARH/RhoGEF and pleckstrin domain protein 1)	0.343855800891354	0.0050338217650154	0.173755787708448	0.0050338217650154	FALSE	3.12068039149524	2.58246447688623	3.15306758990469	NA	3.56310930740949	NA	3.90572635196744	NA	3.76881950017942	NA	NA	2.66391384211598	NA	3.53553045055208	3.58148381956905	NA	3.01184625127507	NA	NA	NA	2.69963158261912	3.17949831118621	3.29293484343549	NA
FARSA (phenylalanyl-tRNA synthetase subunit alpha)	-0.121100454038087	0.156781019212564	0.37573510669657	0.156781019212564	FALSE	5.81774603484361	NA	NA	5.56377132854403	NA	4.97411626814049	5.61075911033045	4.43901800952038	5.96404969995363	5.6267866266468	5.89652131949549	5.4275726525263	6.15100029737908	5.54828248237623	5.61478639324977	5.56089528008447	5.52711726488819	NA	5.99954457750257	5.29050181541233	6.62796717507882	5.3758874172405	5.67918449267777	NA
FASN (fatty acid synthase)	-0.396830636191526	0.0053055909585886	0.0053055909585886	0.361837668728743	FALSE	9.10980193065268	9.36538197024278	9.43499510920173	9.13473690262375	8.81232814672071	9.2198509764736	8.79255606098523	8.56343272895851	9.09519919912414	9.41277305879344	9.36824889235208	9.12285904799901	8.7793089739599	9.241420734502	8.74461186734127	8.53964738314258	9.12368171411475	9.3471429744035	9.36065398051374	9.11658568988384	8.84431032234747	9.31394643738854	8.77473765139072	8.6039415523966
FBLN1 (fibulin 1)	0.152911462758556	0.262124458462174	0.262124458462174	0.354547331908407	FALSE	4.09983379972072	3.73694034678208	3.89275044051016	4.28117893477755	3.95828590092326	3.66205734800643	3.72085849154213	4.05172011644733	3.50208868939684	2.91367260873717	3.58904435676777	4.24801862814784	3.81598522720104	3.68675822832858	3.62904181590898	4.43829285157915	3.2987770691101	3.90913944622454	4.00341334279436	4.17972600537241	3.92151250065616	4.15455080605149	4.01096777065533	4.43949016414434
FBP1 (fructose-bisphosphatase 1)	0.211005072745181	0.00954014370250564	0.0894889712239784	0.00954014370250564	FALSE	9.37552821357479	9.82547242029021	9.9912809043885	9.92799124003948	10.0041783227122	10.0693557777186	9.76163101060958	10.2578121023754	9.38901605968851	9.8027570634746	10.1091123920064	9.92860867966347	10.0180332227646	10.0890664175514	9.68103455739464	10.2074170468414	9.4174010747611	9.79950019512144	10.1292443728102	9.91242981556843	10.0084286220706	10.0275743044105	9.80929706613503	10.2065748537455
FBP2 (fructose-bisphosphatase 2)	0.220768233552676	0.0714290023218696	0.243573243391415	0.0714290023218696	FALSE	NA	3.93149396274918	4.86364116120201	4.87265148918538	NA	5.08758164653826	4.58044701959866	5.37759230592604	NA	4.31097988379813	4.96676267714461	5.23421772003472	4.39994351515494	5.45011919687632	4.83035167642598	5.0936362300115	NA	NA	4.45697038112101	5.3397823193074	NA	5.06495612235714	4.69567651889483	5.09800259692115
FBXO6 (F-box protein 6)	0.282983478295767	0.244294681160509	0.244294681160509	0.282071669098068	FALSE	NA	2.63064077561119	2.29425607771581	NA	2.84416467192659	2.53664975402003	NA	2.02699476578038	NA	NA	NA	NA	NA	2.56818780038755	NA	NA	NA	1.88525416377044	NA	NA	NA	NA	NA	2.78917209452668
FDX1 (ferredoxin 1)	-0.0876863706003752	0.321071089294667	0.321071089294667	1	FALSE	4.27556583456033	4.17100661716776	3.93932062257951	4.12923355226702	4.40365629768633	3.78459820521819	3.88388469978015	4.09170829566649	4.11166569154654	4.48341595832573	4.49928464129309	3.84736558936385	4.47489026167805	4.19817194720033	4.06269162969186	4.28113441333636	4.35511495968335	4.85859276708865	4.06547753037795	4.11928976837475	4.42054977211632	4.17267952070629	4.11835141930178	3.91078062304189
FERMT2 (FERM domain containing kindlin 2)	-0.00418150712289108	0.175036533191852	0.481888747058772	0.175036533191852	FALSE	4.50840329738742	4.07219157052538	4.52570558750824	4.26506177057807	4.04659582727159	3.44863669708433	4.32178381816932	4.29835039047115	4.46636609325575	4.31370297145088	4.41265282849146	4.37785254951685	4.68341574703043	4.11488337071858	4.04614178164472	4.26245570896157	4.27263538313543	3.83065083453393	3.98355913713697	4.38889211149127	5.00883196002574	4.2777690705803	4.76361872125693	4.09501295632229
FERMT3 (FERM domain containing kindlin 3)	0.0370736772287956	2.43260975223989e-05	0.460430179910623	2.43260975223989e-05	FALSE	NA	2.37384584632171	NA	NA	1.77284424023785	3.11679224480986	2.5900462466736	2.74177976113846	1.73250365910106	2.89630866661263	NA	3.12645586397077	NA	2.8263288250157	NA	3.12292115237655	NA	2.58018890937307	NA	3.09477149076965	NA	NA	NA	2.52689011252323
FGA (fibrinogen alpha chain)	-0.072200234842534	0.430014241786798	0.430014241786798	0.456920427066171	FALSE	5.58095044287647	4.82964156138918	4.21719969018725	4.65599860638798	5.31273051152815	4.07629399522974	5.38713158636132	5.11380049766581	5.79416629751484	4.519749462617	4.38503752124594	4.37405180327271	5.41768714387146	4.9428147423323	4.27617652750835	4.51939093451978	5.42003768113469	5.21681180846118	4.85393578306962	4.58876859511495	4.98956593831621	4.58406654940293	5.1268035740719	3.82348443435343
FGB (fibrinogen beta chain)	-0.429675418191661	0.201269094914978	0.201269094914978	0.96545637577412	FALSE	3.21043562346641	2.78571584017937	NA	2.0026557197816	2.00527781163197	2.49238134659095	2.50673394878989	0.868188925944159	3.00579160023958	2.77254868560614	NA	1.48957889981417	2.13125692158465	NA	2.55084650101834	2.50789102803202	2.12111489374034	2.13463495682971	NA	NA	NA	0.852829845843454	NA	2.1803006539541
FGD4 (FYVE, RhoGEF and PH domain containing 4)	-0.0570584333278874	0.199312686643606	0.438800360937696	0.199312686643606	FALSE	3.68955636230495	3.19681002682627	3.09223281360752	2.91982248934786	NA	NA	3.18849271228482	NA	3.22604296975986	2.80091646170553	2.65170384288925	NA	2.78199960357768	NA	NA	NA	3.13919114526866	NA	NA	2.68637950380476	NA	NA	2.99255092265872	NA
FGG (fibrinogen gamma chain)	-0.306464245359639	0.213916697183202	0.213916697183202	0.228098298318935	FALSE	4.40881374267496	3.74408572893555	3.3656645451712	3.84450617386985	3.27620779994496	2.69588694285237	3.86221331956263	3.07638977887939	4.42027353508752	3.02688856552704	2.65420179431496	3.3739543948658	3.9079770167054	3.65904543365642	3.57513077206888	3.20475736215308	4.71273333062503	3.4942747903445	3.91065592076399	3.54577072611014	3.50762975134305	2.43708921649089	4.26964661037181	3.35227829994598
FGGY (FGGY carbohydrate kinase domain containing)	0.44395593666848	0.000725677685442506	0.089876124210363	0.000725677685442506	FALSE	1.9660390998095	3.07157562844209	NA	3.18773449754539	NA	NA	2.58259213015039	3.53929531772889	NA	2.92884593125504	2.4026485123967	3.00796688577575	3.50831455087252	2.77860599885877	2.6891649501036	3.64515979694998	NA	2.70822697305683	2.73745097938598	3.03117637563917	3.34296712892478	3.587893002303	2.62604423980303	3.96359434355255
FH (fumarate hydratase)	-0.0678314685621334	0.039108500162492	0.357681055157271	0.039108500162492	FALSE	6.60481561448876	6.84856034926506	6.58645101463127	6.86352966194803	6.77331067114058	6.63684789475935	6.1123519258877	7.00651122536593	6.77472118161121	6.8835597252632	6.60553285419664	6.81369142073272	6.66380001553176	6.55159599424076	6.26195009867182	7.13382036374847	6.63875736204033	6.9319666520627	6.55454587714275	6.72956636532999	6.85058692293496	6.77649883231434	6.3003781876731	6.95406832369827
FHL1 (four and a half LIM domains 1)	0.034852372328883	0.409013193848762	0.450948268186223	0.409013193848762	FALSE	3.30734545854098	3.51351601147968	2.48717760838915	4.22586102136411	3.31180679348026	3.22890024855017	3.36357761027504	2.99762661886909	3.18574763697376	3.77609345741399	2.23762795903298	3.70818723602071	NA	3.23919943582218	3.34586470684836	3.36567854125226	3.45620161483026	3.21334417079738	3.13299955453966	3.71508066502285	NA	3.64586302483826	3.81525775506717	3.33406765029062
FIS1 (fission, mitochondrial 1)	-0.0737130521748109	0.31079996640273	0.31079996640273	1	FALSE	5.05154176938731	5.3456589435689	5.13756500092192	4.84025172380484	4.7866434055273	4.97675312914366	4.90296594067411	5.14138782863118	4.98380080185414	5.41871955867898	5.40427643798104	4.86259024838016	5.26131642596401	5.06354608445538	4.83577252269786	5.22353067077935	5.05418426773821	5.25824000686042	5.1263038693394	4.80681380995241	4.85290772837637	5.24565918130151	5.03301766843834	5.08188922638092
FKBP2 (FKBP prolyl isomerase 2)	0.402644282567657	0.0708851652886986	0.109127277081011	0.0708851652886986	FALSE	5.19739363974207	5.06211739348945	4.56932095279455	4.74178515321175	5.71521797850087	5.49251978796948	6.19566256285592	4.68893564506145	5.61987075007025	5.13339090490921	5.2002100656228	4.80518409460764	6.15627727702838	5.6479936713485	5.86636402209807	4.94505048009345	5.86912618312587	5.20916089780197	5.32189563388375	4.54304419721054	5.89977985004829	4.54350206992641	6.01252621438109	4.94040169796984
FKBP4 (FKBP prolyl isomerase 4)	-0.108045524226304	0.212736955014824	0.212736955014824	0.705385055398389	FALSE	6.10458198099047	6.05975111641034	5.88186769812092	6.35229419230426	5.78792606011472	5.88372344338014	5.86923971877628	5.99737370938675	6.04824054582228	5.85370378619052	5.82023258371225	6.21040055434273	5.53070440475378	6.14883651193303	6.04541020569432	6.08874584485133	6.14583842489909	6.12186708581451	5.82423323405886	6.14462969452035	5.8451613299315	5.90132067242705	6.03732511053305	6.13532759468897
FKBP5 (FKBP prolyl isomerase 5)	0.214399562608041	0.122350440107203	0.122350440107203	1	FALSE	4.97549720864165	4.18077643618777	4.46913057716925	4.1145669226556	4.40016901152776	4.81320656356952	4.17785402525995	4.78392804630722	4.83834673652123	4.44537578495387	4.02035996060265	4.34267562869992	4.57701786579005	5.00743772463917	4.74346111102567	4.67456799094805	4.7676336131326	4.59570654014585	4.2867333231002	4.3717121843723	4.3836628251943	4.89781158100728	4.82940308723778	4.69278983497265
FLII (FLII actin remodeling protein)	0.0886902551467652	0.282071669098068	0.390126898187423	0.282071669098068	FALSE	1.96161592033447	1.93803355700381	2.59910589718294	2.07957608939995	NA	1.95047214686209	NA	2.07415602346014	NA	NA	NA	2.15036795436064	2.48987428587218	NA	NA	2.34956909766014	NA	1.71306669784341	1.80599815093679	2.73659621695344	2.2309530689741	NA	NA	2.17538727106353
FLNA (filamin A)	0.111653274424576	0.216532700463208	0.216532700463208	0.86327238306155	FALSE	5.71722675302067	5.62687129638928	5.73768946510868	5.89453404579903	6.12128898959516	5.8351889005258	5.78285933669823	5.4771559723741	5.41774451963618	5.65271593115289	5.88926666353137	5.8943351677885	5.86624036711596	5.90983309520308	6.04798327327662	5.63419827370657	5.73649123019366	5.39750864395543	5.84001499719867	5.95987677719027	6.10445827723554	5.78141217420869	5.87241509483119	5.67108102928862
FLNB (filamin B)	0.244774542395212	0.0117558165329251	0.0117558165329251	0.912319973098837	FALSE	5.38644195002975	5.10785940928008	5.37106394029965	5.31872175153716	5.5906080072005	5.49401231628954	5.83026800246406	5.53377824144463	5.39678628391763	5.09282478217854	5.39053012226603	5.41037502763138	5.4875410153414	5.45124738485164	5.85804317891849	5.45154412984917	5.44798576503477	5.18389139680979	5.53062950349243	5.40086236286706	5.58949085896653	5.51591110274427	5.70088078246547	5.47194178355115
FMO1 (flavin containing dimethylaniline monoxygenase 1)	-0.0791346959732189	0.0135592883637622	0.40206151020138	0.0135592883637622	FALSE	4.81323735299634	4.25831539538103	5.19107303669338	4.11895767918955	4.7766041058639	4.79613567711192	4.81850293092564	3.93354431281854	4.83345685663309	4.34515505438595	4.92144585225746	4.3227069399402	4.95306498016261	4.68678063494857	4.52808992349424	3.79423909288488	4.82164899612447	4.07647358435655	4.86550316351786	3.98910266698508	5.00529218582908	3.94810553684795	4.28511365099632	4.08198719489869
FN1 (fibronectin 1)	0.246447052255661	0.0785018455668642	0.0785018455668642	0.437550835214996	FALSE	2.74680719713056	3.65552356779982	3.91067510643142	3.49316054721187	3.51285895444998	4.00386304948889	3.92402385227801	3.87117338858184	3.80263785011484	3.83770109093387	3.43492174035228	3.87240524422579	3.90396376680298	3.89195377934516	3.99369247456897	3.91593194813207	3.45379410767193	3.78663817853233	3.51760325489449	3.56292620646784	3.83623723036448	3.75736467238549	3.44440203606301	3.9766935663741
FTCD (formimidoyltransferase cyclodeaminase)	-0.0306833861889079	0.00206445959692115	0.436310070480474	0.00206445959692115	FALSE	8.16142417236864	8.33052254732287	7.99258151171828	8.1351603163582	7.63015789476885	8.20534852294563	8.11707682011527	8.42526626559268	8.18047610696946	8.31936051935556	7.94924893356628	8.1490001790967	7.66613877030156	8.1082264781187	8.24758103520363	8.40831700168209	7.99919953306948	8.24736266370471	8.00030992072162	8.11251248679859	7.5809820893693	8.18953302597617	8.23750635811884	8.39282399459078
FTH1 (ferritin heavy chain 1)	-0.0024215299118221	0.48784344142793	0.48784344142793	0.86327238306155	FALSE	3.39022743684069	4.34731131636529	3.63264047586563	3.31551406282147	3.23968215301944	3.61291861302992	3.24041355891332	3.52383792349488	4.109494290869	4.28872029809358	2.92746794189771	3.48317085322987	3.48679158925371	3.81281650727719	4.11742908358689	3.47579826973591	2.68583925715317	4.18107869121183	3.76374087080556	3.13022911460567	3.26103579115105	3.85942296930148	3.65712548179812	3.93910431025571
FTL (ferritin light chain)	0.122645082721895	0.241050883866138	0.241050883866138	1	FALSE	6.61463181870209	7.64549992536996	7.25921598351438	7.53557088496089	7.52918845780588	7.22818376498403	7.5932342386847	7.35256433561332	7.03312562153079	7.57927067584913	7.32985014402539	7.57061472176119	7.61213130001343	7.33087207322507	7.55001563465536	7.45192815914423	6.9636359556878	7.5320831414925	7.31380816103103	7.42602148909956	7.29371073704851	7.443183924987	7.65954642915975	7.23051046036618
FUBP1 (far upstream element binding protein 1)	0.193625286969469	0.101366230938142	0.101366230938142	0.175036533191852	FALSE	4.4125241201629	4.24383661394866	4.72670045324786	4.07357176678898	4.54929951747062	4.73706477604093	5.04835826541606	4.3858175448517	4.44491880099301	4.28395880199258	4.44251228116904	4.44290369681589	4.58679476166625	4.4836610217868	4.79293862240037	4.59415438199729	4.547906305984	4.36148765214307	4.96542414303234	4.35679879159478	4.80725186873131	4.75556594361731	4.59285166877255	4.29228849875554
FUCA1 (alpha-L-fucosidase 1)	0.302173305968738	0.123828896160146	0.123828896160146	1	FALSE	4.26776798886524	3.96211402042149	4.52347413716436	4.14744509967931	3.85631845084523	4.09411781130716	4.44631578946457	4.53443518018184	4.56651075585788	4.23738780648049	4.51421696352014	3.80508604669545	4.22149818857823	4.77444446119918	4.58906833355109	4.22551402225857	4.11543282612035	4.11289192338749	3.34249785574996	3.10047312069017	3.82668067531786	4.83491342970104	4.55190355528553	4.36616831856687
FUS (FUS RNA binding protein)	0.315627444824299	0.0228113083536566	0.0228113083536566	0.94578947529836	FALSE	4.88536448480689	4.30521177607819	4.78820542827643	4.70604975826669	5.17908502609162	5.07985167772034	4.86877564713624	4.62052776311998	4.21592704798683	4.57807525227977	4.58538322542205	4.58036862651573	5.02121319508696	4.36051176947049	4.59355097761871	4.77804032226752	4.67394644163442	4.32916666117242	4.41378361322642	4.48001948102012	5.03777315520313	5.02993870861533	5.10583728847367	4.65392560377355
G3BP1 (G3BP stress granule assembly factor 1)	0.205230579473763	0.217642720725619	0.217642720725619	1	FALSE	3.63851411064886	3.70086136737654	4.36000601664527	4.33621196554996	4.15841782099799	4.27464185636059	4.23165512420015	4.0257287039758	3.58874461334958	4.24917224993301	4.08760710354143	3.99943182696124	3.89184687669168	4.36082777497614	4.19630802526242	4.07941224724342	2.929383880657	4.13678199583248	3.77920718135888	4.19290428891977	3.59202640702392	3.68365154481248	4.91769907318502	4.04937809972956
G3BP2 (G3BP stress granule assembly factor 2)	-0.0478489840129583	0.436310070480474	0.436310070480474	1	FALSE	4.95619143399063	4.97198031979477	4.99494623442678	4.54751152364422	4.47422835290394	4.6899532576599	4.21081743208921	5.31849761886055	4.64390812586135	3.86616616903904	4.73752993820835	5.03021687893608	4.72721799051459	4.53344498754863	4.68587849349433	4.55660108165385	4.37412137667978	4.93903376661546	5.06809464933954	5.23480019050926	4.28062974095722	5.59117673156146	4.91589371610655	4.80597339553954
G6PD (glucose-6-phosphate dehydrogenase)	0.333749803646705	0.0143597785350937	0.0143597785350937	0.942324710707636	FALSE	4.6361199515067	4.00665708190145	4.59630904382589	4.14240526856952	4.87259731890034	4.63223912861273	4.50672887183635	4.59598097896562	4.10647395514936	4.16275787276158	4.64958097191717	4.3126216132679	4.64617994173935	4.68070692414537	4.76621880350296	4.43907786865949	4.32347815904603	4.11581565617192	3.99828578162022	4.48369326388025	4.62252629289066	4.18796564488599	4.90354447467544	4.68543001456416
GAA (alpha glucosidase)	0.0931135855704024	0.243302295408618	0.243302295408618	1	FALSE	4.92804336985598	4.66267264752614	4.94868493996068	4.58958973002604	4.86666075081999	4.75634015225185	4.84350655051916	4.7891345256478	4.54955828469437	4.53090100206517	4.67357903658787	4.58264631915867	4.39024807650079	4.48907403494007	4.94653904941111	4.85257819661432	4.36980844629828	4.96971690025035	4.76251359453965	4.57965686365177	4.88228599929116	4.76070531255986	4.81031970341108	4.87734180949261
GALE (UDP-galactose-4-epimerase)	0.272190008987767	0.0311598272121385	0.0311598272121385	1	FALSE	3.98292970693889	3.97197572294811	3.65213079662936	3.86422577178499	3.9319666520627	4.2575839604526	4.35745347573866	4.01961296626034	3.77857656391211	4.08199571358584	3.52263331434871	3.8889380300159	3.75433169035487	4.04954364582833	4.12746820219942	4.41152793587189	3.72241137589665	3.81288836767651	3.81224149518948	3.73776246306153	3.75319802578462	3.76047645653995	4.20659634188368	4.46523007686423
GALK1 (galactokinase 1)	-0.0681428347889865	0.336928893575321	0.336928893575321	0.94578947529836	FALSE	7.4050989051328	7.35166366113097	6.81364012080504	7.1239868608652	6.99906419899739	6.9923152518612	7.17047592559369	7.18513312105294	7.3348453328877	7.3674933819904	6.83149726795541	7.10421083790025	6.90626529226529	6.95473140446331	7.30950363859569	7.1462478997641	7.40383010014788	7.36054864034629	6.70190940846775	7.17796760815348	6.98661571969778	6.94311257198509	7.31619100686441	7.24932207717444
GALM (galactose mutarotase)	-0.113354539750828	0.0584180657502174	0.124093607436095	0.0584180657502174	FALSE	8.14332708683102	8.50405225910222	8.35744643770406	8.26691768882834	8.23117797122762	8.059847355878	8.16450472565806	8.28329675298533	8.14325564910704	8.57148341641876	8.32977391854314	8.30984920083018	8.17306245476012	8.13596574242734	8.02626890819055	8.33541268726164	8.20682878401233	8.36723563188665	8.18930568825798	8.23902563336514	8.24087240696052	8.12196341266723	8.15350643219778	8.34236806766274
GALT (galactose-1-phosphate uridylyltransferase)	-0.100398959421246	0.324769413013653	0.324769413013653	0.94313920287879	FALSE	5.72663234241566	5.55521183862376	5.12046392074237	5.14102807979153	5.02314000306714	5.42366556365414	5.28128281279758	5.85837643836068	5.34551347250922	5.13842540637337	5.3221012079057	5.4949883503165	5.03478355907801	5.31113978027586	5.16897090430396	5.78201795689194	5.96525558433529	5.49272806594053	5.1354281576016	5.3460172365451	4.83971777476038	5.28424760092076	4.90577929252042	5.6658844634148
GAMT (guanidinoacetate N-methyltransferase)	-0.400163783006649	0.00237034407888545	0.00237034407888545	1	FALSE	6.08198080585031	6.16834719313965	6.21892256356431	6.11535375073437	5.44258526502187	5.56630068367917	6.0645509314798	6.01453160167784	6.10879624328505	6.13190222091972	6.06123832627783	6.44052370977196	5.78073528492085	5.72988716722258	5.96049549268254	6.13487600132617	6.37157802872312	6.40543252622417	5.97243303743038	6.3124963701059	5.65984751369071	5.61866446974635	5.746100431672	5.8684645368271
GANAB (glucosidase II alpha subunit)	0.264989751501905	0.0367826726494952	0.0367826726494952	0.409013193848762	FALSE	8.08214371774611	7.74689719753351	7.58862469854269	7.78374474551858	7.97830433119309	7.81987251676511	8.43113819157477	8.09919524752849	8.18417117556892	7.48861944118301	7.59917643360788	7.75124276880554	7.81736104176559	7.80065403856133	8.32611484641923	7.93667326987707	7.88493975135321	7.81560104466927	7.69052185753822	7.66938824462595	7.95808865848008	8.14664504046203	8.36189553692444	7.78900537516451
GAPDH (glyceraldehyde-3-phosphate dehydrogenase)	-0.31669089310922	0.0106421522642126	0.0106421522642126	1	FALSE	12.0318459129215	11.5178957140769	11.3835261043134	11.468542589946	11.3300541394741	11.1088772466662	11.2392345280084	11.3688719997933	11.8939726602819	11.5228365058061	11.378240658987	11.4159160218085	11.3813212306371	11.1986353418637	11.1584014101173	11.3101526362454	12.0393200630995	11.5733584302595	11.3647858005681	11.4658061538652	11.3744092009977	11.2252737246664	11.1791004567331	11.3814239834201
GAPDHS (glyceraldehyde-3-phosphate dehydrogenase, spermatogenic)	-0.52967208248772	0.0396101472861336	0.0454040622480578	0.0396101472861336	FALSE	8.66965043750259	8.61169986489972	7.46006265968752	8.8793657568971	7.69212028028422	7.69209935169233	7.72695379731728	8.82946905211708	8.63135533486981	8.5736055342793	7.58220221033152	8.84784661799386	7.96349724390247	7.62727851761826	7.98308480944049	7.7393215741203	8.78265427921253	9.01525056183601	7.4408027398351	8.41841345389295	7.63843591399047	7.86993307957906	7.3759169487505	8.4187338925729
GARS1 (glycyl-tRNA synthetase 1)	0.15991244183727	0.153675067957529	0.153675067957529	1	FALSE	6.08279198869632	5.78288816033423	5.58036862651573	5.83823326506223	5.85234598130415	6.04611558234435	5.5565029891812	5.93251005337989	5.88588424697182	5.64123965506362	5.52063282263032	5.76112567437469	5.55734269011727	6.03058548236224	6.18884200596572	5.93251241554749	6.06599875002346	5.20030424425784	5.80557106078709	5.76836961315841	5.83808699979365	6.10422342058551	6.06532242041044	5.7479673689311
GART (phosphoribosylglycinamide formyltransferase, phosphoribosylglycinamide synthetase, phosphoribosylaminoimidazole synthetase)	-0.0548173129803724	0.355199264778081	0.355199264778081	0.94578947529836	FALSE	5.04993565293673	4.73954570977422	4.83282926783151	4.57775509703377	4.7164971119899	4.7070885150959	4.5851368158406	4.58095345685807	4.98630170499412	4.76079578050872	4.76171078436334	4.42205130656446	4.65326069601804	4.53216732028056	4.92927971597562	4.74450019671335	5.06694593993539	4.88042105590234	4.59537833823371	4.36161397717628	4.76721514355677	4.5624500352352	4.86533488976239	4.73359296216371
GATD3 (glutamine amidotransferase class 1 domain containing 3)	0.00924964077940982	0.477923881677215	0.477923881677215	1	FALSE	4.92199798893442	4.74537718393072	4.74934118031937	4.99507290766145	5.47102809167281	5.05642745916334	4.49064714058158	3.89237159554632	5.02844096587657	4.22080200423993	5.19193369901326	4.82445219725683	5.56076691501269	5.16143626582599	4.79186094496846	4.45710832146254	5.27170205660058	4.75256128575301	5.0198486669548	4.78445163455456	5.48877205929985	5.18597751758483	4.58360332284425	4.47697782648574
GATM (glycine amidinotransferase)	-0.24379940783039	0.0115730987477409	0.126778995153301	0.0115730987477409	FALSE	7.11528299539919	7.79458482074064	7.89335614288839	7.98169855975175	7.4966700591943	7.56378352884755	7.19816998230618	7.4911636439834	6.9882756758744	7.63210095789145	7.8674455513336	8.09065233658218	7.55866560622958	7.83355426025706	7.08212774680497	7.50977500432694	7.05558612880636	7.65841144642367	7.88403616664791	8.05520650218499	7.30313230280091	7.45126881847984	7.09356017616234	7.50917326116679
GBA3 (glucosylceramidase beta 3)	0.162760816358482	0.18147317286797	0.18147317286797	0.320138839221277	FALSE	5.62340453555851	6.32301691866396	6.19543225179756	6.14650452625103	6.47973500229822	6.31141410680875	5.9670486854416	6.05649465769548	5.70674602900272	6.2542576672265	6.17735176212245	6.01614861916071	6.52492873242142	6.38254621620477	5.95963107122201	5.97478855213563	5.70674602900272	6.17498159209018	6.42943687145111	5.99494849654636	6.61407815872853	6.38505996144454	5.92654032778241	6.11983962299223
GBE1 (1,4-alpha-glucan branching enzyme 1)	0.0775026817478931	0.209559321723101	0.209559321723101	1	FALSE	8.14647703273935	8.27207452628639	8.25254244336847	8.2170125502741	8.16221507252313	8.29075613839667	8.56909989382228	8.13210896019237	8.17533996103583	8.34298134694144	8.26103710792978	8.23440551580872	8.25415466007281	8.35228624614701	8.37992847920427	8.19401315781784	8.21927502421845	8.2861233861059	8.17432651517391	8.26784007276071	8.23202272197352	8.46456208649103	8.44711216249621	8.30120808448062
GBP1 (guanylate binding protein 1, interferon-inducible)	0.512241421170545	0.124093607436095	0.124093607436095	0.24467274738702	FALSE	5.49833385202401	5.11144869848767	4.65479639861633	6.33631195580021	5.25083275572512	5.194264382992	5.84760111300359	6.94096541587909	5.13619548857613	5.30262978554774	4.37197000695607	6.36575201845022	5.37205013161744	5.39221780468194	5.85582280131597	6.78510585275755	5.11985414461324	5.02402706756436	4.7054748053571	6.26619060331364	4.93229271741351	5.58950284369826	5.93372369789583	6.94550236237297
GC (GC vitamin D binding protein)	-0.129048703372666	0.225559524969772	0.225559524969772	0.442847477774545	FALSE	5.29822573543665	5.46504391992599	5.01065006196051	5.52334867232961	5.07581498156902	5.16986488789657	5.35383139171279	5.51605297941952	5.44279092692682	5.43087400795469	4.89025697991499	5.60510610989555	5.22196985591009	5.18176648305185	5.40685295635199	5.27803308421044	5.38341399648297	5.46473033814499	4.90468158186919	5.6985241015792	4.85093440698967	4.93855397836237	5.3745491793819	5.20083780709297
GCAT (glycine C-acetyltransferase)	-0.486100087593005	0.00512235376440386	0.00512235376440386	1	FALSE	5.35902913089513	5.6528707799868	5.91708798828537	5.85258319008143	5.57779738576124	5.19088741375555	5.50555434629257	4.70549139374708	5.27139952924952	5.87779822732511	5.73106916855397	5.84082071609575	4.99006537798741	5.2653956370215	5.49100646687009	4.95991849668925	5.14097901618044	5.9109844400966	5.63242818289513	5.80681380995241	5.20622513814596	5.04119478643946	5.27992810150943	4.94719858426206
GCDH (glutaryl-CoA dehydrogenase)	-0.182252324883278	0.0244893994228596	0.127152613913505	0.0244893994228596	FALSE	5.90918265901562	6.26336310748985	6.43293769989575	6.22392061079467	5.78202057877491	6.37502726398804	6.02529019282197	6.22970327221029	6.35236658861005	6.20479608932811	6.62976751105805	6.46658633771924	5.90662367233479	6.28035506562861	5.91980962090207	5.83487298918916	5.77705406369348	6.15334530238398	6.10820242803406	6.59852450998713	5.93562003834941	6.22389744898563	6.09505305595369	6.32474581027208
GCK (glucokinase)	0.231122027157255	0.226868845424225	0.226868845424225	0.925297762974897	FALSE	4.81187172350308	3.72243323557483	4.53194283259664	4.27556583456033	4.29050550157287	4.3880655179253	5.1574560808414	4.36058902165292	4.89154556295187	3.47500703759102	4.65428658910037	4.43672153479553	4.20707290558863	4.65015565008512	4.8067416463349	4.3992804883483	4.88782742522156	3.25832142629249	4.44018813786831	4.55021731533686	4.28066685523421	4.90112755607187	4.93324214015652	4.33448961746791
GCKR (glucokinase regulator)	0.0845372787990304	1.79009877915445e-06	0.402019154537991	1.79009877915445e-06	FALSE	6.48931011016479	5.50563056074052	6.46585695514509	6.07267178856789	6.43799503208182	6.27543547027005	6.71851232715078	5.59994258816997	6.41440618208775	5.46469766945602	6.5867902589594	6.25319322037744	6.46640035571403	6.13266114821224	6.70202026775439	5.54536609115332	6.38850298268489	5.47370899618688	6.56636766653613	6.30970007359729	6.46025109894385	6.34877948847874	6.79099353292193	5.52692640924132
GCLC (glutamate-cysteine ligase catalytic subunit)	0.162340322036566	0.00200177603548123	0.112398703119962	0.00200177603548123	FALSE	6.74721282621376	7.47577395553883	7.20802946402161	7.20161425920169	7.29391301151414	7.38964424441375	7.20230996602037	7.42030554086697	6.89336221076387	7.51070088175765	7.2365117521409	7.18012796507242	7.34755050536763	7.31810891917269	7.28087282211884	7.55610748625024	7.00096898524855	7.44980070348059	7.14630900544921	7.12661155925833	7.23590891677922	7.38737115782479	7.1602849173286	7.53272994492898
GCSH (glycine cleavage system protein H)	-0.257891780242973	0.147849726344364	0.147849726344364	1	FALSE	5.0316510331558	4.96020586490465	4.68228675235449	4.18312122896791	4.35297033824593	4.34629742350025	4.51558631027311	4.55748974071593	5.31878320118883	5.35989008998099	5.0012077514214	3.84975912380251	4.39555641298655	4.21326950631948	4.84495301754457	4.82266387421196	5.25656914030969	4.62651506601713	4.42567413538758	4.48821934443359	4.34575828122988	4.23286026464943	4.67015484759924	4.79162135173258
GDI1 (GDP dissociation inhibitor 1)	0.113258427973578	0.242269571792367	0.242269571792367	1	FALSE	4.38623844432688	4.61261789247983	4.27718137384302	4.86323476683399	4.71271682529609	4.69338659261418	4.7250485402725	4.79879707960524	4.77764064004608	4.3168336105551	4.52812118781138	4.76384707939839	5.00351678774768	4.93416734412247	4.25933275502327	4.92356756793256	4.68701028274131	4.29367211779004	4.69607173434882	4.70275172547676	4.39675546430786	4.51297269727549	4.44186189836425	4.86219843877294
GDI2 (GDP dissociation inhibitor 2)	0.05881417157882	0.00206445959692115	0.336369839281203	0.00206445959692115	FALSE	8.13660155745554	8.16264812072579	7.7888227183799	8.14254618258427	7.82908209968557	8.13492937881725	7.96007145786462	8.32472061215071	8.15958377799158	8.12178214712466	7.87186212553035	8.20595448995915	7.94131175825758	8.1556126380227	8.12380067730383	8.34519675612112	8.16720235269634	7.95437663599687	7.76295999762357	8.25436728144083	8.01772151976986	8.20099666084225	8.01436087269648	8.38667301492272
GET3 (guided entry of tail-anchored proteins factor 3, ATPase)	-0.0329869104610555	0.195730313822717	0.436310070480474	0.195730313822717	FALSE	5.15514609506019	5.21702903507562	5.35366557300965	4.83839716541618	5.4118702400174	5.15853092476042	5.41436897084663	4.65052332401421	5.21843633640854	5.05435794674246	5.31366669740347	5.05214197172947	5.01756564301437	4.72354217952776	5.3164426519833	4.86319015560145	5.3141817034192	5.18695608197015	5.12154594984696	5.15715287856584	5.12253606213292	5.01590785416839	5.81131945738365	5.08103704566457
GFPT1 (glutamine--fructose-6-phosphate transaminase 1)	-0.263606659382136	0.00963111088180726	0.00963111088180726	0.28718241070319	FALSE	6.44580614472226	6.00585132078526	6.07493566319704	5.99500278635231	5.8885387004178	5.65633618933334	5.73550593063928	5.87924995162434	6.2518440450329	6.02552939724705	6.05876023358988	6.05651416636049	5.7939166854997	5.90347699099504	6.12476236717894	5.71058054299746	6.38477339113889	5.94586283015348	6.08282391569884	6.05851998264091	5.84056645966461	5.91539660755481	5.97630634841999	5.79830719000835
GFUS (GDP-L-fucose synthase)	0.177478544021925	0.169201107718591	0.218559542935012	0.169201107718591	FALSE	4.4563264850834	4.50725551055952	4.30493444279347	4.12438604017777	5.23153225079551	4.05961485629722	4.5665655522655	4.14207845846253	4.50502708609972	4.34133112169206	4.91602274513231	4.29610495026551	5.11359632668843	4.83770613616005	4.57414390404615	4.3657275264667	4.47477996463604	4.55095605716503	4.31002740584215	3.91724078377809	4.95588002300654	4.35094978631021	4.47007476426553	4.1662655367238
GGCT (gamma-glutamylcyclotransferase)	0.0737946373600805	0.312257797253026	0.312257797253026	1	FALSE	5.88696465531194	5.94522609883008	6.54831947803499	6.06083857313416	6.22572801490473	6.27796429658078	6.09845745732193	5.92387177353008	5.76359482122248	5.78694392589146	6.33763260509994	5.92539184009246	6.25768389482614	6.15658875278909	5.86536211184768	6.12255055663808	5.91988111081511	6.06334977725628	6.32571020751578	6.02231676291612	6.24698755724666	6.12868932884679	5.97006446467627	6.19775729523352
GIMAP4 (GTPase, IMAP family member 4)	0.109588137381743	0.0708851652886986	0.397536296265777	0.0708851652886986	FALSE	4.00843310422297	3.28791992804052	2.89834381047238	4.01005472915206	3.20731659536812	3.76181714250714	2.73731901115941	4.43305291225779	3.7074806170745	3.21258645810787	2.29068390048445	3.69096456760672	3.57748925378772	3.76276338471476	3.5223696719685	4.59079361558347	4.14354852129803	3.53783029966162	3.15306110255089	3.91165323730853	3.077236161499	3.50897368038245	2.87286224148861	4.11562425384449
GK (glycerol kinase)	-0.275696288617668	0.0628042589966931	0.0628042589966931	1	FALSE	5.97373524462369	6.05487234810597	5.46278853378522	5.54365981672984	5.4847890665429	5.2495211905662	5.64916993663093	5.94227286300731	6.05512405577344	6.05707330261198	5.50350775363456	5.5008052392176	5.28927379989239	5.17607538668438	5.51068031315782	5.82862904315988	6.04612649877732	6.06137011249466	5.52961483251436	5.50422629852689	5.16421507148033	5.51907636281441	5.4353585634724	5.73548697597458
GLA (galactosidase alpha)	0.223733091231876	0.153675067957529	0.153675067957529	0.211172067482938	FALSE	3.66075751993572	3.43011128256505	3.93913252674601	3.03487069670741	3.44960099040911	3.72716896862858	3.88301467885944	3.71791216964443	3.94578559463933	3.48182848704952	3.21572363159521	3.30746495642521	3.8293929385271	3.12210613030868	4.37510200471459	3.63340795964385	3.79038629470391	3.0567863930929	3.98190743813716	3.18497370061933	3.8132168267848	3.8411579772629	3.52912128839622	3.79332368381958
GLB1 (galactosidase beta 1)	0.080093871105485	0.397536296265777	0.397536296265777	0.437476078869577	FALSE	4.54462138981375	4.62979956146222	NA	3.66360648972538	4.64905781577095	4.76327346008643	4.81884544929681	4.15149355178749	4.8837381037977	4.46031008356594	5.13081146375454	NA	4.62063332660092	NA	4.46334780601991	4.42843052592846	4.88260881551403	4.27422438183377	4.81306287088879	3.83502463526395	4.92397632939134	4.67494079204286	NA	4.42474744974975
GLDC (glycine decarboxylase)	-0.164314781644168	0.0274401640306877	0.243302295408618	0.0274401640306877	FALSE	3.85289774367121	4.05164182045298	4.47747657954945	4.13398266179189	3.95713455263351	4.2349381096053	3.6592509913202	4.18748272645773	3.50103143862536	4.10003572116184	4.77180636541245	4.1785871749115	4.12115634703995	4.18038659279099	3.41623173668887	4.10385847815043	3.62078579354926	4.02787061970602	4.32336286277434	4.4544457151087	3.36108052955364	4.26780543549423	3.82265877610643	4.21016284114371
GLO1 (glyoxalase I)	-0.187149012028725	0.0891014948738283	0.0891014948738283	0.96545637577412	FALSE	6.48605464932371	7.0170088027919	6.94708166744681	7.11212669345836	6.60881811167515	6.67818461126018	6.73656428879884	6.69827405092298	6.4199214246431	6.95711365274325	6.73949710499893	7.03689889971712	6.49702788869111	6.49277292187589	6.61771869826397	6.7211538870083	6.42823620867554	6.94299532355428	7.12823152746891	6.86044142706352	6.72741678442214	6.5588339460297	6.76814461702753	6.72490943156497
GLOD5 (glyoxalase domain containing 5)	-0.474267591106899	0.0305765977983523	0.0305765977983523	1	FALSE	3.94780639901126	4.70774011893008	4.59997233353952	4.10981185342454	4.45786347526524	4.43108134601988	3.77089245980542	3.42290574261218	3.51116438858385	4.85444454881593	4.71972558161597	4.56496951573576	3.86812371996913	4.25205227503151	3.77381703169216	3.73235604083302	3.73639922520548	4.77386449388333	4.82187345276294	4.43254524092284	3.81554468929416	3.71826297695093	3.99106373893302	3.85514256274206
GLRX (glutaredoxin)	-0.351506356576134	0.0109831105730785	0.0109831105730785	1	FALSE	7.36269781235336	7.52798518309494	6.97068112787693	7.16778943520881	6.79706487240786	6.4923291071557	6.75252114566312	6.76236210496244	7.29652164808655	7.38072944850355	7.11262716222418	7.23344711819629	6.88773239958569	6.93429238995354	6.77502419546028	6.87345641689822	7.42761455272411	6.90848869716106	6.7857728498376	7.05546682834622	7.3529085626067	6.5899402182847	6.93403284877286	6.86008132294889
GLRX3 (glutaredoxin 3)	-0.158943042808757	0.0714290023218696	0.147849726344364	0.0714290023218696	FALSE	4.84820728424208	5.28488423535779	5.01539051939286	5.45214073226462	4.60846035210135	5.08523767847405	4.68698227887	5.04472196734098	5.12009061901217	5.13488626638168	5.05211588116709	5.20452028223934	4.85120433683519	5.38045240672816	4.78237711047749	5.07253888707183	4.79192344100836	5.17363516638266	5.25718415372026	5.07014885867826	4.71082846992309	5.22954178037033	4.85419517626058	5.19127048168903
GLRX5 (glutaredoxin 5)	-0.338602271022978	0.0221987843444296	0.0221987843444296	1	FALSE	5.09423184649345	5.3154792834418	5.57620163779169	5.76853105934601	5.26108695652643	5.14924310419246	4.77145249377629	4.9193210116611	5.00779649913874	5.47935345413276	5.39635132406325	5.70521489567602	5.30552918427513	5.15874095108297	5.34361390686939	5.03787855725974	5.02533449293009	5.37764088829341	5.8395968531951	5.50962300869474	4.97505233228138	5.40015876245722	4.85542167377904	4.85462905676017
GLUD1 (glutamate dehydrogenase 1)	-0.216751233891013	0.321938162877848	0.321938162877848	1	FALSE	6.25457892670247	6.99615144156332	8.04084312749823	7.98211514512025	7.02337734626165	7.74239702261628	6.88701341312873	6.71796424799559	6.00864599042299	6.98465770131945	8.04498965460474	7.87212077898065	6.99640004570664	7.85682388778717	6.63808397656807	6.701784681587	6.12345100101627	6.8820316083521	8.03600872369784	7.76364394864155	6.77653831079565	7.76309282901651	6.60657695629118	6.67817052347324
GLUL (glutamate-ammonia ligase)	0.190517337103527	0.0695576800149698	0.253827757319724	0.0695576800149698	FALSE	6.53084327388704	7.40858449885403	7.01743202096081	7.44385525626802	7.86877317827089	7.6285257382641	6.94875267755046	6.54125462537455	6.51427693909289	7.37443963223654	7.05238328706615	7.57441944740109	7.89976172714272	7.64257161946972	6.99895141090545	6.67757871216538	6.69549279034366	7.30471180776722	6.88740341635232	7.32082762030941	7.57603077608153	7.65671087111752	7.23823275218169	6.73373394725748
GLYAT (glycine N-acyltransferase)	-0.235369897790725	0.0111679681328502	0.0111679681328502	1	FALSE	6.84564058518177	7.15065106061356	6.9524966525211	6.87964450924808	6.58385751427385	6.71896433575954	6.81031456149726	6.6075418935068	6.92291140625819	7.10363401367886	6.81312702117542	6.97516012419819	6.59331044166747	6.89818416224822	6.89333793910881	6.61303505170175	6.9563238794817	7.18980479579889	6.82880926755863	6.80907997188059	6.54393196674147	6.82430962034426	6.7501643035629	6.76589272369395
GLYCTK (glycerate kinase)	-0.163815463154037	0.213916697183202	0.213916697183202	1	FALSE	4.25953614088944	3.96859768040012	4.94695538664312	4.27581908008165	4.00494177396827	4.01860747050394	4.06902327354639	4.05587240966676	4.0224033250847	3.72171169125454	4.42003768113469	4.29014421306731	4.5859239769586	4.02082219191977	4.43440805390582	3.61403839305259	4.15125810981474	4.1238399847232	4.69079699617819	4.47031559584105	4.09279941707818	4.11011263769564	4.1433199432178	4.22576078575053
GMDS (GDP-mannose 4,6-dehydratase)	0.189862490786657	0.00206445959692115	0.0641909633166157	0.00206445959692115	FALSE	6.53603268993105	6.30696212414046	6.56207600852871	6.3917505383674	6.85566585164883	6.40739184343078	6.68032435684402	6.48449424855498	6.57025798819724	6.2493486272145	6.3005227905877	6.31244372843022	6.74276078668894	6.44134403711197	6.60448354809824	6.22441464082477	6.51893006360531	6.34219381323973	6.28139410237686	6.3880982462578	6.88843885074524	6.50668286113026	6.82479330625399	6.37756627898482
GMFB (glia maturation factor beta)	0.435361147494175	0.0297831174463074	0.0297831174463074	1	FALSE	4.98901181202218	5.05147651495395	3.71120854181093	4.88969742519883	4.81279597507707	5.47540595065738	5.00730764684644	5.3423840695648	4.83836690829074	4.73017800219718	4.48223520099179	4.64545381096125	5.47044250441502	5.13662616401767	4.96655044079475	5.11399214208786	4.70172647201888	4.22269638576779	4.07487359858827	4.78282265123771	4.94925010102622	4.90127239576166	4.61336662934146	4.55468707437926
GMPPA (GDP-mannose pyrophosphorylase A)	0.538338464798632	0.112588750594612	0.112588750594612	0.42406799822823	FALSE	3.10419238309669	2.3596420458913	1.65239012081781	0.351503953479541	3.01587039822473	2.3593468670448	2.80465455670189	2.91045253700165	2.65749138395912	2.34571428968098	NA	1.44624034692095	2.82780886475731	2.15557115115956	NA	2.99013619361679	2.91986252377851	2.85617699638442	1.97852514167709	NA	2.77006363334861	2.01431601114167	3.22557263240976	2.68684337163323
GMPPB (GDP-mannose pyrophosphorylase B)	-0.160874265584633	0.127018491540998	0.127018491540998	1	FALSE	6.07726009237433	5.82682301811069	5.30319624698775	5.76541540084432	5.60191932079134	5.54493971169856	5.89050262886109	5.58817193029331	5.9806651371223	5.75679647373274	5.6574027755452	5.66648393083743	5.59681888748311	5.47226680124662	5.72066973499115	5.51754971624219	6.10646557978012	5.85216867348443	5.36194728180402	5.70757448483618	5.38365936953386	5.66543256740854	5.67475722778515	5.47502001210901
GMPR (guanosine monophosphate reductase)	0.0125996424937748	0.460430179910623	0.460430179910623	1	FALSE	5.25651253080786	5.43368725031012	5.2030131707745	5.57993738840058	5.12491535118995	5.62016996275876	5.71011487617636	5.68760663613962	5.71684003437457	5.41231409770962	5.51735129096901	5.84375526527164	5.48422515441727	5.48826755474049	5.38666956646501	5.80785720163538	5.76798577510014	5.69648075182019	5.6223827957816	5.81945615713721	5.65206767970751	5.64438123521713	5.5985647055809	5.81607229435395
GMPR2 (guanosine monophosphate reductase 2)	-0.202024057174711	0.150492408447346	0.150492408447346	0.942324710707636	FALSE	4.45011589678713	4.15338381303264	4.70583417777637	4.90320702470276	4.47847356870401	4.48947228912356	4.04117287872882	4.5009040067013	4.38338634619902	4.43569526048961	4.44544200250551	5.21752155283911	4.31397862440952	4.57831079284873	4.32078791537483	4.59067985843955	4.69308545605907	4.05172881573997	4.54642531485412	4.81586742210051	3.86297699400377	4.39070207433366	4.13118611862798	4.67875927569355
GMPS (guanine monophosphate synthase)	0.225819730594262	0.089876124210363	0.089876124210363	0.94578947529836	FALSE	4.73500761095931	4.65999874571772	4.66549510233826	4.60996766365073	4.98261488883014	4.93904317263346	5.28374401658845	4.6724253419715	4.97144238931739	4.68890208516874	4.62338112269103	4.49312210968164	4.84092139932607	4.94812423090347	5.59130840418514	4.58266438170914	4.90080885756001	4.72923733336245	5.23850792177053	4.5762439720785	4.70611055719647	5.0303846382803	5.20155937227447	4.82305127752886
GNE (glucosamine (UDP-N-acetyl)-2-epimerase/N-acetylmannosamine kinase)	0.237354832103866	0.00206445959692115	0.244294681160509	0.00206445959692115	FALSE	4.18959529049281	2.95695433918544	3.78736977362522	3.65917105570893	4.13468916455361	NA	4.01236307034052	NA	3.65797148975492	3.54187410558094	3.59147597014548	3.49406993663631	4.40780819558468	2.92135063491794	3.77666200304195	NA	3.33245015864527	3.07989177442012	3.83616652363582	NA	3.51325069754699	NA	NA	NA
GNMT (glycine N-methyltransferase)	-0.0123455473498197	0.478162318354198	0.478162318354198	1	FALSE	4.91796634145764	4.46700552501259	4.54608570682397	3.56698558892694	4.20090448857462	4.76217338516878	3.74805327048017	5.03487597760671	4.8159340087741	4.26888348153048	4.55106068167346	3.50203775531831	4.57940947399093	4.76881420820639	3.39469247855131	4.96143811806256	5.08709787811036	4.66688722371038	4.40385395375363	NA	4.38257734085643	4.90246435681087	3.31827055864643	5.02777775131082
GNPNAT1 (glucosamine-phosphate N-acetyltransferase 1)	-0.16159261599307	0.113898481479256	0.113898481479256	0.46647508139342	FALSE	5.43182350578885	5.30224227091321	5.61096280805569	5.09167444925001	5.20398025186522	4.91246304965959	4.97668440265283	4.90217490216018	5.32582171934188	5.14498039176141	5.23782754586233	4.90850070625961	5.41324541605629	5.21708333661902	5.258647058079	5.08960831483978	5.50813387145411	5.25574619702354	5.28967218973803	5.15003969277415	5.17880625059688	5.32169363789307	4.93820579679058	4.90572153909357
GNS (glucosamine (N-acetyl)-6-sulfatase)	0.31500290390097	0.0194278205745391	0.0194278205745391	1	FALSE	3.9982586986733	4.03336132775946	4.39969747890776	3.97487801341583	4.39064705190181	4.83707029867677	4.77146305836565	4.31287569642312	4.02923200313464	4.24540438863107	4.20771328426575	4.10136433233165	4.03097164241208	4.39353289643554	4.54897291162562	4.50489365236767	NA	3.90371317006749	4.47983198998282	3.9826285780026	4.27496978733275	4.65796577514933	4.28861695423412	4.24741868389342
GOLGB1 (golgin B1)	0.38959495333236	0.058693863530478	0.112398703119962	0.058693863530478	FALSE	4.30905974250158	3.65193569903821	NA	3.55064213810769	4.15367564979724	3.94814292471677	NA	NA	4.22937257905178	3.5909612413426	3.94040169796984	3.34644636150158	4.20193961739008	NA	3.98172481388809	NA	4.22221722630157	2.6934088965254	3.77615664021605	3.58450557494114	4.28776777797538	4.07074137122522	NA	NA
GORASP2 (golgi reassembly stacking protein 2)	-0.303059897609761	0.034109407631782	0.034109407631782	1	FALSE	4.14104852247037	4.26395082718382	4.37435094512125	4.53586633278418	3.34265429710251	4.12158739076296	3.66775590841037	3.60526911740995	4.36185957752528	3.89506990981721	3.83354793554606	4.03991043281764	3.75749268626104	4.03857665145232	4.00082931124437	4.10497398892162	4.30763252824866	3.90655392748617	3.75109946645825	4.26740845176471	4.05300704148204	3.94458674388554	3.80661277375351	3.59823417522022
GOT1 (glutamic-oxaloacetic transaminase 1)	-0.128369973800821	0.00143620117511903	0.305442355128112	0.00143620117511903	FALSE	8.13242775373752	8.60267288699556	7.99475507250787	8.06358383277768	7.5276881167172	8.17468105256778	7.83356690959589	8.65687172561398	8.1197867215653	8.57648434679685	8.06797745404502	7.9990134454472	7.63068940422865	8.21677010496703	7.90182024104997	8.69916292309304	8.19517532300389	8.62780379457813	8.04383660674806	8.04410445832269	7.50820677990751	8.29121675429436	7.84767752464686	8.63883047423364
GOT2 (glutamic-oxaloacetic transaminase 2)	-0.145664486186723	0.000725677685442506	0.215710300641128	0.000725677685442506	FALSE	6.84982416449157	7.29530976985874	7.24285017399204	7.69850326567976	6.79001609280517	7.19879861188616	6.85293518595925	7.23134600083906	6.75948876598759	7.18941936159502	7.0760245696159	7.56627480310606	6.8238512419538	7.0840961636481	6.862612563446	7.25357333506776	6.85486838326024	7.00598377482763	7.00328739979568	7.36089096777204	6.8698837410689	7.07148381511149	6.74551971124025	7.37063510271563
GPD1 (glycerol-3-phosphate dehydrogenase 1)	0.00222065293299045	0.20716464231632	0.484673054369735	0.20716464231632	FALSE	7.92639088629819	8.38943344578744	8.62738431794221	8.55749050656523	8.28679337870648	8.41793266238409	8.3820014260765	8.2524572909387	7.92242979341528	8.48540267470734	8.6536942105173	8.54429604172534	8.38067750722289	8.54706032170795	8.17933189655219	8.31202071006667	7.88150556174381	8.42631927412407	8.42658345444908	8.52125493668607	8.41384368253006	8.61537951136632	8.27895117794068	8.32238337366474
GPD1L (glycerol-3-phosphate dehydrogenase 1 like)	0.0677824165211535	0.00851461995710756	0.347510050006981	0.00851461995710756	FALSE	6.44695589965344	6.34093250849488	6.84994923449892	6.69196679689295	6.75280210284205	6.66362925881475	6.79101958892874	6.49448281512291	6.50391317140936	6.37197523261311	6.99778918012736	6.52561633309403	6.94664899282656	6.68046501837983	6.77377220485563	6.32482320175031	6.52498199794136	6.29388726906623	7.04087051834439	6.45674045123912	6.83242169503417	6.72672224803506	6.57045382307405	6.30172664196496
GPHN (gephyrin)	-0.107723179949802	0.112000145170762	0.112000145170762	1	FALSE	4.95638661257595	4.78370284492526	5.10484403018055	4.97233882871452	4.78180032399279	4.67976157351685	4.73036823634901	4.89820835250872	5.01737411422727	4.8891717326493	4.91788521168011	5.01095434775987	4.75471650595124	4.7368429598757	4.87828393285305	4.88170376926515	4.91010902195999	5.022008204219	4.8671749360752	4.81645635143147	4.82380030203038	4.82520558409614	4.96377003107076	5.02126650549107
GPI (glucose-6-phosphate isomerase)	0.0325918143567246	4.12553145384865e-07	0.40206151020138	4.12553145384865e-07	FALSE	7.39696433988393	7.71503534870689	7.53625498776169	7.73192992545034	7.51978562497818	7.87084553779845	7.47041484580542	7.61073696754028	7.36970202783519	7.69262247543019	7.32879159468225	7.61942768398793	7.47425756116588	7.75558196593677	7.32052078104546	7.51518731459189	7.36242605315958	7.62421058442409	7.46070161477978	7.66607484262069	7.59279337773167	7.65652497247142	7.47471994652648	7.63387435541134
GPS1 (G protein pathway suppressor 1)	0.209431652965194	0.244294681160509	0.244294681160509	1	FALSE	3.72128515447037	2.59192351521959	3.34007796631173	3.14356484691805	2.45403108988397	3.15397066918279	3.07066581794478	3.57834702644638	3.19116465453162	1.81260501161928	3.35814303662679	3.04656614403871	3.60613423079851	3.46071635655723	3.28506777078703	3.431636330319	2.7764556679385	2.76795771120846	2.73151997596292	3.47159068217798	NA	3.31467187638471	2.65781833049886	3.24747185358586
GPX1 (glutathione peroxidase 1)	0.0343787782071124	0.00318222583329882	0.443677021528194	0.00318222583329882	FALSE	8.01176397233454	8.34346556447826	7.25438617960159	7.9006857051865	7.5994517010084	7.90902900765537	7.98997344866817	8.07725902404015	7.82509870856061	8.10317238819188	6.99421764740599	7.87196682417991	7.80696199177898	7.99483991080518	7.76178390642948	7.96765280689404	7.91637512672826	8.24172103429997	7.01773265317939	8.05274192447416	7.58803247303908	7.70310762284001	7.47948118700037	8.06829998694718
GRB2 (growth factor receptor bound protein 2)	0.22474368020892	0.242265042585171	0.242265042585171	1	FALSE	3.80251378022298	3.69349810872225	3.38809307867571	3.76695552547256	4.37022008971377	3.1029486565238	4.34088267410042	4.17363116918368	4.33817479197112	3.41093803322841	3.4630992673481	3.35689032444643	3.72634079171501	4.32419134991089	NA	4.05154611957793	4.51949787327657	NA	NA	NA	3.87509196539686	3.52913378526736	4.24196218221519	NA
GRHPR (glyoxylate and hydroxypyruvate reductase)	-0.218608712690942	0.0444361713730511	0.0444361713730511	0.0584180657502174	FALSE	8.70133418916443	8.95700624575344	8.91618401518829	9.30031137257021	8.69715871411308	8.77977515796792	8.83626185064409	8.8626993409766	8.72962074355304	9.0368000183901	9.01482949210345	9.33028275943304	8.74104894877345	8.75171810924435	8.68149846003975	8.89422965429874	8.74855515540509	8.84711686974021	8.94556088599388	9.3435255250658	8.50853561464229	8.71873492484575	8.84971471934014	8.92644722518353
GRPEL1 (GrpE like 1, mitochondrial)	0.0369726833257307	0.437905986088683	0.437905986088683	0.94578947529836	FALSE	4.5840424893478	5.35269497501448	5.03209202471073	4.79313636948007	4.75062258232819	5.54894209593639	5.11018782396603	4.76816844180831	4.92243098278082	5.12543620211508	5.03156722951921	5.12341375239329	4.44753952519572	5.49327585365844	5.14005058174278	5.21900197155578	5.08519943003385	4.91326761993677	4.91406217152344	5.10963636696894	4.79555397664655	5.4848373916133	5.15442118676694	4.51805038251483
GSN (gelsolin)	-0.0737645609086353	0.318112335664313	0.318112335664313	1	FALSE	5.25722942042168	5.01099461607159	5.35443100240172	5.50143596039809	4.67617148120439	5.21753706247868	5.4765534267545	5.40275968970285	5.29824773416658	5.30645911653905	5.30954729312973	5.42554994033529	5.2354054040698	5.36987124695399	5.33553327715395	5.28942136451462	5.47026352755543	5.0648569904238	5.286603964072	5.41237168755372	4.89663029800467	5.33059783698047	5.49847108513957	5.08386434920756
GSR (glutathione-disulfide reductase)	0.176492281504134	0.225614763166675	0.225614763166675	1	FALSE	4.61861455321115	5.31805648189597	5.09325592066642	5.330827266944	5.70173478781526	4.57461017736135	5.31541769289994	5.54393505906024	4.48400919826974	5.30490159716321	5.44014493977466	5.22017515096923	5.57887532970136	4.88454908146871	5.26395833642943	5.51714653787246	4.76419220333585	5.10043106880527	5.266096880068	5.24252248100524	5.53106325268201	4.90006012200122	4.96401965548288	5.52576508738349
GSS (glutathione synthetase)	0.0552872091074008	0.393668121099415	0.393668121099415	0.78160862902586	FALSE	6.00584683060462	5.57695137560165	5.36801747745555	6.02887410145364	5.77624877684255	5.44114481019986	5.68560661978322	5.94450006957674	5.66299158843893	5.71527015419595	5.37695364271781	6.00450363942173	5.82774028383077	5.52625978079316	5.42709658082678	6.14731891115841	5.68333713920466	5.25316484959325	5.33126093329458	5.94400334879367	5.84844267052427	5.48719369027855	5.58643750324961	5.91663189300091
GSTA1 (glutathione S-transferase alpha 1)	-0.00836724856221046	6.5844188495195e-05	0.478943127387773	6.5844188495195e-05	FALSE	8.7938048661119	8.2557603571268	8.59799292958812	9.04244461799877	9.03924534155968	7.81576753632741	9.57100171586522	8.15277664395137	8.75254790584714	8.36740601423299	8.49686975177756	9.07106006807777	8.95866580668999	8.35887093968562	9.50668246447986	8.3216846195554	8.86153981011518	8.42432587944223	8.56233783740459	9.23120917820668	8.88088445752629	8.30883501351452	9.22942209171869	8.21305560230915
GSTA4 (glutathione S-transferase alpha 4)	-0.688941430447136	0.162460254477966	0.162460254477966	1	FALSE	4.4903519127363	4.53429821290143	NA	3.08168219276003	NA	NA	3.63483718176976	NA	NA	4.84738563542592	NA	NA	4.00524726598759	NA	NA	NA	4.0170845456906	5.1501697062957	NA	NA	NA	NA	3.35357736380624	NA
GSTK1 (glutathione S-transferase kappa 1)	0.362739537061512	0.0297831174463074	0.0297831174463074	1	FALSE	7.32929405391881	7.07063619654491	6.83574726255725	6.56010351346474	7.57097136713784	7.46924293526455	7.48563613157968	7.31663452452122	7.12855117887103	7.44281082813601	6.95130803106205	6.38162427622902	7.1128981770008	7.3743613791825	7.31622721749876	7.00619702273454	7.25152028234734	7.38225222803847	6.94800505214918	6.38472504836791	7.48164607411219	7.41657799329688	7.37667240241538	7.09238717168052
GSTO1 (glutathione S-transferase omega 1)	-0.0604221663777776	0.244294681160509	0.244294681160509	1	FALSE	11.1244509222339	11.2241283266481	10.9875269423802	11.207215697562	10.9716872415203	11.0150456194033	11.173883220875	11.0876550993777	11.2060070114026	11.1784532236159	11.0146063589889	11.10171966504	10.9095631157795	11.0281270823171	11.1884652161567	11.0507533526454	11.1285808203723	11.1260010197986	10.9828367514928	11.0664390554112	10.9083025433494	11.0378351896376	11.1836974048623	11.0678847124888
GSTZ1 (glutathione S-transferase zeta 1)	-0.155419060034376	0.0238688283306726	0.0238688283306726	1	FALSE	8.67781828408342	8.79749617380063	8.71497698468768	8.75780333937203	8.5730639330316	8.59770993576845	8.39597105487553	8.53886403684752	8.69899630127142	8.66530038238694	8.60939669608773	8.72360292830393	8.66968940805167	8.54854066145252	8.44005937050129	8.49986979895754	8.65762571536842	8.60053366238573	8.62790226272012	8.54528885784437	8.59885646224932	8.48566430485443	8.45898480581908	8.40443909549098
GUK1 (guanylate kinase 1)	-0.0772403647105365	0.422866566845473	0.422866566845473	1	FALSE	4.32985552449549	NA	NA	NA	4.26506177057807	3.32883646422954	3.72107730880605	3.7287912528639	3.78864395327867	3.69651691785298	4.14799857054257	NA	NA	NA	3.88308312648461	NA	NA	3.80575676769212	NA	3.406890361956	NA	NA	NA	NA
GULO (gulonolactone (L-) oxidase)	-0.0741865667929327	0.0135108953827505	0.3257950832388	0.0135108953827505	FALSE	7.94937151170194	8.05752608749873	7.87497520197491	8.28455114772838	7.74500869902826	8.19945641513442	7.81667649805259	7.99634919834414	7.95867450565043	7.89257317287923	7.85998817794373	8.0982584735426	7.4134840754261	8.04050343779389	7.86206698513077	7.84650585236335	7.76809828993856	8.32192809488736	7.66059495905237	8.30705505200281	7.98581348119922	8.16631374788993	8.10484507828174	7.96633240464142
GUSB (glucuronidase beta)	0.104137439682465	0.264532156188177	0.312257797253026	0.264532156188177	FALSE	5.85279539645891	6.44404748127054	6.350840199992	5.98957729113815	5.76538092141192	6.30262978554774	5.90208564192788	6.66412724275846	5.89027400643853	6.23102144604138	6.21339783350419	5.99354530133689	5.7647760712127	6.33083802057837	6.03224193113749	6.57105178986971	5.91851742594691	6.20393132608463	6.30164068588706	5.773334410762	5.79236083750072	6.51084327171443	6.12502697793354	6.65120958945779
GYS2 (glycogen synthase 2)	-0.324998350030624	0.243302295408618	0.243302295408618	0.358466363570383	FALSE	3.81820635680306	NA	3.65576396832137	2.93534659081548	2.82107341135513	3.80954821146884	2.67628095039608	1.47473714115901	3.67443805277673	NA	3.64344063376001	2.48206349131249	2.98660934906422	3.01246855736232	2.1779018507261	1.99332292806774	2.84214413958303	2.12171833623396	2.77011227662394	2.77067895566443	3.34502727986284	3.16695962212597	NA	NA
H6PD (hexose-6-phosphate dehydrogenase/glucose 1-dehydrogenase)	0.233236230094892	0.298520322593184	0.298520322593184	1	FALSE	3.2804129745077	2.25852193974481	NA	1.89199848174233	2.32274731303465	NA	2.87858410541277	NA	3.53778061195302	2.62500156653313	NA	2.06854355900669	2.01956671103821	3.20759460138517	3.45734475993944	3.00252791041386	3.2075430649889	2.70594473589807	NA	2.78147932110075	NA	NA	3.30786855293117	3.32052366924865
HAAO (3-hydroxyanthranilate 3,4-dioxygenase)	-0.110663967424954	0.00143620117511903	0.176661108635957	0.00143620117511903	FALSE	8.09008594795279	8.3219686701148	8.44878121702094	8.33933338995227	7.99087546461732	8.2429168465914	8.12489157771231	8.4636428900919	8.09734216236287	8.39630508046153	8.44815348246908	8.2772362480698	7.95745033634712	8.21388673325583	8.11183467314995	8.45646120139401	8.14635483301463	8.39477563759985	8.41895731427322	8.32063359718444	7.96371108566998	8.26821915604763	8.22850126266854	8.34956874383081
HACL1 (2-hydroxyacyl-CoA lyase 1)	-0.0363452262477971	0.435064778945325	0.435064778945325	0.468736901493723	FALSE	4.67757025595904	4.67786337552513	4.5392084513737	4.35959144809236	4.95645631281483	4.12446875782571	4.24345582903092	4.59586166415425	4.7574233468218	4.73902717439587	5.02504651790896	4.1485762327377	4.92844138998979	4.62785777054012	4.47564913620931	4.48947228912356	4.45802758684403	4.45547189357873	5.06138739504004	4.43963643422433	4.99924689699562	4.53904090863119	4.57614115808409	4.34659528412874
HADH (hydroxyacyl-CoA dehydrogenase)	-0.351630224393174	0.0221987843444296	0.0221987843444296	0.288214325615943	FALSE	7.42564392676427	8.00063667410226	8.01125521435855	7.691471352719	7.51430376946298	7.12231034319074	7.26186925978009	7.05272019141136	7.25570843606869	7.82081718186417	7.76545518378085	7.63434640940734	7.83627131987052	7.48461347182742	7.35993400269222	6.88673303317626	7.24597095588172	7.50870594533701	7.74502887399475	7.6414737769257	7.56419522860148	7.11871271442921	7.24953067147086	7.07575723257309
HADHA (hydroxyacyl-CoA dehydrogenase trifunctional multienzyme complex subunit alpha)	0.538951100040008	0.00503819282212919	0.00503819282212919	1	TRUE	4.28592001645728	4.66115101255052	5.22433745978326	5.18884398360536	5.06911782210985	5.73316992419828	5.66612030259583	5.42207486079667	4.64958671983212	4.97689057230422	5.11480010164193	5.34692144189081	5.17547270465141	5.9930493302191	5.41194479054544	5.52383792349488	5.04410117880821	4.91043047005799	5.24411452348887	4.94304456905584	5.26645299601451	5.85662472195579	5.59797803656041	5.34171183681433
HADHB (hydroxyacyl-CoA dehydrogenase trifunctional multienzyme complex subunit beta)	0.589962939232947	0.0180108352839222	0.0180108352839222	1	FALSE	NA	3.23352151264127	3.54038690596375	3.13878170978737	2.57809095618081	4.44220039947379	3.66847090327297	3.6589997501979	3.03381060492619	2.58709130901462	3.18360402143278	3.77621982025113	3.87004901843666	4.15228889908834	3.90808273082762	3.60382215251564	NA	3.28513289064987	3.48319665572734	3.29119833248178	4.03836594162879	4.0541278175597	4.18134112447331	3.98724809259115
HAGH (hydroxyacylglutathione hydrolase)	-0.147966040071789	0.147849726344364	0.147849726344364	1	FALSE	4.5953425298715	4.64609927858747	4.77436538847446	4.64011186949059	4.91210372158115	4.4487357980294	4.52448373182965	4.54175023081777	4.69787387970548	4.47980612723778	4.8483174698361	4.82381558419627	4.61446250376413	4.8015725694636	4.15907208432694	4.17006926373341	4.62004676504945	4.97401069338924	4.87220821799198	4.82136837620938	4.71996099361198	4.85111436583148	4.69678396203102	4.57766447415772
HAL (histidine ammonia-lyase)	-0.352656773704772	0.213916697183202	0.213916697183202	1	FALSE	6.00241899349596	4.91774203035398	4.55717111213951	4.13280712908518	4.3588533618138	4.56339001706028	4.35891664115007	5.3815775581468	6.04779137913547	5.09369538023356	4.5249976638965	3.924859998957	3.98724809259115	4.03433018244915	4.38041777276528	5.42990045837313	6.14736572431686	5.15184258469329	4.78575977442701	4.29314973674186	4.45532064390192	4.3781439666168	4.57995850095944	5.43966302719111
HAO1 (hydroxyacid oxidase 1)	-0.244919372147358	0.127018491540998	0.127018491540998	1	FALSE	5.60309218933717	6.17011534448091	6.33425898121109	5.79209529116007	6.1559171757868	5.51769773002266	5.32492578405532	5.8987307631591	5.6008346825843	6.27789736492808	6.3740587607644	5.81431969685084	5.95768248616512	5.58638045379863	5.38683163506729	5.86769387957569	5.41991299989561	6.11353173597539	6.28865939992938	5.61402661041959	6.00144647808496	5.53900057136121	5.28269184687074	5.94477178782101
HARS1 (histidyl-tRNA synthetase 1)	0.0133024909205177	0.459172690984363	0.459172690984363	0.94578947529836	FALSE	5.25174181203401	4.52094391319143	4.95967279782675	4.86035203029141	4.93014594790882	4.67693871916219	5.20438333714566	4.97159873167006	4.9653364026065	4.62008196546848	4.86637885998372	4.82129693696935	5.05214197172947	4.81482212082291	4.84441076234687	4.6259016765011	5.10511651085541	4.5994189692581	4.70350496090306	4.94344784990953	4.79931011892029	5.07016174197368	4.76563021567004	4.62147755649289
HBA (NA)	-0.053990321425925	0.0993693925661012	0.438147125483948	0.0993693925661012	FALSE	9.86534819152733	8.56453060081634	8.3268159517836	8.93927360092017	8.46896609519129	8.88892281368805	9.50905050641311	9.23939565464061	9.61208889971501	8.88589461590794	8.43560776015858	9.63859338904507	8.64221057925179	9.09494858353065	9.26146499736247	8.51847219279919	9.35437281581261	8.80151760343226	8.36288626044497	9.408777660415	8.49137211781517	8.79914884213091	9.59696122393166	9.0369098861129
HBB (hemoglobin, beta)	-0.061935369340598	1.35981853374194e-06	0.414762654043692	1.35981853374194e-06	FALSE	11.2391390370674	10.9627731252762	10.1535140322163	10.9426757732101	10.2139547578639	10.8085781179084	11.0087087298359	10.8974522150891	11.2782635918145	10.6759041213954	10.1531593220194	10.8935214833682	10.0951464415643	10.7969724339031	10.8784877945926	10.8662975588626	11.1765409458139	10.7958610865874	10.2241464189476	10.791333852442	10.3002839134116	10.8172075275046	10.9103129339107	10.9502059336244
HCLS1 (hematopoietic cell-specific Lyn substrate 1)	0.599873389318652	0.0180233068773666	0.0180233068773666	1	FALSE	4.03859420921522	3.67051179536488	2.91023569065682	4.07099890949426	3.71449831064826	3.89694992081678	4.25793841337727	4.4729231137353	3.82584667109748	2.95821907356302	2.63493938080768	3.92293042963751	3.50301792060122	4.42874539831872	4.25247621413522	4.80407421596495	3.90559158542941	3.72106636873105	3.07628373231867	3.72968327597579	3.94041109507352	3.87367541735598	4.06045384119763	4.45821793289077
HDAC10 (histone deacetylase 10)	0.222815017803279	0.0209074392732844	0.290704475147576	0.0209074392732844	FALSE	2.26867093065665	2.53215235552165	NA	1.8093609338697	2.15257933501729	2.85335297597181	2.45153028310693	3.4658700122132	NA	NA	NA	NA	NA	2.4150420076938	NA	2.50338944556428	NA	2.7407915931225	NA	2.25273354496888	2.75220052005989	2.47688194250179	1.64573393327466	2.7189884389079
HDGF (heparin binding growth factor)	0.292969676855862	0.00652476714949584	0.00652476714949584	0.942324710707636	FALSE	5.35444510788809	5.00341334279436	5.22317152387433	5.24116137770913	5.41941416715877	5.37719317455434	5.51235648300823	5.40902767071443	5.18383980047495	4.84303915227115	5.42726422962679	5.29924465779607	5.52662599511191	5.38650747965432	5.60583209260859	5.42986029789096	5.09627872263986	4.82314301571118	5.43022170199052	5.09973703568063	5.44669625094582	5.38514454059449	5.50604331904484	5.53589431944071
HDLBP (high density lipoprotein binding protein)	-0.0122217689965706	0.0022821535808317	0.476306710890145	0.0022821535808317	FALSE	5.74772842834915	4.87084800311994	5.79871155531243	5.42250213510056	5.85924901439189	5.55587135917283	5.89235459376045	4.55931437160562	5.76764685385952	4.91466497290094	5.98596030712491	5.63998457678333	5.93135685387417	5.83023250295343	5.92563632625527	4.55160214610426	5.74187951123219	5.25321780793912	5.90295147435119	5.60871759315329	5.91245107349875	5.75420874151579	5.85713005162822	4.87874495650707
HEBP1 (heme binding protein 1)	0.0647867093534983	0.320967523580396	0.320967523580396	1	FALSE	6.05829701128253	5.85426999255326	5.80766918924579	5.95879860510748	5.95702772779112	6.1565098789224	6.063664718714	5.71604707415998	5.96274565653713	5.96896163726045	5.81886845134801	6.23404523299181	5.77570376897778	6.05939421739611	6.06253406130812	5.81867164416663	5.67097343014046	6.10334236748373	5.77600131086728	6.19332230937009	6.23020877860043	5.96330533727806	6.1636255260798	6.21804297303559
HGD (homogentisate 1,2-dioxygenase)	-0.574013934210689	0.0444361713730511	0.0444361713730511	0.96545637577412	FALSE	NA	NA	4.66750046720256	NA	4.09493697501664	NA	NA	4.05378038321763	NA	NA	4.88566221186844	NA	NA	NA	NA	NA	NA	NA	4.83518637350958	NA	4.58579781972789	4.15389448863587	NA	NA
HIBADH (3-hydroxyisobutyrate dehydrogenase)	-0.283078781608652	0.000725677685442506	0.0785018455668642	0.000725677685442506	FALSE	6.55669916745739	7.43899971873248	7.16397163653985	7.45875109629473	6.38646264391697	7.1289738348798	6.96244491192344	7.17593371917338	6.80736780320582	7.36936178500117	7.20935588294092	7.31090356332226	6.43744748277677	7.09091692795518	6.85087441572035	7.19384072306785	6.87884793102353	7.43211591885339	7.33222456773604	7.28773084592779	6.43191207143102	7.13822059447057	6.88767148242432	7.16468572999189
HIBCH (3-hydroxyisobutyryl-CoA hydrolase)	-0.553205049103607	0.00512235376440386	0.00512235376440386	0.651360645166371	TRUE	3.97203088414133	4.2468488856124	4.1804661612239	3.77963794479867	3.95360980545957	3.40284494256922	3.21988871993767	3.58909230993594	4.12553539049882	4.23693645626848	4.2734711311472	3.51307379448152	4.04632516342675	3.28238049463861	3.067012219946	3.85377613330631	4.4326254114323	4.04477878674932	4.4902813058216	3.64417931727496	3.55946733979914	3.3146370766961	3.36290466568325	3.64946600880863
HINT1 (histidine triad nucleotide binding protein 1)	-0.371271086760854	0.00297014374192647	0.238257902839748	0.00297014374192647	FALSE	7.62813928809302	7.00838379978081	6.64519727265583	6.07740110554263	7.86383316749724	5.53741721856408	6.89276743763175	5.68384801352866	7.49352725381814	7.01603938817141	6.73756508971853	6.11649160247239	7.76064011890324	5.6963778127643	6.39597962060029	5.61678994667511	7.68534450744481	6.95214715961952	6.72555031120426	5.93526407491476	7.84560922517758	5.73739202785854	6.69100366480626	5.84413955829881
HMBS (hydroxymethylbilane synthase)	0.0648245117938458	0.393668121099415	0.393668121099415	1	FALSE	3.10807777943275	3.20711664781095	2.30066262063434	3.75427823562533	3.20673385838981	3.58477012855728	2.9339464819903	3.33994974131629	3.49621945118269	2.90438390057617	3.31963382919017	3.20501239473152	3.14285287826362	3.51542230959497	3.33888075625889	3.21564287820459	2.86161201346662	3.05612047380266	3.51703627416748	3.24213448773328	3.32068973120826	2.75906206623054	3.0898421736027	3.30238924626286
HMGB1 (high mobility group box 1)	-0.0427888765739826	0.417073527917491	0.417073527917491	0.805313492250289	FALSE	3.9903377267692	4.13331691822946	4.14275650688594	3.81820635680306	4.21225026097587	4.24791992029181	4.15595966431797	3.58893645631134	4.403097261532	4.30610909474246	4.01310489169949	3.79866231175297	4.21761848535105	3.9306994958852	3.49953978008303	3.97242614431831	4.23659976416677	4.10659957985368	4.20978865578192	3.98167915421347	4.47844120974553	4.40453531878731	3.98375976730265	3.93470520017256
HMGCL (3-hydroxy-3-methylglutaryl-CoA lyase)	0.365824698267452	0.11306233356587	0.11306233356587	0.162455134062622	FALSE	6.55804104700785	6.56472873866806	5.76304235452788	6.62405994163289	7.31688790197844	7.11714436992405	6.08397919771449	6.89963486042897	6.57719918709398	6.76143155692452	6.05497216847001	6.48378998583746	7.35417002602486	7.33829069364826	6.01155825445125	7.03674508139095	6.60499643993129	6.43032542163177	6.36220685522536	7.19723635491871	7.38458519051562	6.98100779018838	5.89915870869011	6.94876435612381
HMGCS1 (3-hydroxy-3-methylglutaryl-CoA synthase 1)	-0.121925971762136	0.284983832134841	0.284983832134841	1	FALSE	5.98351809571114	7.1903383039865	6.90292977459483	6.69835740595729	6.64885367593396	6.55276591427899	6.66533591718518	6.52865414019054	6.13538711236147	7.09116030916739	6.83795585280655	6.73254056130812	6.39855217481846	6.47726446863639	6.82551853119843	6.51578340180618	6.08563710159033	6.9930176185038	6.8874156022544	6.84343117394633	6.47009917470204	6.52598897281885	6.77241355474848	6.537347324725
HMGCS2 (3-hydroxy-3-methylglutaryl-CoA synthase 2)	0.659234506111646	0.00625623713255891	0.225559524969772	0.00625623713255891	FALSE	4.20766643692659	6.13148453778082	4.81624641289776	3.63244272450614	3.82925084908097	6.95680011805158	4.01624669708376	6.47345898911247	4.81951491455063	6.12876561495483	4.70265200307674	3.02116699114323	3.9610213081029	6.85347175199847	4.18777566348085	6.64136828227093	4.80448729381659	6.17075631527692	4.46430885526666	2.90943710808981	3.95439175905587	6.84252634775862	3.76457970566259	6.23885180996747
HNMT (histamine N-methyltransferase)	-0.322017211314657	0.0699507161439033	0.0699507161439033	1	FALSE	4.3369260296315	4.06206125287467	4.07830240953466	4.47876476667419	4.08597694907364	3.30734983058924	4.16166199175736	4.39646093260598	4.39487079310458	4.23864166580989	4.2943487246923	4.34082571839881	3.27515309807595	3.85449441815488	3.58205012809159	4.42674780890658	4.74453248790375	3.87237569200602	4.2159503381101	4.17363916357058	3.72759376964482	3.92383375133811	4.11873347576784	4.50697635252916
HNRNPA1 (heterogeneous nuclear ribonucleoprotein A1)	0.303682289547764	0.0628042589966931	0.0628042589966931	0.373792067456349	FALSE	5.11529964402555	4.82175612751262	4.93533716066569	5.61147635290644	5.16199648488329	5.79926348652078	5.45637577299778	5.83420808576287	5.27622120221028	5.35191096110308	5.07058682619355	5.62520910922811	5.32778794697735	5.9864951279318	5.64296721579743	5.26168500537853	5.21755644929368	5.23237295646863	5.50379394271336	5.95709971931488	5.46226504171915	5.91856989920694	5.64761959634942	5.8635742626837
HNRNPA2B1 (heterogeneous nuclear ribonucleoprotein A2/B1)	0.284160131258412	0.0793326925683767	0.0793326925683767	0.264532156188177	FALSE	6.6807041115207	6.17528905610875	6.72552304552903	7.33329849434485	7.05030578409431	7.31880488867629	7.26081606038134	6.85064942624019	6.76855487774597	6.40619309808566	6.90427936037216	7.3534115159017	6.9186366805959	7.41727025730076	7.03041333200392	6.95221706497334	6.82986224170738	6.37850295318536	6.683991138176	7.2968061083032	7.03054575717968	7.27466235423029	7.07320970019524	6.76880627021045
HNRNPA3 (heterogeneous nuclear ribonucleoprotein A3)	0.27361625479029	0.20521619885306	0.20521619885306	1	FALSE	4.7756616341927	4.21748665554043	4.04004198915583	5.05485715744508	4.62297719090787	5.18978107974416	4.89276500948378	4.22957254211452	5.00522031341134	3.57054793580527	4.79966240389631	5.00942779752352	4.53530648561242	5.08367716908575	5.24782500252249	4.36167011808516	5.32888671646583	3.65434388005304	4.23266075679027	4.96308565378285	4.65623892777207	5.19839985676393	5.07680277303792	4.84026179641587
HNRNPAB (heterogeneous nuclear ribonucleoprotein A/B)	0.377140566556516	0.00820164581950638	0.00820164581950638	1	FALSE	6.06701480222245	5.89572673847666	6.04264214885246	6.38577613826941	6.52346943242996	6.85355908107401	6.82074061043593	6.51500749390733	5.85942048437902	5.93172087294796	6.42452408321715	6.50197249340211	6.59521719360418	6.52132875564919	6.8786763027459	6.31310977629589	6.27396153456116	5.93641886826649	6.27420201371742	6.44701212315465	6.34413254119733	6.45020499654573	6.41769051897961	6.33294239728006
HNRNPC (heterogeneous nuclear ribonucleoprotein C)	0.0452132762704247	0.417073527917491	0.417073527917491	0.94578947529836	FALSE	5.13235885916409	4.87206043065656	5.11140279192725	4.93562475250759	5.24060436584717	5.40573033701941	5.1909190108359	4.51699216632572	5.25694270732229	5.22542533131797	5.31868198860308	5.1681445794058	4.96389484867577	5.55546034455441	5.27420946979474	4.98938428101435	5.51721584217385	4.62830117227325	5.21896711004896	5.09995579730402	5.28769760627659	5.52247639016441	5.17846368122778	4.90180817621356
HNRNPD (heterogeneous nuclear ribonucleoprotein D)	0.342150727806426	0.0618641208027049	0.0618641208027049	0.195730313822717	FALSE	6.63363754400437	5.90574800970119	6.14841150054639	6.20684050279186	6.78174001027125	6.88263082308087	6.94464764704154	6.29741521506997	6.49941062170986	5.85061692485942	6.56728380158977	6.55262145513374	6.79409089843773	6.72790684416842	6.81607485507303	6.42157004305855	6.67664823219822	5.65361898180535	6.5821660734296	6.87908082246178	6.49076746068919	6.56178740737106	7.2355930453165	6.30766895433052
HNRNPF (heterogeneous nuclear ribonucleoprotein F)	0.0132785419656121	0.463067663794873	0.463067663794873	0.94578947529836	FALSE	5.04887698919322	4.8725529962451	5.29715472497413	5.2642586742083	5.04843673980916	5.21939313737129	5.5022064675666	4.66564858567454	5.13017721069889	4.70734256515276	4.93392193966611	5.270741967112	5.04503663132781	5.14410756861734	5.4634295528041	4.6851496444196	5.25131386937805	4.93680751930979	5.1239103216429	5.26813866767922	5.2938229109368	5.06716542701711	5.44776100962747	4.68238227367599
HNRNPH3 (heterogeneous nuclear ribonucleoprotein H3)	0.381834816900467	0.0654451422545398	0.0654451422545398	1	FALSE	NA	NA	NA	3.73974011250197	4.26342508283891	4.21643158316495	4.32262042236168	NA	4.07676430031521	3.17870348832694	3.80305133937798	3.70642003930195	NA	4.40315181118168	3.55914914773726	NA	4.0310069433172	NA	4.04195258841275	3.99581914913514	4.3271484082987	4.58150189667979	3.95470814362989	NA
HNRNPK (heterogeneous nuclear ribonucleoprotein K)	0.145070084212474	0.00954014370250564	0.153675067957529	0.00954014370250564	FALSE	8.33310614126844	8.11385153589572	8.3907622527158	8.38124010484919	8.54966147058296	8.46484793930046	8.60797753171068	7.94396233825648	8.31300997944421	7.95327688111636	8.34186124894168	8.22588704293282	8.5176300234756	8.50670031363979	8.61314853351601	8.00785703353811	8.30222764568122	8.08545652504774	8.31580621273473	8.28778624364464	8.56647270157248	8.48245706998243	8.46918594312139	8.05521192612583
HNRNPR (heterogeneous nuclear ribonucleoprotein R)	0.24300349195335	0.0908386374028038	0.0908386374028038	0.780360773933964	FALSE	7.42461141861044	6.88214168686012	7.26665538063836	7.65123829637917	7.58167512417203	7.52214208474271	7.33404082617094	7.0060174476454	7.01570495617366	6.7882289240667	7.41882242229102	7.42570266517325	7.66640155434373	7.77785364237923	7.87894599515876	7.16537936963818	7.20333821366722	7.0736274612777	7.44171585375418	7.41476133200026	7.63544968698003	7.62200787883674	7.65760428034393	7.07507262392062
HNRNPU (heterogeneous nuclear ribonucleoprotein U)	0.0324776374570844	0.436310070480474	0.436310070480474	0.550429795718903	FALSE	6.57353812925806	6.11509776647198	6.24341012808616	6.60211536012535	6.48998600309607	6.25164146519382	6.81803247465809	6.25448633572092	6.6322987560995	5.97312218237009	6.37264047833741	6.69777381955519	6.26013295053279	6.48345626767643	6.69874633245145	6.28990637686505	6.60566174171611	6.01914589831015	6.44095053746809	6.73140049856243	6.53448031427797	6.37773110834978	6.79684430758516	6.14144300943799
HNRNPUL1 (heterogeneous nuclear ribonucleoprotein U like 1)	0.310005991677936	0.203111698972345	0.203111698972345	1	FALSE	5.93611965341265	6.52835095975412	6.90249571091182	6.27149477618377	6.37854977093555	6.65316036005061	6.3775818952059	6.38759518147019	6.10435762906701	6.39007951063507	7.1271999109264	5.52537359579468	6.45570038203932	6.14158197397114	6.03835935645089	6.49390827372321	4.75062794145257	6.22967635815894	6.46884068544061	4.82217437391241	6.67458776312212	6.66256157119105	6.49874710756855	6.01452937005677
HNRNPUL2 (heterogeneous nuclear ribonucleoprotein U like 2)	0.142122310002264	0.169201107718591	0.225872603005968	0.169201107718591	FALSE	4.44900003394046	3.85428495534622	4.4359885562223	4.3286354377786	4.91481324257755	4.36888705580235	4.79363582035063	4.12133872740944	4.60354326709571	4.2039528536325	4.14584046237516	4.42814909244475	4.6990185186262	4.54928719406409	4.69407228021209	3.97454766726586	4.57423474832986	4.12405512215126	4.49257746795656	4.48799434169746	4.41823718227676	4.46497532973534	4.73437904940785	4.10053199126986
HOGA1 (4-hydroxy-2-oxoglutarate aldolase 1)	-0.117261564506763	0.227036628162459	0.227036628162459	0.94578947529836	FALSE	4.4298904183574	4.61478639324977	4.82709749669986	4.57410150808939	4.86229268118217	4.12822740247183	4.45938571397387	4.52405740535746	4.74749481896261	4.60539358347425	4.73069972735449	4.55289345660687	4.77552995505736	4.76305563745926	4.12692331230814	4.09733268023964	4.50634170150081	4.67958706609903	4.6709139640103	4.63728564389725	4.88181142613568	4.58514282633115	4.46955390987057	4.49603405383374
HP (haptoglobin)	-0.631493822798232	0.121475496411615	0.121475496411615	0.178972900498857	FALSE	7.80734848144037	5.99540989479027	5.2327298203253	6.34007618548706	5.53052962909449	4.82304618079213	6.71773125128975	5.64566995951405	7.92631971824552	5.99205914282851	5.16441220356143	6.1865500781259	5.54123913496076	4.98584193700334	6.67494079204286	5.55558611519176	7.68411741283916	5.96965934839122	5.31319505177203	6.29629036812296	5.63620697600547	4.89306121337565	6.59866146815802	5.72772717492266
HP1BP3 (heterochromatin protein 1 binding protein 3)	0.0573670831390342	0.438865246350493	0.438865246350493	0.64609588676386	FALSE	3.34599240722825	3.31557927189858	3.44401765493165	3.27159001683023	2.919443060303	2.554682163403	NA	3.64166162502051	3.40916008646269	2.9390949046363	1.25888068375053	3.10915659505069	2.38821985134658	3.02870351459556	2.94969926949977	3.49231468489253	2.63643669546314	3.03321682458304	2.76709964576987	3.12037350763218	3.24779842442796	2.65937659547591	3.0928704382354	3.33598339037986
HPD (4-hydroxyphenylpyruvate dioxygenase)	-0.272313728683373	0.00709532155266509	0.107234353293321	0.00709532155266509	FALSE	9.26187630986373	10.0084006083027	9.3669669111418	9.20062156137984	8.86518577786477	9.24660997821436	8.94614306672983	9.6304200334954	9.24522229838928	9.9095766159507	9.40072790266171	9.19401808422215	8.86550749383341	9.0624914285477	8.96656601354485	9.70775081547828	9.22989790352961	9.91530726520465	9.31634489578395	9.12660897824	8.74923926268725	9.13857643652473	9.05099408437325	9.67832019917579
HPGD (15-hydroxyprostaglandin dehydrogenase)	-0.261093809995016	0.00954014370250564	0.140361628806811	0.00954014370250564	FALSE	6.21927115149233	5.15680108407652	5.91094367898914	5.46774247735145	6.19907158755098	5.36024135425135	5.39914716266095	5.10587918307446	6.04021518670703	5.61549575159846	5.87176727431178	5.52993648241425	6.07504052491759	5.40238110612346	5.39035814970133	4.86944208625671	6.0770143546757	5.66070048311523	5.89000155794557	5.71215002776883	6.13930985982676	5.34079723970479	5.52369994637454	5.21354559006319
HPRT1 (hypoxanthine phosphoribosyltransferase 1)	-0.0569803549084957	2.92233661148409e-09	0.354600232490626	2.92233661148409e-09	FALSE	8.45329944646267	8.8384507441857	8.58560105250255	8.72874704530318	8.32736850627087	8.63711751755489	8.41637109385304	8.8284760885973	8.40442632200452	8.87886631855663	8.42860723139628	8.64310579323345	8.24476340511975	8.62811741045916	8.48960314301333	8.80040813529598	8.28088209921436	8.82729506354524	8.52321300119898	8.62211406637668	8.36203585771393	8.62694282385129	8.43089574640818	8.73874419694058
HPX (hemopexin)	-0.164544313651554	0.291528079182686	0.291528079182686	1	FALSE	6.65040556365859	6.1713409527437	5.15422268466554	5.9046623163306	5.66970712158962	5.4822222912001	5.95616819668582	6.14532896557833	6.62878088446699	6.09792887918604	5.41348915285612	5.68358137092924	5.43700796157369	5.63933057809349	6.03967360117388	6.14108123015401	6.73545448168425	6.12573787894356	5.34994906027407	5.71653003607599	5.48445719066589	5.47444577800377	6.08349209213472	6.10463649114272
HRG (histidine rich glycoprotein)	0.334574057190438	0.0182752966701615	0.0182752966701615	1	FALSE	5.71111215624357	5.72376332008263	6.02790157450934	6.21014725202446	6.28232118183243	6.24724966721382	6.58932306226763	5.88969742519883	5.70619898742978	5.78939279193479	5.95462207528512	6.22176883623086	6.28992297136084	6.18275982296149	6.6621200294062	5.90316604326002	5.82897677990912	5.7600372706459	6.02527468746275	6.02431524612862	6.23907338337891	6.18531155586772	6.63077821274286	5.89667630868146
HSD17B10 (hydroxysteroid 17-beta dehydrogenase 10)	-0.22362314116281	0.0654451422545398	0.0654451422545398	0.403463938080605	FALSE	6.62270930420688	7.02549396205697	7.39656197060482	7.0694121722789	6.75727665625649	6.90206151659275	6.77636722957392	6.55565206370489	6.4726664726183	6.91257801574552	7.24784208818184	7.00300623736414	6.6838087219258	6.94625128549292	6.60717345837749	6.54909924907024	6.73171274817845	6.96911594567885	7.29640234162415	6.96735308359463	6.82795871543741	6.90639759057639	6.79672752432003	6.72260263685137
HSD17B11 (estradiol 17-beta-dehydrogenase 11)	-0.420687273987569	0.0151978558271317	0.0151978558271317	1	FALSE	5.82728299432097	5.93556346724973	5.92699804425648	5.59257364417542	5.46290956428798	5.41718416450018	4.71553649544648	5.05436228844969	5.47245852734795	5.77271177591699	5.97236410482751	5.64100838629608	5.23036058813851	5.67087431856175	5.88004385831388	5.47381612881484	6.05581385683939	6.32693816092101	5.5077946401987	5.77987691050336	5.04875495331798	5.63403559737546	5.70729838574765	5.46796088204833
HSD17B13 (hydroxysteroid 17-beta dehydrogenase 13)	-0.0010076669259842	0.48923073011033	0.48923073011033	1	FALSE	7.10025233461861	6.59853641990945	6.45906762010933	5.86529529308502	6.76909730150579	6.73297463406054	6.59132486241815	6.24788575061425	7.01467888103659	6.41083121471792	6.5004945554672	5.97273630176083	6.62117275268344	7.00930237849876	5.94053560091913	5.99264155502322	7.00698240104444	6.54684662642487	6.24478433192697	5.79021945490282	6.39839312788764	6.62271369619321	6.20187298373611	6.370718788352
HSD17B4 (hydroxysteroid 17-beta dehydrogenase 4)	0.0201847048695125	0.046509928155045	0.451347124346281	0.046509928155045	FALSE	6.92176954421325	7.28306982712604	7.61121665192121	6.99974074244147	7.54382837023198	7.26914538496061	7.10818988000466	7.06050139789295	6.86221579967932	7.27852379807858	7.5632496690622	7.00625313536629	7.51654313477261	7.17724012434162	7.02544966684539	6.99508874103378	6.92598755423901	7.35225534400829	7.6416688494588	7.02300024067814	7.60785550710689	7.28882917022355	7.08008200527778	7.03841423201492
HSD17B6 (hydroxysteroid 17-beta dehydrogenase 6)	0.103489077606378	0.325409998423962	0.325409998423962	0.864272922199048	FALSE	4.52517937654524	4.69454593901365	4.36684673526264	4.56605403817109	4.89768091284852	4.71730353587783	4.94322746620315	4.68119623737211	4.32720590651933	4.60832432105154	4.79415589787641	4.0658738467689	4.87689506728376	4.24218327847752	4.56957007832211	4.09624498327969	4.56353035140637	4.97292236422542	4.73927026106023	3.86556254956932	4.86167751441195	4.62869778465878	4.76795665218299	4.04870700782826
HSDL2 (hydroxysteroid dehydrogenase like 2)	0.126946409374762	0.242269571792367	0.242269571792367	0.476407680421892	FALSE	6.13976620587364	6.77602500625571	6.29359671530581	5.9609263512157	6.5528058685102	6.61639592837925	6.16268537694006	6.47423322098866	6.08071947962752	6.65916820078375	6.36175958814346	5.95471046973011	6.48651326971964	6.63037780325253	6.06111733161037	6.38602455993892	6.12439017617281	6.75586232772698	6.48846037985935	5.97413233318624	6.51218737307186	6.4402097364301	6.20018259569613	6.57014108184049
HSP90AA1 (heat shock protein 90 alpha family class A member 1)	-0.211634730108833	0.0328256586863539	0.0328256586863539	0.100683024245437	FALSE	9.49606282394959	9.41439983933041	9.60085140408721	9.9241325549955	9.49615272686391	9.12633794561539	9.47432449453589	9.29909351423698	9.57202182035617	9.33026482976511	9.64164175762868	9.87400846808842	9.35832152993722	9.28546695372581	9.46864644167914	9.44500656638962	9.60915287653941	9.38460245765076	9.60281390492323	9.80656412136075	9.55469244574041	9.34316794542262	9.42768368539014	9.43800584783209
HSP90AB1 (heat shock protein 90 alpha family class B member 1)	-0.0255227735029443	0.00709532155266509	0.407684053948256	0.00709532155266509	FALSE	9.11263498067127	8.8709102510914	8.87085478273231	9.10197567094923	9.00669915316187	8.86090694571297	8.99804878859449	8.93642888028896	9.09286018688546	8.82350417810945	8.96086786855939	9.06891797353495	9.047183909526	8.99239740110137	9.11980487423433	8.9170199413345	9.26511101135737	8.84987732056952	9.06461344175164	9.07422175894322	9.04767197756984	8.90004864641704	9.03880927447109	8.98505635070742
HSP90B1 (heat shock protein 90 beta family member 1)	0.0554398933665126	0.0584180657502174	0.434584532245239	0.0584180657502174	FALSE	7.42546769718697	6.65646776806852	6.41046491976974	6.73646958248901	6.73533262157683	6.7322963379791	7.43284251752604	6.58692083175277	7.46702672580312	6.73239131863087	6.56010504239042	6.7505395133545	6.67998671319285	6.47598142351737	7.63126437886442	6.78839860452479	7.61081815610945	6.657597135265	6.17591975120058	6.74255870686105	6.7400370660962	6.59213407663608	7.56810813012059	6.62780233574032
HSPA1B (heat shock protein 70.2)	-0.201893243984654	0.225872603005968	0.225872603005968	1	FALSE	5.22896872297858	5.22378163436232	4.65661649479843	4.79228274070945	4.19115201793431	4.67641974990203	5.01471681419401	5.20133588251018	5.7870170865917	5.38378031272479	4.8979470762281	5.10266652886573	4.93127174525944	5.00418675153187	4.70754135573532	5.36279948973025	5.44049713266542	5.01147327546012	4.73533803780018	4.75039212114534	4.40316544827183	NA	4.62185261126142	5.5912635171408
HSPA1L (heat shock protein family A (Hsp70) member 1 like)	0.634700366596053	0.0607087026076191	0.0774071962835736	0.0607087026076191	FALSE	3.29704904797587	3.35572108373667	4.05685227464539	5.16763089629968	3.47781977695481	4.5794818851121	4.68013866261481	4.48976769700826	3.34960589543664	3.19735274733755	2.8760787918745	4.72530490157444	NA	4.90512461826532	4.36183151102999	4.80561233105408	2.97624814218045	3.49058296575424	4.30541609281084	5.31941923204751	3.96384399836248	4.79093881377582	4.45981847134533	4.74148316606789
HSPA4 (heat shock protein family A (Hsp70) member 4)	0.042799819021859	0.360515507386815	0.360515507386815	1	FALSE	7.08535029299308	6.8879273172187	6.62657785070549	6.93187212658906	7.06944439675221	6.84764620888905	6.89347142815869	7.02052442525495	6.98709343705815	6.91801644874702	6.83567147948162	7.08287286906381	6.93531830018119	6.97764627572151	7.05651850158356	6.9647451701065	7.02890061573433	6.6809291041685	6.7279204545632	7.05543429014486	7.06901467791518	6.68535151641577	6.92667552340694	6.91580769034457
HSPA4L (heat shock protein family A (Hsp70) member 4 like)	0.220215575165897	0.157678152313162	0.157678152313162	1	FALSE	NA	NA	5.42848077613103	NA	NA	5.42452912194124	NA	5.64483112213234	5.04834518593554	5.11037159613291	NA	NA	NA	5.11919430056314	5.85349171339608	5.13527628437982	5.24023417738275	5.3512820294276	5.13840902249111	NA	5.48070781671747	NA	5.42012191911561	NA
HSPA5 (heat shock protein family A (Hsp70) member 5)	0.241132721915186	0.0046908881180553	0.215841015410952	0.0046908881180553	FALSE	8.28984368482495	7.34104284995709	7.34536088953964	7.42637379148583	7.76297328131323	7.69396777571437	8.65175133626125	7.46961739906321	8.29008798401597	7.57410150808939	7.31775628700638	7.47079713841836	7.57938382751395	7.68891467021999	8.62984472218689	7.40387269559576	8.27206985934139	7.38683680716971	7.39017755644305	7.45811127656154	7.74408707480284	7.61882595258744	8.66441528356369	7.54849827701292
HSPA8 (heat shock protein family A (Hsp70) member 8)	-0.0512614141842447	0.21647975891304	0.312257797253026	0.21647975891304	FALSE	9.23430970469272	9.12395841770941	9.05632340364753	9.42514245513679	9.16847907738439	9.08343677717321	9.17416919250822	9.1610260394656	9.21671918627573	9.08666436443204	8.99138578983333	9.37841191432162	9.13709104664132	9.07008068265807	9.14732959690446	9.22819819821289	9.23370594830223	9.15139714700444	9.06809572448166	9.34246585429245	9.13937995823291	8.91793890101407	9.23700674995943	9.22930671976442
HSPA9 (heat shock protein family A (Hsp70) member 9)	-0.168029101562987	0.0410982467082061	0.0410982467082061	1	FALSE	7.22696122765242	7.24393560156686	7.34329233100326	7.21894580538008	6.91143992706909	6.97137110997492	6.9744604799716	7.00919038801247	7.06098768320509	7.03421571533791	7.18055567046571	7.09439443663356	6.81836487814278	7.14509659239174	7.14959471409148	6.7378084228407	7.0680150865993	6.96116025813664	7.22979938972372	6.98355229698041	7.04627277101039	7.0336762769066	6.95900502728608	6.87318569623128
HSPB1 (heat shock protein family B (small) member 1)	-0.261129323185533	0.00347738652029378	0.173755787708448	0.00347738652029378	FALSE	6.39222295751082	5.93498348554484	6.49932610441692	6.47985946864143	6.58148080669524	6.08441511345873	6.35490522375166	5.31296642956359	6.45533872893705	5.74076299521611	6.49757244986474	6.50814496645645	6.4975516932364	6.00825156591199	6.3142052732385	5.31375012634904	6.40872204951775	5.68683945067036	6.64525492568709	6.48859052224672	6.36693064093118	6.14494165613804	6.38766238178097	5.23700531542855
HSPD1 (heat shock protein family D (Hsp60) member 1)	-0.256638246327803	5.52565278403324e-05	0.025657490157336	5.52565278403324e-05	FALSE	8.90622319480377	9.31155306690209	9.32314260326698	9.39568621556498	8.83736932858898	9.17015290921868	8.98610085903119	8.92083813868298	8.85444454881593	9.31789644600875	9.41097490921102	9.47423930607146	8.79854308354249	9.20355601016955	8.93162692227307	9.0548322010121	8.89111839148949	9.16245175450887	9.39441982042078	9.42310540249747	8.83956914057553	9.08428222627351	8.99747589467168	8.96124998958817
HSPE1 (heat shock protein family E (Hsp10) member 1)	-0.367836137793663	0.000260463574703897	0.000260463574703897	0.957038890343576	FALSE	7.98856540390466	8.31584243302831	8.27211652811202	8.33347740441737	7.83611349131509	7.86912494899363	7.80276837046337	7.66189208398817	7.93419801674462	8.20029541527197	8.15215299068915	8.26211364257725	7.73138013210937	8.00169529732433	7.80229663223458	7.74623885597482	8.03854043789148	8.29209612217315	8.26477098123461	8.23232018684808	7.71627073855598	7.91928644522813	7.91815960284223	7.86722931033902
HSPG2 (heparan sulfate proteoglycan 2)	0.136142124119199	0.228613292705379	0.228613292705379	0.361848094079787	FALSE	4.4163195755001	4.53705994780599	4.26716121802226	4.5623340209984	4.74973805406221	4.70372088970099	4.58413271248566	3.99944986764002	4.10030490579569	4.1350012300137	3.89141918684608	4.23874101049923	4.67694435910691	4.14390764227001	4.75953403883059	4.15730246631897	4.24580747273559	3.98470782329656	4.48425416098935	4.14328728624977	4.29839438379425	4.07177982779749	4.38787946908721	4.10731961708878
HYI (hydroxypyruvate isomerase (putative))	-0.0430973239378069	0.394658880683876	0.394658880683876	0.550429795718903	FALSE	6.10563408239934	6.52586842344018	6.8613599063222	6.39778927398882	6.54457811733884	6.38290583790051	6.34392120245518	6.63043896389267	6.25158087504296	6.52418437604587	6.75910255751965	6.36779738054935	6.32974073678096	6.47784729396593	6.36525509971855	6.66757994264731	6.27090825403208	6.48170580478175	6.91948310526396	6.40223612664622	6.33485605661378	6.33187716036905	6.46422225632664	6.47725961076928
HYOU1 (hypoxia up-regulated 1)	-0.157983206536608	0.319719548824387	0.319719548824387	0.464579369363782	FALSE	5.24351676137205	4.46555008002068	NA	4.56988598053842	4.74300863262749	4.04874187743335	5.01389544993132	4.55025426141375	5.4099237862442	4.56577384643917	4.17365515221149	4.81195390317975	4.45846731384044	NA	5.47047829712269	4.28391436625657	5.05923845197081	4.67349423751884	NA	4.19707905294604	4.34108200135067	3.96644892541546	5.02768929966196	4.2452826807292
IAH1 (isoamyl acetate hydrolyzing esterase 1 (putative))	-0.0411100424483197	0.123787763528199	0.433660065021986	0.123787763528199	FALSE	4.26481413432455	3.72247695393758	4.18715013125408	3.85112936138841	3.24895829241724	4.34165135607764	4.31169201361211	4.24631687076696	4.21462997108954	3.8679063454317	4.1086080888492	3.92784905823806	3.36619630082049	3.95422423324648	4.30440152132905	4.02783524197465	4.11309202556935	4.01648740553944	4.31119792005607	3.80861158027165	3.64244743182906	4.06992552994245	4.31883741929621	4.06814625525745
IARS1 (isoleucyl-tRNA synthetase 1)	0.083233022777128	0.200774642461527	0.29632736206689	0.200774642461527	FALSE	5.03644179150446	5.02796790399432	5.21622979026656	5.14361790390727	5.07476230363768	5.11486671728773	5.25609355144255	4.81079268109975	5.21417921631647	4.84990421054532	5.12532874033662	4.88627699461709	5.20407027096655	5.14126519705912	5.4788553496121	4.76763890943795	5.2185177085449	4.7295092659898	5.05039721363622	4.91213726265544	5.29722076916737	5.18605677826868	5.37930211450745	4.69837963315308
IDE (insulin degrading enzyme)	-0.151690151900139	0.244294681160509	0.244294681160509	1	FALSE	3.29073107667362	NA	3.40601958008019	3.01164948948026	NA	2.95104127242907	2.77367147123547	3.26816786862959	NA	3.26393881230953	NA	NA	2.96757257937547	NA	NA	NA	3.39722795932385	3.02216537761461	NA	3.03507663745763	NA	3.30024528664377	NA	NA
IDH1 (parathyroid hormone 2 receptor)	-0.122747052670551	1.34988077727929e-07	0.153006829578067	1.34988077727929e-07	FALSE	8.97743162750206	9.1512119302656	8.79207771651607	9.01785233190596	8.88289060926104	8.70999705793526	8.80241942826726	9.05607136309216	8.91794784904214	9.16561553311506	8.83614190172934	9.15143520229363	8.71974132256988	8.89075066753215	8.71092694018526	9.06993841523235	8.85908435917361	9.20010165447824	8.77376561255631	9.0729391621452	8.77216279012984	8.94370160114742	8.71244789937758	9.17159215394643
IDH2 (isocitrate dehydrogenase (NADP(+)) 2)	-0.263631313666156	0.010223907634984	0.010223907634984	0.96545637577412	FALSE	7.1351654478837	7.08291543585708	6.77744601782923	7.09338058866365	6.53576526533754	6.77348211518533	6.99752952493609	6.91721691054904	7.05660520330933	7.08347932733184	6.81111133949504	7.1103945660079	6.46794784388996	6.78276238024162	6.81629249958321	6.90435162399435	7.0242642648814	7.04929314106635	6.91154778450283	7.07534008784244	6.5291665890391	6.68341574703043	6.77386449388333	6.86557244700691
IDH3A (isocitrate dehydrogenase (NAD(+)) 3 catalytic subunit alpha)	-0.217699671387279	0.14303999602965	0.14303999602965	0.268341883676108	FALSE	3.39252350735034	3.6000556173117	3.97673938410741	3.365888466176	3.47702965301306	3.4743062402884	2.89155528373226	3.69525892016063	3.52003244819141	3.27884118617972	3.35666500236433	3.6779817338547	3.07806838091588	3.3302715534167	2.68191472081209	3.64543651767795	3.08139928397657	3.96826589288853	3.67283263366221	3.77336342532437	3.12657645701337	3.67304754681734	3.57511866734855	3.4036085835437
IDI1 (isopentenyl-diphosphate Delta-isomerase 1)	-0.140347041576938	0.25767896626398	0.25767896626398	0.957038890343576	FALSE	7.92490155610671	9.01060922460675	8.85561290842583	8.64361091076847	8.45117401348287	8.52801644968195	8.55254998861286	8.39989738655456	7.77276323262571	8.95366683723678	8.83652065380148	8.55826380686729	8.42670923760312	8.553794383304	8.53436903283473	8.37410050500995	8.03471094036625	8.96333828691731	8.82909161615408	8.72633397907832	8.55491111989219	8.48553953331778	8.32651937186367	8.23767843187404
IDO2 (indoleamine 2,3-dioxygenase 2)	0.00652156085242281	0.478943127387773	0.478943127387773	1	FALSE	4.24107745817504	NA	4.85495812046321	5.07285182913148	4.72901975034994	4.6818821213322	NA	4.75764735454036	4.16486671161928	4.55613508299661	4.72202331148206	4.92759309567884	NA	4.1332758128789	4.8407300951804	3.96702100969722	NA	4.51455153224184	4.51308011282167	4.76790899523226	5.25021502819679	4.42486835555119	4.90357339528647	4.71202893535303
IFI30 (IFI30 lysosomal thiol reductase)	0.0851187738737214	0.433028934240127	0.433028934240127	1	FALSE	3.84835753523847	3.56664469895789	3.54672163472937	3.8340538248285	NA	NA	3.84401398360204	4.28421057864776	4.45427461437747	3.60439162335815	2.62272892164229	3.74232964883264	NA	3.81440686457409	NA	4.11769504266975	4.73598783702336	NA	NA	NA	NA	3.01238810185722	3.86588912916366	4.06705353581452
IFIT3 (interferon induced protein with tetratricopeptide repeats 3)	0.0698696649847358	0.0050338217650154	0.438895111012678	0.0050338217650154	FALSE	NA	NA	NA	3.58832486791192	NA	3.7269183863048	NA	3.5178677696644	2.59665611487745	NA	NA	3.36402606568017	NA	NA	NA	3.84479739107308	NA	NA	NA	3.87670356398083	NA	3.10209202702893	3.15314219237679	3.21296614213595
IGHM (NA)	-0.240853553926083	0.223539843402284	0.223539843402284	1	FALSE	5.9813343770205	5.14466639938856	4.33640479768486	4.80532857412314	4.58180917291168	4.4454088941096	4.99122704133184	5.23871426452505	5.79777304673302	5.12523780488702	4.01484622569591	5.04122545667547	4.77750914142497	4.68099940717571	4.93651074068973	4.82923562438169	5.70431867776083	5.27759055511556	4.48891341746832	4.78000031685155	4.88272129510657	4.41756901011157	4.78390186190609	5.04179054861726
IL1RN (interleukin 1 receptor antagonist)	-0.308320483192125	0.00226335400833278	0.230113042415528	0.00226335400833278	FALSE	NA	2.9076213759805	3.08086399149817	2.70008010933163	1.6420684490384	2.49113734206766	NA	3.04943734998974	NA	2.1016601601345	NA	2.83608975240659	NA	NA	1.28319876244202	2.72407613512219	NA	2.75084657675376	NA	2.48769728434359	2.68627640180745	NA	2.53993796625038	2.67714287111515
ILF2 (interleukin enhancer binding factor 2)	0.24596962123034	0.0628042589966931	0.0628042589966931	0.0696131449233353	FALSE	5.24497456170706	4.50550988600518	5.20813093913058	5.19116781366365	5.42880233598815	5.43418450983514	5.63777831516002	4.79060524266661	5.21114072160556	4.8218683518635	5.09894164181249	5.11628573237065	5.46743274236172	5.11217883372259	5.48905476178759	5.18785086744523	5.31223677356928	4.96327065263426	4.8239836773377	5.14718864046185	5.30757788740135	5.36911396792286	5.37214766867762	4.99960771395696
ILF3 (interleukin enhancer binding factor 3)	0.226698623861742	0.0793326925683767	0.0793326925683767	0.94578947529836	FALSE	5.22695930157954	4.75546446479499	5.16695239379051	5.52926811979595	5.19031854794182	5.36746542488368	5.20680729933597	5.17262352183034	5.01150458409185	4.65628469873535	5.11771997382025	5.40811740799184	5.34336873397162	5.59295030978431	5.39148935302446	5.0790708496435	4.84628268817517	4.55165136006791	5.15912053647604	5.25240430466795	5.21686999736871	5.42613725508795	5.14134695259869	5.27366507485719
IMPA1 (inositol monophosphatase 1)	0.267858309765427	0.0053055909585886	0.0053055909585886	1	FALSE	4.53228578581013	4.52651958343844	4.73846521733978	4.61475695175561	4.78597419619738	5.1652205656491	4.88508622529017	4.93674628427599	4.60809363038835	4.66773888040354	4.7781928034069	4.61205755956307	4.86144924066489	4.84556030220983	4.57963876340765	4.76840137449167	4.52977722783475	4.62943239601089	4.7479351545315	4.67080635240089	5.06872239597791	5.00002705027842	5.00747360610435	4.96606125552159
INMT (indolethylamine N-methyltransferase)	0.0834671169824703	0.167983255047674	0.167983255047674	0.917449795591762	FALSE	6.77814285446377	6.96706482938065	7.00525400405298	6.97324389710117	6.99616274268106	7.08879883698865	6.9477713397355	6.98619474235251	6.92749354241803	7.09769506373552	7.01677486579269	6.80344662767075	6.99853401827918	7.12803557708114	6.98368909395013	7.01862304768449	6.79377886036093	7.05791593191072	6.91617804254471	6.80547303917111	7.0426662227862	6.96210939203014	6.88841449611822	7.10306745270546
INPP1 (inositol polyphosphate-1-phosphatase)	0.393901671059127	0.234982247172952	0.234982247172952	1	FALSE	NA	2.39353152359671	NA	NA	NA	NA	3.17725607312493	2.89763348221891	NA	NA	NA	NA	NA	3.25308465182573	2.06776260712221	NA	NA	NA	2.29956411401252	NA	NA	NA	2.55345880969909	2.49350131519159
IPO5 (importin 5)	0.163867290229969	0.165536147741107	0.165536147741107	0.942324710707636	FALSE	4.19517433851438	3.90468639821364	4.41970742081027	4.62284837728222	4.65671945047676	4.70103886703577	4.4743062402884	4.34206399779605	4.27929299069758	4.12386480990996	4.45698351886464	4.67531349682851	4.36096819965269	4.6078214862866	3.90349145204944	4.73586872907358	4.48936952437465	4.11776983482878	4.09224973036652	4.31697838314405	4.20507966574984	4.51077207849273	4.39471305443229	4.7678030852607
IPO7 (importin 7)	0.547358516931298	0.113898481479256	0.113898481479256	1	FALSE	0.501495195797895	NA	2.82481875891564	NA	2.29395897902869	3.03331727344666	NA	2.67669618067892	1.59934636163401	NA	NA	1.97631963927921	2.1222386855728	2.05275670276985	NA	2.1265368110979	2.29446489265228	0.893323375919769	1.49879209581465	1.90385196748357	1.33764259459524	2.44006452141665	1.81992155244356	2.43596722763398
IQGAP1 (IQ motif containing GTPase activating protein 1)	0.284771673126826	0.101304246769133	0.101304246769133	1	FALSE	4.03396033289565	3.19635839066916	3.50742678533885	3.64240121974536	3.0364628919949	3.7942806885901	4.32428497505429	3.7894893038312	3.87354746606986	3.33736857193654	3.50537014475275	3.6285753130583	3.67250454658383	4.34014207453603	4.09578098704593	4.05931200996183	4.05859357727236	3.35205225634249	3.7082313882155	3.49742075992834	3.69746247692187	4.23519092704256	3.48612224464743	4.2275331575371
IQGAP2 (IQ motif containing GTPase activating protein 2)	-0.0380180467326641	8.55104496418843e-05	0.438147125483948	8.55104496418843e-05	FALSE	6.45702785786614	6.05500905685675	6.25632192915572	6.04630551649358	6.30686736799982	6.09126188222511	6.66243339556135	5.57511261495029	6.45992827927096	5.93034231615695	6.3611507313006	6.01418342705022	6.18740948290719	6.17184931464697	6.75319000139838	5.68528983630269	6.4644706016287	6.03721966803287	6.33915342269527	5.92101970579211	6.15070588825811	6.06880406895114	6.67259506081657	5.56039703749028
IRF6 (interferon regulatory factor 6)	-0.141703513715137	0.459172690984363	0.459172690984363	1	FALSE	0.0994702698932333	0.56718521565264	NA	NA	NA	NA	NA	NA	NA	NA	1.97567053569229	NA	NA	NA	NA	NA	NA	-0.623500674422894	NA	NA	0.363002822988679	NA	NA	NA
ISG15 (ISG15 ubiquitin like modifier)	0.777345529582838	0.0133223908832678	0.14776157443214	0.0133223908832678	FALSE	4.60019243021523	3.91125055784609	3.40048328100928	5.68635765127937	3.67922109490383	5.63282366249755	4.62789278089517	7.39350200724602	5.08201701008366	4.14553073298514	3.96045610672066	5.93586986750854	3.96450953338891	5.92971053019998	4.71494883178722	7.19769833029948	5.10595040110385	4.00558862171049	3.69045062020199	5.8834179841276	3.96583045016475	5.79469917863739	4.53438537540257	7.30048984436311
ISOC1 (isochorismatase domain containing 1)	-0.281353726004733	0.00839808491292288	0.00839808491292288	1	FALSE	5.94664197541207	5.80822027950086	5.69897963803081	5.80326062314198	5.49545213501233	5.63388161895049	5.63672901278975	5.59965997656738	5.97589381260241	5.98429540434155	6.11903033023105	5.6876206320849	5.50332647118335	5.62828950555234	5.73327027134812	5.7380868537273	5.94597048488071	5.71456699674033	5.77130722282698	5.50321832694421	5.50338054026315	5.36696210429884	5.31295554188802	5.43076698309997
ISOC2 (isochorismatase domain containing 2)	0.0478574463777572	0.424489083280792	0.424489083280792	1	FALSE	NA	NA	4.09935412300214	4.19243880288997	4.7472208839144	4.44792296925462	3.64317507696015	NA	4.44775770413963	4.20997576059416	4.151858816727	4.09158982973464	4.19499318101023	4.51901344024162	4.07424852334703	4.03131578939746	NA	3.8086321721094	4.09989269639378	4.0337929888493	NA	4.18017173609946	4.14486214291573	3.75708727001468
ISYNA1 (inositol-3-phosphate synthase 1)	-0.0285170537644434	0.200774642461527	0.450948268186223	0.200774642461527	FALSE	5.70785329129159	5.66953706264667	4.99397319417861	5.34272184607899	5.08550538916627	5.78473952711404	5.38836176840334	5.47161669261754	5.78753955515517	5.58056761602445	4.69576002413838	5.38601420989002	4.93655314137344	5.66326775708559	5.29240630524151	5.23884034834812	5.98008244007045	5.47805931921322	4.65596999403266	5.2428958926779	4.99623958793413	5.81454529660465	5.09693648250296	5.40975750383323
ITIH1 (inter-alpha-trypsin inhibitor heavy chain 1)	-0.0416899594144526	0.436310070480474	0.436310070480474	1	FALSE	4.95693947521574	5.36929547192631	5.22998007331474	4.77261941311823	5.119476534954	5.50147736173987	5.43910114654287	4.49440280914247	5.17447433290289	5.42825631167408	5.48150884563948	4.44012167872693	5.26826594954643	5.50558292718238	5.00565598500792	5.26900321471236	5.00665708190145	5.59432161774832	5.60047196407089	5.44991787762021	5.24256058866539	4.74505980839541	5.40425259135971	5.00944571363704
ITIH2 (inter-alpha-trypsin inhibitor heavy chain 2)	-0.0341362259403403	0.376408642454972	0.436310070480474	0.376408642454972	FALSE	4.19289640057713	4.53434179481026	4.04472633814414	4.5077882986681	3.71531134420132	4.34945020612112	4.40627134447618	4.30864483087192	4.81720368943882	4.39673491753557	4.02959423293881	4.24719838857586	3.80606622608903	4.40576096550038	4.52773346238333	4.37641541889865	4.2668914601554	4.276734861875	3.72930260186775	4.30658306223071	4.1425686458654	4.26025905851169	4.51255559639999	4.12932423621443
ITIH4 (inter-alpha-trypsin inhibitor heavy chain 4)	-0.728522661053342	0.0971490983849644	0.0971490983849644	1	FALSE	6.70377901885597	4.90161029849939	3.45368876974781	4.7285463939624	3.81915722367497	3.53836433447833	4.66623962821562	4.81724974555484	6.72019636720087	4.97237099823601	3.82828630085047	4.61283017231603	4.67021151187164	3.74458092333422	4.65810863349876	4.65005222490741	6.74693077833513	4.97810866257514	3.7290959081371	4.76390549079182	4.10024602594863	3.70943401572012	4.57574797817244	4.44768498149107
ITPA (inosine triphosphatase)	0.198955169648805	0.0628042589966931	0.0628042589966931	0.466678605074813	FALSE	4.60928809065111	4.58024801345435	4.75655365395276	4.90503794793602	4.89580185480162	4.67647052687283	5.14236442135451	4.69216492693222	4.95849007645737	4.32040524817626	4.76126931425741	4.49872317707882	4.63012585232438	4.97427691054843	4.88778844110248	4.89025211515707	4.80387796254485	4.42086636902113	4.8323634609483	4.69242719808971	4.99284998785664	4.98880282389123	5.05091085286148	4.70520383465087
IVD (isovaleryl-CoA dehydrogenase)	-0.184591472300106	0.0815260122902494	0.105369397194434	0.0815260122902494	FALSE	7.13897825331988	7.41656110465855	7.63549322010572	7.70201333929854	7.11818319932217	7.18387353674886	7.20961907108318	7.43316811541982	6.86647530252088	7.34988715512655	7.69274799690711	7.55230021221154	7.05973381425217	7.20961907108318	7.05344807085028	7.19252954500268	7.04383660674806	7.35407302952735	7.60812912366069	7.47049619314352	7.11200154913535	7.35125729055544	7.35121311294285	7.34124749323116
JCHAIN (joining chain of multimeric IgA and IgM)	0.23664669630478	0.060602688727454	0.380573950386248	0.060602688727454	FALSE	3.4770685216868	2.50088361654886	NA	3.18121548056521	3.27837139724655	0.962415759497144	NA	3.51654471056628	2.81925534199895	2.39470070893892	NA	NA	NA	NA	2.58301113883151	3.83909290421699	NA	2.3784228392886	NA	2.61711507774609	NA	NA	NA	3.84215419899029
JPT2 (Jupiter microtubule associated homolog 2)	0.235682225355221	0.0654451422545398	0.0654451422545398	1	FALSE	4.80044437630527	4.58700487235718	4.67640846588804	4.58538322542205	4.77645145671073	4.58678875805399	4.37939916252558	4.69814067284993	4.43779367792528	4.15043782218611	4.23434802990267	4.50004354667487	4.78769364724671	4.33924430005674	4.71071828543836	4.8984744186075	3.95813739147427	4.09621124313046	4.72212716993535	4.16702065995904	4.57261080125238	4.56116725404573	4.72861169373305	4.70424673490251
KARS1 (lysyl-tRNA synthetase 1)	0.020719066471344	0.0185865641386748	0.43980375008703	0.0185865641386748	FALSE	5.30364195058533	5.09494963884547	5.30735201660839	5.00390801244943	5.30953274176515	5.09700814334501	5.41602901132623	5.20825582177499	5.32956853808285	4.97616655782924	5.40432072351781	5.23868369709026	5.26052629570525	5.1390601385565	5.45972996335208	4.79986959017624	5.19182318396301	5.10877115744469	5.49724190498892	5.33165147983659	5.40955726080153	5.3481049169893	5.42051608750545	5.16851768760041
KATNAL2 (katanin catalytic subunit A1 like 2)	-0.35444274060869	0.243302295408618	0.243302295408618	0.728985678232571	FALSE	NA	NA	6.05260717420698	7.41382253165209	6.89223314660561	5.59583183390952	NA	7.11694690774659	6.88808566840687	7.15717511556465	6.42570434337837	NA	6.90632542936522	5.30710789066689	6.10218149301142	NA	NA	NA	6.59304894405219	NA	6.60813799684234	6.10618916531466	6.97072713695125	NA
KCTD12 (potassium channel tetramerization domain containing 12)	0.163298407653407	0.0420325258305109	0.244294681160509	0.0420325258305109	FALSE	4.27082044197939	NA	3.9191398266681	4.16386901942373	4.51359812257149	3.90119514973668	4.90134481015396	4.03498159153353	4.70088910313788	3.61850884190567	4.16448059003098	4.14908048103913	4.04120793090616	4.00654039785275	4.79712195428082	4.44277765930152	4.31663814451252	NA	4.28367735254689	3.59197855128355	4.3617332739964	4.02746372340858	4.24264823246393	4.10386686866848
KHK (ketohexokinase)	0.0390922374911205	0.046509928155045	0.39134047966417	0.046509928155045	FALSE	7.52455738577264	7.46528069433398	7.40338703292183	7.41499805004697	7.82643408402933	7.38448158336466	7.3819754785573	7.19199684666977	7.44560256744778	7.48636041245281	7.61326642724554	7.26696452455831	7.70718655058168	7.38080735691839	7.48360620857419	7.4157586665225	7.58626184377205	7.4750281211235	7.44492376898821	7.27025794441583	7.81355034154203	7.44504796330847	7.60741909225128	7.2277314506533
KHSRP (KH-type splicing regulatory protein)	0.0826601188022914	0.194352279894748	0.244159934420308	0.194352279894748	FALSE	7.50172574484347	7.17658208334376	7.49033747069396	7.48809720444534	7.44923120066949	7.43696966361198	7.51918017906006	7.41068029889795	7.56176144570657	7.14389336075641	7.43391921483911	7.44776927331392	7.5640656320905	7.46401472450489	7.52718765608931	7.33449676839042	7.45520390776627	6.99014935767757	7.32462161527005	7.50598617493806	7.5049143036334	7.54696389273749	7.59794825004376	7.15631570949275
KIAA1217 (KIAA1217)	0.11976084096184	0.319367313443172	0.319367313443172	1	FALSE	7.45294954203847	7.78661596359244	8.03671211818729	7.8303630861357	7.89160753180474	8.20939487680656	7.82459603289928	7.37782652727018	6.81782788059395	8.0924876012841	7.95045674936298	7.67233340259334	7.96467586918464	8.25356388069302	7.83131991285765	7.56276139574915	7.62646103979584	8.08381968343009	8.37869368265442	7.8280856953559	7.97849310909126	8.34434473676779	8.1711417621343	7.58421090130802
KNG1 (kininogen 1)	0.100317435022375	0.393557947794884	0.393557947794884	1	FALSE	3.59559913682989	NA	NA	3.54870787518525	3.62396047951867	4.24787436054189	4.25357333506776	3.94580431878003	4.10114578420201	NA	NA	NA	4.62390782032906	NA	NA	3.39018615663465	4.52794609890826	3.95680011805158	4.39739911498654	3.95928794004168	NA	4.26165868140007	4.64754476970897	4.02005765234125
KPNB1 (karyopherin subunit beta 1)	0.0516979291169586	0.360515507386815	0.360515507386815	1	FALSE	6.11473764668029	5.72464481523611	5.72831510016778	6.13948382041208	5.98509279315595	5.88035738011171	5.93945932754607	6.1990264224818	6.19583379596559	5.85444454881593	5.59696196911171	6.32127693182044	5.85033188138345	5.97183781073713	5.91318861950889	6.15873893174468	6.05103270651559	5.90478994573037	5.84321507260858	5.96072715304836	6.18781920309593	5.85665957796115	6.02586598815116	6.08746071963843
KRT1 (keratin 1)	-0.856270546640259	0.00762307887425914	0.00762307887425914	0.278873197890621	TRUE	5.82127652510815	6.27835838667358	5.81483493547254	6.53642285433189	5.84580866318622	5.15706797050843	5.32175135391925	4.03803225479004	5.57778530339417	6.3534397466787	5.77173242925882	6.28829764875785	5.58990727002324	5.54398144304654	5.25858676144121	4.04451652465389	6.01475474635407	6.17220946269295	5.65029641133073	6.43330000339752	6.03152091489467	5.63253869546298	4.77062821736074	NA
KRT10 (keratin 10)	-0.536903374022811	0.0076974510706926	0.0076974510706926	1	TRUE	3.73210635791418	4.49781671697632	4.04217153219826	3.74624826296974	3.77432321458246	3.1186720213388	3.26654519697512	3.23968215301944	4.44411044596105	4.06024630272524	3.96844101247257	4.3265013953634	4.00329639608877	3.53074497464675	NA	NA	4.02803865208383	4.57359871818432	4.10154923181692	3.96985041172239	3.86744184461816	3.64329054244457	3.84188257037181	NA
KRT18 (keratin 18)	-1.36354376076087	0.00261054521601482	0.00261054521601482	0.94578947529836	TRUE	4.79985923156887	5.50136907879765	4.23718127390728	5.61503662169494	4.54022570059554	3.8565574972815	3.86712550314786	1.5190335757635	5.26336874172251	5.11151129598879	4.47470210282322	5.37320621823728	4.68718949464692	3.64852296560625	3.71806565833736	3.1742354199498	4.94736225188702	5.30164251479311	4.07376026253641	5.44225680860452	4.67587801765105	3.95073901073911	3.15249010114987	2.98866832856243
KRT2 (keratin 2)	-0.921333346852546	0.0149898768702482	0.0149898768702482	1	FALSE	6.02403371848783	5.37658558877973	NA	5.2638043890815	4.89380388355537	4.07099032562593	4.93072787723652	3.47218880367726	5.80290663161597	5.34296001986391	5.03161574800741	5.06738918339179	5.50725551055952	NA	NA	3.43100777785908	5.30956184434754	5.30376979095797	NA	5.35839626195665	5.2887461329018	4.72391891719298	4.86960001188624	3.47945046747014
KRT75 (keratin 75)	-1.06981366073948	0.00586707680468972	0.00586707680468972	0.476407680421892	TRUE	6.40371934609735	6.80276190933778	6.22906488944115	7.21688163486859	6.30413863824829	5.67177739812936	5.76993567255351	4.02423101527129	6.26508803253618	6.30472823283643	6.29584605973106	7.01505816773588	6.14740032437075	5.65510277047188	5.73609069506707	4.55790630270118	6.23075829181142	6.53318642916325	6.37407963303816	6.86362877282154	6.43341852534423	5.8502818679487	5.55285350480131	3.99390075563742
KRT8 (keratin 8)	0.154422382353317	0.00297014374192647	0.335420036786334	0.00297014374192647	FALSE	6.17791779219584	5.91284383973536	6.854993016757	5.47687416784541	6.64405815294336	6.14355872483219	6.53619902789749	5.57061168610299	6.04198105298392	5.93571903243645	6.897542972507	5.26483664846778	6.63948687022524	6.08345379738726	6.48546063993902	5.6930547812159	6.11724828653128	5.62804739980129	6.88133424935538	5.46323989317181	6.7013965734292	6.14806163646574	6.39166634562531	5.46863870396462
KTN1 (kinectin 1)	0.115080862247814	0.0142823224105578	0.213916697183202	0.0142823224105578	FALSE	5.55808085541744	5.08441298736012	5.45654333931247	5.28979758599856	5.51436531960314	5.361838527705	5.70041752266204	5.52063282263032	5.68253397101218	5.22480048410919	5.62131930101419	5.26788407025149	5.6273441876982	5.54632652803591	5.7464847615426	5.10416889482345	5.56312151331272	5.1833277060448	5.55640182433285	5.27044671389517	5.56253246073454	5.36041695431984	5.66356664295427	5.43154607632565
KYAT1 (kynurenine aminotransferase 1)	-0.26180279225114	0.327692301603978	0.327692301603978	1	FALSE	4.14013240613996	3.77443918981903	3.57435586514387	2.70007344906382	NA	NA	NA	NA	4.18080825548831	3.98525449541651	3.63129057478191	3.10281095824991	NA	NA	NA	3.74983457441273	3.73255141471879	3.60210050959321	2.61518085131524	NA	NA	2.67559465580955	NA	3.43616183931445
KYAT3 (kynurenine aminotransferase 3)	-0.179197092696239	0.0580299704008365	0.0580299704008365	0.302346609394417	FALSE	6.00204987502335	6.32459821501473	6.20957618443819	6.08331550233567	6.12261681537867	5.92249282843748	6.06443668157045	5.74661105739968	6.20583038518444	5.96794094366424	6.05848751322763	6.08734826974199	6.19910496951946	5.80368426523082	6.11349006301291	5.82348698195003	6.31788107439587	5.98058974252489	6.34919009671622	6.05283319976294	5.88234469852283	5.97330819507802	6.11187639395594	5.72582293961902
KYNU (kynureninase)	0.60860028747413	0.00146605953737831	0.00146605953737831	1	TRUE	4.75395211887815	5.67918730826659	5.49375619801269	5.61964483271247	6.20280165775652	5.97068572885039	5.67224428652735	5.8701057510782	4.73363092104432	5.60329400471606	5.58565062234762	5.47273469812978	6.28925719792783	6.04036205947628	5.72729968995648	6.07268036243756	4.96624587322494	5.69982089122138	5.40641421823979	5.52500706338792	6.19231451638679	5.95118911503728	5.82890317839306	6.02469865604351
L3HYPDH (trans-L-3-hydroxyproline dehydratase)	-0.281284102873473	0.348212396733002	0.348212396733002	1	FALSE	NA	NA	3.63497654229931	3.82485948224027	NA	NA	NA	NA	NA	NA	3.16970377124129	3.38642470489699	NA	NA	NA	NA	NA	NA	2.70582312149821	3.58749701189607	NA	NA	3.10359666947189	NA
LACTB2 (lactamase beta 2)	0.0999020960937709	0.238319175204655	0.238319175204655	1	FALSE	5.17088647767976	5.54876335195767	5.69969320779436	5.74731757281203	5.56092584151345	5.79184271644685	5.61966243793341	5.37523061922572	5.11878330176162	5.62975002871929	5.50869802342502	5.49414676018566	5.57470099229021	5.86421834178089	5.58583386577666	5.44000536786226	5.16007309819972	5.56081581733916	5.72556939687033	5.63511008350913	5.59913327882071	5.71323115263304	5.50242289967286	5.57122475942296
LANCL2 (LanC like glutathione S-transferase 2)	0.165939715308499	0.194315197939181	0.28980361024193	0.194315197939181	FALSE	4.07843051131336	4.32134368504482	4.40775382171675	4.49244928707564	4.65892551149237	4.63727984676331	4.5911228620242	3.90626529226529	4.88361104189591	4.41173807279468	4.75536297883417	4.21984226630321	4.58564160977519	4.56224242422107	4.39351230371601	4.17648235397361	4.58130906248652	2.90646349466236	4.8872035528707	4.39967013895673	5.13515313219183	4.73922704864666	4.64935103653837	4.3012510760489
LAP3 (leucine aminopeptidase 3)	-0.179388126174817	3.6139021781082e-06	0.127018491540998	3.6139021781082e-06	FALSE	8.19494887272368	8.48665002302106	8.16437398618119	8.57966289701601	8.07890865747817	8.17741455457807	8.07794259620156	8.52588877663945	8.21007709890321	8.54578694003157	8.25924423555261	8.56334501565665	7.95214133402047	8.07737119481018	8.00680292369235	8.65963918701565	8.23974649038365	8.47905671451814	8.18023739015012	8.61009098660366	7.94178710986209	8.11540785541406	8.07645755052196	8.67080139640975
LARS1 (leucyl-tRNA synthetase 1)	0.0130100486610259	0.463863706990552	0.463863706990552	1	FALSE	3.43178339880388	3.5629139989121	3.8569359064857	4.29205285692042	3.64365996990591	3.88603306456113	3.9736388251299	3.72040981236853	4.0111646254419	3.45668789069187	3.76794076670766	4.03901553143359	3.94042988909726	3.66960508862937	3.93879389243394	3.44757919654888	3.6608715868123	3.67825223072263	3.57311999630058	3.97066042331478	3.5887326223174	3.54765957968159	4.37371084507091	3.72726701073491
LASP1 (LIM and SH3 protein 1)	0.243197926440309	0.0403325081288336	0.0403325081288336	0.728985678232571	FALSE	5.89104242314696	5.61361415762808	6.03569648250345	5.61877310564735	6.31638653349349	6.18239633990236	5.98165175771504	5.93957686368949	5.72688842246151	5.72754203774848	5.82989267772302	5.68846853304139	6.38347102352004	5.96633355835858	6.11830780859787	5.54833797550862	6.03175247315052	5.83317093268942	5.77453407171497	6.01667236715662	6.27384407668226	5.99744145734556	6.20686394006534	5.7918114670168
LCP1 (lymphocyte cytosolic protein 1)	0.316668732998909	0.0894889712239784	0.0894889712239784	0.678912479982639	FALSE	6.36105244789835	6.13136517752688	5.68853567221901	6.30725728607326	6.10768368515796	6.38974920203927	6.36046963017283	7.17937171041247	6.39817077483163	6.04616143080778	5.74364960181566	6.36773448955115	5.9433118724514	6.23812572761053	6.47480591763985	7.0201021134116	6.33780562765253	6.15814512368298	5.75155744830809	6.40672202909994	5.93368593446994	6.31844338798134	6.42416964880264	7.10826307530433
LDHA (lactate dehydrogenase A)	0.0343176397521425	0.123705521688287	0.422660690709394	0.123705521688287	FALSE	5.76298125146831	6.03046630353287	5.71792861564263	5.71441313535232	5.58547036020095	5.91668443488455	5.7730785298123	6.09100793617093	5.96476595973394	6.08413018832099	5.65331516119253	5.80234058148934	5.85567332582969	5.84380550547059	5.4006608813081	6.0882285393584	5.61675466584118	6.03154296966322	5.75588368639175	5.53555844372504	5.73846251509438	5.94688990335596	5.68702148413763	6.15490922375636
LDHB (lactate dehydrogenase B)	-0.030612598051296	0.409013193848762	0.441032718236531	0.409013193848762	FALSE	8.0891697274587	8.025294622894	7.91005504044251	7.82571567846015	7.54426899048081	8.14377604297273	7.76251492332521	8.36320174633069	8.20508944325304	7.81679807626348	7.79149502840984	7.94650863805097	7.53686884930274	8.17499057735784	7.75193898882235	8.51115568931506	8.17557449975104	7.84319873805213	7.9108645511987	7.94941820539521	7.42746370631652	8.07824689523126	7.5186924924252	8.30871217113383
LGALS1 (galectin 1)	0.0713716312569101	0.396341764507198	0.396341764507198	1	FALSE	3.62541077704713	3.77342672779869	3.1868729100007	4.04809665327294	4.02944405113015	3.66731311490107	2.89227055341881	3.57690906206802	2.9627007801667	3.21483664945827	3.44348730595695	4.01126304276334	4.10474760161362	3.38031386588772	3.84815719709907	3.91626643514462	3.40896994722558	3.66080314776861	3.56094723412854	3.83397289446317	3.85786159473514	3.04866167608164	3.56917510325364	3.69612738980005
LGALS3BP (galectin 3 binding protein)	-0.308535226566235	0.244294681160509	0.244294681160509	0.282071669098068	FALSE	3.9957377597294	NA	NA	3.91442101220769	NA	NA	NA	2.84887027414232	NA	NA	2.89320103932762	3.9306143484811	NA	3.60627639158439	NA	2.96341863463697	NA	NA	NA	3.27802639150402	NA	NA	3.75176362659038	3.2989954914646
LGMN (legumain)	-0.127165858998966	0.258775410617042	0.258775410617042	1	FALSE	5.21947832774115	5.83614884641218	5.62473844132609	5.63045498172712	5.63733781705443	5.78138594410513	5.47935668801578	5.21167418563433	5.43442807108808	6.03685275594124	5.69801561970651	5.5405046984964	5.82848180088491	5.56523462880541	5.91730285232485	5.1099330101873	5.84503835396662	5.83334299990547	5.94083859855265	5.75930499692028	5.92247855659818	5.73533803780018	5.77790097196062	4.90673189042508
LHPP (phospholysine phosphohistidine inorganic pyrophosphate phosphatase)	-0.0219122103907819	0.450948268186223	0.450948268186223	1	FALSE	4.12437776815213	4.00244149766536	4.79487849436017	4.62478522264823	4.70951121443197	4.29314973674186	4.36350752652396	4.0689287187862	3.81432482450976	4.29124254443679	4.46055910316454	4.64856323004691	4.62564455952416	4.38504442595961	3.9461038719862	NA	4.30007246038266	4.30023357026333	4.52815245145101	4.19602468708301	4.24616483048387	4.34186480618469	4.45760742391971	4.06662310414274
LOC100125542 (immunoglobulin heavy variable 3-23)	-0.349891556463137	0.213916697183202	0.213916697183202	1	FALSE	8.25704362928653	7.57884816453801	6.56771275454826	6.49257746795656	6.33152250368016	6.73034106157733	7.13839468644149	7.68421561882544	8.45761481065279	8.31875518770166	6.59637166591054	6.83482496460891	6.78937714074859	7.04662201785226	7.09791624148179	7.65354016656613	8.34328344667457	8.10977320645467	6.9107086807355	6.77532714567974	6.83006513635085	7.03675606895814	7.07448402869292	7.63090777601499
LOC100152150 (amine sulfotransferase-like)	0.175572408115898	0.25324930814599	0.25324930814599	1	FALSE	6.05358708664356	5.86378981347061	4.87339489393456	4.93707598070345	5.63434931387689	5.51476296491159	5.70909760168436	5.63262302830656	6.04629241838949	5.75748201887192	4.99935515155955	4.96904455129803	5.45366243406499	5.8557530480163	5.82161838569518	5.45080215287982	6.02653893446387	6.01730061387202	4.94061781587016	4.89226958182554	5.53303376450484	5.67176890785067	5.67804372719994	5.5281024293024
LOC100153094 (glutathione S-transferase theta-1)	0.0521629003493537	0.288214325615943	0.341669631699409	0.288214325615943	FALSE	7.33385304336707	7.11705083857739	7.15041751212057	6.95211220567236	7.08702784555522	7.36523759946028	7.26860281794169	7.17067620949932	7.41198545284615	6.90223038546718	7.24814579946802	7.0400266415345	7.16345847795341	7.38862868620905	7.13645801081122	7.05752608749873	7.42365379956429	7.03161574800741	7.05116542824981	7.03939066797078	7.22827036219137	7.37106219731544	7.04341012815908	7.04724390444296
LOC100155195 (guanylate-binding protein 7)	1.38908281482534	0.060602688727454	0.0908386374028038	0.060602688727454	FALSE	-0.0362906249383979	NA	NA	2.70403309881074	NA	NA	NA	2.59985334838144	1.40878249973521	NA	NA	1.77463738046093	NA	NA	NA	3.46226176929635	NA	0.63002331171942	NA	2.74449481477802	NA	NA	NA	2.71797356708118
LOC100157017 (glyoxylate/hydroxypyruvate reductase B)	0.109898762081234	0.326988236497037	0.326988236497037	0.94578947529836	FALSE	4.75152799186228	5.43299614209881	4.66309978451661	4.20875134321138	4.44097876675444	5.0371889125186	5.06846875042836	5.17509739791923	5.08765377354727	5.2768502240396	4.68758704158813	4.32762988514096	4.71697443771366	4.87122761235798	4.89332823033245	4.97763253919197	4.89790352558061	5.28150538337191	4.61413854154799	4.1448376764272	4.63037634701521	4.8793773981828	4.86713044651681	5.13548561897604
LOC100158003 (tubulin alpha-1D chain)	-0.235882934063229	0.00206445959692115	0.246183930055836	0.00206445959692115	FALSE	6.67755052461817	6.59917792168097	6.99468154194782	5.73630721434948	6.81766162655017	6.25803078307925	6.7567164277715	5.11215797784303	6.86149638711566	6.61144979472439	6.66550647203426	6.10911813952374	6.62069050359481	6.0399564789006	6.81059733954629	5.81632066294403	NA	NA	7.18366515303274	6.1556035312525	6.5968069633735	6.19485729795236	6.53550401205665	NA
LOC100302368 (trypsinogen)	-0.14406984864244	0.0976870389961427	0.226965566807259	0.0976870389961427	FALSE	6.87974251925438	7.36367046600146	6.63301554735769	6.51968656939498	6.67553368622549	6.74389191093657	6.67243948597119	7.03730534065127	6.80456989519594	7.5191329907836	6.86508986787772	6.70796645477598	6.49018983263486	6.68736868429355	6.6001433575138	7.09150943659758	6.86961234909803	7.26763879053367	6.46317775787019	6.88864584847688	6.71446534016249	6.58446949568903	6.7176764230664	7.03811787916903
LOC100515185 (acyl-coenzyme A amino acid N-acyltransferase 2)	-0.79733900400598	0.138774090194131	0.138774090194131	1	FALSE	NA	6.33839232284144	NA	NA	5.73458498766533	5.67029367111363	NA	NA	NA	6.20704361318047	NA	NA	5.92973656430008	5.5588523091833	3.61747481190842	NA	NA	6.00159059581518	NA	NA	5.58011532743928	5.60396454130131	NA	NA
LOC100517803 (glycine N-phenylacetyltransferase)	-0.465492099939846	0.0904414374662659	0.0904414374662659	0.352362092490313	FALSE	6.48841538963675	6.28350697488886	5.28231376756019	5.66118522422813	6.19084199174014	4.7652536055996	6.14775238361943	4.873503172596	6.76472565558109	6.24019219125026	5.53079178464411	5.65265283982564	6.25368489201096	4.88057288683173	6.14375665911623	5.19313697562582	6.4492988924857	6.01219320214644	5.87511408792773	5.48605786822046	5.99044438269836	4.90793857328577	5.70283759202032	5.09081956397285
LOC100522130 (fumarylacetoacetate hydrolase domain-containing protein 2)	-0.117822189598446	1.93588531202045e-07	0.227036628162459	1.93588531202045e-07	FALSE	6.90895697794664	7.2353632771701	6.67508197942648	7.22191573798251	6.84436054322125	7.06096607400477	6.85749586954935	7.16350879568975	6.84876063143291	7.26320346175347	6.83858625807451	7.36352154354655	6.79622135423703	7.11866080977548	6.69079420315614	7.09632511297178	6.81702200930899	7.19736415014381	6.96835575954084	7.36238221623699	6.71592081882228	7.11945993445933	6.71878628866752	7.10414792282777
LOC100526118 (glutathione S-transferase A1-like)	0.222376098261349	0.248814180034233	0.248814180034233	0.680353096111052	FALSE	8.13397444460825	8.61769152019934	8.41516288431701	8.85439779474503	9.2666834873686	8.92031116703037	8.89426300709801	8.14392396382672	8.16513311548309	8.67345042271353	8.42051608750545	9.18229999160686	9.23210189200225	9.05840579530368	8.83817652598575	7.49274248407184	8.06141979925462	8.90873786547494	8.07879660618814	9.20483031702647	9.28496980795666	9.11989044802628	9.01381395759892	8.11964149198986
LOC100622246 (carbonyl reductase [NADPH] 1)	0.0679435697275815	0.244294681160509	0.244294681160509	1	FALSE	8.07071668806025	8.06379951853105	8.132232372502	8.2144356975081	7.97654693984849	8.24813630945805	8.30254753878462	8.27741294749938	8.22985705715816	8.10076219422255	8.23314988561345	8.13177980907847	7.94865924556015	8.28167043437359	8.30446540928663	8.28250467292937	8.15154428855959	8.15959891409359	8.15722059926741	8.10352386646903	8.00115482082047	8.28418558807639	8.41005696802576	8.24660285313174
LOC100622780 (lamina-associated polypeptide 2)	0.354372788002117	0.0645175309397219	0.0645175309397219	0.46934801375828	FALSE	4.21785884988059	4.85107937559247	4.59319837706472	4.27794012717551	5.02808286787803	4.97807662074066	4.54617833512436	5.15725395307143	5.06270457975259	4.68051565317563	4.34440244146226	4.81527312799042	4.37979421921535	4.97973270883868	4.38833421278545	5.17389496056431	4.16333770822547	3.67571432935238	4.75448135306163	4.4955033021223	4.47564265179321	5.07294612712726	4.69669495279713	5.30785107094549
LOC100736962 (liver carboxylesterase)	-0.390698581261561	0.089876124210363	0.089876124210363	0.94578947529836	FALSE	5.37848041076377	4.1041521172513	4.3251489203705	4.52592478544246	4.27365015703587	4.11338379150981	5.03932705519233	4.07855006271193	5.42306042889228	4.37219991796172	4.3423911814643	4.69832962148096	3.95931576452921	4.27303839351112	4.57823228359848	3.64070189806371	5.43613851395662	4.3396790066724	4.04623784167575	4.70035093417596	4.03753157977516	4.10054881099426	4.8210009367123	4.08842997133508
LOC102166944 (metallothionein-1E-like)	NA	0.96545637577412	NA	0.96545637577412	FALSE	5.56073940672558	3.61713388959812	NA	6.29433034282881	NA	NA	NA	NA	NA	NA	NA	3.30752470165579	NA	NA	NA	NA	NA	NA	NA	3.43980927974703	NA	NA	NA	NA
LOC106504545 (serpin A3-8)	0.0696305501464146	0.435142597122318	0.435142597122318	1	FALSE	3.64708421262895	NA	4.07943784880694	4.40882732635077	3.06063368372717	3.08413401604648	4.97200790056713	4.06633894887445	4.18494673223677	4.11182424275994	4.15987940777702	4.18763316100732	4.16715718260609	3.74255601227212	5.06940143062784	4.30908157665069	3.56292620646784	NA	3.91065592076399	4.67180286866565	4.19518221441161	4.14453588894761	4.75044036025328	4.38411889973073
LOC106504547 (serpin A3-8)	-0.84217148665814	0.233210264982349	0.233210264982349	0.96545637577412	FALSE	4.12796337812358	3.98632901333394	NA	1.28159736918081	NA	NA	NA	2.74907296056599	3.80058933123924	4.14577526171348	NA	NA	NA	NA	NA	2.71337909092439	3.81462219754908	3.8569060356832	NA	NA	NA	NA	NA	NA
LOC106510200 (glutathione S-transferase Mu 1)	0.0232451103251991	0.0240089087961563	0.447611627301817	0.0240089087961563	FALSE	10.1020019253972	10.761152275432	10.5537828660528	10.4235886751887	10.5465568914778	10.3971398062356	10.1994760464429	10.8885758378621	10.0957398529063	10.811254263188	10.6787057626916	10.563062771456	10.560065289796	10.4796994385135	10.2180546010775	10.782588759495	10.1351577505886	10.7077042331568	10.6044235011492	10.4486532143813	10.6130066798534	10.4963345134171	10.1208469730668	10.8618235782531
LOC110255172 (acyl-coenzyme A amino acid N-acyltransferase 2-like)	0.184823597157322	0.132892050052942	0.132892050052942	0.496186386182405	FALSE	8.67007197209303	8.9909718732099	9.13650415236168	9.24199268026593	9.3388789739558	9.43456359678694	9.01184781631813	8.97074726545988	8.54657425406564	8.89399919570686	9.15579223202258	9.18795080348959	9.24610163402719	9.5422541798716	8.92972887245576	8.99748154005656	8.68640948044855	9.08651310807841	8.97090540825661	9.20403798215232	9.28897678032897	9.46787857669779	8.80894165776409	8.95220541431626
LOC110255331 (acyl-coenzyme A thioesterase 1-like)	-0.245983163519015	0.0106398013926787	0.0106398013926787	1	FALSE	7.75617600133583	7.98242322677588	7.95257818868394	8.03804103701151	7.75686317530798	7.6555092569817	7.53253515513268	7.70103609377153	7.67111642199125	7.89205703006959	7.94274320715642	8.14462765533362	7.70393125078188	7.71344150643369	7.43749409080897	7.81660610598417	7.70056456134861	7.82266642325797	7.93341330041251	8.10261614312057	7.64257883935257	7.65103733593297	7.54996174573085	7.82623067805053
LOC110257570 (TRPM8 channel-associated factor 2-like)	0.17049532564304	0.130840096363163	0.342897223898334	0.130840096363163	FALSE	NA	3.51479136395441	4.68692066843966	3.65638195721104	4.14306683237807	4.12722880623007	3.53356334821451	2.85183297759486	3.13900118165463	3.36294673391763	4.66832339366345	4.05431887078941	4.24611161259913	3.99587340618821	4.48112453645883	3.29776661872648	3.3589025793152	2.99061365443182	4.46970367476986	4.00670195786894	4.24205367443331	4.4604411518705	4.40499165339553	NA
LOC110260088 (eukaryotic translation initiation factor 3 subunit C)	0.133135135901944	0.00168364429337708	0.251056018198189	0.00168364429337708	FALSE	4.3097509968246	4.08159528090502	4.57042042675815	3.9529858003903	4.43126859350265	3.99107281177346	4.70645319416169	3.98249168043255	4.15578160877428	3.95748748282842	4.42737821968387	4.07208006847257	4.58339873390014	4.41146014323803	4.52844629655248	3.83333540913747	4.36681876562201	3.96289137945396	4.5056686664547	4.17620307505552	4.72849197522901	4.08030803175886	4.83467076962407	4.02528576273634
LOC396685 (serpin A3-8)	0.222276407225597	0.350260360614545	0.350260360614545	1	FALSE	3.67319457421627	3.0227743737858	4.61481583414312	5.05424939981503	3.37455265693283	3.60569581350382	5.43563192744713	4.64792461864862	3.86876577164952	3.07876352271465	4.84845268610996	5.38122106667007	4.4991825731419	3.61741603794712	5.52137116057946	4.77604080296512	4.16580745027432	3.42150608687214	4.67996420080622	5.4165053707493	3.82331118722949	4.08809918399721	5.29938754259998	5.20472371952088
LONP1 (lon peptidase 1, mitochondrial)	-0.0967446410468412	0.0308162015533687	0.390126898187423	0.0308162015533687	FALSE	4.33696886223949	3.81828817644372	4.95379602333315	3.99329394002476	4.05586373532376	3.91794725250867	4.71024439623895	3.23276051416855	4.06527071338182	3.63388452435591	4.69815178816034	3.86863738417031	3.97847022823736	3.52380029467982	3.77752492189237	4.27645944392591	4.77995305609308	3.48470529925278	4.25781021705283	4.01013531488518	4.2381448397234	4.73952410785403	4.48076274015909	3.80845713211936
LPP (LIM domain containing preferred translocation partner in lipoma)	-0.189628319185467	0.192704136445686	0.192704136445686	0.228098298318935	FALSE	4.17098259007051	3.65815434518309	3.68081942463599	4.03778633088134	3.54364435211954	3.55483439589419	3.68913139554461	3.74249134062781	4.06859342923728	3.60494901249971	4.23607926722362	3.77315239701405	4.02120430982809	3.77544040637972	3.89765671374254	4.04918639103817	4.43070008853376	3.36089798902294	4.20704947170968	4.18926318201386	4.13508334128526	3.09729222248029	4.07103324445682	3.56588958440319
LRBA (LPS responsive beige-like anchor protein)	0.173063246199194	4.41700385997295e-05	0.340472262694252	4.41700385997295e-05	FALSE	3.0874747222194	2.04156891878029	3.11056035589568	1.69979146952059	2.71196177972305	NA	3.26261355840363	NA	3.2769908789725	2.80650760519694	2.82722963443527	2.08401322514599	3.47819525793917	NA	2.10743679844779	2.41337744526771	2.86886847340725	2.37475016806703	3.17480267377647	3.0544126512987	3.19039045864462	NA	2.95153371138611	NA
LRPPRC (leucine rich pentatricopeptide repeat containing)	-0.0359101545801416	0.444790943212324	0.444790943212324	1	FALSE	4.16219392032795	3.42942850208725	3.00225425228569	3.43792015158681	3.58037465690412	NA	3.23147849039005	NA	NA	3.60993221558201	3.69583795800513	3.15573142551525	3.48200926295707	4.12292943275824	3.70703880441689	3.0625517616284	NA	3.31182568043171	3.90778478936244	3.3631430361268	3.06988945051847	3.60403573042451	NA	3.38494775696091
LRRFIP1 (LRR binding FLII interacting protein 1)	0.0507874436131372	0.384689650532825	0.384689650532825	1	FALSE	3.78272307171368	3.40784217821151	3.42545930476536	4.01028752010075	3.72765911254674	3.64226257461206	3.58177302616342	3.95805384819063	3.73767594656392	3.59924637138375	3.7464847615426	3.57750133863441	3.93165469449318	3.85855795775909	3.34259741130071	3.61612240464668	3.73875703005529	3.85769242726165	3.57320484467202	4.11524969757011	4.03652970817873	3.65356452809983	3.8341246351742	3.99867391466741
LSM2 (LSM2 homolog, U6 small nuclear RNA and mRNA degradation associated)	0.881992528170497	0.0101403925367606	0.0328256586863539	0.0101403925367606	FALSE	NA	2.62899284019694	NA	NA	NA	4.17499756586065	NA	3.80100340795887	NA	NA	NA	3.7079222944723	NA	NA	3.9513266836668	3.16637159916273	NA	2.66120917191975	NA	3.07472120794706	NA	3.94079632363313	4.36672786054487	NA
LSM3 (LSM3 homolog, U6 small nuclear RNA and mRNA degradation associated)	0.449441376756229	0.0348075585173295	0.0348075585173295	1	FALSE	4.72331827430986	4.74908369031362	4.77382757898069	4.37208845053466	5.22073623613097	4.75381309588772	5.23900844297329	4.99086412200639	5.01708009033605	3.90023888773609	5.16418288409271	5.14867790988726	5.409343411283	5.10187274890574	5.64223657716617	5.53759116186337	5.04938681315573	4.01222002476998	4.60734215119882	5.0783152202244	4.63571376775616	5.28057777936533	5.49026846782947	4.68703268544699
LSM6 (LSM6 homolog, U6 small nuclear RNA and mRNA degradation associated)	0.601081118190641	0.0212170453536271	0.0212170453536271	0.282071669098068	FALSE	NA	2.44438083149724	NA	3.13647359656665	2.61123613111679	3.50766780429014	3.56530470802725	3.37427442636625	2.41258373386892	2.92425954266046	2.65541365707513	2.77887509052871	3.57834702644638	2.45927160176803	3.57754967700892	3.57916807733501	3.48447330290855	2.17677912831112	NA	2.3670858535546	NA	3.18416760426707	3.51966770089372	3.45341222109807
LSM8 (LSM8 homolog, U6 small nuclear RNA associated)	0.194237970808253	0.139941300317048	0.139941300317048	0.447338811834047	FALSE	4.21048238097197	4.17640256551352	4.27444058908078	4.51855402230154	4.29118359486236	4.20146135471037	4.77596181768836	4.25046897275541	4.33317324409163	3.91065592076399	4.56962475865594	4.36069435887201	4.64793037316651	4.44784364436209	4.71875067661217	3.91794725250867	3.77460786443123	3.94104995457068	4.21978032579707	4.47698430490348	4.58442138861596	4.36482453173185	4.75098159965399	4.14553073298514
LSP1 (lymphocyte specific protein 1)	0.0773802226716658	0.060602688727454	0.438800360937696	0.060602688727454	FALSE	NA	NA	NA	3.08988792414443	NA	NA	NA	2.84293459516463	NA	NA	NA	2.83923604362548	NA	NA	NA	2.82381456539024	NA	NA	NA	NA	NA	NA	NA	3.459077459115
LSS (lanosterol synthase)	-0.164444858204058	0.117078687415323	0.321938162877848	0.117078687415323	FALSE	3.43071346769515	3.81949447746086	4.24832230227561	3.68142677573919	4.06330447180135	4.01509609092206	3.45118473088181	2.45401792522672	4.31644989291975	3.74215715760787	4.54501078369255	4.04497982207376	3.98879373676397	NA	4.41775126957613	3.18045024788839	3.65655357382231	3.658074348785	4.37842145199579	3.65997021258636	4.24452177363206	4.00027949508896	3.85813023172315	NA
LTA4H (leukotriene A4 hydrolase)	0.117336462426778	0.16871670921136	0.16871670921136	1	FALSE	6.45877569908024	6.20294658668737	6.11242491033512	6.15602440634035	6.13088763773484	6.39922237353787	6.41091429646512	6.20199840923495	6.25274489674268	6.32044315841882	6.18357385163661	5.98062629797327	6.04795056585251	6.45557052613012	6.52060768106952	6.41241911275805	6.28220069518716	6.34734321052359	5.81150442586186	6.18774795576891	6.09756444761833	6.32414993685165	6.32678180326241	6.37632685316193
LUM (lumican)	-0.259073697096964	0.0103440873183926	0.0103440873183926	1	FALSE	5.42332604706989	5.54839654927719	5.15786429257854	5.32194612846266	5.17143503321753	4.89737113363377	5.22373530590965	4.78086648982765	5.34606689389687	5.43479833887218	5.32757240381574	5.27867246630392	5.25187433490062	5.1928293479232	5.19754697593686	5.02237669112447	5.55109760615911	5.30785471304331	5.14949106921342	5.42231374628016	5.0521984996627	4.94038760219956	5.25792710239508	5.17196737307833
LYPLA1 (lysophospholipase 1)	0.0440768948141042	0.390126898187423	0.390126898187423	0.550429795718903	FALSE	6.37731813190065	6.29044283556278	6.39114217825952	6.63009089611874	6.56100988210514	6.32162870460356	6.43808488354591	6.41910905267897	6.35148169193838	6.31983105699775	6.60993073856025	6.34125639010636	6.54502159868905	6.35979172065726	6.25504557038026	6.26243127833792	6.19140670298256	6.37240889617734	6.48862265436237	5.71938882094208	6.3464091284427	6.16770113720638	6.60659472170297	6.32941605332791
LZIC (leucine zipper and CTNNBIP1 domain containing)	0.197853676999979	0.103357519477515	0.103357519477515	0.925297762974897	FALSE	4.81274464329833	4.22797206103629	4.62662603245052	4.11924826140681	4.76292811626935	4.80792673425781	4.46754686298939	4.33519738691076	4.8758242866937	4.47328688114437	4.43556859162427	4.07524166688533	4.64260916246599	4.72810009974156	4.60880332997881	4.65529457767341	4.28309946844859	4.23584957650756	4.59585569815464	4.43403434884802	4.98140059890079	4.71691409490618	4.4589593866181	4.40391528978605
MACROD1 (mono-ADP ribosylhydrolase 1)	-0.0929805444382346	0.226965566807259	0.226965566807259	1	FALSE	4.50454412457051	4.55614734804778	4.62233300773521	4.56939387203612	4.64418508675122	4.30301354179129	4.43145581668572	4.53942560745562	4.25363384159901	4.69398310351442	4.45486022120591	4.88484209379946	4.65064394660772	4.20368667229047	4.37508114722692	4.44985846656976	4.52863382596727	4.74026378950687	4.34172962478378	4.71446534016249	4.50077656352031	4.611113348761	4.57061472176119	4.46920874024883
MAN2B1 (mannosidase alpha class 2B member 1)	0.0325215101363437	0.438895111012678	0.438895111012678	0.46934801375828	FALSE	5.23870662272707	4.58664466386438	4.85031437687851	4.73059648422483	4.8295756043973	4.77231325413142	5.38435033695787	4.78335711858908	5.44743042334931	4.7884925728073	4.59633290017865	4.64178876984996	4.79570461802119	4.69319699544564	5.35837164477782	4.55511058319348	4.95894472723147	4.71844930864244	4.7512494648288	4.82649255794091	4.63409950812174	4.90591885375784	5.33723653723198	4.47646593953444
MAN2C1 (mannosidase alpha class 2C member 1)	-0.0276661080352343	0.458131478798079	0.458131478798079	1	FALSE	3.48020048373187	3.37699877494508	3.26160753629733	2.68796768809665	2.41340723480369	3.07968189423788	2.9806066495349	3.37845613391582	2.85174504433335	2.57036577657361	3.86912124659056	3.34232717310665	3.19206472731793	3.41667763223898	3.65504264654739	3.19675653027328	2.75612234796215	NA	3.96973992035118	3.43095427138573	NA	3.29390455333192	3.18881708747395	3.49740798531083
MAOB (monoamine oxidase B)	0.0610967476539925	0.424489083280792	0.424489083280792	1	FALSE	3.11787952298208	NA	4.2286494043461	3.36217528797946	3.67114615119048	3.76442047072846	3.20841893344802	3.73429774989748	NA	3.01004756575793	4.34101793488069	3.3645023968561	3.28412320231649	3.73410261237832	2.97167781605435	3.62752512978606	3.16943279818115	NA	3.47253975953651	3.34626195980498	3.80327870796807	3.41157538882023	3.6521078453409	3.75382913768573
MAP2K2 (mitogen-activated protein kinase kinase 2)	0.0573014662635619	0.364619871311615	0.364619871311615	0.805313492250289	FALSE	4.39294932220024	4.10003572116184	4.4861479944139	4.07248315054261	4.22776417602312	4.48940806201332	4.4446008137115	4.17725607312493	4.32294483653186	3.88150800891627	4.09306995515961	4.04024368557769	4.17914475668989	3.87858802882357	4.3740587607644	3.88623796857959	4.23766313726019	3.99377397943771	3.96499000670623	4.31348531348445	4.00912318954764	4.45212755034639	4.43847916547586	4.03012416145513
MAP3K12 (mitogen-activated protein kinase kinase kinase 12)	0.317913242201126	0.230113042415528	0.230113042415528	1	FALSE	3.21377186156509	NA	NA	3.22281537812691	2.85979864033852	4.1383967344573	3.9259614523977	3.45270085248384	NA	NA	2.85565688258068	3.32032725825895	NA	3.50273794132227	4.43011128256505	2.56315568929238	3.7075689633722	NA	NA	3.61822690721667	NA	4.1503972017691	3.49085248084786	3.89563223173806
MAP4 (microtubule associated protein 4)	0.152333081956188	0.087830425995495	0.087830425995495	0.464579369363782	FALSE	5.25264272756275	5.26382691898782	4.84420485282176	5.23515262421793	5.16555825446117	5.22919566554397	5.13262619285356	5.40516189053213	5.16266926626276	5.15072619426437	5.14346689042671	5.19039757049738	5.14155132118066	5.29296207483784	5.37186548984017	5.28142377814816	4.95301840435225	5.08198719489869	4.6620003625524	5.25873373008102	5.13203387920583	5.31246914189278	5.27066348797577	5.29131254392805
MAPK1 (mitogen-activated protein kinase 1)	0.182951939599261	0.00297014374192647	0.251704339005329	0.00297014374192647	FALSE	4.44420323102272	4.34945020612112	3.93337434848387	3.97836954816886	4.72380426831765	4.25665593723183	4.4494557271723	4.29769032959086	4.7664043444763	3.74953426766926	4.40639380856838	3.44798907000012	4.74153170397942	4.0249135869707	4.4271569366391	3.79778082693779	5.00384056748311	4.13158125350228	4.57438008728656	3.84781655840284	4.90268140969378	4.61674584549788	4.72738683092857	3.86295716341668
MAPK3 (mitogen-activated protein kinase 3)	0.405898871661296	0.131055082045386	0.131055082045386	1	FALSE	NA	NA	3.33843867763981	1.72913072178658	3.08376820972387	2.66279795415096	3.56687602593516	3.11219134710561	3.32658049028917	2.73666764687615	2.23738321718895	NA	2.94276220536872	3.30189341872437	3.00613462292513	3.32997030307769	NA	3.35589018919606	NA	2.7982413403117	NA	3.22743919943762	3.71420154914726	NA
MARCKS (myristoylated alanine rich protein kinase C substrate)	-0.0629212289062366	0.00151149246261953	0.452184095116044	0.00151149246261953	FALSE	NA	1.6558326468276	NA	1.72243542152443	NA	0.487259945772188	1.08684489599275	2.36488334859547	1.5725210673095	1.58117285780609	NA	0.934946698354332	NA	0.360780027472313	0.539709722336974	2.5931888138155	NA	1.22934181304355	2.11286023799678	1.95029296579296	NA	2.01586861458411	1.60269441167592	2.7368083318358
MARS1 (methionyl-tRNA synthetase 1)	-0.0120166072633067	0.469326577818498	0.469326577818498	0.94578947529836	FALSE	4.97785688613144	4.52565548044675	4.30724635522662	4.81880455585578	4.53914640077473	4.7168043742441	4.9940456290828	4.8323077565796	5.11188265197278	4.63949265849756	5.02010655944327	4.46007413060665	4.24327301656509	4.80526149614748	5.48107285682775	4.55096836632454	4.80696843412185	5.03754475765978	4.90420950209655	4.39217314606072	4.68419597816298	4.78220934182825	4.73217692485872	4.49635368956403
MAT1A (methionine adenosyltransferase 1A)	-0.0380706528407414	4.12553145384865e-07	0.438147125483948	4.12553145384865e-07	FALSE	8.70776979302992	8.0680473422931	8.13429796085958	7.78205466282002	8.40190773690156	7.98002530023873	8.55304557066374	7.75673643967818	8.72396463771515	8.14135104025406	8.22834252256036	7.82439873256582	8.25076265885024	7.8684645368271	8.40194612397654	7.88933968303644	8.72301581056629	8.03862274012421	8.16038073005211	7.66574805689399	8.35788624889344	8.0281160288344	8.40859299001553	7.84432287772981
MAT2A (methionine adenosyltransferase 2A)	-0.0862125502923882	0.00880587646763877	0.336369839281203	0.00880587646763877	FALSE	6.37476998723378	5.66670547186351	5.94849105272792	5.7398292049983	5.95474768682356	5.70567108908053	6.23810661524447	5.90390353117716	6.15739746670349	5.67400860861722	6.17991704968975	5.74897907187016	5.75338257435078	5.82676455759174	6.26175081322337	5.52285611736673	6.3177617127695	5.7846296112803	6.18806260491879	6.1948907775751	5.73961591378109	5.83572200197435	6.49435960406814	5.70401151205726
MAT2B (methionine adenosyltransferase 2B)	-0.869630994297569	0.0328256586863539	0.0328256586863539	1	FALSE	3.63553384983791	3.69509184681551	3.02211565229031	3.16187962260555	3.82925084908097	NA	3.04160220922914	2.70885599698158	3.66875453321504	3.69366536672375	NA	3.23082398882302	2.46857028447244	NA	2.1803006539541	2.94147820782389	4.31229486915898	3.66761967872793	NA	2.85246034577316	1.20069266615472	NA	NA	NA
MATR3 (matrin 3)	-0.063898543744123	0.338392447292449	0.338392447292449	0.46934801375828	FALSE	5.05648815474852	4.58194170324076	4.7646168579518	4.90403604623437	4.9435416200002	4.93083193741479	4.97622614236027	4.74417186191114	5.01610849445218	4.93256202017362	4.77396995982931	4.82520049496446	5.00465868685745	4.91138000278815	4.97804915574469	4.56370727525784	5.28663353287249	4.67510456812569	4.78823675591176	4.86355196248822	4.65083347602372	4.81141451359146	4.85591497014663	4.33093838396736
MCCC1 (methylcrotonyl-CoA carboxylase subunit 1)	-0.285208717585705	0.323301805770942	0.323301805770942	1	FALSE	1.98392936922475	4.09561222413687	4.37503247858299	3.29805560059667	4.05331990379832	NA	NA	1.88136312915502	2.59607642371051	3.56023805272286	4.22373916667086	3.61397947892528	3.3710709122154	3.97414380810939	1.99620433003207	NA	3.93709952756542	3.57805713218154	4.35845956134493	2.76560900081443	3.39445926472204	3.56328018065802	3.74174740827552	NA
MCEE (methylmalonyl-CoA epimerase)	-0.237377067332641	0.0188759267417098	0.262014163997086	0.0188759267417098	FALSE	2.88391597166196	3.60352546406817	3.90237270245468	4.16915535883089	3.51542230959497	3.27071431304635	2.63151409393244	4.20699479117847	2.75792358283298	3.31100604988902	3.25204318925867	3.9957106289071	2.97625547537929	3.21194512539318	3.53211743714721	3.79172031897946	3.21154804114639	3.49596372446846	2.95789788778283	3.98572811041912	1.90450721937289	2.942189803772	2.75612875444003	3.9387562614923
MDH1 (malate dehydrogenase 1)	-0.10208651462572	0.0135108953827505	0.201269094914978	0.0135108953827505	FALSE	8.45912419347559	8.19019506653284	7.89794828594954	8.24265013770477	7.89439944233907	8.13322442954369	8.11092172852552	8.14242875519448	8.48786012692882	8.06872454532592	7.90756970466256	8.29759037738275	8.08196802766868	8.10186014570194	7.99272878329698	8.16920848537986	8.38474921995589	8.10287330193195	7.97682185236069	8.20716566095766	8.02932036025378	8.1199163784763	8.09430469758821	8.12795306369183
MDH2 (malate dehydrogenase 2)	-0.320704504567261	0.00177070391501945	0.0105959773950954	0.00177070391501945	FALSE	8.59127548715585	9.11706123124869	9.16834117531997	9.26661321951627	8.58524049329311	8.73745016814278	8.72823005636118	8.83300074308733	8.6796771370795	9.08357506060058	9.16773675807358	9.27250148787779	8.61836347621198	8.75319000139838	8.67180994373481	8.73094218381219	8.64073298356365	9.1020360554652	9.15477254954197	9.28544152251868	8.58932530967379	8.84890769594511	8.72369848300014	8.86115205849381
ME1 (malic enzyme 1)	0.248881194362787	0.242269571792367	0.242269571792367	0.96545637577412	FALSE	NA	3.32872159540183	4.35057503736652	3.56671775358952	4.59764439244073	4.40389484473165	3.93439383426835	3.54168828944734	NA	3.92504996472736	4.38344855859271	4.20811142524086	4.82732110731676	4.436981319621	3.61616946618673	4.1725275187	NA	3.23010615399016	4.7007504189987	4.00899774403819	4.83776667749812	4.67614890920411	3.72849741719472	3.81684542500506
MECP2 (methyl-CpG binding protein 2)	0.198067046811033	0.215121889393995	0.215121889393995	1	FALSE	6.04990952244306	5.79673790543752	5.56314287339488	5.59494559433134	5.33678324508656	6.1163543590021	5.15931836586502	6.40225659522038	6.10001468899695	5.73604468053297	5.59221781411272	5.66169830206177	5.93468161419895	6.16526680152567	5.71631327203229	6.40776401697309	5.6379695422032	5.50227967617758	5.70230292038393	5.33622982146007	5.88369167863101	5.86722436730881	5.21397710810649	6.44666647931803
MECR (mitochondrial trans-2-enoyl-CoA reductase)	-0.0231637360858095	0.447611627301817	0.447611627301817	1	FALSE	3.75765268763356	3.640216009716	3.71350886816061	4.35509381122378	NA	3.49474840316523	3.87088744769081	4.03304410667727	4.05532582417327	3.71222157760101	3.90220867486204	4.15181012007795	3.81826772196857	4.13186930447077	3.97782026044257	3.85797104547229	4.22292818000261	3.53022059888511	3.65715978906824	3.47868711962898	3.78505875895674	3.69203656409501	3.91072306948378	3.5017193765801
MGAT2 (alpha-1,6-mannosyl-glycoprotein 2-beta-N-acetylglucosaminyltransferase)	-0.134692047748236	0.375292886016927	0.375292886016927	1	FALSE	3.43517518056019	3.48529800936214	4.23851174320086	NA	NA	3.08292224642745	3.70664105730941	2.80762488686934	NA	3.05402880729686	4.571725343891	2.7465621526561	NA	3.30294776225595	3.27388434903232	3.36077160127818	3.22077724483316	3.3219035688632	3.78587483397335	2.38509413892255	3.40452169463979	3.65083347602372	3.01808041763318	NA
MGAT3 (beta-1,4-mannosyl-glycoprotein 4-beta-N-acetylglucosaminyltransferase)	0.164769918567692	0.162460254477966	0.162460254477966	1	FALSE	4.73293665790816	4.53915881110803	5.08972694358748	4.96857464206598	5.15213879056543	5.14608901286924	5.35207344943491	5.04604571521723	4.99197980779919	5.51928084222491	4.82184794808537	4.73560882304539	5.10690522094754	4.9902741833186	5.09059094444804	5.18824265626441	5.44983866234258	5.12604362396022	5.15516633866683	4.62621716653904	4.85565588601411	5.29402884684588	5.22359631162466	5.28797827259544
MIF (macrophage migration inhibitory factor)	-0.518133619429824	0.0194278205745391	0.0194278205745391	1	FALSE	6.10113107304251	7.01095882207224	6.58832486791192	6.5981254707621	6.3530338761439	5.30246894305208	5.42090004545458	6.22039961122031	6.3812158743958	7.08847025435571	6.04833210633643	6.60366639868838	6.77048550631402	5.75089587229305	6.18548402187997	5.52412951353922	6.4679788093237	6.54530430483694	6.40589538281121	6.30036354353177	6.34121724344506	5.80682669593285	5.90398786034913	6.34233428528663
MMUT (methylmalonyl-CoA mutase)	-0.0518255154081185	0.429632044966968	0.429632044966968	1	FALSE	4.17204740719801	4.71616234112382	4.89677558987937	4.83896184864307	4.31007831751704	4.83751945103955	4.90062533253607	4.28725803219877	4.24118426400762	4.56401226543738	4.99370153089289	4.78291698339437	4.60294377766314	4.80891013315641	NA	3.93959331798546	3.98039095606147	4.25387584235079	5.23733043928699	4.67121976371394	4.39144467184798	4.99286811102781	4.71417406814248	4.38070174671991
MOCS1 (molybdenum cofactor synthesis 1)	0.325665249328969	0.0101403925367606	0.233210264982349	0.0101403925367606	FALSE	NA	1.8881451065202	NA	1.67447421066046	NA	2.68978445072634	3.02484623061996	2.83317953653764	2.91959179312671	3.37715151970034	NA	2.66259517980502	NA	NA	NA	2.99261799115618	2.41851380944987	NA	NA	NA	NA	2.42853102458342	NA	2.92550388161287
MOV10 (Mov10 RNA helicase)	-0.272990006124918	0.123373621128043	0.123373621128043	0.409013193848762	FALSE	4.23440934812101	5.22229838547008	4.9186915344244	4.55261684449728	4.1356826120295	5.03385904802855	4.60118542195098	4.50592902856776	4.18934226239587	4.92966792793187	4.95754320075711	4.74406419488813	4.70038977783301	4.35312564816774	4.32747180598541	4.74357959382556	4.71404764877777	5.63056564554269	4.94943688244937	4.8740444440371	4.3333092295749	4.67291181591782	4.15493959404572	5.07846466986672
MPI (mannose phosphate isomerase)	0.163163639777906	0.250357992417008	0.250357992417008	1	FALSE	4.17566032141135	3.72111012853332	3.45266132171865	3.35376083289199	3.96488838146357	3.79600585359028	3.6440177625714	3.4154882710497	3.55752037437083	3.59903208322281	3.11261673756214	3.80063074425971	4.12361653881718	3.88067573096419	3.89029103276112	3.55781442436702	3.74449481477802	3.22665494975959	3.70126071090397	4.34742471461378	4.68946131481881	3.33952224233816	3.85806058989965	3.59094926871997
MRI1 (methylthioribose-1-phosphate isomerase 1)	0.141200597388974	0.124093607436095	0.124093607436095	1	FALSE	5.39135874261899	5.02004875996276	4.99601356079827	5.1203436451767	4.9048453285608	5.06104170478987	5.25132901995804	5.37878210321719	5.02713635395847	4.91927810148229	4.80523053602986	5.04249550803491	5.2370167916357	5.33731861428022	5.10753304744439	5.25330102426947	5.4220614012825	4.98788473486832	5.04959591959743	5.13804033594124	5.08946001518656	5.33946879605786	5.22829537819468	5.42550294482463
MRM1 (mitochondrial rRNA methyltransferase 1)	-0.24220322737211	0.141835831846909	0.141835831846909	1	FALSE	6.91209892993545	6.78705366555059	6.39703624087218	5.99160574102968	6.24230143672434	6.09178233193432	6.06771614952639	6.88341309625385	6.72934883193919	6.54914546732249	6.52240733811552	6.29714922115488	5.89192219529472	5.69798782864698	6.57504452372027	6.32270874233458	7.06877827798541	6.49752135608856	5.97346203931973	6.49721794951864	6.46019538903077	6.0424714312523	6.34311107987088	6.6977321257776
MSH4 (mutS homolog 4)	0.287491146180851	0.219123863328487	0.219123863328487	0.96545637577412	FALSE	3.45773873797883	2.99177669024194	NA	3.45787004008683	NA	3.66890199875116	NA	2.80626011952396	NA	NA	NA	3.31452832225857	3.82328061204786	NA	4.05351975254147	NA	NA	2.97085181416706	NA	3.42736480955638	3.43560192661448	NA	NA	NA
MSN (moesin)	0.259686890256871	0.0658014884849925	0.0658014884849925	1	FALSE	4.37079898253198	4.16508385960769	3.94502706264659	4.08214904135387	4.2718738340176	4.5421218232029	4.28368475981474	4.23244587131359	4.26353024703627	3.54012648833811	3.61682816660493	3.59029062141644	4.23267610452822	4.1843199719552	4.55611055258146	4.45911025531595	4.39428089929419	3.8647012124734	4.01057398048174	4.21271718028181	4.17884209617837	4.01373022780552	3.8483174698361	4.36911745859982
MSRA (methionine sulfoxide reductase A)	0.0496305217521779	0.368194569810793	0.368194569810793	1	FALSE	4.99991433743882	4.92549628585255	5.09649800925022	5.09538014289808	4.97981500616788	5.24321207392828	5.25809675781716	5.14176383379984	4.82841325194081	4.97818647549626	4.89937384238878	5.28478801794153	5.13118200207012	4.81449402703099	5.39047165389405	5.27807026534743	4.78482326689072	4.99843021541787	5.24951739818689	5.17635070064804	4.73645334649735	4.89753571212366	4.99412258718385	5.04752093951608
MTAP (methylthioadenosine phosphorylase)	0.193597965400535	0.0647226950957053	0.0647226950957053	1	FALSE	6.42885927141055	6.30223678646859	5.96888562853967	6.48838164604905	6.55985733529656	6.47930171101861	6.42913554375986	6.72351760626245	6.57181785715366	6.22505315554048	6.46451634478502	6.43657996568056	6.33463620429535	6.51487498011207	6.63554836017925	6.77995568173139	6.33477383934336	6.18243606928452	6.41996691742942	6.69031931079644	6.28157585689609	6.69687018448984	6.66868646711416	6.7330424461321
MTARC2 (mitochondrial amidoxime reducing component 2)	-0.25996408457572	0.243573243391415	0.243573243391415	1	FALSE	1.67535527893851	3.41322848836045	3.05115106878237	2.55005104628121	2.91761124565877	NA	2.3487649734629	2.00304087953537	3.76216806876074	2.67711354719704	1.72276327646067	1.63905152559566	2.79198072666678	2.74786213256251	1.95659198628929	2.44895379614947	2.43863086044901	2.73547885247061	2.73143091193042	2.72534853300421	1.80827795154583	2.38603007993464	2.34787255057705	1.91169925066281
MTDH (metadherin)	0.082974643340807	0.298520322593184	0.298520322593184	1	FALSE	4.95368429549338	4.63426798651932	5.36222439228574	5.14945855163876	5.47934051852821	5.34030945480363	5.10687172919216	5.19575310243447	5.28011375360941	5.09216091516871	5.02909503890482	4.88393844790833	4.90209770444416	5.21093039690146	5.06961624845472	5.12123925006607	5.09208901314658	5.21119135075157	5.1692555959659	4.77027934320973	5.26788781465684	5.25212798758005	4.71553649544648	4.96174370218368
MTHFD1 (methylenetetrahydrofolate dehydrogenase, cyclohydrolase and formyltetrahydrofolate synthetase 1)	0.139672673178817	0.0851486956420235	0.0851486956420235	0.361848094079787	FALSE	6.76546844451592	7.00032682357362	6.85785661950433	7.25014679666728	7.06095526928323	7.05102400302447	7.14346484959575	7.14928985495654	6.8420234212246	6.93745033029198	6.97089965791316	7.21046679530516	7.06546460518425	7.01272509106555	7.23166280344048	7.11522056133921	6.84120579149469	6.94033121774115	6.87737616854864	7.17515529734801	6.97153205832696	7.09554471344525	7.21846152351262	7.22943410910003
MTHFR (methylenetetrahydrofolate reductase)	0.223405266048129	0.250357992417008	0.250357992417008	1	FALSE	2.25257612449796	NA	NA	2.5104454938969	2.98519801555982	3.52231944890936	2.78972716504738	NA	NA	NA	NA	2.96420823195329	NA	NA	NA	NA	NA	2.68111863324419	3.35456499895441	2.92253469168498	3.20926775292186	2.77811183267067	2.74125555541142	NA
MTMR10 (myotubularin related protein 10)	-0.598463113986692	0.227036628162459	0.227036628162459	0.716857267930655	FALSE	NA	NA	NA	3.99142660805332	3.69328622074641	2.55310487543533	NA	3.07546246279827	3.93943346830942	3.70511534339659	3.79802977133958	2.99757784691954	4.2330674166902	3.90381919707563	4.61175665945959	1.03911733251175	3.65727414074358	3.7450759478194	3.71372880291989	NA	NA	NA	3.92580008507656	0.819537395014994
MTPN (myotrophin)	-0.117340486023331	0.298520322593184	0.298520322593184	0.96545637577412	FALSE	3.7578766597479	3.86085357386507	4.0368110055389	3.97652861048493	3.90696753729227	3.53923327086604	3.39142404929978	4.05667022618442	3.40925514668484	3.81022714615828	3.71725417593877	4.10011984675538	3.83206972277343	3.8656615208898	3.22773645575794	3.77748284026239	4.06143924143402	3.82537860389293	4.17514930785969	4.11557431862605	3.88858740506753	4.71243070292057	3.44624299409453	3.79387507929808
MTTP (microsomal triglyceride transfer protein)	0.37638866903871	0.0676736252256438	0.0676736252256438	1	FALSE	5.45387968907239	5.51401492219224	5.12180286433939	4.85857287614603	5.31626161675958	5.36956419553557	6.45392083216944	5.54398453525927	5.54900680812355	5.47917881368428	5.22721352097066	5.14310765971074	5.27307943454778	5.50345686963207	6.42880066138289	5.49323421628248	5.51096508307882	5.63708562931401	5.18791815188007	4.72600284615475	5.31523290549649	5.43257530538597	6.3923380325607	5.40296428811923
MVD (mevalonate diphosphate decarboxylase)	-0.0574378263875832	0.420325906712919	0.420325906712919	1	FALSE	4.96508238707886	5.4464514437628	5.26407847904394	5.1438954009813	5.42564392676427	4.92410463759287	5.50902437018142	4.58006707495349	5.21151845010149	5.22198531780225	5.66595834489556	4.6632421354154	5.71432795502741	5.22599208819775	5.35836461122099	4.66672251207187	5.5000403588318	5.58174290318136	5.08732705179748	4.48403498577795	5.0817742113706	5.26584942144085	4.799729742701	4.99450279049668
MVK (mevalonate kinase)	0.136909001193149	0.260163676031091	0.260163676031091	1	FALSE	6.6769161591628	7.54017454512731	7.72625903795137	7.45657619317051	7.5475577927881	7.75744334892514	7.45912009403085	7.19950549290464	6.95778694139702	7.4546776558148	7.71298088790203	7.60682713235503	7.26569005061322	7.84881695578334	7.60988790427125	7.24810783905358	6.83541884047548	7.6647032668717	7.63629834607987	7.21041808901113	7.70496185350571	7.71143295753682	7.65525163797806	7.11416918224613
MX1 (MX dynamin like GTPase 1)	1.25671416828967	0.00584258190872007	0.0537206763190475	0.00584258190872007	FALSE	3.00919486779883	-0.157745210794652	2.48557366544258	3.60408318788851	3.7235585614721	4.33732575119418	2.63347538567572	4.86061523826439	NA	NA	3.23779619496999	3.70903692850884	NA	4.08283881472489	3.35862131383152	4.68955077144969	NA	NA	2.86255057629973	3.87970576628229	NA	4.39910955575209	NA	4.68430259568812
MYBL2 (MYB proto-oncogene like 2)	0.523725185725424	0.213916697183202	0.213916697183202	1	FALSE	NA	NA	NA	2.02965783463938	NA	3.13902902271408	2.65835545938924	NA	NA	NA	NA	NA	NA	NA	NA	NA	NA	NA	2.72027627601309	NA	NA	NA	NA	NA
MYCBP (MYC binding protein)	-0.295193388439532	0.225559524969772	0.225559524969772	0.42406799822823	FALSE	2.77178207252279	NA	3.05005758898304	3.77277246825096	2.16013926980109	2.60902917777729	2.09969243789465	2.25594480337566	NA	3.4340944151184	2.33568333050012	3.10737318689104	NA	3.35124668805179	3.11461689275407	2.98648557117211	NA	2.04542549615145	NA	3.43235815907366	2.5381333576317	2.55153816544158	3.2656079208894	2.75106517892656
MYDGF (myeloid derived growth factor)	0.48457026046137	0.0606641841534308	0.0606641841534308	1	FALSE	4.74090058371935	3.57454963089938	4.37082687511493	4.37494208960248	4.23570408680418	4.33520453432598	5.59643428527711	4.58682477935277	4.44380553873658	4.30438691797006	4.51633038682594	4.34411833452143	4.43492174035228	4.96617664435471	5.36515709553796	4.91011861846275	4.88954168441229	4.22740223063906	4.30830990287925	3.39270209016962	4.05104140995421	4.50222238279805	5.68909504389167	4.62975876991515
MYEF2 (myelin expression factor 2)	0.199443845071984	0.195730313822717	0.201269094914978	0.195730313822717	FALSE	NA	NA	NA	4.89126363182508	NA	4.6502360867643	4.4585591801671	NA	4.21036548436657	4.30288928903991	4.1515990822694	4.72972677519309	4.15151790566078	4.84518391621417	4.59236135276595	4.6363578060359	3.94714246537322	NA	4.15547400652005	4.6645738592626	4.70560197813947	4.632198405986	4.2320697446963	4.90664531660226
MYG1 (MYG1 exonuclease)	-0.0674862585073879	0.385168790202053	0.385168790202053	0.557607172371942	FALSE	3.84457647305984	3.83391219370971	4.16140401638112	3.62915841805576	4.07166829391641	3.4369613378336	3.92920395511958	3.69550392607345	4.12939842793186	3.52980845560847	3.45518910955336	3.36289064266586	4.14277284147084	3.90272963923338	3.96929787022507	3.62862197013203	3.75737534064231	3.93601597394774	3.8810184918	4.19906766020979	3.8160057140627	3.29876680684388	3.15115417837562	3.86729356819062
MYH9 (myosin heavy chain 9)	-0.26426672759336	0.000254847544318556	0.147380109109992	0.000254847544318556	FALSE	6.90067363085852	6.43333005213636	6.65969626580899	6.66249036391378	6.75136998793349	5.76222920627035	6.94574814562888	6.044053078406	6.75539502780358	6.3437222671191	6.71646967467752	6.55109760615911	6.7018123996035	5.73761375962643	6.92914002880258	6.14750411955382	6.91358357839563	6.50264407247063	6.60830953429498	6.56928904946737	6.74551971124025	5.75684183113943	6.94347598157669	5.98019214220383
MYL12A (NA)	-0.37085835787466	0.0628042589966931	0.0628042589966931	0.453003432355777	FALSE	5.08185514881525	4.99292247917538	4.97607030069573	5.03531158523126	5.07551123873353	4.433380131977	5.54701480803702	4.55116529859506	5.61718679661688	5.26684649560664	4.97078464623086	5.18395489745808	5.00211290193629	4.40405158274483	5.08819673173836	4.23033368634698	5.56234318035629	5.07539999296394	5.23001851371263	4.90847188425515	4.87642854041555	4.25543275115211	5.56081887367953	4.4264190812659
MYL6 (myosin light chain 6)	-0.327752074943155	0.0108162915344013	0.127152613913505	0.0108162915344013	FALSE	6.06922095893084	5.70481941134087	5.82921532453273	5.73797602845279	6.00882747911235	4.72612822229262	5.95100022826112	5.32041607977579	6.23028564618581	5.76591128305942	5.6357572929141	5.8205823499379	6.10968650813444	4.44646798609733	6.25225668979435	5.30243604124151	6.07189778694316	5.43206078263823	5.76559043755986	5.70836383669307	5.8365679908198	5.10413114501172	5.79238947193164	4.98834839739826
MYLK (myosin light chain kinase)	0.136282342781956	0.136536408429456	0.136536408429456	0.94578947529836	FALSE	4.71621173843209	4.5490776800458	5.10267492631884	4.99372869952355	4.97692722160238	4.9740198741091	4.92015035768987	4.6409679104499	4.80904394715526	4.67762099245359	4.94490996971036	4.93485142460307	5.09228356328944	4.85647283953181	5.09720203130802	4.75044036025328	4.9213649179195	4.59766822672261	4.82506308162261	4.91170596082102	5.20294266988066	4.99983768767766	5.18997474944983	4.91809041346983
MYO1B (myosin IB)	-0.03943989878901	0.0149413631973809	0.443717632734369	0.0149413631973809	FALSE	4.17715240288169	3.60896296428502	3.84528931419146	4.43265881449642	3.84312962826679	NA	4.16355508645725	3.06726353985368	3.79790530450827	NA	3.60292003037842	3.38907114435818	3.66434630125003	NA	4.47265022797335	3.11249330383749	4.10287645053129	3.59110490506478	4.14261765544658	3.71294788271935	3.87989197169576	4.25507768200545	3.97141479773162	3.72442108109436
MYOD1 (myogenic differentiation 1)	0.00504713475302835	0.481377825385929	0.481377825385929	1	FALSE	5.11603199344711	5.08268981754	5.23744899563932	5.52168209198951	5.17986133104377	5.22684373250047	5.37815437328175	5.16891877157623	NA	4.66936131401047	5.16219392032795	5.09052743259449	3.84049344706188	5.22690151819723	5.50064910908038	5.32165756420415	4.97367096567717	5.04329637923991	5.13893321445859	5.51567145711883	4.89937384238878	5.36650057278893	5.13502586388588	5.50873921689236
NACA (nascent polypeptide associated complex subunit alpha)	-0.204012049873281	0.224992766087705	0.224992766087705	1	FALSE	3.93197610426944	3.48020048373187	3.77007843799733	3.43238488653746	3.60471185195195	3.61953039353937	3.31708840059632	3.04943386474768	3.79906657754807	3.07110191193063	3.46890909211059	NA	3.47161669261754	3.8847639629966	3.19826154353052	2.52387805981587	3.74896565870053	3.28993477177505	2.68527637847303	3.80560201359801	3.3710709122154	2.91669064425346	2.98958410278843	3.58722095429149
NADK2 (NAD kinase 2, mitochondrial)	-0.202648359528513	0.00651686493268589	0.00651686493268589	1	FALSE	6.28742057939655	6.09066080425773	6.2968556537022	6.34265785239065	6.1105407293717	6.00642370436597	6.15203329955625	6.11867534326676	6.24630166745966	6.24398509282914	6.27663437763437	6.43099440142679	6.05728346446563	6.06965061633887	6.05089997257042	6.19362194761055	6.3171430443045	6.20598282734755	6.33568333050012	6.41354669581411	6.05502207606218	6.07110405773652	6.00047105318932	6.17035974818706
NADSYN1 (NAD synthetase 1)	-0.10756459459259	0.194254580663089	0.247761237852977	0.194254580663089	FALSE	5.5743346704354	4.92641223602943	5.12286318837402	5.28018429514379	5.21839371107679	4.96439401113543	4.82471694557467	5.0336872878706	5.6611396084777	5.14370768821336	5.39916083765748	5.20011588083941	5.1477096526848	5.00750948667714	5.40528444883326	4.83927434612898	5.42018256741643	5.03183626602763	4.97542842229433	5.25191976850984	5.36772400745157	5.26992707099316	5.46231412717042	5.15557519871092
NAGA (alpha-N-acetylgalactosaminidase)	-0.0499196433042577	0.443310291661773	0.450948268186223	0.443310291661773	FALSE	4.68491970023628	4.18254134685632	3.95089761273229	3.6743137531393	3.46851815315755	3.86407716443214	4.86574564117421	3.28572771332989	4.78175312216434	3.74946990809063	4.00440251255086	4.06568431773016	NA	3.94044868287616	5.07711906542166	3.22203015635244	4.70870042185497	3.89164276780852	3.1443580494679	3.62152444367146	NA	4.47939872783537	4.69070203039492	2.99054286223561
NAGK (N-acetylglucosamine kinase)	0.127882018481226	0.130840096363163	0.378584732534678	0.130840096363163	FALSE	3.43078036164101	3.4764724202512	NA	3.83417521186478	4.00853170805261	3.5170488761603	3.37488646279954	3.78289078063622	3.95745962305711	3.62984617896092	NA	3.67508197942648	2.86376206620983	3.72622088460951	3.88528150074267	3.76983519951239	4.34405440274859	2.99480778595683	1.93508629605181	3.98832112725638	3.59371230845658	3.55187280213141	NA	4.12535353991904
NAMPT (nicotinamide phosphoribosyltransferase)	0.068517271737556	0.195730313822717	0.41200571418984	0.195730313822717	FALSE	4.67526832561861	4.47809816015626	4.78767275436829	4.17328736863307	4.79322482650438	4.83348215690791	4.69180213291815	3.29934284682334	4.18711845152108	4.85830929526276	4.45971357238707	3.93903846963212	4.6120870561955	4.60074549796208	4.68694867350689	4.05542995166257	4.61685756586197	4.57738652850345	4.80631890121555	4.2665092168135	5.15587063929305	4.72051378703711	4.77228157880356	4.42605672320985
NANS (N-acetylneuraminate synthase)	0.0281476541358689	0.438147125483948	0.438147125483948	0.94578947529836	FALSE	5.19640245895775	4.91178264612708	4.93876566931973	4.28832164526686	4.7964731636047	4.6973345845872	5.08530142362107	4.94847937194197	4.98795747610041	4.90647696374006	4.6964501490843	4.92725174160908	5.18494276625564	5.12491948566781	4.90291289678089	4.94566388180099	5.50836526383522	4.86457741488176	5.13576468453033	4.76477076438708	5.01556893165097	4.9892434808711	4.96412134193596	4.80969739875178
NAP1L1 (nucleosome assembly protein 1 like 1)	0.170701206683332	0.225559524969772	0.225559524969772	0.94578947529836	FALSE	5.47592793853349	5.14776662698305	NA	4.85797602030851	5.26615686364662	4.89604413887371	5.45095387698514	5.69993746187334	5.25334641297204	5.01596581978325	5.01179974636352	4.93939585404685	5.19159028524696	NA	NA	4.95179758203277	4.68700468201054	NA	5.17823260013443	NA	4.80850861667397	5.56445743534572	5.27428030060745	NA
NAPRT1 (nicotinate phosphoribosyltransferase)	-0.0769082364735518	0.29987715220052	0.29987715220052	0.649433446383277	FALSE	5.9006760457322	6.22525178979347	6.11675773441898	6.29970074054428	5.88590620463071	5.81971926952684	6.17262152183028	6.21510000492587	5.80818165853902	6.16912729118503	6.15593133876956	6.20239225280674	6.04682716095284	6.29063635417046	6.25948906337816	6.0180577108608	6.01517193430396	6.10567807789454	5.73724058169946	6.40098528694633	5.68067879765192	5.91500214476742	5.92080063180952	5.98935703044613
NARS1 (asparaginyl-tRNA synthetase 1)	0.177211781434934	0.114865162490795	0.114865162490795	0.94313920287879	FALSE	5.11926071362258	5.19481987863102	5.08770892706236	5.03781268187678	4.83681790452898	5.5724319341518	5.6074575612388	5.47929524299885	5.18627868502015	5.46205559169436	5.14324646400017	5.19841950245453	5.15331084461642	5.39983417089182	5.09875219766799	5.46123058650865	5.30163154132206	5.24460549305996	5.29600947831253	5.0845873170416	5.05503943481999	5.71036563852617	5.55821558342304	5.55022655194478
NAXD (NAD(P)HX dehydratase)	0.118786541293672	0.225559524969772	0.225559524969772	1	FALSE	5.63531907972076	5.83559821872436	5.65987604924885	5.25125705328603	5.67442392835726	5.78461129116049	5.45488982422764	5.61220798608377	5.52722988916148	5.80196826308106	5.92068870073948	5.15385396542936	5.75731933141387	5.9915218460757	5.80827434711056	5.80373075495798	5.47612566101382	5.60332071345963	5.71077337873263	5.23503770964215	5.73000948814076	5.48376096993116	5.41565051441473	5.72008689588974
NAXE (NAD(P)HX epimerase)	0.0131823655943152	0.459154754838106	0.459154754838106	1	FALSE	5.02304682964556	4.86130034702039	5.3961560632165	5.25182889986055	5.09168291092857	5.31273777111991	5.07623840358809	5.02031550747807	4.99875062628262	5.21340949904589	5.27703627261111	5.11983754846302	5.22951486330609	5.12630799983997	4.72187024329016	5.01779277210626	5.01260442758395	4.92520666765954	4.62557442875873	5.14860063590714	5.24630926913334	5.2282068580809	4.78837250113786	5.15219153317756
NCL (Corpus luteum number)	0.231361242444014	0.000566627589174823	0.0982168299877165	0.000566627589174823	FALSE	7.23963671422046	6.69024946049838	7.37115805831965	6.95669559134382	7.62691362939717	7.28121603492904	7.38985931330753	6.87591518655522	7.20250587922498	6.538432627	7.34638075975286	7.01265805704392	7.40291825600527	7.35438163211332	7.38700058082312	6.94219778142027	7.26566192452189	6.7141493347906	7.146594131097	7.0503928599799	7.53473864089923	7.24645559354538	7.42503122651458	6.8442224316115
NDRG2 (NDRG family member 2)	-0.164250446062205	0.162455134062622	0.200250742660559	0.162455134062622	FALSE	7.14334239445452	7.78997698142285	7.76069333843562	8.34436693115419	7.56544485625942	7.62333283245184	7.62572345256053	7.66751607879617	7.31187543910074	7.69925316854547	7.65635335245763	8.20958983032716	7.46896609519129	7.4363284380468	7.52190661189487	7.89524202299072	7.41536995709245	7.87539919241094	7.91820731771754	8.03998279028819	7.34052666406976	7.56865539440196	7.77936479265973	7.70039810133774
NEDD8 (NEDD8 ubiquitin like modifier)	0.139471182853219	0.240096743257397	0.240096743257397	1	FALSE	6.03438741259916	5.56017384236928	5.46196394774579	5.92267121451738	5.94170965583753	5.73252428103901	6.22007839008945	5.90524257784759	6.2318221384542	6.04327450341953	5.54559776627561	5.79418189683192	5.88270662435268	6.40484693603365	5.84727537863749	5.99432175379634	5.98203526135794	6.15538495152046	5.5066400222572	5.3278310517456	5.44928073157847	5.68952002135847	6.00985548398971	6.16225636877231
NEK9 (NIMA related kinase 9)	0.17925648682026	0.36570780492597	0.36570780492597	1	FALSE	3.06415511392614	2.64204302589794	2.43427593353683	NA	2.80906864992099	NA	2.86928710492665	3.12936215690225	NA	NA	3.2127062872197	1.90936221830582	NA	NA	NA	NA	NA	2.55435554595644	2.72747614496283	3.50882160029859	NA	NA	NA	NA
NIPSNAP1 (nipsnap homolog 1)	0.0719059923435088	0.418898998276725	0.430014241786798	0.418898998276725	FALSE	3.53943181143483	4.09143750209847	4.91207017972705	4.16497126843436	4.41261218499661	4.28751662140577	4.49656461035923	4.29154462320587	3.60787473591132	4.05512622547622	5.18358576084205	4.37110577128879	3.67952513903782	5.14168210188161	4.41723818411278	3.54695617814141	3.5988534854384	4.11414210692327	4.92282579794694	4.17806922737357	4.42513028336581	4.68762623042499	4.73171546309613	3.48425416098935
NIT1 (nitrilase 1)	-0.276360316180722	0.0424136925033617	0.0424136925033617	1	FALSE	5.25082896679193	5.02738409983858	5.21450175346109	5.74771231857135	4.72605735885784	4.80388829233782	5.26686148394527	5.12843363787911	5.04971788436005	5.28667788493696	5.25488877982811	5.56587740189684	4.76794076670766	4.66022699045538	5.23123654377125	4.99570158518629	4.95296251139493	4.9324344619746	4.95882411956068	5.22059695259062	4.73416766115076	5.19121519981401	4.73029758087794	4.91005624005374
NIT2 (nitrilase family member 2)	-0.0402481882040723	0.353354957876937	0.353354957876937	0.754335672825578	FALSE	5.95907460114051	6.14801281147588	5.72183744085031	5.99843247208123	6.10219199334979	5.98006644114569	5.93044403859531	6.08061076646761	5.86803479798067	6.17999067460005	5.87951708628486	5.98314182822712	5.84529182357326	5.91319101352481	5.81961709565704	5.86049605569739	5.90967711325429	6.02452136932575	5.89963727704203	5.93701240225638	6.01672584561442	5.8553444252357	5.75969647674981	5.86223564045938
NKTR (natural killer cell triggering receptor)	0.498109343010972	0.0904414374662659	0.0904414374662659	0.46647508139342	FALSE	6.02166849135162	4.5980793061172	5.21792087293634	4.67183116873412	5.19927186777665	5.03539957080427	5.30834267100558	5.0186608772799	5.3761896523644	3.41431146067699	5.02521930981944	3.88756426197254	5.47780035286626	5.48589369532831	4.57943361143515	5.30724635522662	5.63979651018494	4.60004966863027	4.80434789326392	4.00021638802744	5.90424563610972	5.57020181359779	5.2227852446263	5.12522540415433
NLN (neurolysin)	-0.0254792244849952	0.447611627301817	0.447611627301817	1	FALSE	6.05600251855342	6.22798745873459	6.67081201636993	5.87480434162133	6.20004523821653	6.04069082490899	5.82577036615303	5.98955912658017	6.00891037375736	5.68226708541495	6.47193203188892	5.73401045492977	6.13608882527131	6.09142480740276	5.37859832107178	5.96213947630852	5.71857534290652	5.74282275216541	6.19490850176672	5.8867232798494	6.09609103743562	6.25769709318817	5.82753706194306	6.15836328565844
NME1 (NME/NM23 nucleoside diphosphate kinase 1)	0.0106445011626163	0.463067663794873	0.463067663794873	1	FALSE	6.15569459636777	6.07678567417671	6.07726650236282	6.41442478734839	6.32070850222731	5.89760589429871	6.12069200203545	6.42859634495518	6.11047600170886	6.06395155760958	5.85236346117674	6.36564355079503	6.34690903506422	6.0280673925042	5.90881530902756	6.4222784206375	6.19100984858729	5.97599237355018	6.17994092845072	6.14951748920317	6.12981465514987	5.94928745924546	5.81947914945354	6.36854662068967
NME2 (NME/NM23 nucleoside diphosphate kinase 2)	0.0914521276654002	0.213916697183202	0.213916697183202	1	FALSE	8.61472088510644	8.49051397463085	8.27973128419631	8.49332709801001	8.46428434666009	8.52129027602268	8.41669620822983	8.61585397745321	8.43948185289909	8.48471818684477	8.03233230836827	8.4742859575203	8.41165503847484	8.3878191703343	8.31494118308921	8.60933389802269	8.36791704057231	8.41571642057036	8.13425174869364	8.2628371488865	8.41329789065122	8.36806114348482	8.44034596606025	8.62368033980051
NME3 (NME/NM23 nucleoside diphosphate kinase 3)	-0.00270000781682992	0.480106181528083	0.480106181528083	1	FALSE	7.37408311172109	7.70929752931851	7.3067817176715	7.8797792712902	7.6518051410626	7.40507336972807	7.51408279860693	7.41791157136888	7.52190661189487	7.56733248351843	7.56112753070955	7.38046106508897	7.61925893099194	7.66066625994054	7.40365970577899	7.35746403272618	7.46614581516421	7.3721511520221	7.61691636257881	7.77902984806127	7.72288265179577	7.66762961257709	7.568024502016	7.5141538286446
NNMT (nicotinamide N-methyltransferase)	-0.683284963455677	0.135888025752897	0.135888025752897	1	FALSE	7.13743179707144	6.88498857765124	4.61162684003728	4.77577223537905	4.95323264063079	4.31439200511923	5.13323059564055	6.03543036448715	7.14056395304546	6.6369305264549	4.47230579845004	4.85827945288285	4.91775157621783	4.08169752960271	5.33602625098288	5.98600583150883	7.0730061317338	6.70720726145167	4.48780788427173	4.95945487891788	5.19559170183079	4.38022380720665	5.0635288277505	6.1488446449013
NOLC1 (nucleolar and coiled-body phosphoprotein 1)	0.0299120950319913	0.476306710890145	0.476306710890145	1	FALSE	1.72482050406921	NA	0.622105718122138	-0.45728036167023	NA	NA	-0.413995288202889	NA	NA	NA	NA	NA	0.672434394147275	1.28459704436986	NA	NA	NA	NA	-1.20536371708405	0.453659800470262	-0.372294184246674	0.697515854716793	0.135705592800367	-0.201460026890528
NPEPL1 (aminopeptidase like 1)	-0.624894128645461	0.216023095149073	0.216023095149073	1	FALSE	NA	NA	NA	NA	NA	NA	NA	NA	NA	NA	NA	2.0381903265976	NA	NA	NA	NA	NA	NA	NA	NA	NA	1.41329619795214	NA	NA
NPEPPS (aminopeptidase puromycin sensitive)	0.00925700453806192	0.458131478798079	0.458131478798079	1	FALSE	6.26030611090388	6.22086196666754	6.02288708977897	5.98731404358475	6.2614048183864	5.94174720982329	6.18458181632718	6.35935424725207	6.21250124888584	6.20918234745728	6.11923995986992	6.16013967327715	6.17667382827591	6.11370674927411	5.99703492186352	6.16222413765469	6.24156183552552	6.17417069090024	6.18567430527999	6.07347750967897	6.12188158704228	6.11785708744735	6.15344867074892	6.38848576217107
NPM1 (nucleophosmin 1)	0.23856913963888	0.163015787406497	0.163015787406497	0.20716464231632	FALSE	4.68251711654028	4.94195139251363	4.94049566625235	5.62108188524189	4.65571245729607	6.02352594315126	5.5423385412362	4.96985041172239	4.67817334104164	5.09605518467528	4.59302503333375	5.55571800920352	5.06710517898635	5.71962976340932	5.23710094769886	5.2378351923181	4.70699461570865	5.09909738836431	5.03543036448715	5.43834275944655	4.98903906911183	5.54608261911153	5.13506691940481	5.12842538902884
NQO1 (NAD(P)H quinone dehydrogenase 1)	0.325202628845151	0.152262264878866	0.152262264878866	1	FALSE	NA	4.17603548175064	4.94629106116026	4.8686620749575	5.32359344610429	4.90218455158424	4.3188952496983	5.08904893360437	4.02708326002007	4.14873077917319	4.74841829501267	5.11162813739106	5.26723239571531	4.76714097172842	4.32624250892002	5.08543315466686	3.51403386476875	4.24551087462333	4.98281108789131	5.08005641514278	5.229214896324	4.98856199567781	4.09120898048323	4.89468682369848
NQO2 (N-ribosyldihydronicotinamide:quinone dehydrogenase 2)	0.127593277910741	0.00699806397520127	0.227036628162459	0.00699806397520127	FALSE	6.34689131084114	6.84276517645897	6.98067656020244	6.87937494739362	6.82764121673657	7.11416918224613	6.5247798918671	7.09094867565922	6.28537262481429	6.90456839314563	6.94925477085653	6.87796505372071	6.72711722149729	7.13082793414513	6.54107337712144	7.07821486677679	6.47610135233379	6.85111186655683	6.8127164100415	6.92724462920703	6.82804760255384	7.0889366074369	6.68934109873566	7.02406475572529
NSF (N-ethylmaleimide sensitive factor, vesicle fusing ATPase)	-0.0852030780281083	0.282071669098068	0.394140458540975	0.282071669098068	FALSE	NA	3.79164739640314	3.82902753738771	3.15038095328205	4.04110277181913	NA	2.70465288830054	2.98277458776061	3.36092607368487	3.31378277114491	3.07063319144138	3.20568183629959	3.64655439016293	NA	3.36622428253138	NA	3.27353976036364	3.4704978200435	3.42103474332789	3.04752617431242	3.27795797539081	NA	2.88819772182308	NA
NSFL1C (NSFL1 cofactor)	0.0172613089966124	0.437984129981549	0.437984129981549	1	FALSE	5.02873710324011	4.82486457257502	5.03664399184629	4.91207017972705	4.76534909351215	4.9089761862206	4.82213867468467	5.10546018231033	4.94380883132625	4.74312715259193	4.93796107837832	4.74915879631265	4.91922565397492	4.76199261630401	5.07215297463617	4.97164930939226	4.84732048470577	4.95183021285843	4.97196652921085	4.72702189297538	4.8838065171099	4.79431188458201	4.87128676324408	5.0052966777363
NSUN2 (NOP2/Sun RNA methyltransferase 2)	0.320834495727809	0.0628042589966931	0.0628042589966931	1	FALSE	3.8438230891269	3.72729968995648	3.2237901277506	3.0841187050836	4.15025908379569	3.962289888291	4.19835270601498	3.70021774798281	3.42669414420365	3.74503290895419	NA	3.82103666410392	4.02680891020639	4.1277075584508	3.30245358896719	3.98305743962244	4.12904392195549	3.5584023446207	3.24927845819075	NA	4.14363830992204	3.55315158006799	3.77836629682616	3.89393490332174
NT5C3A (5'-nucleotidase, cytosolic IIIA)	-0.160309159013192	0.230113042415528	0.230113042415528	1	FALSE	6.00447667294926	5.39724165252412	5.44542544840253	5.9689570307853	5.33269719393531	4.5907157827172	5.40198877508416	5.69512247837724	NA	5.33994974131629	5.54712897520692	5.27512999922424	5.5133359823465	5.33364913721614	5.78222244945654	5.34795615012098	5.44270468518122	5.83991173193715	5.48026512205446	5.57331695808094	5.28948407490886	5.57616232627015	5.94137632137056	5.16013362112433
NUCB1 (nucleobindin 1)	0.986995800849195	0.124894956129472	0.124894956129472	1	FALSE	NA	NA	NA	NA	2.80237315477899	NA	3.49400591388673	NA	NA	NA	NA	NA	NA	NA	3.76063612735917	NA	NA	2.36534259782577	NA	NA	NA	NA	NA	NA
NUDC (nuclear distribution C, dynein complex regulator)	-0.0603977639733321	0.360515507386815	0.360515507386815	0.46934801375828	FALSE	5.26166996316394	4.92133635177498	5.03128490776451	4.8942260157649	4.84068478258805	4.50752192920868	4.78546685416768	5.09160675403478	5.12318610102064	4.89295439275378	5.41444339236911	4.86220835931645	5.1156200926423	4.91940206073902	5.0838047945303	5.15636425430018	5.34066551843186	4.61232300754689	5.03276648100132	4.89288641187614	4.84432036666208	4.87899502472684	5.1774314981058	5.15395932339883
NUDT2 (nudix hydrolase 2)	0.0202395130868903	0.116536805878304	0.464809342386077	0.116536805878304	FALSE	3.34765148437438	2.81357599333014	NA	3.84567069014449	NA	NA	3.64757930556373	3.66739260066711	3.13925500672776	3.2993413813646	3.03023365574836	3.6199059547841	2.99824786535217	3.43851908675208	NA	3.56568246780327	3.31754430455547	NA	NA	3.70762417706109	NA	2.68642432846201	NA	3.56512188552259
NUDT5 (nudix hydrolase 5)	-0.15322158203212	0.115896505664865	0.115896505664865	1	FALSE	5.89741712069014	5.9596820702417	5.71600864979206	6.08026538796329	5.92906189279043	5.70390080568174	5.86983193381719	5.55615041429428	6.03397134169189	5.70613542874745	5.93871157347417	5.974983524719	6.11113775731463	5.76546579237865	5.6404907881122	5.67348010385606	6.16143828139236	5.67099042001317	5.67059393750846	5.87367787784643	5.50551306178544	5.89257560135009	5.51841553888622	5.67919293942775
OACYL (O-acyltransferase like)	-0.156533520268994	0.256272467329903	0.256272467329903	1	FALSE	4.00285551174159	4.08681772749	4.65542625143711	3.92793436900039	4.16621732394652	4.70923548577626	4.03697799989941	4.43251851642964	4.64620874891493	4.02710980723351	4.61663411648165	4.30355428206782	3.71807662119059	3.84545994221195	4.00560658556402	4.00491481568414	NA	4.24225951071219	4.22584560095376	4.32528566428152	3.23372090151167	4.48208673141227	4.36489455153573	4.45999547104385
[truncated: 478 more rows]
