# Supplementary material for: Proteomic Changes in the Cytoplasmatic Fraction of Weaned Piglets’ Liver and Kidney Under Antioxidant and Mycotoxin Diets
Source: Antioxidants (Basel). 2025 Oct 9;14(10):1216. doi: 10.3390/antiox14101216 (PMC12561714; doi:10.3390/antiox14101216)
Supplement: Supplementary file 1 [file antioxidants-14-01216-s001.zip › Table_S6.csv]

	log-ratios AM vs A	FDR PolySTest AM vs A	FDR limma AM vs A	FDR Miss test AM vs A	Selected	A1_run1	A2_run1	A3_run1	A4_run1	AM1_run1	AM2_run1	AM3_run1	AM4_run1	A1_run2	A2_run2	A3_run2	A4_run2	AM1_run2	AM2_run2	AM3_run2	AM4_run2	A1_run3	A2_run3	A3_run3	A4_run3	AM1_run3	AM2_run3	AM3_run3	AM4_run3
A1BG (alpha-1-B glycoprotein)	-0.200354155250555	0.0765251438584285	0.0765251438584285	1	FALSE	5.58827688922783	5.63818681489871	5.80741932664862	5.81789949181682	5.90084266225499	5.83755477169899	5.41412876610629	5.17718430221153	5.38336560813827	5.36397702265932	5.85328959148552	5.98828022107704	5.86697225030823	5.8109571587378	4.86684864744928	5.1852481149064	5.67832829882973	5.68182310315848	5.58038068726729	5.83882321921417	5.8061590506657	5.75073244039926	5.04067767573004	5.15849457094663
A2M (alpha-2-macroglobulin)	0.231317937726739	0.0464258468693814	0.0464258468693814	1	FALSE	6.74961471310524	6.89823254236361	6.69878799692926	7.06745587329012	7.27083725746706	7.53953882587712	6.78738022229634	6.58388458527832	6.71660685602166	6.93073733756289	6.79646797210271	7.08465959390272	7.28610489914061	7.63454244797897	6.88292422523068	6.63159615867888	6.71463018505699	6.93490566538133	6.76269429814201	7.09354961281063	7.34568023078636	7.53170115750621	6.97684475937224	6.75312312977726
AADAT (aminoadipate aminotransferase)	0.515689208713104	0.000432317409431632	0.000432317409431632	0.913279425149594	FALSE	4.21854870624678	4.94306801870387	4.2109810334289	4.8344331254102	5.6988463251768	4.78098194027602	5.22230225007851	5.02361908563644	4.81780230429575	4.50455048037726	4.23387272532406	4.72378788916311	5.43358377208802	4.94326498070093	5.33775746881989	4.67168400231556	4.65092536011202	4.880127144187	4.60740133698799	4.73560340783854	5.25957380179243	4.98401963308582	5.31101259133759	4.88272618532471
AAK1 (AP2 associated kinase 1)	0.0391787176330275	0.277469013155791	0.277469013155791	1	FALSE	4.67705151386774	4.59827586790765	4.06416718839848	4.88683787727587	4.35238424569452	4.45731849091101	4.55684628366013	4.52009532633723	4.42059019261123	4.48568442828527	4.61555754638991	4.3959402178453	4.9063903746177	4.77406487258916	4.92909977744603	4.33251460671219	4.72510854380947	4.63703054796503	4.48719690663492	4.57104572038597	4.38662473576475	4.48363522759323	4.64092743346811	4.69472978817911
AAMDC (adipogenesis associated Mth938 domain containing)	-0.0590405791181231	0.247997563415842	0.247997563415842	1	FALSE	5.53595029112508	5.49576230777221	4.84869303930963	5.18483568064376	5.45871993216411	5.12927065093448	4.93178704836717	5.18104290115901	5.40942827599672	5.24361577093797	5.22404799409797	4.80678803764624	5.0453555955959	4.78001081903207	4.76372493884224	5.1101418772664	4.67112350042758	5.05395845377016	4.89799546429458	4.81033512904258	5.05128508492068	4.96993327469786	4.92699567304275	5.12577919962434
AARS1 (alanyl-tRNA synthetase 1)	-0.0261523469108444	0.153712751024679	0.290195742496885	0.153712751024679	FALSE	5.6087087235357	5.681246846511	5.81596730095845	5.43943032210978	5.77223142477878	5.39153059595918	5.69083051202103	5.50335191570862	5.84125108772625	5.99911833414966	5.64961258516604	5.57616837426626	5.8639359732669	5.71626936648748	5.80998029778293	5.62991901578715	5.79354998953654	5.62125482158265	5.80767949192906	5.57688185985533	5.70145479630925	5.58937400261426	5.79732431726998	5.63083935641103
AARSD1 (alanyl-tRNA synthetase domain containing 1)	-0.351868700386499	0.0371792259228285	0.0371792259228285	0.913279425149594	FALSE	5.72124686936102	5.33758265658589	5.00704745607106	4.77719349582355	5.06597721575105	4.56078219716778	5.2938155555392	4.97162631973834	5.16462539773716	4.64617994173935	5.34310930278627	4.67488431322039	4.83966235363439	4.72447019643927	4.92217405705506	4.62470335433897	4.75807393971137	5.44654077011591	4.73793548049347	4.47968973914729	4.64859774153023	4.42164745991204	3.59973435340934	4.19849415363908
AASS (aminoadipate-semialdehyde synthase)	-0.0824510832654614	0.285790758051579	0.285790758051579	0.31432608297936	FALSE	2.74637511702473	3.53544335720694	NA	3.12708845219075	2.83534405084307	3.21699179855028	2.85686023258478	3.26883558547524	3.6121047538855	2.97818281380584	NA	3.21660696483411	3.44601796699818	2.47549998726495	1.93447498458466	3.24025173485765	3.1624565884597	3.4245862262511	NA	2.82938075998005	NA	3.97764627572151	3.71221057016548	3.12384660481477
ABAT (4-aminobutyrate aminotransferase)	0.30048679491937	0.0037739603557671	0.0037739603557671	0.410105437379865	FALSE	6.37289117200372	6.30973826618628	5.908308548686	6.45819167975668	6.52167581121005	6.80792158380811	6.34253874546824	6.5764631833352	6.39751035527959	6.53119584780922	5.90355893505342	6.57550445534195	6.57870478436817	6.94161107197369	6.60276566349913	6.64748720811378	6.44634225959756	6.4878641455164	6.13515929005091	6.48874796277578	6.5221263877485	6.96279191937525	6.51893006360531	6.59783803458452
ABCE1 (ATP binding cassette subfamily E member 1)	-0.0882736609996404	0.212031160032496	0.212031160032496	1	FALSE	5.00378211262842	4.85172405946745	4.35804454810502	4.68005424824506	4.99893561986891	4.54220232227274	4.84411946708183	4.8692150378732	5.42151955156806	4.89676106135033	5.19096245569146	4.61067644217977	4.50458225899101	4.34339360848355	5.08638466040796	4.8341044040015	5.33565117752548	5.12532874033662	4.77136269164307	4.66971278987584	5.07018750821939	4.9746990853076	4.74279311683481	5.04567885727838
ABHD14B (abhydrolase domain containing 14B)	0.609593161075882	8.51758187426779e-05	8.51758187426779e-05	1	FALSE	6.5588660813951	6.32685908560243	5.81547552287041	5.7107596056063	6.84787166717461	6.98531826033926	7.01462309516963	6.75523477583649	6.6663021281731	6.41596142987448	6.04144670120372	5.81605692994408	6.69164582430093	6.60552100189261	7.27309622372627	6.74395921180383	6.65596713276592	6.36523409938316	5.93444337424836	6.38877503952623	6.76829020676596	6.96128761724567	6.79915208079804	6.56526509845057
ABLIM1 (actin binding LIM protein 1)	NA	1	NA	1	FALSE	2.28054660151186	2.05497694231437	2.21102465731971	2.69800950571935	NA	NA	NA	NA	NA	2.0735323509285	2.66959828617544	NA	NA	NA	NA	NA	NA	2.28465330277727	2.61686109373255	NA	NA	NA	NA	NA
ACAA1 (acetyl-CoA acyltransferase 1)	0.474866773957748	0.00146808264364255	0.00146808264364255	0.01460279713044	FALSE	6.2866760369615	6.66283212679619	6.23458179163882	7.0761956393291	6.7290360702142	7.18480593322978	6.87953424003161	7.45243894097973	6.59001959055203	6.41778164391511	6.48696852751202	7.02215694218923	6.68210974024622	6.98042523154384	6.95781015264376	7.45103797803919	6.32546557073567	6.62763747756548	6.26383630634494	6.90417095815161	6.79792086344944	7.02379870059217	6.83551990138694	7.62228614682781
ACAA2 (acetyl-CoA acyltransferase 2)	-0.255590230114321	0.0452632913608536	0.0452632913608536	1	FALSE	5.58296238114696	5.79176459160256	6.12702239850605	6.08199571358584	5.31037284265882	5.86420100495585	5.52953675133383	5.41878701105567	5.23505303211445	5.94530804692505	5.82089630140406	6.17007928141242	5.57136433376757	5.98728447971906	5.23764401876485	5.17401085364715	5.13270021496382	5.42049250780989	5.91533206647869	6.23087546860111	5.40748871975999	5.75560065841792	5.70808512889462	5.42302344020368
ACAD10 (acyl-CoA dehydrogenase family member 10)	0.107175423484922	0.212374195374017	0.212374195374017	1	FALSE	4.13118611862798	3.95641913977314	3.97948578867983	3.55812066272863	4.16060561281752	4.07162539397377	3.87490513938539	4.66041526518371	4.4884700204388	4.1406641516325	NA	3.71990625006398	3.95561968761786	4.03695163365385	4.09297696341622	4.92249282843748	4.4497726462885	4.15241871008181	NA	NA	4.25924988589386	3.66185218983692	4.18259696209488	4.17540483726113
ACAD11 (acyl-CoA dehydrogenase family member 11)	-0.376598621954217	0.136249089928439	0.136249089928439	1	FALSE	NA	4.11267511469936	4.17572418538028	NA	NA	NA	NA	NA	NA	NA	NA	NA	3.28349512178146	NA	NA	4.4326120499901	NA	NA	4.14690770423842	NA	3.58940396668385	NA	NA	NA
ACAD8 (acyl-CoA dehydrogenase family member 8)	-0.0744932624450369	0.257128101655397	0.257128101655397	1	FALSE	4.36626625408015	3.98704794698133	4.1756922537492	4.06041060647784	3.8043427300218	4.23910012269631	3.82863158168802	4.7062708330034	4.59141612739383	4.86532994023715	4.68956195313854	4.01880328568427	4.50052164337954	4.02411574402303	4.7484827015205	4.80901306810329	4.93163105859505	4.4210886189561	4.79080852174059	4.58126084991063	4.45414956639375	4.31392059658442	4.76373556017067	4.3931141200195
ACAD9 (acyl-CoA dehydrogenase family member 9)	NA	1	NA	1	FALSE	NA	2.24017692326276	NA	NA	NA	NA	NA	NA	NA	NA	NA	NA	NA	NA	NA	NA	NA	NA	NA	NA	NA	NA	NA	NA
ACADL (acyl-CoA dehydrogenase long chain)	0.12248764096647	0.119303338791923	0.119303338791923	0.596730090576973	FALSE	6.09595816685626	6.23832448120964	5.66080599946025	5.89091357169185	6.0390286957705	6.39178146507955	5.98467137112227	6.07111907828841	5.80559943422247	6.07014671145117	5.81517320106114	5.6612564959509	5.70673774204146	6.34341670586062	5.75170739907187	6.02898457440859	5.86499828335842	6.1518750485781	5.60335929188297	5.63880079547321	5.90419745722438	6.2004043023217	5.81187429168883	5.73314008991582
ACADM (acyl-CoA dehydrogenase medium chain)	0.27943872128448	0.00205873692959763	0.00205873692959763	0.672300160304465	FALSE	9.32171618349061	9.61551193620444	9.61078863352202	9.54584291526464	9.64975016657911	9.95880933283028	9.87438355782517	10.1743140298748	9.52619404017692	9.59927129519722	9.6932499736335	9.57019725880467	9.54899910444395	9.9249742782384	9.74877148910163	10.038288015097	9.48503631277356	9.73172292909342	9.72740146737244	9.61315037567963	9.52422238670199	9.98507343321979	9.83341669153554	10.1323454911792
ACADS (acyl-CoA dehydrogenase short chain)	-0.0174185329979682	0.339069550401556	0.339069550401556	1	FALSE	5.19795972316774	5.99497564170471	6.27330327419793	6.0604884280406	5.59740006834612	5.23848117147476	5.71626113404907	5.79251701840166	5.34930157791791	5.515078478434	6.08652690756104	5.51144590023962	5.65403161676912	5.59560808741162	5.41653239351964	5.68643609470376	5.21144057603039	5.9215720055533	5.81485287579081	5.43653832506163	5.60805222046695	6.04362666381339	5.77622508512916	6.0392897636388
ACADSB (acyl-CoA dehydrogenase short/branched chain)	0.34654917379459	0.00056124271790919	0.00056124271790919	1	FALSE	5.817659068646	5.75313115453546	5.61492476022489	5.76299453496228	6.10133071169729	6.13627137881836	5.72807288221299	6.30227883334456	6.03633188812701	5.7564789319514	5.74700868278475	5.91548504804402	5.8256202879879	6.29017923989312	6.14025922478495	6.26062978977071	5.98825976755241	5.65217382931111	5.52789919648653	5.92443723535239	6.14431970505588	6.50583854218512	6.0464408566064	6.17413273115605
ACADVL (acyl-CoA dehydrogenase very long chain)	0.0758565753665195	0.236413503952185	0.236413503952185	1	FALSE	4.36725223412829	4.33285828112069	4.61715152548662	4.40979822782842	5.07603312358334	4.57007427395449	5.06833116130602	4.98960680805708	4.87390668511783	4.80617452084784	4.81627713751831	4.51189810171617	4.06000413676753	4.59290547379686	4.38988339902723	4.75941685914029	4.50233696728192	4.64802819645907	4.62873277463512	4.21107451157977	4.01853625839379	4.51653840738129	4.64826409593765	4.94617407077272
ACAT1 (acetyl-CoA acetyltransferase 1)	-0.236311929570724	0.00204046469822871	0.00204046469822871	1	FALSE	6.7110818623067	6.72839673750601	6.38869239477188	6.41264605465516	6.46918105797579	6.18069688486598	6.27195224734332	6.34759302370562	6.67826913509305	6.82737446381939	6.48268858414819	6.34641267448971	6.2556971075895	6.29069348327273	6.31788469126069	6.19444760200095	6.72336742721262	6.61392645415363	6.48962642252314	6.39202026569895	6.43430796382827	6.42733798892744	6.41152963064692	6.35743764011253
ACAT2 (acetyl-CoA acetyltransferase 2)	-0.585259591937409	3.93069602458338e-05	3.93069602458338e-05	1	FALSE	5.5143684759498	5.72036055859417	5.95979565248848	5.86348010395787	5.19428802546198	4.97747684938229	5.30697670145587	4.6403953447067	5.54547729985503	5.93774220848178	5.62348062475385	5.50992381786848	5.23289862838261	5.19411857919841	5.35994981094107	4.68974643849356	5.27711812638231	5.73664275503183	5.91335140354245	5.48762461814763	5.0249313118035	5.12011550879952	5.52658217949103	4.79877116368827
ACBD3 (acyl-CoA binding domain containing 3)	-0.548791130305112	0.0165398818523605	0.0165398818523605	0.727847192115151	FALSE	2.92941039410237	3.02146906706288	3.35147285789827	3.32531445082183	NA	2.71707207800134	2.78638935166429	1.38710331775172	3.75220266136871	3.88110661713976	3.53616482913413	2.66775590841037	3.13035763052911	3.18384535709198	3.46032319093225	2.72224304527957	3.39507651328359	3.84000996004033	3.76523769033304	3.3235718304826	3.35230655290634	2.58365867721857	3.7409383508171	2.2887867295229
ACBD5 (acyl-CoA binding domain containing 5)	0.136099873180094	0.276084853721649	0.276084853721649	1	FALSE	3.05103444720752	2.52267097361323	2.42218455115547	2.57080777650206	NA	2.40032205565293	2.93605179133256	NA	NA	NA	NA	NA	3.19368659822602	2.59232546944148	NA	1.78874416885193	NA	NA	1.92768031765165	NA	3.21278098085108	3.26231889214025	NA	1.69357393475236
ACE (angiotensin I converting enzyme (peptidyl-dipeptidase A) 1)	-0.29395483960703	0.0877889753229867	0.0877889753229867	1	FALSE	4.66050083648396	4.20116334041507	5.06628727826662	4.45784378062122	3.87912739623834	2.89078324983569	4.52146538929567	4.28876458605301	4.29052761833832	4.10792216270838	5.24616483048387	4.631348786229	NA	4.41914782771129	3.77251912681255	4.41681947919974	NA	4.10914321933149	3.94575750797263	4.63879210889124	4.43288593482448	4.49148756728368	4.28572771332989	4.72321996348011
ACLY (ATP citrate lyase)	-0.0550617926575766	0.19551085277781	0.19551085277781	1	FALSE	5.21590763926356	5.3858244458332	5.28679245479301	5.41915119940398	5.35706633284034	5.42014887423074	5.14552258131369	5.21524758726523	5.38458519051562	5.27997266019229	5.22015966966457	5.67228106525345	5.3279962747608	5.39103216486398	5.43224122059725	5.12001179851921	5.13949814564311	5.33460045278393	5.22847625023499	5.62214262582954	5.37921199264477	5.28577579151488	5.19469382746014	5.25970184150932
ACMSD (aminocarboxymuconate semialdehyde decarboxylase)	0.203079596588974	0.0500689512216884	0.0500689512216884	1	FALSE	6.3230998086638	6.28473805636738	5.71844382864206	5.58678875805399	6.11621710247459	5.93048898343459	6.0117975105127	6.37451788104629	6.04183434495134	6.21084470026755	5.55724771197243	5.8083026674308	5.99041488291105	6.09594762104802	6.17800745968112	6.37637547816106	6.28591262065711	6.27145369004217	5.54592204895757	5.97397856040967	5.96450953338891	6.31063459231733	6.49406193394798	6.20254897655992
ACO1 (aconitase 1)	0.128788778086426	0.0841585334749318	0.0841585334749318	0.127210969711272	FALSE	7.37522192941722	7.33722939987667	6.92971999719983	7.45560668970948	7.43466158436187	7.63676960773445	7.16201864735086	7.30686372340858	7.31232936230851	7.45991516831624	6.94196312627294	7.57813112115	7.47941651354411	7.62798613768856	7.28090993014301	7.33820153933845	7.29972088545307	7.11845317248449	7.1299732844137	7.49766026306498	7.56886816334905	7.58820491820984	7.21592122539727	7.34156774617819
ACO2 (aconitase 2)	-0.0191120990838605	1.2963748881129e-06	0.306887821889505	1.2963748881129e-06	FALSE	8.45311833006145	8.73133260926743	8.49592296383519	8.56318482977844	8.54619994753874	8.67038007492377	8.41747702784339	8.65565593613825	8.33610928977787	8.66744511564573	8.49066238168359	8.42703203084436	8.40860997218862	8.61437489388677	8.37960796692992	8.59303997757921	8.43532022169994	8.73807536613703	8.4619582198057	8.45245541480264	8.32671709858447	8.53506537337974	8.29997267308189	8.57617064225827
ACOT11 (acyl-CoA thioesterase 11)	-0.247672992059764	0.0475128790780206	0.0475128790780206	1	FALSE	NA	4.7306290881166	NA	5.80992629407022	5.25089716606693	4.98437516305845	5.42904680749999	5.28898969549466	5.32879697910161	5.55697499803242	5.34488174509354	5.62288936468341	5.43612851725925	5.06240238137677	5.01731175053018	5.19066621481445	5.11501242829007	NA	5.90432271897983	5.85115435363694	5.56241340016828	5.10345987232311	5.24604318671981	5.14230723331049
ACOT13 (acyl-CoA thioesterase 13)	0.314648656634207	0.0358317059283547	0.0358317059283547	1	FALSE	5.64498393640522	5.29278910989805	5.5184564558243	5.83600742082501	6.10914321933149	5.52643820450955	5.89845023280787	6.36800525073051	5.45261190673891	5.32359344610429	5.12205973308876	5.44663670707586	5.75504244997637	5.45388956352269	5.42363195171435	6.12263130907254	5.01025170855347	5.01446688326532	5.31590672180994	5.80516345349566	5.27872449656362	5.46271983628012	4.92571939464706	6.23431545353911
ACOT6 (acyl-CoA thioesterase 6)	0.720350457162004	0.116485276933766	0.116485276933766	0.358875567818531	FALSE	5.62326697952064	5.74615956600888	2.65754397476665	NA	5.12995062415814	6.05430150335943	2.27033158614113	6.14440128768869	5.13875713996303	5.26651296478887	NA	NA	5.58508873101474	5.89034697497776	NA	6.14242364943897	5.69449858013081	5.10275050119739	NA	2.76550716516473	5.32693276955969	5.97432280509404	NA	6.1791507296137
ACOT7 (acyl-CoA thioesterase 7)	NA	1	NA	1	FALSE	NA	4.05348499822689	NA	NA	NA	NA	NA	NA	NA	4.31025285819244	NA	NA	NA	NA	NA	NA	NA	4.20002561465184	NA	NA	NA	NA	NA	NA
ACOX1 (acyl-CoA oxidase 1)	-0.159584494656666	0.095191352819174	0.095191352819174	0.204747175595035	FALSE	4.92685813597788	5.08162510419043	5.32103695553201	5.41597156729406	4.9272327751257	5.18423664786958	4.75279140071385	5.26818733560149	4.95886123068714	4.79548644264813	5.34757353628959	5.31456964991059	4.38002981556649	5.17760690175841	4.75570479780807	5.15608105322673	5.0555167188297	4.79595392091037	5.06189713701189	5.24947947384549	4.63278586398604	5.17808118210536	4.69154533124627	5.30553283223929
ACOX2 (acyl-CoA oxidase 2)	0.0397574340288995	0.292693226689325	0.292693226689325	0.519632972603596	FALSE	4.92382424563354	4.95010442835054	4.9166056213415	4.90355893505342	5.21393046372921	5.20968339866035	4.5853051001113	5.54268522238964	5.05999548723148	5.02746372340858	5.14243386093191	5.05549936581374	4.87780313425916	4.94903060194944	4.5483009803242	5.33219949990184	4.89736629280571	5.07970663779819	4.65586126190697	5.10523806255627	5.01065901245894	4.9568976694799	4.57553622152066	5.39271582639399
ACP1 (acid phosphatase 1)	0.148344871045039	0.109283162456972	0.109283162456972	1	FALSE	4.69912960026818	5.00676926920299	4.65113781965517	4.8926581669272	5.32652656240106	5.05518263660302	4.84749588378871	4.39984100515107	4.94873632738895	4.73934587966965	4.59611817880091	4.43112816016901	4.84172158112846	4.5811825010383	4.99481955006882	4.94069767733654	4.68723429414514	5.02779986337572	4.53923327086604	4.88436836086235	4.59971650331697	4.83806934608593	5.57310181385746	4.88544258309545
ACSF2 (acyl-CoA synthetase family member 2)	-0.0481167539932935	0.24685670709891	0.24685670709891	1	FALSE	5.25665216356119	5.03306613817295	5.20178674737988	4.92864035888612	4.96848248505029	5.05176361238597	5.10882132868922	5.02078664092199	4.97594194785999	4.80150531662123	5.23087162689006	4.68448775477026	4.63397168379784	5.0171290984794	4.93213678230966	5.02830392652438	4.88193375373786	5.16150882444129	4.915310552145	4.97135041531262	4.5949426094399	4.98033611359585	5.32864979773979	4.80033047292464
ACSF3 (acyl-CoA synthetase family member 3)	1.31345637841166	0.00594544897410615	0.00594544897410615	1	TRUE	NA	NA	NA	NA	NA	NA	NA	NA	NA	2.79100551874351	NA	NA	NA	3.93972494559769	NA	NA	NA	NA	NA	NA	NA	4.12714624668414	4.24651449918368	NA
ACSM2B (acyl-CoA synthetase medium chain family member 2B)	0.212136957788373	0.0167267457147175	0.0167267457147175	0.913279425149594	FALSE	8.61991915633031	8.55613431642745	8.23260799769577	8.6046236479276	8.77843529409184	8.72472529647208	8.38079437247474	9.01150961577286	8.62372788692743	8.42461981596579	8.23686568092897	8.59065066930527	8.83128824001005	8.79768097779059	8.39797832625344	8.91891092888435	8.69940240825254	8.43131372988551	8.55036201540073	8.57479407165988	8.73163808593992	8.72688229341689	8.40228729753712	8.98853416152383
ACSM4 (acyl-CoA synthetase medium-chain family member 4)	-0.0228343384134989	0.31559879613162	0.31559879613162	1	FALSE	6.50668286113026	6.01266699509343	6.15505499531501	5.92576211367192	6.0099316033673	6.37722615046083	6.05150479223745	6.27133789552931	6.42230197116205	5.77848457583283	6.22301123054079	6.00105683777496	5.86956053209953	6.24388801221353	6.06656283345944	6.07000283995564	6.48345626767643	5.99483538622193	5.999747506274	5.93102111851142	5.91445689136763	6.19645950965342	6.09220320880196	5.99693552909702
ACSS1 (acyl-CoA synthetase short chain family member 1)	-0.125256534985053	0.227450774212072	0.227450774212072	1	FALSE	6.07332968499101	5.71603060669904	5.01723156467253	4.54152103446215	5.5557946862257	5.27526411642861	4.81516038941578	5.3560346177478	6.07473019772941	5.77494515450472	5.09173791062955	5.21708721522248	5.69410572005265	5.38728326212409	4.70871697319782	5.61484527443568	6.1286872670041	5.56671470972039	4.97485048745893	4.94932948608582	5.61023940324543	5.51296953787364	4.611113348761	5.4815895698513
ACSS3 (acyl-CoA synthetase short chain family member 3)	-0.296548434199697	0.00373401569408518	0.00373401569408518	1	FALSE	5.84106737753033	5.65387402706694	5.95149454625829	5.94229397899965	5.48684628157796	5.45862479539055	5.38987651743406	5.46493940023876	5.46184283788407	6.03400436757658	6.16084558356249	6.21488248764115	5.53025181706345	5.74224071062028	5.84816971904785	5.96874742060513	5.72458479240857	5.8586922176883	6.12337857225518	5.85188143852203	5.52220957987175	5.68628480713744	5.74633157939014	5.41573838861986
ACTBL2 (actin beta like 2)	-0.436328434829532	0.00382529379057388	0.00382529379057388	1	FALSE	NA	7.77751177151486	7.79320661520744	7.50193269810184	7.13058085854061	6.98233195018088	7.78574669889791	7.44895049339341	7.85668696423172	7.36712640184926	7.88439644730717	8.03242598610734	7.27258313280605	7.26387010032484	7.7476894960782	7.26994950548771	8.00902238598128	7.08240455142731	7.44580117976465	7.80587282236988	7.14358729434393	6.83444576704565	7.39247198896724	6.73518366746583
ACTL6A (actin like 6A)	-0.298771105935343	0.0610279968413038	0.0610279968413038	1	FALSE	3.17970530738583	2.38127229610778	2.68664619000838	2.8902657364379	NA	NA	NA	2.68890320384441	3.66299158843893	2.38394201520789	3.54467084248156	3.10986198849144	2.91936868814072	2.67768187389186	3.01058114126254	2.84622049694775	3.69996244007338	2.78995038507721	3.46961251537836	2.91119877661707	2.79354634811637	3.09035890092368	2.44416611771413	2.37279333701975
ACTN1 (actinin alpha 1)	-0.442081116622835	2.19413720009886e-05	2.19413720009886e-05	1	FALSE	5.76818167762763	5.57285026654738	5.59557526834046	5.39887363550599	5.31069275245947	4.85274297190405	5.12472928742186	5.04435477259352	5.76696612304364	5.60248954308014	5.51956077472501	5.4241797287093	5.30429199253339	4.81151213236716	5.13866295175983	5.24749084228685	5.62837117061751	5.5537813304123	5.61334305300382	5.29562752730845	5.37207800002181	5.00946810846606	5.25208634617006	4.96671654146357
ACTN4 (actinin alpha 4)	-0.465731770900961	0.000935787291719144	0.000935787291719144	0.566791445537622	FALSE	6.56473940685727	6.12295427361814	6.80946589463946	6.52442104466081	6.21166639925694	5.77564056633869	6.29090907918281	6.11302741227385	6.54495361736419	6.11217257699038	6.74430912571311	6.37274145741472	6.16320887603813	5.55063906013173	6.05272236473237	6.11789240248327	6.4839173265255	6.18713825143573	6.70701394843505	6.38390124577774	6.09579575286125	5.2518364724666	6.29840171588434	6.04720681697055
ACTR1A (actin related protein 1A)	-0.333502458901181	0.0552899042863477	0.0552899042863477	1	FALSE	4.52432073952472	4.00164013296014	3.94285226756356	3.69670607925169	NA	4.11552438167917	NA	3.72757198801982	4.0782340839348	4.06390842758405	4.22342254993494	3.57721127437067	4.06252758552692	3.72008142210613	2.44343426033502	NA	3.40004601787553	4.20502491050732	3.90600547118419	3.78853955465347	3.79629664205592	NA	3.54205989778489	3.52975849084606
ACTR2 (actin related protein 2)	0.56269261099917	0.0016404029461912	0.0016404029461912	0.97774554442601	FALSE	3.65554646481354	3.32036192096492	3.10290667673536	4.0983774459796	3.39913006873299	3.92539184009246	3.89449766772393	3.99383736893011	3.42854442387515	3.99590957642334	3.21748665554043	3.5392829085698	3.50320878441626	4.16645837172253	4.7580579450436	4.33002051583608	NA	3.6074723567301	3.2790745371011	3.5087328795124	3.94349942421362	4.57457990444799	4.3907227072046	4.14966583862121
ACTR3 (actin related protein 3)	-0.420672874959392	3.2322131850543e-06	3.2322131850543e-06	1	FALSE	7.04406619685655	6.78231682086493	6.88691589584725	6.78150397581575	6.52633490925803	6.31013650008846	6.48044770967054	6.49639683496267	6.85574059171503	6.82689164265383	6.81886333981277	7.10956950937069	6.43326661517587	6.4480436008353	6.65457874917588	6.45435852207933	7.13899872506476	6.77824800812162	6.68047908377915	7.01157390792999	6.48900657777993	6.45301047267559	6.5650396078364	6.3564730987816
ACY1 (aminoacylase 1)	-0.140693913604317	0.0550229030604577	0.0550229030604577	1	FALSE	10.4482092462623	10.4261913599189	10.7433786385605	10.1659119389357	10.2024789427369	10.1676815704403	10.4822230980655	10.3115780419704	10.4187697266847	10.4822936970377	10.7667939028671	10.3236177632916	10.2150475707233	10.3711232005096	10.5593388476065	10.3691610913492	10.5035673810412	10.3550647315857	10.7692841258833	10.2346857268033	10.2806663913116	10.1675310479823	10.5121577372801	10.3104537356444
ADCY3 (adenylate cyclase 3)	-0.459669457613508	0.00382529379057388	0.00382529379057388	1	FALSE	4.63608514023732	4.64532698873641	4.98044122649027	4.29149305325927	4.73369599108755	4.07253459972295	4.46585042656672	4.25698043598569	4.80201739392949	4.77659357885462	4.84184735550986	3.85776208685894	3.95481979221012	4.30181442161002	3.28654556391057	4.46708380330605	4.55587135917283	4.68356733574299	4.6351681410494	4.55240781350174	4.35415591784869	3.90871685294136	3.83729741566307	4.10305276112826
ADD1 (sterol regulatory element binding transcription factor 1)	0.200192133807819	0.0570857874139705	0.0570857874139705	1	FALSE	5.63746534349615	5.47832794767485	5.07912633225114	5.39002446445391	5.8788037999879	5.23980662508834	5.88290466694363	5.27794012717551	5.39637872697965	5.80185706603506	5.25917831326943	5.89160631675478	5.57126117142339	5.76487159073609	5.77608555936917	5.63042294588038	5.7717192259755	5.30451104180995	4.95874989444377	5.444246307773	5.58425300122646	5.61711919285969	6.06867296008996	5.52335494583049
ADD3 (adducin 3)	-0.46389883017903	0.000429732919606283	0.000429732919606283	1	FALSE	5.02027994399219	4.60510314595207	4.92539184009246	4.6120752576149	4.21889738450802	4.02252761039822	4.0805553409195	4.32595480282005	4.8090388006925	4.89258045827955	4.90038864738056	4.88715967669286	4.45685213604438	4.39958811599485	4.71732547308646	4.71273883235938	5.11472931914778	4.73580375695605	4.90436848498538	4.37380826992273	4.41702209352523	3.92243574023315	4.80507572547495	4.13496838419649
ADH1C (alcohol dehydrogenase 1C (class I), gamma polypeptide)	0.771570889631673	0.000418045331748293	0.000418045331748293	0.246616326189158	FALSE	8.31931535412039	8.03916033253335	7.77471459364676	8.05516310992413	9.19802752034946	10.0069010781357	8.3737569487226	8.59730396612962	8.56493446840839	8.25742555971703	8.06477509368866	8.30273487181104	8.79180430559375	9.87109513022087	8.54089133138356	8.69511342821078	8.3928797924738	8.07900469451481	8.11387757511335	8.29053959811137	8.7617805827796	9.62934022572463	8.36216739606005	8.68519380633254
ADH5 (alcohol dehydrogenase 5 (class III), chi polypeptide)	0.121161986708728	0.131663216187019	0.131663216187019	0.556016116541247	FALSE	8.31087176193233	7.87484613667084	8.25938548744554	8.27339000272693	8.18802006203327	8.18129639490594	8.08795072912602	8.53115919037525	8.15433206675293	7.54023655152228	8.38566830305063	8.08271323240242	8.1339384938795	7.96675921701971	8.28039497103467	8.34790921453275	8.33163356717103	7.56477445892352	8.32591703713464	8.24085809997419	8.14642611744526	8.22867922323424	8.19569208725586	8.51034484536955
ADHFE1 (alcohol dehydrogenase iron containing 1)	1.0428816270463	4.40872227101871e-06	4.40872227101871e-06	1	TRUE	5.47463072580312	5.76674885727534	5.35470603451325	6.43822796877032	6.69675892873904	6.89811158903299	6.79109775412575	6.86014341627819	5.2804478671972	5.31993580073157	5.59443210216346	6.45495889558287	6.43610019290718	7.0700243142241	6.94619278987226	6.89537533598471	5.01116015176777	5.57847081770596	5.94914502584785	6.47408230272347	6.39050088837624	6.78082188149813	6.64367584162262	6.80272314197658
ADI1 (acireductone dioxygenase 1)	-0.743391829563136	0.000999385052028676	0.000999385052028676	0.872709755134437	FALSE	4.34335807333521	4.62272540809138	5.59198453333791	5.18373263295988	4.34798448785006	4.18348651445939	3.90096338684281	4.39150653772388	4.10376617923102	4.58008516982478	5.56497256328921	4.99181659059055	3.55626999282486	4.62884940176104	4.22653164973626	4.6068389739336	4.67420074417488	4.48294506169003	5.95617981538501	5.27623237066961	3.83615642239169	4.32284391549605	4.01736075080483	4.43250515399739
ADK (adenosine kinase)	-0.119305359437172	0.221408033775569	0.221408033775569	1	FALSE	3.40188982258369	3.70365445351296	3.56653511007377	4.19843128974047	3.91562606355555	4.185335345509	4.17165519758119	3.36008329591333	NA	4.54583866894377	4.10483983776818	3.33532603496732	3.63722767150963	4.30664867622733	4.12387308487729	3.95176495046905	NA	4.73578209893329	3.95048707761337	3.88262348726256	3.60477114574395	3.7181972070783	3.3031348606228	3.60050764534579
ADPRS (ADP-ribosylserine hydrolase)	0.104431887095383	0.185643664179334	0.185643664179334	1	FALSE	4.69196400613469	4.21577953514097	4.72055209160511	4.85647781953696	4.81296535698971	4.64288637281224	4.77498731021991	5.18709073118404	4.03177452437951	4.69950721388853	4.40296769784702	4.85139925476363	4.93388418142904	4.57408333801224	4.92587602488779	4.48784646364735	5.20810361961106	4.91861521548657	4.70690623423156	5.05884463658828	5.00991593205905	5.03405720741962	4.58758701926048	4.64489455643701
ADRM1 (ADRM1 26S proteasome ubiquitin receptor)	-0.194175442620588	0.212031160032496	0.212031160032496	1	FALSE	NA	NA	NA	NA	3.9819713511632	3.74669972660802	3.5438051759644	3.45768621378944	4.04602824790676	4.1323465194901	3.59685167827638	3.93395025769542	4.03389868208425	3.86453284514812	4.18030701996943	3.24174410236576	3.73296378383329	3.26977824667969	4.00552574646161	2.57868033285384	3.35997088833675	3.15235218340676	3.21790381686181	1.83320990265064
ADSL (adenylosuccinate lyase)	-0.240475331217083	0.0106910352651467	0.0106910352651467	1	FALSE	4.73175347140729	4.82333666605253	5.15315273371939	4.56400006706805	4.58411466830947	4.72797489485833	4.72104995846299	4.5491762786681	4.9768951535174	4.99896720176915	5.1928845679823	4.86469130905699	4.68243284122705	4.80376432994039	4.971764252167	4.76764420572386	4.94710037477398	5.20088095428596	5.0818721876987	4.78479709873263	4.64858048589177	4.24061199759965	4.75282885781522	4.98468504079556
ADSS2 (adenylosuccinate synthase 2)	-0.38723100248215	0.0131912658438978	0.0131912658438978	1	FALSE	5.44935997749596	5.48518528434396	4.87894599515876	5.24443424358081	3.69300737335719	4.91771816541802	5.45235162657769	4.8468041865099	5.24086382278575	5.44742711710395	5.03779950643922	5.43318648029115	4.95385188400846	4.86963949059261	5.47083617536765	4.96019196130876	5.40577798104218	5.52551767705359	5.09844903528433	5.35856153785128	4.69919624514824	5.21337839072506	4.7524863566818	5.12927477294975
AFM (afamin)	-0.179996485630503	0.100951650418158	0.100951650418158	0.830512926179386	FALSE	4.60179158386203	4.63459326844576	4.57607462747722	4.07479654915232	4.71349237170197	4.49961631292225	4.00316144580158	3.95336768628403	4.39203572624713	4.16965246663882	4.18904173388062	4.19696893135933	4.4589593866181	3.82562283181568	4.48042024221384	3.99702136870765	4.94625362526842	4.23607161145556	NA	3.92196943532242	4.15993590350321	3.94052385554365	4.30927806912404	3.79600585359028
AFP (alpha fetoprotein)	1.08165456967785	0.000395834794445156	0.000395834794445156	1	TRUE	5.68664338893889	NA	NA	NA	7.10832581117706	7.57644655468324	NA	7.53689215535354	NA	6.61895072240412	7.07208435717241	6.62072862033186	NA	7.52748482552452	7.89919376074998	NA	5.77879993911755	6.71299463983863	7.17409676837179	6.63051322689871	NA	7.75690319477292	7.92429589067343	NA
AGL (amylo-alpha-1, 6-glucosidase, 4-alpha-glucanotransferase)	-0.134086768635643	0.102062069246309	0.102062069246309	0.861277755837195	FALSE	4.70754135573532	4.54318652456517	4.61222863163704	4.32396086213065	4.47317646144774	4.15947580252364	4.40616928312445	4.33631195580021	4.29450312309966	4.50754095722971	4.58761102027597	4.31317327978921	4.35159299620928	4.17807719720577	4.61504545249424	4.26527935523136	4.66051224560719	4.71367382237328	4.29575240703182	4.02019103144188	4.18250956575738	4.32374474638863	4.79676904834181	3.88268217276467
AGMAT (agmatinase)	0.23381686533622	0.0131912658438978	0.0131912658438978	1	FALSE	5.33173387523373	5.78382330585117	5.34463678757698	5.42075859915123	5.58570469659984	5.4967052070933	5.83201400706174	5.70537527101158	5.27786947582296	5.86096031558647	5.17537289856095	5.45117813556881	5.55678805195705	5.67784082998044	5.98406521874813	5.95502213324162	5.56383842893663	5.5732927180821	5.90411314030333	5.46760228975154	5.79046970736972	5.63346608572074	5.86103726402165	5.88249388165474
AGRN (agrin)	0.330081393852621	0.0195941656640868	0.0195941656640868	1	FALSE	4.16805630313744	4.1394776809838	4.66886229797421	4.26641926248347	4.33741139140796	4.13157302262946	4.85481852684661	4.88628187279754	4.2094377688415	4.36630822440789	4.50896734403235	4.40236746161726	4.44253882117908	4.23945150767284	4.83149220096946	5.39362899190703	4.62594842011959	4.01804657995949	4.82277093026678	4.64942576955626	4.96505005462132	4.63912795197862	4.84614726835615	5.23954315924541
AGT (angiotensinogen)	-0.0789450760799325	0.210705702564865	0.210705702564865	1	FALSE	5.09431208807345	5.21396544715355	4.59932374539816	5.38528607012157	5.22055052175545	4.79653026889363	5.11202866465989	5.03443583633755	5.28147199997466	5.08792527818561	5.1664021308437	5.00779201500811	5.3539407510657	4.85477864047517	5.32293041967325	4.38706608507923	5.13004950266138	5.10341371084902	4.85801581838069	5.1459097348497	5.30709695868827	4.87663972389718	5.0709559896419	4.78957276837319
AGXT (alanine--glyoxylate aminotransferase)	-0.0392737740216321	0.318173354772097	0.318173354772097	1	FALSE	NA	NA	NA	5.42172487261146	NA	5.071342222354	5.63014333010959	4.86741219055179	NA	5.28422538767096	4.95467092551631	5.56064770864692	4.83614632107683	NA	5.22327966353249	4.9762123923023	NA	NA	NA	5.16655879641047	5.74145350320692	5.31876512803357	5.40275968970285	5.3154032006256
AGXT2 (alanine--glyoxylate aminotransferase 2)	0.0163867110005291	0.333459279298345	0.333459279298345	1	FALSE	7.35273204620327	7.38725913295573	7.31303719745203	7.35347327000889	7.1937618888887	7.34495273949798	7.22677823924598	7.65843286945903	7.3305584000308	7.08190413506278	7.09854799112116	7.1438423541966	6.92777796208234	7.249597036059	7.18859873561375	7.70769733194419	7.21489219893361	7.23029909759219	6.90964111502486	7.01386419314254	6.8200895891577	7.134087426781	6.8499992594661	7.32491858553504
AHCY (adenosylhomocysteinase)	0.473552850274517	1.37809340043338e-07	1.37809340043338e-07	1	FALSE	6.78374474551858	6.78458250193075	6.83214316292417	6.65389121950735	7.28422723878818	7.16200857354417	7.21462025803176	7.17849555157753	6.95318374167358	6.88236181868219	6.73814631743828	6.93925008951577	7.35878304818473	7.24766172934992	7.28973304516686	7.45692932490106	6.91442101220769	6.75332373534246	6.93232106743986	6.94489357594088	7.42159360514939	7.37189858774611	7.45354227141132	7.35540395756474
AHCYL1 (adenosylhomocysteinase like 1)	0.232118800929398	0.271063781915958	0.271063781915958	1	FALSE	3.72490124828209	3.43384078496311	3.16362914859597	1.82338660324046	NA	3.49464601356664	NA	NA	NA	NA	NA	NA	NA	NA	NA	NA	NA	NA	NA	2.85451636011792	NA	2.96970124637197	NA	NA
AHNAK (AHNAK nucleoprotein)	-0.346744586310746	0.000143010751880278	0.000143010751880278	1	FALSE	7.77896416353017	7.71971052489065	7.87733321960074	7.39695578000377	7.2055293623273	7.25014679666728	7.38038313797093	7.33294060762561	7.67286374149521	7.73713915797257	7.85583401135315	7.43003431857349	7.25118887102195	7.31370841247932	7.43980595598995	7.50101710309581	7.81975758286253	7.79675996506417	7.8115031414403	7.33246627093191	7.34738219131511	7.30188939582771	7.48660175863015	7.2577932490386
AHNAK2 (AHNAK nucleoprotein 2)	-0.407441863676212	0.109398175918568	0.109398175918568	1	FALSE	NA	NA	NA	NA	5.75620936685548	4.90002146703778	5.19508770080701	6.73996958200994	6.77451035182598	5.76967389920807	7.05601986551845	5.58784500925428	6.36575726667831	5.85447945753419	5.86896820561698	6.70232508687581	6.50391317140936	5.52842441653283	7.42745532549806	5.35141985252162	5.6101389837055	5.48352882166965	5.1946386766095	6.43846585813829
AHSA1 (activator of HSP90 ATPase activity 1)	-0.34561793268533	0.0064907467784112	0.0064907467784112	1	FALSE	5.22441078187075	4.75462565596929	5.07209293453386	5.48540428488412	4.87785710943224	4.96234079341018	4.94834854067765	4.3252568771668	5.38416380836448	5.47562319837006	5.35138098067433	5.68426892784718	5.29728681033737	5.11182424275994	4.98892549450741	4.70933475416317	5.0599133140525	5.07460818876144	5.68278114731401	5.12203073406855	5.29478246869807	4.79128272822203	5.03517519698771	4.88147374812406
AHSG (alpha 2-HS glycoprotein)	0.332490865724786	0.0283627783366397	0.0283627783366397	0.15993514623704	FALSE	8.13149688482969	8.88690980079829	8.91642290065785	9.32788942073317	8.87656912820788	8.97945663559404	9.17347726860097	8.96743090235893	7.78392804630722	8.89700742119338	8.77278961996956	9.08979472706399	8.95301200006073	9.17625295025615	9.18035426686156	9.00516416059353	7.90318291811272	8.70853558770414	8.75128964031577	9.18739661541295	8.86724784655147	8.98831828658695	9.23689437405265	8.9423561520713
AIF1L (allograft inflammatory factor 1 like)	-0.450782790392231	0.0390123817417275	0.0390123817417275	1	FALSE	3.46710989512673	2.86506363074478	3.13538547052757	2.54439883182891	NA	NA	2.55816720526883	2.77744706991179	NA	3.59038644335064	3.52635682099001	2.21718107424692	2.20149272105542	NA	2.9099113198	NA	3.81687613687142	3.21434088250123	NA	2.98037267547124	3.33665472691258	NA	2.5628480763261	2.44822965114129
AIMP1 (aminoacyl tRNA synthetase complex interacting multifunctional protein 1)	-0.274819233582856	0.0252452292666119	0.0252452292666119	1	FALSE	4.89178856281447	4.86409202585629	4.99444848187187	5.01254185736088	4.90591404152611	4.63722767150963	4.5810981205709	4.59412451643025	4.88634528764256	4.9161947658844	4.76625591360663	3.86202481821776	4.67527397209719	4.10702662204353	4.3216250971129	4.25869227890361	4.76009317445814	4.44775770413963	4.79778601371766	5.00317044288013	4.47655018658169	4.55669916745739	4.65930808547388	4.13112848574908
AIMP2 (aminoacyl tRNA synthetase complex interacting multifunctional protein 2)	-0.557994332359705	0.014806265485708	0.0392679949952137	0.014806265485708	FALSE	3.81558567523983	3.60625269909286	4.54573366503401	NA	3.91635243355749	3.10657445578791	3.36462845819986	3.40924156703658	4.29780769582094	2.96066553502238	4.70512640510021	NA	3.84559040884785	3.10723925865555	3.49566958269799	2.52161363001809	3.71148389366881	NA	NA	NA	4.00010819807069	3.49349362958305	4.15108759336259	2.27987834268708
AK1 (adenylate kinase 1)	0.120876256266814	0.0861542968190134	0.0861542968190134	1	FALSE	7.91887516032484	8.05371957360449	7.80049873611228	7.43330167278832	7.9865759027765	7.97315777925009	8.02897242279762	8.090578242301	8.04124298223188	8.18071975632027	7.83610086428473	7.83985253997901	7.95219958895244	8.08767498668722	8.07161788635265	7.98347819320554	7.89944151826724	7.95448133084749	8.07372385050444	7.38244246251606	7.89957444378675	7.88060594467385	7.9656919492247	7.94478818297446
AK2 (adenylate kinase 2)	0.467443227935716	0.000166193843125309	0.000166193843125309	1	FALSE	6.92974366442766	6.67931118873496	7.04047603997742	7.38575025855199	7.59993515173176	7.62699391272449	7.21496988692005	7.41712676644545	7.13498070146557	6.99314219623285	6.71243070292057	7.49354326508323	7.5041277582347	7.80055050545286	7.43289261429288	7.60390818075405	7.31617290120641	6.7084217790786	7.03923711509862	7.31228397641411	7.56248666937185	7.71546785549742	7.39899160045147	7.47736162254361
AK3 (adenylate kinase 3)	0.0823885339996854	0.059560457849161	0.198574782757967	0.059560457849161	FALSE	5.42545259079291	5.39917109381982	5.39976924381425	5.54399690404392	5.43060643092981	5.74170157381102	5.1276745461563	5.53856609850429	5.57688488234874	5.58908331883832	5.21881215982585	5.31923856997543	5.39050260803321	5.90048284306348	5.15668784461216	5.67676951056714	5.27663437763437	5.66538992840227	4.94080102090758	5.44968682090181	5.28523204479568	5.79075118951713	5.12567176339259	5.62893686591869
AK4 (adenylate kinase 4)	1.17926778445995	2.26422730656197e-07	2.26422730656197e-07	1	TRUE	5.36298529538822	6.28996906618099	5.50283339490809	5.911844949937	7.06070673835151	7.27932270971912	6.95029343243923	7.07239525394811	6.0624930475363	6.71026919662663	5.57335028741435	6.22087937464747	7.22210900697431	7.25564235201939	7.06143060049775	7.22756781266839	5.72301239639237	6.67912817974742	5.43182684798727	6.37254471578644	7.37111448592553	7.18799532722078	7.08757952510105	7.21619292120679
AKAP12 (A-kinase anchoring protein 12)	-0.0320425750031502	0.321490801974801	0.321490801974801	1	FALSE	5.0865332765085	4.75673510555971	5.27444431650781	5.29953407641802	5.09239774354696	5.11706746681553	5.36354256882507	4.86283321607135	5.44909250507697	5.02474075843765	3.95822092992039	5.19092296042228	5.06623991191703	5.27133229233327	4.88772996294862	4.61578704673035	5.32995595625429	5.07645220587083	4.69536472327279	5.1415431469932	4.98780289659802	4.84003514565619	5.22948025491412	4.56478055484811
AKAP17A (A-kinase anchoring protein 17A)	-0.115387701448108	0.167864598107105	0.167864598107105	1	FALSE	NA	NA	NA	NA	NA	NA	NA	7.76938827410395	8.26933242973416	8.17635269548503	NA	8.15481304695536	8.24224045303116	8.20622318418939	8.3699811415239	8.04037740352981	8.34771437123687	NA	7.88370633937136	8.26440975801446	8.17748432076798	7.90367099806873	NA	7.82930413426323
AKAP9 (A-kinase anchoring protein 9)	-0.151866359677747	0.173032684920995	0.173032684920995	1	FALSE	NA	NA	NA	NA	5.99284092618568	6.03530278637882	5.95424750188332	NA	6.62234765145663	6.13649902559561	NA	6.21399459935917	6.18409181122077	NA	6.42486667637334	6.01776827951254	NA	5.60438865794644	6.69734292573723	6.01777718595837	5.96066229189548	5.93842224386599	NA	NA
AKR1A1 (aldo-keto reductase family 1 member A1)	0.568152555437242	0.000118003027036171	0.000118003027036171	1	FALSE	8.05464772703144	7.97108365753601	7.76174402212557	8.28729220557324	8.81296343230695	8.90273385924138	9.01363532816477	8.96574100316163	8.82540404623068	8.60988051892047	8.47481727193222	8.86184993639452	8.95771440384393	9.1021069384113	9.20603510348286	9.09093544753411	8.69859355240413	8.52057153930825	8.58094818238613	8.85701058078627	9.12851767035361	9.11730543747491	9.04166188919636	8.98232339270401
AKR1B1 (aldo-keto reductase family 1 member B)	-0.522729256340828	0.000725921029286624	0.000725921029286624	1	FALSE	7.17052599917685	6.50315629938425	6.49951905174037	7.19666605364719	6.66199181454016	6.34588599102998	6.23291205544822	6.03486937647957	6.81807083281523	6.49888749178017	6.21380412763378	6.88094260177704	6.412749352203	6.25943256833674	5.81219784652119	5.99079833310437	6.85343432363353	6.3777467227868	6.24410120028061	6.91306891364748	6.31125060720815	6.22027964543067	5.82549563493166	5.78930931697963
AKR1C3 (aldo-keto reductase family 1 member C3)	-0.0296959999229542	0.327917797971933	0.327917797971933	1	FALSE	5.92537047525544	6.28550209429251	5.90173819817266	6.00535507125756	5.1421969356806	6.16074274384508	6.24814959545453	6.21738971417034	6.04866124019255	6.44944582232806	5.47008452848969	5.89822770442508	5.45996925023651	6.52296593717992	6.38642470489699	5.90395894804546	6.09079839702021	6.42894132144931	6.22143245219929	6.05292229626079	5.68980792836979	6.57391525394906	5.96651814122161	6.15008844921779
AKR7A2 (aldo-keto reductase family 7 member A2)	0.511686148874984	2.26422730656197e-07	2.26422730656197e-07	0.15993514623704	FALSE	8.71915605421121	8.82801585778379	8.70167380419531	8.81658050801681	9.16859941750607	9.30298385001128	9.12218866810313	9.17272751801285	8.44412038750309	8.63049284135614	8.65239686147768	8.90435162399435	9.14561122826763	9.41326192036851	9.28710978426972	9.17032819839672	8.69449718719896	8.69326042962491	8.61387048144698	8.88432623016986	9.15596927464554	9.47265835031869	9.14377349248018	9.16776435109858
ALAD (aminolevulinate dehydratase)	-0.0138114228569763	0.339412532084925	0.339412532084925	1	FALSE	5.52968666346833	5.12102369228835	5.78902494416274	5.23320933702923	5.28016944458108	5.12428263644804	5.20995237381963	5.37700571823935	5.07511328163257	4.81579570993798	5.35088615655825	5.27030093369693	5.58682778108708	5.29493314583961	5.34316261437236	5.32764784758543	5.63559769424819	5.05989601383946	5.38868895113771	4.92819027102353	5.25952107625297	5.22774492589548	5.18183405184286	4.81859495877566
ALB (albumin)	0.249600996234921	0.0620075753778197	0.0620075753778197	0.147640662009793	FALSE	11.2297080782381	11.8662125432843	11.7104620739792	12.0942624655177	12.1695868301611	12.3523165958175	11.7672533869158	11.4447250358353	11.2192169322352	11.897924847416	11.6650604996028	12.114435352478	12.1388317439172	12.4506983487322	11.9281741303969	11.5764418305994	11.2791578543009	11.8221804299438	11.75595159817	12.1064876958842	12.1954767913121	12.4389035843588	11.8604507389087	11.4334133089141
ALDH16A1 (aldehyde dehydrogenase 16 family member A1)	-0.260633105567216	0.0317779376021137	0.0317779376021137	0.190143293063273	FALSE	5.56171410264503	5.18274393490576	5.44248242307413	4.79252742986059	4.99665086646993	5.16263301658105	5.16711301492811	4.93991296421364	5.6499803975048	5.25768578031383	5.37360297416736	5.57324120673224	5.03601531961391	4.87430024713634	5.58789600181553	5.01022484930963	5.72803205495735	5.10685498302291	5.82702634059833	5.15953635051024	5.49813915009085	4.96956495837191	5.54263570161076	4.74274462134431
ALDH1A1 (aldehyde dehydrogenase 1 family member A1)	0.165563590103075	0.0057834956791874	0.0057834956791874	1	FALSE	7.8677914695228	7.89390821507509	7.86660511883321	7.87174510040033	8.0329328424842	8.1105302896225	8.16606263040816	8.04348121667951	7.84550886858305	8.02382087372736	7.91327240770246	7.85256071934332	7.85057442194896	8.02124096116825	8.09447889181273	8.09144596516688	7.85076817506041	7.83032505341905	7.80942730700881	7.93686757422227	7.84584754411479	8.20651136419462	8.18304478524712	7.90321305128734
ALDH1B1 (aldehyde dehydrogenase 1 family member B1)	-0.44451412770221	0.017075274767202	0.017075274767202	1	FALSE	6.24533783089439	6.16302768630779	7.44733949884094	7.21002837945078	5.98769149815881	5.9220217831794	6.28785087162586	6.367994770598	5.97174126434466	6.04397655173354	6.96611895109177	7.03905063606509	5.98621067346132	5.62685961809954	6.34191994232981	6.41405263653981	6.05370871447528	5.90295388541509	7.10311992140274	6.83716114976182	5.98147366779297	6.08398132445247	6.29646842026845	6.35286973085093
ALDH1L1 (aldehyde dehydrogenase 1 family member L1)	-0.0154636111317823	0.330644007887678	0.330644007887678	0.349099827240312	FALSE	8.1596241405774	8.37112755778195	7.9491146693715	8.31981660898937	8.42445185957122	8.44046640227564	8.17512035831556	7.95692205630636	8.23933598020837	8.4487770880808	8.00379335413058	8.33176342895778	8.37790025575007	8.35696689073655	8.14840031434523	7.93443983573477	8.27131828424796	8.4270907127659	8.0123004896486	8.37447006283353	8.36928761886032	8.45014312229719	8.19315570724535	7.89571462257409
ALDH2 (aldehyde dehydrogenase 2 family member)	0.241181153258486	4.32318799227404e-05	0.00238475694723663	4.32318799227404e-05	FALSE	8.89604171623439	9.04548119573202	8.82284803119475	8.81460489519397	9.02609181434133	9.2251399408598	8.86761543223735	9.10169734442309	8.85827945288285	9.10096713854435	8.65896834198101	8.72411816617991	8.9433118724514	9.2897837560634	8.90707693168402	9.12729794621465	8.74863565545389	8.97401011959231	8.70379631874746	8.64484770182211	8.99482011564871	9.2501159966559	9.01524498555648	9.13857643652473
ALDH4A1 (aldehyde dehydrogenase 4 family member A1)	0.149586254022066	0.00567044911560462	0.0464258468693814	0.00567044911560462	FALSE	8.4326212359949	8.59567521500464	8.632228220879	8.54937268552896	8.86568378850124	8.71649368235439	8.17831627170145	8.6011839359471	8.37322188172426	8.43584524871142	8.44285643403833	8.611991189935	8.81653571048101	8.84998987991688	8.38960552860774	8.74175684460215	8.449123877866	8.47772589143736	8.54327547203208	8.63954692242121	8.88854844147928	8.82446238078286	8.43799752803139	8.66794533143246
ALDH5A1 (aldehyde dehydrogenase 5 family member A1)	0.490003958015516	0.0168255935867795	0.0168255935867795	0.0937102877791995	FALSE	5.83896940986518	6.00940988118751	5.07038074039536	5.39716633831422	5.90035724745284	5.98702065224674	5.22508594171914	6.24214516084958	5.82235795598842	6.08728673684317	4.3677834050089	5.36805939686903	5.93829520277991	6.15522099498593	5.68067879765192	6.45645627297019	5.78915539736796	5.88521559823236	4.44551483830211	5.2213357756122	5.92176954421325	6.08190839465788	5.39074333978047	6.20300142086477
ALDH6A1 (aldehyde dehydrogenase 6 family member A1)	0.355251507201586	8.51758187426779e-05	8.51758187426779e-05	1	FALSE	9.05617435272523	9.37257344521917	9.37066125499845	9.51378877597704	9.62922910351899	9.85782085952806	9.53163293543606	9.73009986304588	9.02882604307784	9.28543458665712	9.34372315528424	9.34306132067437	9.58178620477029	9.79833408641162	9.54983471387244	9.77043595056521	9.10988026646787	9.31954116615808	9.37544784742883	9.42063608534197	9.48433352321277	9.74394406938243	9.4185652495081	9.70674982717739
ALDH7A1 (aldehyde dehydrogenase 7 family member A1)	0.121015174321857	0.113595205819816	0.113595205819816	1	FALSE	5.76612602406731	5.65071861268333	6.07591550208504	5.77604080296512	6.05581385683939	6.06206341216948	5.93029973254145	5.94479755154992	5.69518652408659	5.27448159024845	6.10330669447803	5.75740734493946	5.94092784153711	5.90489348581565	5.59731067114316	5.78711637017961	5.42320164970806	5.70499642472576	6.10480210550861	5.6119926648488	5.89031778800494	5.80607654022582	5.92837506092594	5.54836572127438
ALDH8A1 (aldehyde dehydrogenase 8 family member A1)	0.403053054070532	0.0056760233502386	0.0056760233502386	1	FALSE	5.56232180843076	6.43052614814401	6.61836494462555	6.2754503696423	6.68637446094366	6.64171219532884	6.52866195327717	6.87730254099799	5.82856050121174	6.54692840525395	6.75189213840431	6.46647377252759	6.55231404711273	6.86666075081999	6.60151379126693	6.95808865848008	5.81897323382956	6.49035030807207	6.94874099888257	6.23065647474218	6.51179059812426	6.8120489175958	6.81933608019819	6.95007175846735
ALDH9A1 (aldehyde dehydrogenase 9 family member A1)	0.0590681198650689	0.196474391434715	0.196474391434715	0.672300160304465	FALSE	10.3515466204733	10.2294317056318	10.1955813676405	9.95590413651908	10.3561328032936	10.4149494414743	10.2534575147077	10.2333680219565	10.3862073985605	10.2313051954469	10.19697089789	9.80689595610585	10.2275798455054	10.3787283580308	9.99592257488009	10.2459566993679	10.238177807523	10.261859859615	10.1822329413156	9.92538531198138	10.0950936820752	10.2750303346157	10.1303517610609	10.0637456001156
ALDOA (aldolase, fructose-bisphosphate A)	0.339824507294477	0.000318959289802441	0.000318959289802441	0.918843084992149	FALSE	7.17553458096018	7.16937386682831	7.19587906109238	7.33874529494818	7.48137967750484	7.45554093707273	7.67407924966434	7.23231538951414	7.15983098110793	7.21482421851357	6.91261394076864	7.25425388727746	7.47178899993618	7.37099247622054	7.76080642342386	7.30438326710722	7.0103099018664	7.05457718662815	7.01499124203426	7.28300498460969	7.52043010632117	7.52393826220379	7.84164611123607	7.22453233396399
ALDOB (aldolase, fructose-bisphosphate B)	0.278999845427529	0.000196769833177986	0.000196769833177986	1	FALSE	11.1640835512986	11.0223608769779	11.2152721019482	11.1311753126386	11.2191382622791	11.3837960777867	11.4047264690407	11.2747566872627	11.1090209511505	11.0220209696464	10.9393808668409	11.0205980393376	11.1421006736821	11.4154935526965	11.5411062978341	11.3292581697762	11.0216046474885	10.9230600197343	11.0357063785078	10.9726495792657	11.2040820121744	11.3818024831688	11.4985700125443	11.1301007417199
ALDOC (aldolase, fructose-bisphosphate C)	-0.239777820060743	0.0799835052592149	0.0799835052592149	1	FALSE	6.02167959434376	5.96062059390015	5.90719833772592	5.7753113411542	5.71202343091081	5.53605600949341	6.15985115908427	5.58255600301406	6.10356268120731	5.67147171661394	5.99052834033009	5.74330760747496	5.63167763678756	5.6768287358329	6.05557962176291	5.51455784411352	5.69375177576097	5.8446091108051	5.77163736292182	NA	5.26221138410618	5.87784729591461	6.11643337956436	4.34287470840092
ALYREF (Aly/REF export factor)	0.234091299302599	0.173032684920995	0.173032684920995	1	FALSE	3.72731058286584	4.00653142176579	NA	3.00472429611704	4.63946371690372	4.27523803905976	3.72700555031056	2.78699357105694	4.32670271937304	3.70238050161552	NA	3.46099150875665	4.35651007301676	4.36252599636274	4.43784693134466	4.20353007208615	4.35265260677512	3.6732850451686	NA	4.64724542433163	4.44476644083308	4.4851434128081	4.61885531116216	3.0069819523789
AMBP (alpha-1-microglobulin/bikunin precursor)	0.464666996873938	0.00695128663993988	0.00695128663993988	1	FALSE	5.09703764971599	5.43756732896036	5.65326929591914	6.45927094592466	6.36772051340145	6.29183559050286	6.47310825682469	6.04714354790534	5.47155491705786	5.48799434169746	5.53940079127196	6.14491515221752	6.09052954970132	6.19329865106882	6.45473193442541	5.66086303210939	5.64939415221345	5.30524461464749	5.49822533287635	6.49966892689422	6.07910499303918	6.23176646918443	6.40537806274397	5.52406681097687
AMDHD2 (amidohydrolase domain containing 2)	1.22588363112043	5.33021502653082e-06	5.33021502653082e-06	1	TRUE	1.89782125965936	3.1787305736666	2.28362253758276	2.93615358325569	4.20246473965879	3.73940529151093	4.25016575019362	4.04030506584863	2.15238139061747	1.94437871679561	2.61354815423742	2.7148038013125	3.17384060749788	2.98384001155733	3.00981115379577	3.90182265400515	2.46317252530157	2.53583399197158	2.29904239665021	3.0625897518265	4.03884877276792	3.65198160672741	4.4414768397706	3.35871976298842
ANK3 (ankyrin 3)	-0.668748747762569	1.54903169809891e-06	1.54903169809891e-06	0.813871210633625	FALSE	5.1163897108413	4.99025148855081	5.13124786558632	4.6967728361771	4.47008127375565	4.19634737338668	4.43086731913387	4.16523664786119	5.26120357670333	4.98025384598826	4.91211809642276	4.8338565491087	4.33476847718471	4.08413231483641	4.64188701045314	4.1927622921527	5.22192346923931	4.9383093190086	5.10939817263166	4.40478734231206	4.24752502131883	4.08179125120998	4.50296065653248	4.22316766159377
ANKFY1 (ankyrin repeat and FYVE domain containing 1)	0.0186717248887345	0.338688130307241	0.338688130307241	1	FALSE	5.32340609995601	4.97916564408097	5.11834311260267	4.97925254749683	4.82399895756126	5.54986012113896	4.97168609207655	5.46292264805851	5.0145427597314	5.24886496058284	5.40912273966166	4.47468263671341	4.62169439692102	4.94011505690052	4.85921919144409	4.85360648607281	5.69952109485874	4.82671117852721	5.26151201044096	4.76912111055919	5.0807599785143	5.42052956144418	5.31469652565629	5.42921757808821
ANP32A (acidic nuclear phosphoprotein 32 family member A)	-0.0686199359178357	0.172589756103637	0.172589756103637	0.863008682690627	FALSE	6.74395921180383	6.45087306939337	6.615560488933	6.86487946234483	6.73706477604093	6.31946981337383	6.88315645962236	6.46184611125726	6.66780699122502	6.52513551696687	6.74957449094796	6.94190445652206	6.66658618476912	6.58104839405576	6.73759212875896	6.50185787996548	6.7967015711995	6.64610504039074	6.86199257209974	6.74586924691357	6.60222970410286	6.74410726266155	6.87586605220615	6.67609812091222
ANP32B (acidic nuclear phosphoprotein 32 family member B)	-0.0232728599908937	0.338688130307241	0.338688130307241	1	FALSE	3.63334983122496	3.02066398325442	3.45426803317485	3.65614165965332	3.25802286590796	3.00450678547735	2.97565769736559	2.90248847541054	2.41157810037014	4.02615379966136	NA	3.38102028512199	3.3250409554952	3.43205075764545	3.34172962478378	3.71093313738954	2.76353267927986	3.71990625006398	NA	3.47582420442781	3.57688488234874	3.77745127823436	3.59293536460999	3.07395044692001
ANP32E (acidic nuclear phosphoprotein 32 family member E)	-0.168480744407062	0.1781704633799	0.1781704633799	1	FALSE	4.92256894252941	5.0257331327015	4.75768468577879	5.172159447507	5.3118445671359	4.23202368163624	5.14050055850844	NA	4.47310500890507	5.54154581420204	NA	4.65133302516717	4.65937659547591	5.3945758763491	4.53878645466232	4.85129930014129	5.4322345381123	5.43744082436354	4.61233480410154	4.50762340908762	5.00667952005968	4.77389086109264	3.98236389764603	NA
ANPEP (alanyl aminopeptidase, membrane)	-0.493364672876372	0.147201021267105	0.147201021267105	1	FALSE	NA	NA	2.23093462965958	NA	NA	NA	NA	1.73756995678321	NA	NA	NA	NA	NA	NA	NA	NA	NA	NA	NA	NA	NA	NA	NA	NA
ANXA1 (annexin A1)	0.184166186490632	0.185180198488697	0.185180198488697	1	FALSE	6.29323620018875	6.09690275852206	4.35951414247283	5.99442811561048	5.7872809568652	5.92932232970885	5.94725236281553	5.7431325396317	6.15558936505126	5.99089814957166	4.48507255051732	6.07785823528323	5.92725411240197	5.90279233522453	6.1500742287586	5.82250582456275	6.32243835801061	6.07705709467362	4.7617001481177	5.93306033392172	5.86694258658784	5.85500049442443	6.0027227701681	5.82346914867932
ANXA11 (annexin A11)	0.204560467490342	0.204911065925256	0.204911065925256	1	FALSE	5.14672038302555	5.66207159401824	5.79507337747894	3.9349410387033	5.68693187053179	5.91744846420348	5.0829877965234	4.91874400135231	5.27938586060726	5.33241793353214	NA	5.17934782222815	5.770556863602	6.00263501903273	4.69209795644208	4.51806297565252	5.47239353830378	5.55269368651448	NA	3.78208350253694	5.62051310091448	5.97882484070008	4.70222533498016	4.9282518702876
ANXA2 (annexin A2)	-0.696021995535233	0.033068865207945	0.033068865207945	1	FALSE	5.48498557840309	7.30157850170199	4.75256128575301	4.37505333677428	5.13976415980098	5.30453294490848	4.62898934186817	4.39704308839846	5.48913185285272	7.12866458654003	4.60273597566711	4.63030062064897	4.7755457571882	5.17269152018263	4.60318122901386	4.2117987619576	5.5229753499178	7.02812708231714	4.87734671797929	4.67971091224746	5.02427978110387	5.41670802919038	4.54926254693523	4.29711069383224
ANXA4 (annexin A4)	0.107350641765982	0.29875215876597	0.29875215876597	0.672300160304465	FALSE	5.54532593034867	5.95364937876892	4.72172809399733	4.54478210478666	5.87557366822478	6.06986324941886	4.51103152130651	4.34867150742413	5.55691677152453	6.09631667847693	4.57921635989761	5.36855884282752	5.89866789040943	6.34375068813236	4.78841426633025	4.45754832869348	5.57519432018444	5.99198660811551	3.71606903048218	4.41300502415873	5.86036941343094	6.21788598529557	4.5531638705095	4.42601645558499
ANXA5 (annexin A5)	0.210471503393809	0.144292073823967	0.144292073823967	0.918843084992149	FALSE	7.44134237700137	7.51798426673841	5.99179618714106	7.44634722269343	7.48692349074144	7.05078463644021	7.17637264370329	7.43209921113192	7.3241085226036	7.5531761608463	5.98865060695923	7.36762442370692	7.43287591556389	7.04988121387416	7.08210645194175	7.4979555955188	7.39067628283001	7.44749654666539	6.1509515717425	7.26965035020541	7.33931557241328	6.99265514938683	7.19236186488862	7.68213081425516
ANXA6 (annexin A6)	0.244922829544603	0.136720585160836	0.136720585160836	1	FALSE	7.50276021439053	7.46636609325575	6.15724182450464	5.72119490937323	7.21235533099587	7.24026662037553	6.48544775897769	7.02103547951136	7.35167249400282	7.10998731853691	6.72064784857591	5.54984780252016	7.12196859134809	7.12746820219942	6.43318648029115	6.86447094045597	7.28314392929057	7.06389117521281	6.45006804464556	6.08600880567115	6.99370832309852	7.13752401643168	6.71486368308623	7.04960898774376
ANXA7 (annexin A7)	0.468703247938054	0.0147181118011138	0.0147181118011138	1	FALSE	5.84440574051297	5.75264691421232	NA	5.64689706931009	5.95720653882696	6.04891403375577	5.75505847811068	6.02807844635959	5.46786635273041	5.80581092770353	NA	5.14646379493575	5.64161827763104	5.73724328623457	5.80395801650589	6.23230003793832	5.72572207311	5.83392989835996	3.85901538479941	5.36451640421605	5.94595644341533	6.03799053850797	5.94142562216583	5.83141872767329
AOC1 (amine oxidase copper containing 1)	0.0522333758330313	0.00567044911560462	0.229610804082858	0.00567044911560462	FALSE	6.79593574403075	6.59386465990649	6.82732364814735	6.24223282988825	6.6292094285317	6.41351623218107	6.77757752220378	6.40790334492271	6.62596448788866	6.55762911859272	6.62401021143292	6.2527108411533	6.61289060739044	6.44677398507759	6.7325134274242	6.50427556614913	6.59617782683377	6.58711291736984	6.30660128864022	6.26417045647119	6.6044983741207	6.41800774389567	6.77053836390327	6.58282994455157
AOX1 (aldehyde oxidase 1)	0.0571173526205339	0.329451781735533	0.329451781735533	0.672300160304465	FALSE	1.88351524937165	2.98438883553862	2.68072717488112	2.00199314844741	2.42882578025773	NA	NA	NA	NA	2.74282113570853	2.23062112524904	NA	1.5231152787116	NA	NA	2.83482041482894	NA	2.04729757050917	NA	3.48093718898764	NA	3.30729736513571	2.43232608546348	2.85554526284563
AP1B1 (adaptor related protein complex 1 subunit beta 1)	-0.624548960584169	2.07472415040292e-05	2.07472415040292e-05	0.882929477852519	FALSE	5.42904680749999	5.00426766569544	5.81994402657253	5.15963725817466	4.89754055238328	4.56507312894165	4.82215907435155	4.55099298432851	5.49038721489786	5.17881023348325	5.48707468005172	4.84735055463451	4.66631917314614	4.59640446687009	4.95870814113726	4.37549823969789	5.53627985811573	5.24861832301934	5.6828288924011	5.1369173098068	4.88710604844109	4.81541147692866	4.95062238050184	4.44073963061495
AP1G1 (adaptor related protein complex 1 subunit gamma 1)	-0.248860166761328	0.0959246438435209	0.0959246438435209	1	FALSE	4.30177784740698	3.76303969792693	3.72701644544101	NA	NA	3.30208942991777	NA	3.67931118873496	4.20382759794212	NA	3.56336560969353	NA	3.81998488772827	3.62934496189076	4.40013484767614	NA	4.37412833383596	3.78663817853233	3.69096456760672	3.91276481609769	3.14763395477943	3.33075915873154	4.26094398989967	3.51357917427279
AP1S1 (adaptor related protein complex 1 subunit sigma 1)	-0.788953462298726	0.0144550500871812	0.0144550500871812	1	FALSE	3.88685250607938	3.77510323208565	3.50240698665329	3.30109007976229	NA	NA	2.83483659175922	2.81998897378019	NA	NA	3.34448766263568	NA	NA	NA	NA	NA	2.86644513400989	3.62514188035678	3.71026092987811	2.2358311996704	NA	NA	2.69653694788103	1.93621013122087
AP2A2 (adaptor related protein complex 2 subunit alpha 2)	-0.333605567863718	0.0716316420244899	0.0716316420244899	1	FALSE	4.17029364307278	3.75131374507094	3.79049055978265	3.76366652013807	3.98265595595785	NA	3.84642311011813	4.1306426314088	4.7281654197152	4.13592060942006	4.054596721239	2.58938958400812	3.43557525868393	4.00063104105022	3.87570143994299	3.58251987497303	3.87901953888606	4.51247974691963	4.15930625464117	3.56138724041364	3.36644811668281	2.70015337024828	3.06979667071346	3.51115173508463
AP2B1 (adaptor related protein complex 2 subunit beta 1)	-0.466064680402914	0.00756855355617733	0.00756855355617733	1	FALSE	5.47073207448885	5.08618081914341	4.80693235663124	4.82907829308058	4.8874082907255	3.81234419272945	4.73299633427023	4.45646448700053	5.36962002792717	5.2258147596386	4.33921579012821	5.05603721227491	3.85724453523543	4.75779134113757	4.68011052504036	4.79542929602632	5.63171837411637	4.83449886070491	5.21112514304933	4.65021310531358	4.59763843380873	4.31799861786144	5.05058440843052	4.97238018939611
AP3B1 (adaptor related protein complex 3 subunit beta 1)	0.134539295186189	0.0645327910826496	0.0645327910826496	1	FALSE	5.7138525014894	5.5235368654903	5.34159443071511	5.38612115681485	5.7435903645067	5.63457874849506	5.63965761449703	5.49764749056803	5.33161565428306	5.28141635926256	5.23025682132124	5.0521593651756	5.35074828246748	5.41167367924836	5.48131831858937	5.48775001327387	5.57381984617396	5.2822470373954	5.14504562835526	5.42127043434912	5.20771328426575	5.48878169779679	5.6737118784422	5.28023627090949
AP3D1 (adaptor related protein complex 3 subunit delta 1)	-0.306150942058514	0.00866960823734788	0.00866960823734788	1	FALSE	3.6841118008666	3.91489932765564	4.05503943481999	4.06061812131741	3.54214659262587	NA	3.54173784275644	3.56934525961792	3.3073848064983	3.81192308634957	4.25222640795332	3.69941837251645	3.1420343334258	3.79140776769696	3.56987990614808	3.4553601018681	3.73559799261136	3.94179180391175	NA	3.55332363672185	3.67122542606018	3.33123226516325	3.76798312758651	3.26632180562947
APEH (acylaminoacyl-peptide hydrolase)	-0.0449440210349159	0.23563480406464	0.23563480406464	1	FALSE	5.45619175619206	5.30668148210662	5.68081942463599	5.64472443087498	5.35854043985515	5.17340331053267	5.55902980761883	5.61128453282772	5.56998316730572	5.55033430800131	5.7440265095317	5.82533280655427	5.4963632775419	5.50449327710845	5.58853775407468	5.71647241843224	5.44896040163891	5.36448138556119	5.69466293664786	5.41845983758099	5.39140686361777	5.59205332518029	5.55692290074129	5.61682228668163
APEX1 (apurinic/apyrimidinic endodeoxyribonuclease 1)	-0.225576314325268	0.108065227367426	0.108065227367426	1	FALSE	4.12495669543538	4.04303822342068	4.58642849559154	3.37172612190621	4.399410383578	4.11097286869754	3.500763818583	3.83000173483992	4.34700651439903	4.89456072247113	4.04263558316445	3.88791513563813	4.10682567675897	4.40331544775635	NA	3.62412429581774	4.09632089573052	4.07415431044334	5.10536798580914	4.47666682821823	3.80776706176642	4.28728758759697	4.37245068818818	3.87228703171443
API5 (apoptosis inhibitor 5)	-0.69782599616363	2.34066608498815e-05	2.34066608498815e-05	1	FALSE	5.34675128182328	5.70788641323022	5.88209765646479	5.51426115628916	5.18936203181409	4.96667040430712	4.86769387957569	5.11106888208291	5.64956660202958	5.35762237826952	5.4435967063928	4.93206117134342	4.95592185824123	4.69872411090461	4.85487336880684	4.11267511469936	5.33352033953357	5.63160197869639	5.97537109783283	5.29217068264903	4.97446506890793	4.51782998480927	4.73238317767716	4.71092762876483
APIP (APAF1 interacting protein)	-0.0938220198441462	0.247224724873062	0.247224724873062	1	FALSE	5.25814576566946	5.25277895152818	4.31402214374672	4.93822932521969	5.45310598038788	4.96386711236344	4.52816495671717	4.48523359614454	5.44063001330241	5.41557615513729	4.37742225475561	5.35031336246838	5.15566019466648	5.32927431775082	5.16021431440777	5.1019945741999	5.14957235994365	5.22344571936946	4.76265709630939	5.29937655196362	5.23543987061826	5.49313812544369	4.49586781526299	4.25434460332116
APOA1 (apolipoprotein A1)	0.753529983491124	0.000285364241201329	0.000285364241201329	0.00271397563665853	FALSE	7.0346779306525	7.4665129266339	7.52325613502269	8.31305987873296	8.32161247082453	8.80042431443047	8.19355985663973	8.29079759985022	6.96603817664744	7.5528074051893	7.60021027442009	8.29598469129167	8.14734231792751	8.79469852890222	8.06268299625346	8.26378092005495	7.03596475015335	7.45009774616165	7.51543965670222	8.33209922420911	8.09772666263252	8.84091321907586	7.99205460951579	8.32291510160312
APOA2 (apolipoprotein A2)	0.580814887244024	0.00104209424276967	0.00104209424276967	0.882929477852519	FALSE	4.11304200262578	4.56776446366637	4.23676812003966	5.19590661308292	4.89454617162023	5.23956607122882	4.70666868217975	5.17334334174792	3.95054306655452	4.5680199403436	4.41431146067699	5.09828900722779	5.22371214112541	5.41981526922927	4.67575948660015	4.72144922200388	3.8799409691262	4.56815374340723	4.3147617716953	5.00952633339464	4.96432469334293	5.33174103982848	5.2638344288784	5.27204559098403
APOA4 (apolipoprotein A4)	-0.288772598988891	0.113446727139292	0.113446727139292	1	FALSE	3.73844359923486	4.29623713177102	4.2117286890994	4.12332683519949	3.19486241841557	3.30874675004689	4.16641819988994	3.83431681716638	3.20016532861736	4.35510086074475	4.36734310617138	4.8877689486479	3.32905181863336	3.40932304300887	4.67843253379615	4.42850422562661	2.79458014227004	4.16893080237291	4.53894782092175	4.6801780542971	3.46900029595865	3.77191726253877	4.18343093350275	4.12347583289732
APOC3 (apolipoprotein C3)	-0.536541518977266	0.00342233070663523	0.00342233070663523	0.517363715697098	FALSE	5.0850039221681	5.38796905115239	5.38049396638616	5.65854854835324	4.24186305909749	5.06995130040716	4.32394645542167	4.80522537594566	4.22782577470554	5.16126694819741	4.68771580091209	5.53999936266159	4.46677066464546	4.99850693999192	4.61095985612012	4.21404707184487	4.56498170591093	5.01343546026896	5.12483679385928	5.34564475191609	4.61093033643226	4.87576532155883	4.66763103169281	3.85362644560632
APOE (apolipoprotein E)	-0.312447029776296	0.0263633868839633	0.0263633868839633	1	FALSE	5.51470616514882	5.23969589892877	5.64070478976638	5.71756676036822	5.03759746799458	5.16538539982492	5.43611185594303	5.07711479166242	5.08221718179826	5.01505147530542	5.52639751332365	5.07082722242318	4.95905604844073	5.14248695953016	5.30103153120334	4.95004375512149	4.99080513899198	4.88662818145682	5.21270939953155	5.21840533629217	4.09094655916735	4.64289792208748	5.12500630696597	4.4386721080782
APPL1 (adaptor protein, phosphotyrosine interacting with PH domain and leucine zipper 1)	-0.241894375439729	0.011900429035265	0.011900429035265	1	FALSE	4.24016165511367	4.16388511670894	4.2621474769328	4.06955610268736	4.18537499403941	4.00339535161052	3.89757927387559	4.35869163534339	4.24144361668657	4.03917349554905	4.45716086669509	4.40655027533756	4.10395077116523	3.93874685360351	4.10385008758358	4.04360698009683	4.27487290639437	4.18671447393571	4.23529050962766	4.41400018939029	4.18066506310899	3.2987242909633	4.04250426312896	3.93113461526301
APPL2 (adaptor protein, phosphotyrosine interacting with PH domain and leucine zipper 2)	-0.107415858938003	0.26945835093756	0.26945835093756	1	FALSE	4.82573984304519	4.05965811487029	4.51551061996901	4.47522110221847	NA	4.37086174008529	3.07998390729519	4.82814918112429	NA	NA	4.36065924732021	4.02526804225779	4.63038217195566	4.61940714120015	3.99108188455684	4.81494001130628	4.69109861073709	4.24249580504421	NA	NA	NA	3.67600782620062	NA	4.61755121447867
APRT (adenine phosphoribosyltransferase)	0.394712923178731	0.00299364816138668	0.00299364816138668	0.913279425149594	FALSE	4.39781664960629	4.65564377306792	4.39435636428186	4.83695420285286	4.92347249052718	4.96764358556711	4.76133846910067	4.70520383465087	4.10285126154414	3.9044937318929	4.52988964465689	4.4062305208019	4.36181747757759	4.89053424400419	4.64027386214872	4.82047513134887	3.77927022794548	3.91256364548579	4.41864873028911	4.76814196980537	4.54155200907051	4.750354600724	4.63610834784357	4.84464174781203
ARCN1 (archain 1)	0.127350825108505	0.105248674055243	0.105248674055243	1	FALSE	5.53627674934492	5.46430558747651	5.5910839549963	5.73899475974574	5.65341262005733	5.55315158006799	5.88375765078937	5.66190633163198	5.40208772079809	5.9387562614923	5.83223432480721	5.94460782603819	5.85594984330384	5.84077037184552	6.00915454922074	5.83838455835769	5.28202458121855	5.5194632763109	6.11700926714352	5.78835422848598	5.57886325635858	5.88398975107189	6.12071688144982	5.80335104500549
ARF4 (ADP ribosylation factor 4)	-0.176800274493229	0.134002690270151	0.134002690270151	1	FALSE	NA	NA	NA	NA	6.17936573840347	5.90121687559925	6.07035497760054	5.67636332894947	NA	6.36121917471505	5.95299045814426	6.13779039480876	6.14207028726125	6.07355034525927	6.46129444303925	6.04172704157115	6.58113428423268	5.61597826912967	6.61380124904252	6.20059458968639	6.21741104183066	5.87921318610168	6.33662438067295	5.40807663652261
ARF5 (ADP ribosylation factor 5)	-0.224105190058136	0.162537110866011	0.162537110866011	1	FALSE	NA	NA	NA	NA	4.06476216220023	3.64961545906341	4.38120722056382	3.93058596489628	4.22092579490041	3.49385224769488	4.56435987561256	4.13807720883638	2.92464150739355	3.95493143215066	4.28549099736392	3.79384387385943	4.40484182809682	3.80062039111604	3.89475956939313	2.98931161168856	3.57776717965382	2.82850769630506	3.87580954563592	3.30369747122445
ARF6 (ADP ribosylation factor 6)	0.0261911989409912	0.338688130307241	0.338688130307241	1	FALSE	4.31225129768603	4.50856175972981	4.61783915703536	4.16208110338238	4.44496516828289	3.74924462695265	4.27703999333782	4.78750037657548	3.98364121648618	4.20018259569613	4.18483568064376	3.37594300546321	3.67022851071938	4.39147216812035	4.73125928524039	4.24529028777388	4.18197712824881	3.38054937740122	4.40927551591756	4.20599455300064	3.49630894482473	NA	4.62104377783726	3.2699547401529
ARFIP1 (ADP ribosylation factor interacting protein 1)	-0.212238915321922	0.010420721402327	0.010420721402327	1	FALSE	5.14027149696545	5.13208324796568	5.06692011573031	5.09681844512074	4.87278936800624	4.70315054616075	4.97619405868781	4.84636293095902	4.94060842011288	5.05794408326208	5.17589580578972	4.96059974445054	4.82473221803387	4.9272896738278	5.22987243475139	4.95188148837907	5.14031649406751	5.19106908751783	4.93545031839512	5.28140152137691	4.44785025493639	5.0114822208528	5.12396410638543	4.65694249591114
ARHGAP1 (Rho GTPase activating protein 1)	0.301247081487794	0.0133809828915184	0.0133809828915184	0.0741991683558756	FALSE	6.19146197752009	6.02782197510172	6.13539121693803	6.09641999764118	6.38699023777396	6.36713688829171	6.93063090531437	6.12290873171492	6.47207017429007	5.95917895563158	6.23093693458679	5.65797148975492	6.20768790881254	6.4771915989122	6.92287573674585	6.2833625085029	6.33997823674462	5.99051245682856	6.44207927829993	6.12592381268787	6.305713394937	6.24895411917149	6.92146013431638	6.10979931938558
ARHGDIA (Rho GDP dissociation inhibitor alpha)	0.0665013004214714	0.176490025902505	0.176490025902505	1	FALSE	8.72873684336602	8.53493702301564	8.32976046656938	8.55193123256374	8.54023267620067	8.34443351226484	8.63258449753276	8.47717135666893	8.57969683421974	8.365469460656	8.47830853042703	8.03934131347276	8.65498681494526	8.53189216214165	8.6819446498584	8.33733199596494	8.44802542411926	8.57946679976157	8.36400329591354	8.27917875250918	8.45255425378993	8.32712145521892	8.52855569167346	8.56806251539176
ARHGDIB (Rho GDP dissociation inhibitor beta)	-0.0378225575811565	0.287768893049909	0.287768893049909	1	FALSE	6.75839646100343	6.38064634155685	6.44633233335461	6.83507770762453	6.44917176133396	6.10211638920765	6.56368287325789	6.54096182841596	6.48649557128622	6.43753403935244	6.52700619623054	6.70716583941436	6.37136893011075	6.53784427402133	6.89991274440004	6.72841034327994	6.78978140860507	6.23074100262691	6.18614792267213	6.89253674532577	6.50303223626326	6.23942477486738	6.65975334234416	6.62831138057665
ARHGEF16 (Rho guanine nucleotide exchange factor 16)	-0.595543557377088	0.0963621129613807	0.0963621129613807	1	FALSE	4.49699274865271	NA	3.90596697519228	2.2350438386506	NA	NA	3.90406977539646	3.23098380064124	NA	4.13511618448538	NA	4.10573673646786	2.23018456446277	3.84743574936252	4.0815867598531	2.57325575129972	3.62309428422424	NA	NA	NA	1.97290582631134	NA	NA	3.39783033722024
ARIH1 (ariadne RBR E3 ubiquitin protein ligase 1)	-0.265941577348638	0.0379395125852749	0.0379395125852749	0.246964020237086	FALSE	3.95208191156644	3.59754309234963	4.57318666329822	3.94933882521742	4.12039341559244	3.5994844320161	3.93624217408397	3.39926681448587	3.81817567324147	3.80972311913795	4.26540688960059	3.6964946619401	NA	3.87673302768205	3.19345005749338	3.3784283884465	3.89682401725287	3.78814277096489	4.10397594096278	3.72194131268466	3.84208378166646	3.35137391295321	3.95382395394117	NA
ARL1 (ADP ribosylation factor like GTPase 1)	NA	1	NA	1	FALSE	3.83978830765991	NA	NA	NA	NA	NA	NA	NA	NA	NA	NA	NA	NA	NA	NA	NA	NA	NA	NA	NA	NA	NA	NA	NA
ARL3 (ADP ribosylation factor like GTPase 3)	-0.2647579140337	0.0655083952935332	0.0655083952935332	0.912849349754501	FALSE	5.66472459668195	4.85056442108217	5.24435432020016	5.22133190841396	5.30982374117431	4.57066329142368	5.33272583297176	4.87064583276585	5.35380669651804	5.53285615467542	5.84992422136484	5.39956760952571	5.42247522391801	4.84345127475082	5.11975456484805	4.09062481629339	4.47613538437115	5.17539286033142	5.51879633629682	5.18253737425724	5.07227304734529	5.27669392469588	5.43572525938147	4.94804010574598
ARL8B (ADP ribosylation factor like GTPase 8B)	0.00828650826867112	0.353138554652822	0.353138554652822	1	FALSE	4.86789646399265	4.43114822291077	4.81525775506717	4.75687918322717	4.58431314183605	4.42448545241443	NA	4.78099768280319	5.03226397488656	4.89232301848368	4.49431319717669	4.83819543925919	4.09798153509548	4.71580553255915	4.92948330356481	4.94754460251445	5.07114053594841	4.78601603087606	5.14002603351865	4.08846389395355	5.20486063230975	4.76110971350489	5.06293766097033	5.02772910357504
ARPC1A (actin related protein 2/3 complex subunit 1A)	-0.279622091079466	0.00859583749929349	0.00859583749929349	1	FALSE	5.21707945800513	4.95490352297542	4.99648817688991	4.53732713254106	4.7444571406685	4.50322150777284	4.32485379723617	4.60132212776048	4.84061429350435	4.75648426936556	4.49060221850218	5.06633464306115	4.45146170680553	4.42252904578113	4.77259302266103	4.96420915628705	5.24169910976335	4.57052972091707	4.82064361412564	4.99626670881092	4.52101931898394	4.7767093717322	4.67470921481827	4.37642236500101
ARPC1B (actin related protein 2/3 complex subunit 1B)	-0.223708164225777	0.0313998446755406	0.0313998446755406	1	FALSE	4.63129639603232	4.40286540250755	4.41508258279445	4.61029256370165	4.61227582036368	4.10620591921417	4.45198254129602	4.0135069245963	4.30008710747892	4.47878417778254	4.35663683462953	4.51486709200234	3.99673220438065	4.06576185534639	4.51049992979711	4.08274516114786	4.7856760889929	4.619518655675	4.34457997989308	4.43947686612895	4.28446971460969	3.93012228727953	4.96086381521813	4.19949960366036
ARPC2 (actin related protein 2/3 complex subunit 2)	-0.251891206359096	0.0741658062150489	0.0741658062150489	1	FALSE	7.25091421538195	6.88242296045009	6.51961738368386	6.81088006217976	6.53568596130672	6.49321019417279	6.48736575527488	6.51411594639304	6.91855320337668	6.6488249215234	6.38278136361164	6.65254385739768	5.23307125255861	5.83744628406548	6.53142045174727	6.76918989006193	6.03394712222928	6.76157782565636	6.24966718959002	6.4669843239105	6.70382053824703	6.50848411535681	6.49735369192445	6.44485587157306
ARPC3 (actin related protein 2/3 complex subunit 3)	-0.570320017277742	6.14020254581823e-05	6.14020254581823e-05	1	FALSE	5.26021388677142	5.01165664492481	5.29758762630662	5.29666663804402	4.31422521663098	4.82094479188069	5.1201486945147	4.86351231684512	5.41882410851864	5.49724829304715	5.48799434169746	5.45089450858333	5.03274885217043	4.58499856764634	5.08562010711452	5.03397354344106	5.54421024888899	5.2161133584463	5.48450552685403	5.40947919242886	4.60145882061735	4.27232185276999	5.21198171393207	4.58961968961547
ARPIN (actin related protein 2/3 complex inhibitor)	-0.357096903482988	0.10808498362987	0.10808498362987	1	FALSE	3.61903732099173	NA	3.95876845108101	NA	3.61805067005334	NA	NA	NA	NA	4.23034137262432	NA	NA	NA	NA	NA	NA	NA	NA	NA	NA	3.53985361944539	NA	NA	NA
ARRB1 (arrestin beta 1)	0.507002086566326	0.143698302667922	0.143698302667922	1	FALSE	NA	NA	2.63969060343374	NA	NA	NA	NA	NA	NA	NA	NA	NA	3.14669269000007	NA	NA	NA	NA	NA	NA	NA	NA	NA	NA	NA
ARSB (arylsulfatase B)	-0.71046971014923	0.0858535360349922	0.0858535360349922	1	FALSE	NA	NA	NA	NA	4.85349670370232	2.82531550495909	NA	3.27908494040342	NA	NA	3.05250284277499	4.25530433197385	2.67211527065973	2.97284518567107	NA	4.78483373402105	NA	3.52038453051599	4.69018240103039	4.13486163012575	NA	1.93323647381459	2.88066985435412	2.77999926662929
AS3MT (arsenite methyltransferase)	0.092792099940909	0.172589756103637	0.172589756103637	1	FALSE	5.09290087480397	5.1890812806832	4.7357062932931	5.36861820602429	5.35200986922366	5.17745143141308	5.18488724137502	5.26643050708146	5.27508901648037	4.94315712389046	5.38038313797093	4.91651486101872	5.15636425430018	5.40746152706114	5.36268378732519	5.25524767281983	5.76867131759657	5.21026416631309	5.1247086121885	5.44269473387882	5.38888178199414	5.00086085171765	5.68128901943728	5.3277268796843
ASL (argininosuccinate lyase)	0.326029429067665	8.51758187426779e-05	8.51758187426779e-05	1	FALSE	7.147540751365	7.00778977293757	6.98222925710823	7.11091651003869	7.50889605817603	7.4728045447158	7.4574137138634	7.46101279810857	7.27170579110975	7.15040735698057	7.18385369197739	7.48679480650665	7.60146624920591	7.68728469191784	7.48902906385044	7.59345088367865	7.34564475191609	7.00623069057549	7.31677931708858	7.39204259754869	7.55589282686783	7.53901918870288	7.48014392282384	7.4678745020535
ASPA (aspartoacylase)	0.320753996378794	0.000166500686616474	0.000166500686616474	1	FALSE	6.67746595867203	6.48286280027558	6.88181142613568	6.97009438352708	7.01759904659409	7.28171679361771	7.09026065227318	7.11903448160863	6.75520806544462	6.58001731288717	6.99083009363853	6.85007429366465	6.99026283597933	7.07773435461479	7.00912318954764	7.2187327413859	6.81019886359103	6.68776058407035	6.95247335562815	6.73466898035652	7.1282212149541	7.25013731981074	6.89418720416628	7.14550423988451
ASPDH (aspartate dehydrogenase domain containing)	-0.152480006701787	0.135521403993539	0.135521403993539	1	FALSE	4.96458346277686	4.50769317236394	4.26155338068279	4.3509709956039	4.25340692902094	4.84439067490639	4.50987949203574	4.73672933350889	4.65195291459285	5.18562871883484	5.09216514458783	5.1656426643153	4.69432863251726	4.36025891522004	5.0670104984258	4.50249609730223	NA	4.95555924589774	4.66622258230275	4.66278656308934	4.21598915414672	4.64952349150802	5.137536311901	4.43297276550168
ASPSCR1 (ASPSCR1 tether for SLC2A4, UBX domain containing)	0.0811269714433656	0.196474391434715	0.196474391434715	1	FALSE	4.31157577152755	4.52953987466219	4.54704257926124	4.39546044581586	4.65568383926506	4.28813704646158	4.96071093803352	4.76109907282692	4.58399436803374	4.33744707333002	4.78993786898019	4.11199946330466	4.54207228308114	4.72657512683151	4.81054078837042	4.78466101665875	4.52529841725134	4.4461701950512	4.67498032590306	4.81080810167492	4.38218996403368	4.1268242193044	4.69033328045023	4.30895056679914
ASRGL1 (asparaginase and isoaspartyl peptidase 1)	-0.0531281770977696	0.194426628204354	0.194426628204354	1	FALSE	6.92738687058624	7.08970999722072	7.30746495642521	6.95623093654988	6.9000093871493	7.2245033939183	6.86421091173853	6.94924309625241	7.00641023912548	7.06425774372001	7.06289881671565	7.16813053581532	7.01650746276469	7.25580283660272	7.12296255380972	7.01235636539623	7.10460923632404	7.07017462515406	7.34412721371026	7.03064506808518	6.91778975904161	7.1837743101617	7.06720845978444	6.98013957763916
ASS1 (argininosuccinate synthase 1)	0.314732987907129	0.000349694553091329	0.000349694553091329	1	FALSE	11.4681709023942	11.3848646768647	11.3417634213215	11.3380399331079	11.7722485829308	11.7927984267192	11.68556790164	11.5468221304488	11.6235111690472	11.6206413901604	11.3544587724465	11.5730980258196	11.9045179671182	12.0194343584272	11.9551667489879	11.6474404376265	11.7368204720342	11.4593701388455	11.4739593656948	11.5693382334689	11.9697678317307	12.0027341605491	11.8570479164872	11.5672858934252
ATG3 (autophagy related 3)	0.519088067982172	0.00972008789316643	0.00972008789316643	1	FALSE	3.23301831667381	2.53477629670042	2.61310726843453	3.49119892628806	3.20124961404206	3.34620521607924	3.60198169983264	2.69335313610082	2.95187496250493	NA	2.46523007686422	3.47065399389994	3.53096964878385	3.32486819488736	4.24313589201192	3.78122330681783	3.15934662499196	NA	NA	3.54751152364422	3.89225500784799	3.60516242366465	3.99064632658157	3.64029700247226
ATIC (5-aminoimidazole-4-carboxamide ribonucleotide formyltransferase/IMP cyclohydrolase)	0.0236796758185408	0.27893110957119	0.27893110957119	1	FALSE	6.18439337251983	6.06625498319695	6.22542147506643	6.29557977632209	6.40261133770513	6.1841493508084	6.36440083942908	6.20358879915479	6.23661889650541	6.12370343855966	6.30279974733465	6.24047843610231	6.29750875989353	6.26598627880637	6.09459289846277	5.96709019806274	6.18689667390982	6.09244637313485	6.26681839205199	6.25584437088091	6.15206170174061	6.25567633847996	6.35975483043157	6.21399071243246
ATL1 (atlastin GTPase 1)	-0.707627441618906	0.0100409745789929	0.0100409745789929	0.556016116541247	FALSE	NA	6.2980864023568	NA	6.26522496214444	NA	5.8444333603831	4.96525789349158	5.22486220945958	NA	5.88755695119701	NA	NA	5.88967065844761	NA	NA	NA	NA	6.08838332643225	NA	6.40416571819137	NA	NA	NA	NA
ATOX1 (antioxidant 1 copper chaperone)	0.551680288323324	5.23147093097052e-07	5.23147093097052e-07	1	FALSE	6.45561819611282	6.30648645841585	6.35355089999349	6.79744105223786	7.39233459761749	6.94607579151515	7.00678048745334	6.98137319711209	6.57615779025643	6.37712027777054	6.43747910981997	6.69058471109034	7.03861176676445	7.21413452174686	7.05962567106209	6.87952198737617	6.65928239338433	6.30621848567656	6.57894173128069	6.63771022062343	7.13687835708477	7.07571445404868	7.04812717713421	7.01757677762688
ATP1A1 (ATPase Na+/K+ transporting subunit alpha 1)	-0.228570913330399	0.0647666243600071	0.0647666243600071	0.23242914059097	FALSE	7.07948478382681	7.3672487389354	6.56719556140688	7.07504052491759	6.54593285712506	6.46588470127357	6.75698323037259	7.01979085714107	6.87477237988411	7.55227715374807	6.25404786507512	6.78728879385809	6.79969607369154	6.30469903258411	6.6083805093443	7.21807398093919	6.86469378491747	7.53860799980186	6.9988273338191	6.99175991362947	6.86008132294889	6.71782719566701	6.89604171623439	7.01500239653347
ATP1B1 (ATPase Na+/K+ transporting subunit beta 1)	-0.294391244296668	0.0288195355249804	0.0288195355249804	1	FALSE	5.78584868488222	6.08661819312144	5.44133075617372	5.56034812096632	5.44938639183451	4.92467000816975	5.40312453661466	5.71955036635971	5.48902906385044	6.27197465036789	5.33677253567599	5.8651393706027	5.27045418940571	5.01618428463146	5.69282609364805	5.78420295383037	5.92053865185229	6.23635293424796	5.3068272769898	5.57476455933919	5.25536476595226	5.32412652894449	5.78371332018768	5.7192464269313
ATP5F1A (ATP synthase F1 subunit alpha)	0.0773878715055327	0.227450774212072	0.227450774212072	0.702308806647992	FALSE	5.95721582710642	6.41393928063028	5.55199888589747	5.90010360759713	5.72559120875096	6.12389377208795	6.56472721463459	6.09587168895297	5.5895957219937	6.31900909652846	5.82044960193888	5.84043302004446	5.71904102619751	6.31459683850971	6.10105751499477	5.91420093383845	5.81903712185181	6.49581985826916	5.98186406697118	5.93087923501469	5.77279093932409	6.04138975040956	6.17813099242159	5.99770790178788
ATP5F1B (ATP synthase F1 subunit beta)	0.0103260781723731	0.349897323552053	0.349897323552053	1	FALSE	6.00008565747512	6.5065717947591	5.84134922468275	5.92122922369514	6.01695310694696	6.2039293690189	6.20652601587743	5.84024165112349	5.61110744549985	6.57231065570583	6.09765503747241	6.04919728426008	5.94903760775505	5.99840313518222	6.23275284076896	5.86180156108346	5.73019159118279	6.50125282482801	5.27763146686062	5.68334556167658	5.77656462918302	5.87789145621829	6.01371236482065	5.93802696818831
ATP6V1A (ATPase H+ transporting V1 subunit A)	0.167949937975599	0.0201444399494159	0.0201444399494159	0.556016116541247	FALSE	6.20940267545322	6.02230788445131	6.18710063136556	6.06881481505078	6.4457068423234	6.40631897063619	6.38215710139219	6.34431721525446	6.30724453341079	6.04936720787284	6.14492942361984	6.00925758334744	6.13139193154591	6.37880464092531	6.39597448117154	6.15429358140854	6.32095575150859	5.83740591449132	6.09828900722779	6.13670408202908	6.27057752973749	6.17292549002512	6.4031841990603	5.92152678205531
ATP6V1B1 (ATPase H+ transporting V1 subunit B1)	0.182219807011235	0.067268519515365	0.067268519515365	1	FALSE	5.78703015061205	5.77777475629295	4.93871862956906	5.57914393544775	5.776714634824	5.4919941529488	5.52353059278044	5.469661351483	5.45283261387881	5.44374256073706	5.29499929180909	4.86227780121104	5.38407053502327	5.67110651212203	5.14009967693798	5.73594181920845	5.66293463987554	5.18676596756535	5.38555873421303	5.02462996002574	5.73998037967588	5.56087694291633	5.46486100550379	5.62420912194833
ATP6V1B2 (ATPase H+ transporting V1 subunit B2)	-0.107593018211993	0.199090045092469	0.199090045092469	1	FALSE	4.73435736998638	4.61137306834093	4.68540198000147	NA	4.1334813279209	4.56998316730572	5.04144889157398	4.44783703375749	5.13964548262136	5.24840580145588	4.76529074053881	4.86036693013812	4.41601549528914	4.63499976774549	5.23633571197993	4.85710516268533	4.37629733004144	4.41860150943064	5.04995742798658	4.45152764561715	4.42345043370641	4.3176586197807	5.01179080293944	4.71829586076291
ATP6V1C1 (ATPase H+ transporting V1 subunit C1)	-0.539896494504185	0.000467998141992404	0.000467998141992404	1	FALSE	3.85508274620821	4.04169857198781	4.52486606458593	4.30089246885228	3.91741265936643	3.50030492583868	3.18607421503476	NA	3.8382963058635	3.71957774514626	4.67100457808759	4.62100273796809	3.654183459652	3.53038292603624	3.53106949272595	3.75536832037851	4.12569242482775	4.12271412738719	4.24368431204188	3.79983333472506	3.24170597313238	3.92424243739629	3.7514422969637	3.77793515347044
ATP6V1D (ATPase H+ transporting V1 subunit D)	0.396817975151525	0.0470140524971472	0.0470140524971472	1	FALSE	3.72429009866601	3.90717910576664	3.28495676424514	2.72844735033586	3.96628279393078	4.21260824595942	4.03168631744121	3.48005826922726	3.19219732216182	3.52174175803062	2.71055629896683	NA	3.88792488091082	3.76455847535347	3.03778984437521	3.21252576164344	3.97545593722682	3.71410261508011	NA	2.26431723279107	3.13051249348313	4.06856763450565	3.98445263873285	3.61274172618018
ATP6V1E1 (ATPase H+ transporting V1 subunit E1)	-0.165520722294618	0.0243491655230596	0.0243491655230596	0.556016116541247	FALSE	6.41561333525509	6.26390013875355	6.5166817980269	6.21819800588949	6.19202447290037	6.08425777369806	6.37412485526207	6.09384535742613	6.5269279737345	6.45558203282188	6.30604345620044	6.17247551433687	6.03533578179876	6.41991468484904	6.39895569909784	6.10999776221593	6.60689966049826	6.16398773268012	6.49221693019731	6.36636768028219	6.22236794683798	6.11179086500512	6.43183520344944	6.04419518860046
ATP6V1F (ATPase H+ transporting V1 subunit F)	-0.277855968851662	0.0386977807704031	0.0386977807704031	1	FALSE	5.12759613892924	5.22419852350257	5.07113624444194	NA	NA	4.85923907347779	NA	4.90255118188273	5.10487756904093	5.51688819250567	5.56006987668972	5.46763815299236	NA	NA	5.24100497828519	NA	5.79366963108753	5.55246622227009	5.24705783777982	5.85301006762024	5.23683698723461	5.3486183990225	NA	5.2093090889109
ATP6V1G1 (ATPase H+ transporting V1 subunit G1)	-0.474633484342568	0.000658715208559759	0.000658715208559759	1	FALSE	4.95481048849177	4.67686539787428	5.16116212256344	4.44568698102338	4.39097715502013	4.11426706571266	4.10610539289855	4.41637362749506	4.63372762408969	5.0348055640266	4.78444116465162	5.16098470798348	4.64483112213234	4.63804486710992	3.6659157214261	4.54352681566365	4.4942811915542	4.92151250065616	5.02945730309509	4.77988478781971	4.64148244737618	4.5112403072487	4.52389436487732	4.185359134758
ATP6V1H (ATPase H+ transporting V1 subunit H)	-0.0928425099726463	0.0680548483038415	0.172613550839936	0.0680548483038415	FALSE	5.35123961967274	5.22075171124987	5.45630348348043	4.92124588858559	5.49204223728051	4.97645987329749	5.33305156200393	4.76213616990111	5.62390782032906	5.12203073406855	5.47704908748083	4.84222461287724	5.23848117147476	5.22027964543067	5.15288106684514	4.99647913804195	5.46913383404878	5.23139016537464	5.35417002602486	4.92048863208836	5.20169266547559	5.17062614112954	5.35415944490566	4.97753637982285
AVPR2 (vasopressin receptor 2)	-0.227111811313282	0.126763235200752	0.126763235200752	1	FALSE	5.97762567087815	5.98945013442926	5.72267640215822	5.37406919693902	5.65114930306352	5.71271132347782	5.29265293141974	5.25491522762198	6.06543229169339	5.7977626730614	5.58736799154699	5.27157881237462	5.10698894693456	5.80980284942117	5.28408469581262	5.20379236781974	4.08345166987148	6.01909473406015	5.61411497782157	NA	5.71224084041109	5.49191080297719	4.96387635786013	4.88430485905842
ApoN (NA)	0.527243525123957	0.0663653525002594	0.0663653525002594	1	FALSE	NA	NA	2.86052982509101	1.35319906158386	NA	3.38214153461652	2.53826251053381	NA	NA	NA	NA	3.18214721173742	2.9467495720169	3.1219337902554	NA	NA	NA	2.27276973243651	NA	2.7205761682416	NA	3.26754928113695	2.77389086109264	NA
B3GLCT (beta 3-glucosyltransferase)	-0.88307298866973	0.000185787713727329	0.000185787713727329	1	FALSE	6.76091284825726	6.73535970249025	6.70828381719186	5.7408007659158	5.85607936479376	5.51742373510477	5.74104085652754	5.50916059019177	6.91737207947684	6.80834643410499	6.70161836230378	5.28004692160557	5.40951313571867	4.81166625382896	5.74033395858029	5.60964269041469	5.70427163860561	6.77743286673247	6.71177020386319	5.7400370660962	5.35421587664461	5.38688335525705	5.2946501538412	5.75876687170375
BAG3 (BAG cochaperone 3)	-0.144881664576452	0.229610804082858	0.229610804082858	1	FALSE	NA	NA	NA	4.658685637255	4.4727476930995	NA	NA	NA	NA	NA	NA	NA	4.38847887390799	NA	NA	NA	NA	NA	NA	NA	4.50082754214367	4.53604046316039	4.67092529108121	NA
BANF1 (BAF nuclear assembly factor 1)	NA	1	NA	1	FALSE	NA	4.82134286260118	0.00987742469287187	NA	NA	NA	NA	NA	NA	4.3988360214663	NA	NA	NA	NA	NA	NA	NA	4.23314413212061	NA	NA	NA	NA	NA	NA
BASP1 (brain abundant membrane attached signal protein 1)	-0.138627422672284	0.167258502991769	0.167258502991769	1	FALSE	4.01880328568427	4.04481375142682	3.8364796271292	3.47136957450602	4.02575527612608	3.31474002334349	4.08978625430359	4.28527643996568	4.53419236564136	4.46065083639332	4.31522565844934	4.40061306799373	4.13906832682454	4.04287192911025	4.62893686591869	4.3078947755125	4.57110641407431	3.9418387435684	4.39594707057565	4.07253459972295	4.11790278909403	3.45714773056637	4.14834031414967	3.84232519818307
BBOX1 (gamma-butyrobetaine hydroxylase 1)	-0.0499999683738096	0.179390323291189	0.179390323291189	1	FALSE	7.52072867081169	7.5556014523243	7.76936182447445	7.52380499833537	7.59773227940413	7.3302267284809	7.63348206998133	7.49303882485279	7.49055408615057	7.47187026983074	7.72783879026848	7.5146193834152	7.534746421104	7.32396446378542	7.54440810576378	7.57116103621077	7.54435400696996	7.47817098410609	7.61991182215288	7.46353254715761	7.48384801589938	7.42067608240292	7.58035656566334	7.56670862196287
BCAT1 (branched chain amino acid transaminase 1)	-0.423007889257701	0.0487936314025202	0.0487936314025202	1	FALSE	5.05697362752505	4.79517990245574	3.3386526035645	4.59053615238284	4.33275805120823	4.24041355891332	4.17203140072926	4.19236778334209	5.08658422707604	4.55826763405574	3.67801554873689	4.83988402536546	4.68785014621668	3.58063996904145	3.9461038719862	3.45478127684484	4.81281137425455	5.09417694178818	3.12286650066547	4.82218967331103	4.3878312302865	3.99520409321603	3.64072503152277	4.08933712678169
BCAT2 (branched chain amino acid transaminase 2)	-0.291429141977353	0.0799835052592149	0.0799835052592149	0.184807861494013	FALSE	6.80413102118332	6.54429990614744	6.69019357782486	7.19881825214755	6.09402277509931	7.33172312827488	6.19539681606349	6.22218823977774	6.47991927332458	6.70495493916229	6.84847271707275	7.18737186990914	6.46401635873034	7.57482055656189	6.19638672043778	6.28577948977044	6.74774990777306	6.49087975040354	7.00975025353057	7.45454606282756	6.25010320261172	7.53571084147195	6.11688870321081	6.3969009955681
BCL2L13 (BCL2 like 13)	-0.581046878268365	2.26422730656197e-07	2.26422730656197e-07	1	FALSE	5.7008502729227	5.49675313466654	5.47463072580312	5.48360620857419	5.1384172144555	5.14820606738676	4.65840002067473	4.85731919356341	5.615560488933	5.31521116424583	5.48554275336406	5.39033407190632	4.9572785214287	4.82751419768921	5.04516335160322	4.73810307134609	5.65155116478175	5.33823541862519	5.61515141786988	5.4485937512273	5.01484622569591	5.08767498668722	4.67941253757036	4.8911226455984
BCORL1 (BCL6 corepressor like 1)	-1.04110965818931	2.26422730656197e-07	2.26422730656197e-07	0.913279425149594	TRUE	8.41072693187602	8.73945322428142	7.87023524114151	8.02988350971414	7.49743672804116	7.06994915288602	7.0698095571543	7.00164463625261	8.28024183963047	8.62289375612162	7.58144163876311	8.15684657957268	7.2546790694421	7.19750176311214	7.00664586269146	6.71752563470725	8.33580568387944	8.67016759725458	7.92454531311684	7.76628374555796	7.30954911203998	7.38672474079917	7.28522649530337	7.09851641020854
BDH2 (3-hydroxybutyrate dehydrogenase 2)	0.423976561686079	0.000840092880577129	0.000840092880577129	0.50306717474362	FALSE	8.61462887426425	8.28107226652728	8.95227240430964	8.8611489560606	8.74085674566965	9.13924692185957	9.30333326070233	9.24599234038826	8.49718520973262	8.15208706036131	8.87503358486715	8.70534900385852	8.60407503124798	9.0409362542535	9.24013779830724	9.17360968404937	8.55223487894117	8.28441696570483	8.82678362106473	8.73901434368395	8.71576298411083	9.06811453933903	9.01161304088378	9.14526730879745
BHMT (betaine--homocysteine S-methyltransferase)	1.16965966294502	0.000156261279059379	0.000428255640184791	0.000156261279059379	TRUE	8.06735368589844	9.67295034499714	8.95988315108069	10.1101048055671	9.51680902559525	10.7065478194666	10.2133108250302	10.6795944549459	7.98521577962407	9.69994544106759	8.63666086870739	9.88838709667137	9.672699357285	10.7736090365934	10.2290831603444	10.697454136463	7.99891757275836	9.72410110826841	8.78043806167838	9.96217013848517	9.64175192789901	10.7516277396692	10.069691427138	10.5698650997145
BHMT2 (betaine--homocysteine S-methyltransferase 2)	0.31883412843851	0.00531069495442825	0.00531069495442825	0.0741991683558756	FALSE	9.77491715979449	9.4650582091386	10.1086420629933	9.89964090195404	9.9792251048784	10.3178761011919	10.1354656103643	9.90344053644381	9.73149044695777	9.40849746156708	10.1543371305376	9.94982816949957	10.4320302897355	10.2594725858863	10.0864281852798	9.92087981184322	9.64504952624616	9.35945528200757	10.1136510181764	9.9350898919289	10.2794016478974	10.1909481387813	10.0284310199101	9.83806776985152
BIN1 (bridging integrator 1)	-0.0654001820010034	0.14295086509337	0.234041403237811	0.14295086509337	FALSE	4.31039829262647	4.40597874928106	4.4424923758411	3.90144618419719	4.02195048087645	4.27738969881086	4.14621530900708	3.80273089553216	4.34709867062227	3.8985179520251	4.37284068858779	3.90485977590604	4.18347063440457	4.15672828829836	4.32989856753393	3.67449454907182	4.38027230104117	4.06412406481895	4.39899331001745	4.005876016529	4.31069638739051	4.13821649793593	4.65098278469561	3.95532210392427
BLMH (bleomycin hydrolase)	-0.0858028561349655	0.151150621254367	0.151150621254367	1	FALSE	5.84506345195368	5.87599134148941	5.87276474775464	5.73416224053175	5.84652340313865	6.01407851181053	5.63240782439347	5.67054012077029	5.7942806885901	5.658685637255	5.81682239067623	5.61075615797806	5.9430961577784	5.92637665296851	5.29495886963256	5.82773774373384	5.85002927361382	6.01890118330868	5.67498314970876	5.88262348726256	5.44937978829521	5.87148145111582	5.45293142702847	5.67591752583735
BLVRA (biliverdin reductase A)	0.348915121521029	6.77340434292324e-05	6.77340434292324e-05	1	FALSE	6.75695655233271	6.82433508154065	6.54818382264788	6.76826373699721	7.12457628367825	6.93707362599612	7.32125167303819	7.06137659347344	6.90260423907663	6.55258918036914	6.59818056856589	6.76329205317747	7.00126180620104	6.88008550185145	7.14061507564306	6.89196592687275	6.68540758695759	6.87105507508663	6.56540372721143	6.75647626323692	7.13488831938401	6.89225743685447	7.21628994302561	7.17808715943411
BLVRB (biliverdin reductase B)	0.326465970213237	9.02456491313514e-05	9.02456491313514e-05	1	FALSE	7.33109608375933	7.4046477130954	7.47130128440533	7.2323345787542	7.44776100962747	7.72325819626552	7.85750831070474	7.61162241416925	7.28365327866372	7.38013201084248	7.36913491185791	7.49809924890958	7.48751850606578	7.78473298473928	7.88496416470878	7.79586433264358	7.47851078060903	7.23224822516387	7.47707823869161	7.31399857093536	7.55282277189031	7.7297566801442	7.89782125965936	7.61619593762839
BPHL (biphenyl hydrolase like)	0.511288035144004	0.0083099560473626	0.0083099560473626	0.0497858046384841	FALSE	5.32918819313079	5.698612998036	4.55728141461052	5.56031143248488	5.62696471930419	6.16417684887758	5.1793557850002	5.77403587213057	5.44494860870758	5.73938908852413	4.72636804194008	5.68119342570123	5.8150783921913	6.18422474403592	5.44654407839315	6.07693955663245	5.20749074585502	5.62661727225293	4.22218630732211	5.57625001973236	5.63830557680709	6.30236109542733	5.44215726159146	5.85515003963441
BPNT1 (3'(2'), 5'-bisphosphate nucleotidase 1)	-0.0468107415339565	0.277469013155791	0.277469013155791	1	FALSE	5.72524763332029	5.92087445393291	5.79596430759591	5.70543886319114	5.58375373738408	5.12137188499968	5.62854323544481	5.60099222861112	5.38458864395918	5.42765309983135	5.13804852999938	5.94724768649915	5.44814439483187	5.47457232379628	5.70665210732102	5.49533060585263	5.29144516522964	5.58940696305659	4.95095358574373	5.26442758673668	5.31796968497383	5.37219295149984	5.47996452927478	5.35007993669853
BRCC3 (BRCA1/BRCA2-containing complex subunit 3)	NA	1	NA	1	FALSE	NA	3.02006476620459	NA	NA	NA	NA	NA	NA	4.6426380410291	NA	3.96165110776996	NA	NA	NA	NA	NA	NA	NA	NA	NA	NA	NA	NA	NA
BSG (basigin)	-0.00838007692704876	0.356948310967705	0.356948310967705	1	FALSE	4.50254701520195	4.72499944461321	3.85564093743296	4.82730586223927	NA	4.02582613280087	4.69974039646426	4.08672433185942	3.80797308747771	3.65097129996175	4.64178876984996	4.2656169216352	4.404691987237	4.12367447256042	3.98408801103915	4.27645944392591	4.34464388838019	4.47605111309708	2.7095928200073	4.07342609411415	3.64777499312618	4.00773372004163	4.05592445462949	4.31902535962798
BUB3 (BUB3 mitotic checkpoint protein)	-0.0277493118643557	0.330483890223639	0.330483890223639	0.913279425149594	FALSE	4.3715449234621	4.60198764055305	4.57009249459385	4.81710133725005	4.75588101657595	4.57315029986323	4.82623830629231	4.43204407427823	4.73656699460206	4.19065436391402	5.06011225159292	3.9620769928749	3.78642908320306	3.89548682466585	4.93218403715131	4.45618846996435	3.95315347005995	4.70316716129689	4.93582744673843	4.14091768432005	4.81139396142857	4.34816158604712	4.26600690002364	4.62704645939241
BZW1 (basic leucine zipper and W2 domains 1)	-0.866501520298818	0.000840092880577129	0.000840092880577129	1	FALSE	5.10445408370204	4.22399395407021	4.69604947156715	4.80777736375078	3.05276539581425	4.40253800867036	3.56939387203612	3.96286362384268	4.39296992295715	NA	4.59435745145869	4.64732602342809	3.84260679973675	3.71517953204439	3.99292247917538	3.2258641054264	4.61209295544962	4.29080036390476	3.93075625802952	3.66444870679746	3.79910803430212	2.27797582338531	2.9844653990331	4.19269128852784
C10H9orf64 (Q-nucleotide N-glycosylase 1)	0.353954416975752	0.0136945966973139	0.0136945966973139	1	FALSE	3.85852812052241	3.21672335682659	3.85778198898326	3.8872035528707	4.10711871261263	4.22268093149457	4.04049795827222	4.09044698023265	3.3747473864078	3.84263696807193	NA	4.15970183537611	4.6355106329882	4.23430203952855	4.76036999950872	3.94499896120861	4.24235860659561	3.70012895035609	NA	4.39997768353767	4.02285602719533	4.27765750100343	4.08506767764419	4.07369172147774
C1QBP (complement C1q binding protein)	-0.359561417980894	0.0243491655230596	0.0243491655230596	1	FALSE	4.06514143770191	4.14321380536879	4.22712493444993	3.23745511441247	3.77179052226994	3.81347338344098	3.5677157963124	3.11768008377265	3.93547860644074	4.03189800503357	3.56480493828889	4.19718916612775	3.86401771720462	4.13038728642418	3.09556159141433	3.54363198031195	3.26080251423875	3.97856174947575	3.99207954255948	4.16649050838324	3.79815422743359	3.18354050533837	2.78752440623052	3.81202580655701
C2 (complement C2)	1.52512974479825	0.025966087651715	0.025966087651715	1	FALSE	NA	NA	NA	NA	NA	NA	NA	NA	NA	2.06663343600706	NA	NA	NA	3.59176318080531	NA	NA	NA	NA	NA	NA	NA	NA	NA	NA
C3 (complement C3)	-0.10079049188915	0.158187330357729	0.185325023494542	0.158187330357729	FALSE	7.05694112329032	7.42982515655197	7.06488285158485	7.1393773999568	7.1612326791166	7.42898820509071	6.76772099968469	6.5690793814787	6.9712446379579	7.37566504292858	6.93053629227912	7.12855117887103	7.16672548596044	7.52608446582572	6.77794567069515	6.60713054214406	6.94659051332947	7.25000463728222	7.07200930308438	7.05119806287156	7.14306683237807	7.48372711730289	6.95354462352481	6.62209429411659
C4A (complement C4A (Rodgers blood group))	-0.244549745166378	0.0941672488110236	0.0941672488110236	0.197354129227585	FALSE	3.52283415240091	4.13609292785193	3.57808129226194	4.21107451157977	3.54876951591182	3.83669169089486	3.13435895865213	3.13048448758445	3.33486856752679	4.36243482038426	3.54700555084349	4.28472140212484	4.0679484225467	3.97867156729858	3.52289690855893	3.49887632535432	3.92919448473284	4.48680445822242	3.62008196546848	4.46742296017359	4.24783639298454	4.33993549339106	3.31716222339349	3.92238816500384
C9H11orf54 (chromosome 9 C11orf54 homolog)	-0.144536106613412	0.257124618157271	0.257124618157271	1	FALSE	5.19100589923877	5.52137744268536	5.4666271200415	3.98396036957133	5.12132214832854	4.38670060228761	4.5528996029403	5.62519741747553	5.61329000483541	5.31618557519087	5.7951201455105	3.80066180324495	5.48806506062445	4.8969886581645	4.16690018807021	5.67842971673392	5.29167354000808	5.31051099422977	6.18671249337479	4.20380411128946	5.56304827634428	4.02801212195683	4.67880997039077	5.7601224565429
CA1 (carbonic anhydrase 1)	-1.22866468656119	0.0390053073275788	0.0390053073275788	1	FALSE	NA	NA	2.97503765361011	NA	NA	NA	NA	NA	NA	NA	NA	NA	NA	NA	NA	NA	NA	NA	NA	NA	NA	1.74637296704892	NA	NA
CA2 (carbonic anhydrase 2)	-0.512784605021262	0.00189088210500987	0.00189088210500987	0.246616326189158	FALSE	8.16369495605631	8.28499524748026	8.09172627625228	7.35424056483631	7.88233736124948	7.57698310993746	7.44606595366155	7.09911632936575	8.17707065762942	8.24406408498026	8.2264507283687	7.33676539602478	7.83784865651073	7.47758019491667	7.52596705549921	7.04278658642949	8.23329850955957	8.16570094442765	8.18353613850414	7.27372101531336	7.66003155812115	7.48120205243452	7.44337458167892	7.10855581937294
CACYBP (calcyclin binding protein)	-0.34957145957756	0.00112921639962784	0.00112921639962784	1	FALSE	5.12998358441221	5.39074333978047	5.08925660801282	5.26076338022345	5.12097394361166	4.41077525900824	5.04066452643125	4.75733266714168	4.87024140704511	5.16866209067746	4.99008807568303	4.87090223912686	4.95120077390447	4.63070250746798	4.36178239334935	4.74369268196723	5.12882540394953	5.37856017467372	5.06735476159289	4.96142885692716	4.63801589645737	4.737659724143	4.9522124047218	4.76693962896997
CALB1 (calbindin 1)	-1.14002560155897	8.62212735563278e-09	8.62212735563278e-09	0.44180067408957	TRUE	7.38164676958091	6.80947875695366	7.55761686613239	7.31112161111403	6.38839104567066	5.96458808323783	6.45643163059854	5.99639778586191	7.26677717251487	6.93479954021123	7.71938882094208	7.33052254732287	6.20252546908228	5.88588180721131	6.42997408302032	5.9325431233743	7.46808636829804	6.87794052163707	7.72927404726001	7.18610433258889	6.23001466971893	5.94887179456315	6.39944969167133	6.05738095183789
CALD1 (caldesmon 1)	-0.372278628227706	0.00157899373939122	0.00157899373939122	0.23242914059097	FALSE	7.20827338252992	6.95254324517841	7.21778325567605	6.92180524108548	6.5913847089555	6.35508323687773	7.03731632395237	6.53192100554191	7.1299217833181	6.95122642308063	7.30191682444609	7.26048677783071	6.83990921317989	6.26256846032534	7.14202534482694	6.7610857718691	6.8624141952022	6.90401436278518	7.39375081803557	7.12867489588608	6.82490783969531	6.58167813664006	7.06796132550696	6.76962629895083
CALR (calreticulin)	-0.111853790764997	0.0544893545994655	0.0544893545994655	1	FALSE	6.97435722504515	6.97083065200403	6.9256909145944	6.93258091672543	6.70442935207648	6.56293383613772	6.82586193160209	6.94602898951548	6.97770350985348	6.99842118872913	6.70305915949136	7.06516298445302	6.85503040470656	6.66652937792404	6.89699834233891	6.98101921055577	7.00436655462179	6.85957205681725	6.96059279456704	6.9714056004191	6.96264155972697	6.67081201636993	6.99542798583254	6.93378506135473
CALU (calumenin)	-0.842796045299246	0.00491618920000948	0.00491618920000948	1	FALSE	4.2828326746189	3.99707558056718	4.04486619685428	3.55629452052919	2.87878026288357	NA	NA	3.29220602849124	3.30456214852257	4.55208191065311	NA	NA	NA	2.71063564155196	NA	NA	4.0964136721907	NA	4.44218712641661	3.53538114445554	3.96149368362649	NA	NA	2.83829025406611
CAND1 (cullin associated and neddylation dissociated 1)	-0.0763921747362744	0.107010499461922	0.107010499461922	1	FALSE	5.76938827410395	5.7288429399863	5.65051757982962	5.621949289262	5.79026377360686	5.61587824826687	5.51746153060113	5.46399511365514	5.75328361646088	5.54200106617565	5.70619622406703	5.72238678336277	5.71531134420132	5.4331430720367	5.63600391067537	5.48008089519983	5.73187834880843	5.77012337975035	5.68272216590719	5.64033749714535	5.61555460384081	5.56933310625742	5.86630219593184	5.69959327375097
CAND2 (cullin associated and neddylation dissociated 2 (putative))	0.300344964676005	0.277595504907633	0.277595504907633	1	FALSE	NA	NA	NA	NA	NA	1.80843035942484	1.80623743121292	NA	1.62764418897407	NA	NA	NA	NA	NA	NA	0.898339940421339	NA	NA	NA	NA	NA	2.17240110483431	2.95453693235694	NA
CAP1 (cyclase associated actin cytoskeleton regulatory protein 1)	-0.00160948714120409	0.360340872634971	0.360340872634971	1	FALSE	6.79303749932831	6.59167792110815	6.67702895563211	6.83332022748165	6.66018134439655	6.5480173190556	6.85641307812917	6.62414769662779	6.8108158119007	6.78700140961111	6.63521893948064	6.82665017146356	6.69511690905076	6.84417220592968	6.99921081033579	6.8420234212246	6.89684096644956	6.60822524688854	6.70071713282148	6.90985709092919	6.78470027242046	6.73017800219718	6.87699571908455	6.58992074894842
CAPG (capping actin protein, gelsolin like)	-0.285606428695914	0.0296050448727941	0.0296050448727941	1	FALSE	3.96177147934899	4.20607272158578	3.88883090365556	3.17265872137753	3.12068868474778	3.52659469837564	3.2966438810907	3.11538787853784	3.97365719124459	3.97469449711558	3.73605280085152	4.22543690001074	4.10238098637312	3.52208086549945	3.74292243017374	4.16939591625577	3.73832469386707	4.0231311296672	4.05240719900053	3.7062542535732	3.61130224036503	3.90147514690123	3.57881798042325	3.54432463820375
CAPN1 (calpain 1)	-0.285110834435922	0.0332985432610498	0.0332985432610498	1	FALSE	4.86693764257515	4.84415964923601	4.62114344123084	4.68639407197113	3.99844826862592	4.49134004687872	4.34801282502254	4.30928534610913	4.43819303066458	4.84178698517522	4.40782858525683	4.33052254732287	4.01246140594355	4.21456780638974	4.37008056273169	3.81128605776968	3.84658357560449	4.3921662753809	5.27083165232628	4.49175691345415	4.1010280907255	4.63022489030769	4.66608620774877	4.66415284871447
CAPN2 (calpain 2)	0.12198599356721	0.0808745239190618	0.0808745239190618	1	FALSE	5.66841417059264	5.43677482780432	5.2145755771237	5.28698092089058	5.49007909417471	5.49389386723801	5.63136333872378	5.48290635102045	5.4295456687633	5.61172420569915	5.10579958229276	5.49932929383862	5.37921199264477	5.28191704843565	5.80164240563565	5.52252974630222	5.64814902783997	5.24204986237339	5.37553646714169	5.40227535782491	5.52826812102722	5.61655766532679	5.8295730675297	5.32704418693262
CAPNS1 (calpain small subunit 1)	0.111962672464115	0.0827290539281286	0.0827290539281286	1	FALSE	6.64588895701801	6.66933863520751	6.24972786016327	6.55586062520553	6.78634805061543	6.64509637430694	6.74169618142534	6.40117136041629	6.70829761397424	6.88085691469485	6.38350904029247	6.78719735962534	6.69739853217172	6.73103385841076	6.90368907193343	6.71117824989793	6.41481206056585	6.57493103119482	6.41144827919958	6.55942756962908	6.68991413198345	6.66392806980757	6.69795447866886	6.51543965670222
CAPRIN1 (cell cycle associated protein 1)	-0.368468261753363	0.0219522687568677	0.0219522687568677	1	FALSE	3.50095498082165	3.92010270703537	NA	NA	3.40369037825065	2.98334570897202	3.53396196534515	3.15775841112338	NA	3.992088609014	NA	NA	2.98390201542457	3.04507421160495	3.57847987518597	2.90838445398578	3.31585311784122	3.60117353387707	NA	3.03392510418316	3.18602983012474	2.97747410176419	3.595467855251	2.95300815747218
CAPZA1 (capping actin protein of muscle Z-line subunit alpha 1)	-0.213809001418893	0.00832195198824808	0.00832195198824808	0.299100772833613	FALSE	7.03985122855142	7.06448410715948	7.11286690866318	7.05269845802117	6.99974074244147	6.62828513050768	6.81901667799251	6.72226108164229	7.09155174933341	6.84287829204537	7.07397014927429	7.28007476865008	6.88517166155296	6.73131903102506	7.10564665267773	6.72575478734508	7.14835455171002	6.69205051713057	7.12815933831717	6.91244628300658	6.78749776463234	6.54821311295892	6.9692771458017	6.95149454625829
CAPZA2 (capping actin protein of muscle Z-line subunit alpha 2)	0.0233528185070907	0.293036373399006	0.293036373399006	1	FALSE	6.95843671518645	6.97380640725971	7.03453487983125	7.00612968469547	6.92729204455836	6.99972946931679	7.19903427737801	7.00268002028171	7.13370736065839	6.84317989025717	7.1436791210857	7.0047822634596	7.18053578000301	6.88033043950807	6.91446885088932	6.92489561944433	6.8087454219637	6.73458769718331	6.79676645312546	7.08108392868763	6.81116272941938	6.96031477177026	6.88094260177704	7.11828704113266
CAPZB (capping actin protein of muscle Z-line subunit beta)	0.109901179897465	0.0964697960557503	0.0964697960557503	0.596730090576973	FALSE	6.18272606063391	6.01715582949228	5.83285204800621	5.99904389779157	6.41647496952764	6.23439401881075	6.10457778781652	5.87868611062609	6.18921968595599	5.7491695254219	6.16553212660064	5.82278622334041	6.23921853371648	6.2525878559427	6.30844643182913	5.8646269351932	6.03946305151385	5.94826676511211	6.11091442263868	6.03019259636224	6.18621132407858	6.09928047429571	5.8571524513097	5.96447949849288
CARHSP1 (calcium regulated heat stable protein 1)	-0.130350613900137	0.0994063031455714	0.0994063031455714	1	FALSE	7.45936604009955	7.31024922214374	7.01570495617366	7.34370095099172	6.90370112105078	7.21981710329332	6.99825192785713	7.09961081196091	7.4562065441241	7.47581447897299	7.15330881766329	7.57419235504266	7.54934572930761	7.33061217742217	7.07862050800443	6.91279355246675	7.51542388661334	7.48562003231852	6.95490584876065	7.25688799900775	7.52291887256932	7.38685404737717	7.34552056899879	7.08912734480193
CASK (calcium/calmodulin dependent serine protein kinase)	-0.404134610841755	0.0193600041103836	0.0193600041103836	1	FALSE	5.40273922826527	5.74731488709681	4.84260679973675	4.99022425435821	6.28934020584023	4.76854958480218	4.47805931921322	4.85359151624147	5.39932834584624	5.8125341639083	5.68902233783781	4.95107951708007	4.67535866662413	5.05967974367042	4.88716942706992	5.27065227632209	5.32436779223208	5.5083399075767	5.71365732780071	5.06666615308929	4.74267456942443	4.92492174057609	4.93340739867274	4.71486093627027
CASKIN1 (CASK interacting protein 1)	-0.506576789727553	0.0219904413810799	0.0219904413810799	0.68645701699069	FALSE	4.56514626319517	NA	NA	4.39764554347404	4.14838912805734	NA	4.2801026151571	3.94061781587016	NA	NA	4.52773346238333	NA	4.01207696501482	NA	4.25094641909395	3.30556493392614	NA	NA	NA	NA	NA	NA	4.20056712708042	3.78385472878644
CASP3 (caspase 3)	0.0936810223024203	0.30893351069132	0.30893351069132	1	FALSE	NA	2.45116890207995	NA	NA	5.43799004016973	5.12968279417544	5.76920840706013	5.07715325503975	5.74318640892312	5.90186367362567	5.45163973468081	5.73591745624159	5.50045153244339	4.80685504468468	5.94422830014721	5.5046299255992	5.64146799659643	5.39366674194824	5.73268164927859	5.49209673091913	5.29988935913116	5.40357109275312	5.80508346639724	4.83701477575267
CAST (calpastatin)	-0.0687826798696241	0.189106423287655	0.189106423287655	1	FALSE	4.38600385976687	4.1448376764272	4.49901669699333	4.55634357468687	4.18848796478933	4.30747224256141	4.41262573295545	4.03344943234952	4.55695661096802	4.69982366682255	4.24936948761749	4.45361634546322	4.43319315836822	4.62676618837824	4.65104020699359	4.49029414369948	4.46472053761597	4.15563591061871	4.52327966201935	4.52544250601812	4.27796987407835	4.17397488782462	4.35479064923107	4.43958989535292
CAT (catalase)	0.58375808485839	4.75489047674697e-06	0.00913491697907442	4.75489047674697e-06	FALSE	9.31227262971741	9.14836472130996	9.43694468613269	9.36492474652741	9.58199892848302	10.4186537895751	8.81284153050099	10.5543394280496	9.37271708380179	9.22470596204807	9.41903107799163	9.56842359251502	9.73476888464991	10.5839571481041	9.11315611493111	10.7030903146881	9.472591339602	9.14984871416976	9.56133568411822	9.47293245266188	9.78823218734065	10.6208154787493	9.03947017999968	10.557865723825
CAVIN1 (caveolae associated protein 1)	-0.578541221598662	0.00123535798949579	0.00123535798949579	1	FALSE	5.20054358728779	4.96438939005288	4.63077238940122	4.98698425846398	4.92816183970684	3.79256386937516	4.5861762583292	4.39079148131	5.20553327211764	4.64018708262965	4.42038807881098	4.33697600088385	3.92837979881735	3.90739064321945	4.37781785308364	4.21957125695325	4.79230877344294	4.82086822722528	4.97903756634689	4.64017551163271	3.30917909848252	4.61842661664593	4.46146962464818	4.15574113854033
CBR1 (carbonyl reductase 1)	-0.170613087398883	0.179390323291189	0.179390323291189	1	FALSE	4.06329584202958	3.47328038610203	4.38616255349614	3.98617425923983	3.85169907708625	3.91845302433738	NA	4.10313671098286	NA	4.61438004755625	3.78436787320345	4.59032056645456	4.33576192364376	3.61239968342801	4.02487813665179	3.57526391728986	NA	3.51939093451978	5.17930004467286	3.90732333921249	NA	3.94538296682437	4.29192765653903	4.13896187571482
CBR3 (carbonyl reductase 3)	0.0713213696130938	0.30386258196218	0.30386258196218	1	FALSE	4.00042372943605	4.65361038398849	4.93004657065804	5.1684294341597	3.70404195482129	5.02713635395847	5.37966601091888	4.5498909172258	4.18581898315236	4.66806237817076	4.83110198959998	5.03414526952424	4.46319083920871	4.8086321721094	5.16959234173592	4.70818171690135	4.78023134716471	3.45206823022381	5.53616482913413	5.30429929471181	4.71762159275927	5.04019545638987	5.70002627128657	4.13208324796568
CBX1 (chromobox 1)	-0.434722913316629	0.0249903924079832	0.0249903924079832	1	FALSE	4.28563894939416	3.997319508729	3.81443762839549	3.48381577726426	NA	2.86320304343255	2.95603992002753	3.93388418142903	4.79608894198993	4.38795526965825	4.37195607177809	4.07367458570426	4.21096545314822	3.63631139847527	3.90252706433136	4.28846192456339	4.60651329510243	4.34993844815172	4.91445449945139	4.24783639298454	4.21804491104908	3.85005928713713	4.13120258474194	4.27950843973481
CBX3 (chromobox 3)	-0.66120298097667	1.31710915871404e-05	1.31710915871404e-05	1	FALSE	5.07867387336033	5.15418217067667	5.10406403179628	4.79550202769759	4.36060306705985	3.82206727357898	4.2645139121702	4.28344770837798	5.05988303854353	4.952440739346	4.79800384163524	4.30358350549892	4.21094987269927	3.7070056630126	4.15985519464567	4.37027589672849	4.82670609470377	4.80172775636644	4.73254056130812	4.53908434750684	4.56739333361928	4.06149108596486	4.46460946030055	3.93974374856198
CBX5 (chromobox 5)	-0.0625627274124718	0.324212570436318	0.324212570436318	1	FALSE	3.31108599889308	3.53227955102477	3.5132127915733	4.13338268435439	NA	3.32342771806093	3.53602802597335	3.36352154354654	2.54947449848404	2.52708785599143	2.98517797378885	2.67024890907229	3.45057783583966	2.18699489391504	3.12873386392966	2.62153382092432	NA	NA	2.99390437765086	2.05025092358779	NA	2.01109125543418	3.97845192329295	2.04011740937945
CCAR2 (cell cycle and apoptosis regulator 2)	-0.247856361283207	0.0424490750901715	0.0424490750901715	0.190143293063273	FALSE	5.38534129739043	5.25811183733364	5.40176697555403	5.1764304919765	4.52127064316477	4.47835707305659	4.81397097328147	4.60348985735402	5.46415526112761	5.19922474551897	5.07244456245324	4.89638326823193	5.02621135507398	4.85788149548679	5.45302693997363	5.0499835576126	5.35822041574885	4.97892320161818	5.54004277268866	4.58535317772627	5.34559508003188	4.82178673501953	5.33994261737126	5.03060534454333
CCDC22 (coiled-coil domain containing 22)	-0.263691013317268	0.025838278574127	0.025838278574127	1	FALSE	4.77281996481835	4.10757907730342	4.56926626094459	4.15228078551342	3.6722216529991	4.09785515768396	4.24663610321623	4.12658471644197	4.96302089857997	4.2140082035202	4.62859864178377	4.24838302943144	4.33244299757122	4.02717174883189	4.42232720344033	4.44988487178312	4.40142567890914	4.70300100132394	4.26934739226849	4.32251226809183	3.90660202774259	4.17621105520349	NA	4.54768425421067
CCDC6 (coiled-coil domain containing 6)	-1.54931983533515	0.00011981372580972	0.00011981372580972	1	TRUE	NA	NA	NA	NA	NA	NA	5.77213639131848	5.22635438748887	7.51337230582277	7.87983439758855	NA	NA	5.77429158335438	6.6055535954944	5.64201413542178	6.1507404082987	7.41152793587189	NA	NA	6.97077314455833	5.60660508475882	6.37876129886642	NA	NA
CCDC93 (coiled-coil domain containing 93)	-0.695756362296327	0.0310652311280925	0.0310652311280925	1	FALSE	3.85381604740345	3.88695977943962	4.40317226676856	2.95829703851568	NA	3.56649857859576	NA	3.8476762720296	3.66505161428921	2.858100385639	3.75397885253281	3.31635141306999	NA	3.31257079126661	NA	2.90557618273774	4.24758578204306	3.81742883869727	4.52079308978163	3.24079056908339	2.28546436438704	2.56724607196515	4.23953552183674	1.39093177031986
CCNL2 (cyclin L2)	-0.29345152859902	0.00491618920000948	0.00491618920000948	1	FALSE	5.93871157347417	5.84035496473416	5.74737934288204	5.62898642658772	5.65152533418059	5.79564488280635	5.43050607674949	NA	5.75197780658764	6.15976237387735	NA	5.69741243344546	5.50952800329208	5.39892150650185	5.20177498747737	5.39970431381456	5.8015855023431	5.71696072366085	5.33972175762556	5.80559943422247	5.11797757048412	5.60895705221829	5.47878417778254	5.60716161954405
CCS (copper chaperone for superoxide dismutase)	-0.678392270323875	6.14020254581823e-05	6.14020254581823e-05	1	FALSE	4.71398168645049	4.7147400711901	4.50556704898016	4.33587623330116	3.72091319896962	3.86710572950265	3.55077756254916	3.50389568515054	5.01895457921305	4.37960710058404	4.341430757785	4.21237478756727	3.93869981323934	3.33453967318116	3.83416509666851	4.43394090745632	4.69745691662133	4.66430647490732	4.05916489022914	4.21580282764571	3.37944075253498	4.07170261295206	4.05656618817753	4.02680891020639
CCSER2 (coiled-coil serine rich protein 2)	-0.763841115148948	0.000683569064863581	0.000683569064863581	0.0313476672856353	FALSE	8.61271003166184	7.60767060167559	8.07446797273141	7.26987472248247	7.30449278897383	7.00180224263399	7.52959453181395	7.27478347206111	8.24159234204052	7.75543508801418	8.19454018770352	6.75530154965271	7.34948913002515	6.60014781873745	6.94771290571586	7.12677673482796	8.5363443635984	7.80062168526306	8.36184291310955	7.25618037698142	6.73871380226617	6.76525625812695	7.33413917883824	7.32757958910664
CCT2 (chaperonin containing TCP1 subunit 2)	-0.0586587796623365	0.19551085277781	0.19551085277781	0.913279425149594	FALSE	6.39618346984195	6.65083634749006	6.49287864820573	6.31386256642524	6.2905902806659	6.13767770226703	6.54708423509524	6.28048127430062	6.47834089236155	6.42188305086407	6.26022141549301	6.42317138926838	6.19938770345118	6.44409056267145	6.53007074222508	6.36399453821529	6.52238379688887	6.36467572836408	6.32038177943164	6.16824889894136	6.40340407648532	6.23222135854823	6.60796643899136	6.07219371471118
CCT3 (chaperonin containing TCP1 subunit 3)	-0.127194244290731	0.0525606010977475	0.0525606010977475	1	FALSE	7.2244165702979	7.26781666929339	6.84810961270249	7.15047844145946	7.10890076292495	6.77151588015205	7.00896638095641	6.98865060695923	7.37741010747641	7.28606792449933	6.95769409267548	7.16465556417991	6.95306730891365	6.95949197382277	7.06622914662069	7.08843845206447	7.08783407529529	7.21814180840493	6.97703945428678	7.10667285587984	7.09681001350959	6.92821633257162	7.30984920083018	6.85987018563681
CCT4 (chaperonin containing TCP1 subunit 4)	-0.283033186779059	0.0019484826146875	0.0019484826146875	1	FALSE	6.69557630622205	6.69472700276049	6.59332239471133	6.45810799470329	6.23317865273345	6.11305242421539	6.55648766162986	6.38231621879886	6.62644935818467	6.47858520153972	6.32238607786189	6.26649422481466	6.13101733012335	5.98651788186673	6.38888694675195	6.15844205826498	6.53201766570589	6.47937285732214	6.51612391252536	6.23816777392465	6.16597020817147	5.91268578813125	6.39406648858555	6.0823108696546
CCT5 (chaperonin containing TCP1 subunit 5)	-0.100922412278571	0.115084055266764	0.115084055266764	0.295530539706913	FALSE	5.93392429952312	6.10327311907864	5.73372581387656	5.75675645130727	6.12666730812731	5.6915229985057	6.20952354908595	5.77024233645693	6.01539721025073	5.88010264884107	6.11482508286957	5.83530261167482	5.73935398142844	5.75966452319434	5.99994815221532	5.70813204387698	6.09201922246268	6.00054090922619	5.99609493464666	5.87977437107285	5.78605002065927	5.56281328263569	6.08245990597921	5.69428962532218
CCT6A (chaperonin containing TCP1 subunit 6A)	-0.0718071031775032	0.188438213040188	0.188438213040188	0.512089488824035	FALSE	6.34713234162009	6.15104496110033	6.07627047595047	6.02593241128836	6.06647242271317	6.13189604914275	5.97891862684046	6.03496618998408	6.435336892161	6.32897285908447	5.9289056080695	6.1908182927296	6.17556651608123	6.22333373032204	6.41881061864248	6.20755516839889	6.55330366691285	6.29228849875554	6.48494692244708	6.10835926919373	6.34032726007231	6.1455062778326	6.47069140804277	5.86758269311018
CCT7 (chaperonin containing TCP1 subunit 7)	-0.104706964087688	0.105368204712042	0.105368204712042	1	FALSE	6.31900909652846	6.17879430187179	6.25583870718611	6.03703732219015	6.23358516669814	5.89589635042973	6.33436268269481	6.11795679826458	6.1097972303685	6.46857842982023	6.25629928174112	6.34534846928536	6.07185489382428	6.01244352724154	6.50023639807722	6.18408189037026	6.28673886679936	6.30704047547904	6.37900053078914	6.1610290636739	5.91256364548579	5.9910592024914	6.50628933032227	6.0876983207809
CCT8 (chaperonin containing TCP1 subunit 8)	-0.154748585514068	0.0279191800386841	0.0279191800386841	0.704540613300066	FALSE	7.03563490584004	6.86560956179313	6.9090410122572	6.80468604538469	6.79659775404831	6.68126652736335	6.75984824647417	6.79904843984356	7.03488697941817	6.74153440048218	6.91287736360733	6.44136893854166	6.80383406009956	6.5519296949511	6.75413924405858	6.78114985171021	6.93228562981988	6.86565904668953	6.87618539556743	6.76921634284375	6.59383030755304	6.4159749464181	6.56146819917416	6.83291532438204
CD2AP (CD2 associated protein)	-0.179012834064341	0.0549229968062683	0.0549229968062683	0.197354129227585	FALSE	4.77200174986614	4.60762622084549	4.81184604139409	4.725152181178	4.83995958748953	4.22614626922961	4.66042097009497	4.48095657088877	5.08901502473952	4.5415086444326	4.89980884622367	4.48038146373759	4.66182369333918	4.50561785861212	4.84312460197144	4.34539637539127	4.85002427129923	4.79416109770499	5.31015831794782	4.68786134109405	4.58256202426627	4.61800366984025	5.0724531376734	4.58492643289428
CDA (cytidine deaminase)	0.0604389784666213	0.242999591416764	0.242999591416764	1	FALSE	5.83801638366662	5.91002744910912	5.65493670782162	5.63485750601878	5.75875354922665	6.07984527920769	5.86340824184818	5.73021876877003	5.90059393775937	5.92370304240992	5.48668863337128	5.80811728797168	5.35345033307765	5.9955885338925	5.71339338898875	5.83409428830876	6.0939741986198	5.60370645127859	5.10295621275599	5.69474928595888	5.52445552294075	5.98975211331534	5.56776142200484	5.96687339675998
CDC37 (cell division cycle 37, HSP90 cochaperone)	-0.147947667500653	0.000904141361311564	0.039953491626809	0.000904141361311564	FALSE	7.49828278520663	7.05557528371763	7.51300902989941	7.21729858334267	7.107614644825	7.04875931191986	7.32276641776589	7.01504701366787	7.24931259489886	7.18213608539319	7.57084996584369	6.9923152518612	7.05192671047757	7.14944229257657	7.27001493743756	7.05935527761642	7.29828256480295	7.17525511849281	7.40629855961728	7.11119828131907	7.00842862207058	6.9678717960875	7.29586074979894	7.19735432014377
CDC42 (cell division cycle 42)	0.0665848467586405	0.198662839049696	0.198662839049696	1	FALSE	7.07559680656564	7.14488253133923	6.88736685802847	6.96827511023871	7.13475486815503	6.88050187112799	7.23271830996572	6.95689302432336	7.26520245406031	7.22763519526296	6.9431008475708	7.51714968814021	7.27999122590397	7.34044654970437	7.45029574064369	7.31647161551107	7.26770432736522	6.92808602012301	6.96065070923989	7.09520711259171	6.96866679319521	7.13740105597469	7.33071076410028	7.05102400302447
CDH1 (fizzy and cell division cycle 20 related 1)	-0.118122083501417	0.309581288685242	0.309581288685242	1	FALSE	NA	NA	NA	3.07175237410369	NA	NA	NA	NA	NA	NA	NA	NA	NA	NA	NA	NA	NA	NA	NA	NA	NA	NA	NA	2.95363029060228
CDH16 (cadherin 16)	-0.344996326537747	0.000211750735916338	0.000211750735916338	0.595558615916745	FALSE	7.24139213126092	7.01579414562021	7.07293112558566	6.9250380925995	7.09585059599508	6.57421657993074	6.72919925870403	6.64142175312853	7.11127132415004	7.23901608317273	7.19779660385071	6.88231290340214	6.90770789125312	6.69105951611055	6.77031370577308	6.63389759860789	7.25200305974414	7.0481816824231	7.01772151976986	6.89834139169169	6.98053947727093	6.61395296678307	6.62794967091014	6.49573513035061
CDH23 (cadherin related 23)	0.403517264813177	0.00485836220091194	0.00485836220091194	1	FALSE	5.24634727690091	4.65668513273367	4.85660729363731	4.96187795352847	5.47015613078108	5.06984392043381	5.20905169461212	4.81803758913797	4.51607820047894	4.40804605716452	4.37792193988005	4.36445337002528	5.11868780042847	5.00967412458376	5.02239888612547	5.09725682101013	4.62835367134984	4.80021656055042	4.13128491249284	5.03586140704766	4.62940908076364	5.24376808008027	NA	NA
CDHR2 (cadherin related family member 2)	-0.0150611865338821	0.349897323552053	0.349897323552053	1	FALSE	5.20766253291299	5.0437950579671	4.45936604009955	3.58716093477828	4.8124109422104	4.91323410513206	4.92888192708934	4.86733805271905	5.64099682188447	5.44138719931694	4.07194282334553	4.48574882137778	4.77938580619894	4.93341212006649	4.47125250378281	4.71448732057006	5.07727718561368	5.29990400808649	NA	NA	4.90398786034913	4.88036717657012	4.80344921089814	4.78934844646624
CES1 (carboxylesterase 1)	0.0833873135523204	0.270230503192648	0.270230503192648	1	FALSE	6.37584225023238	5.98598534571384	5.29880858847136	6.97152056261154	6.51886398813152	6.47002594215339	5.99004041010977	6.41870606782518	6.52366074592194	6.41144997406819	5.76495118550817	7.29241366782748	6.47477023213924	6.46271492919029	6.58560405678406	6.61699720415204	6.60087184121646	6.14359749760387	5.78964840394371	7.08607251675595	6.43162463104578	6.54015594268912	6.21044926122874	6.52551767705359
CFB (complement factor B)	-0.0754569657093749	0.0413092425327166	0.240976071686909	0.0413092425327166	FALSE	5.59599589262325	6.19046868709679	5.74494951749893	6.02385856727509	5.47265672585328	6.12525433903147	5.60118839395415	5.37358557487915	5.53262865751717	6.08160806238855	5.58233319901367	5.72532944441605	5.63147393288724	6.05451423997164	5.39404075715903	5.74607355162667	5.10741587390316	6.13291609109482	5.26109824276201	6.10872516560444	5.74306520018872	5.74472891040827	5.5730502956908	5.72221189103103
CFH (complement factor H)	-0.0694730952529987	0.25156314724354	0.25156314724354	1	FALSE	4.52199923580059	4.66937265327826	5.1628625825173	5.04119916794167	4.85576052174543	4.87511162988549	5.14025513403492	4.17777431262638	5.23151689088409	4.89376020765563	4.73898395470051	4.63972995766977	5.04844545892269	5.07966824243674	4.75934761212205	4.7282960507908	4.9238812789215	4.44433577076015	5.07520743193502	4.9790558638622	4.16229867102143	5.20751417256746	4.94518161077198	4.50857443596533
CFL1 (cofilin 1)	-0.220105823605071	0.00907032894255924	0.00907032894255924	1	FALSE	8.86666075081999	9.04060754475154	8.89475411359327	9.15970738484448	8.93150578186973	8.47984492118148	8.69102460929875	8.67227682160214	8.87511040086281	8.9261239879966	8.53579636376755	9.09226030324016	8.88587021829257	8.59799665282103	8.84089748769509	8.63083134964956	9.0255742436617	8.80362098513929	8.77210339212497	8.9582162890225	8.95031968104889	8.44505210293503	8.63252633592517	8.55111991424457
CFL2 (cofilin 2)	-0.0322499884181315	0.30893351069132	0.30893351069132	1	FALSE	5.09961501959617	5.01919038748743	5.26266617104661	5.7806408099989	5.33185566850594	5.16263301658105	5.65273887276965	5.63443354095011	5.47343950622213	5.50071283770784	5.1207956634316	5.76875864131759	5.30094736348688	5.15068558196604	5.66447146259867	5.50233378450248	5.4317900833788	5.20588510986554	5.86062765254892	5.31959987149894	5.53778061195302	4.90613057606426	5.21567859660793	5.39703281709685
CGNL1 (cingulin like 1)	-1.16767582980941	1.64482954916662e-06	1.64482954916662e-06	1	TRUE	NA	NA	NA	NA	6.13100703750257	5.41934000161939	5.55258303271307	5.16097664316598	6.81633090402983	7.09494330694495	6.85188643440134	7.01598365488852	6.20938707811775	5.59316849170044	6.13812637123065	5.59761757840293	6.98112198979431	6.67910002245794	7.06345979886678	6.56805491279674	6.06381785033325	5.7761461099412	5.92513069260595	5.02691069122452
CHCHD2 (coiled-coil-helix-coiled-coil-helix domain containing 2)	0.227843912127089	0.0276097757954511	0.0276097757954511	0.803961178218966	FALSE	5.01094092473953	5.55517195096927	5.41385468086406	5.1261882105221	5.44347072940962	5.68155608601251	5.60283988040653	5.76563021567004	5.56020441908455	5.43076029378293	5.58336563590338	5.82583904078465	5.37350901551801	5.64721663784876	5.55452745909307	5.76046581119032	5.3530021075447	5.92475075731151	5.59191573821517	5.4194377644854	6.07372813432061	5.75448669787116	6.07475160174764	5.79737620064405
CHD3 (chromodomain helicase DNA binding protein 3)	0.385551408005463	0.134609069785789	0.134609069785789	1	FALSE	NA	NA	NA	NA	3.25520612135928	NA	NA	NA	NA	NA	NA	NA	NA	NA	NA	NA	NA	2.92236723140592	NA	NA	3.36063115746349	NA	NA	NA
CIAO2B (cytosolic iron-sulfur assembly component 2B)	-0.231246901321981	0.132834484398816	0.132834484398816	1	FALSE	4.2413444579322	4.09497918734714	4.1524754987188	3.84290845470395	4.54896058542892	3.82095500019441	3.89806320486124	2.92311494340063	NA	3.77261413506541	3.9251639321842	5.07230306396117	3.57251379133978	3.90598622331664	4.38113798803919	NA	3.91873923171043	4.35706633284034	4.35590428042298	4.35916270107631	4.77468165337325	4.13849503579732	3.6260419028133	NA
CIAPIN1 (cytokine induced apoptosis inhibitor 1)	0.376302638482286	0.0493391357488252	0.0493391357488252	1	FALSE	5.18939761608423	4.48773715273687	3.87241509483119	4.79660813609961	5.08661819312144	5.05349803119297	4.75861232340536	4.52262703770905	3.92580957777157	4.9076934724013	3.94293669576538	3.6994516886721	5.00984428962484	4.8694716986291	5.44156647465489	4.9044889149052	5.11313787841066	4.76641494609694	NA	5.15109977377756	4.50714131607587	4.61039887873787	5.70579824456253	4.43033211296548
CIRBP (cold inducible RNA binding protein)	-0.0579329205405767	0.295515794520829	0.295515794520829	1	FALSE	4.48091134604775	4.4364150617852	4.53762532683294	4.21003032826047	4.24879287088684	3.70555774539968	4.52297221234533	4.40854883542997	4.16657084690328	3.9361290784491	3.07046146084013	3.81879944409415	3.33526885946956	3.59105701874693	3.84069485217601	4.2257839176641	4.24515335483239	4.53283434143441	4.17223947097227	3.49879975324874	4.15642088784439	4.10948593301561	4.12639473762014	4.13979689661535
CKB (creatine kinase B)	-0.0280904820597803	0.0463914918460414	0.322710931998362	0.0463914918460414	FALSE	8.42508998987406	8.29049352151668	7.94822120242914	7.96273987357806	8.46574188462275	7.86847688375269	8.16281425588208	7.74403996870057	8.21916852046216	8.07679956701688	7.86253817855087	7.63103150535671	8.45914059113807	7.67260920315247	7.88222118278164	7.72604781928349	8.26417984159325	8.25775082812989	7.60710094399785	7.54286936287351	8.35242309051969	7.73241167081416	7.92271521302591	7.76225578698818
CKM (creatine kinase, M-type)	-0.151976113186167	0.240887696705824	0.240887696705824	1	FALSE	7.22694196680785	7.15215299068915	6.57504755006541	5.78987528686631	6.97899639608894	6.85977081620874	6.36394724572612	6.04503226146461	7.47753972104955	6.78540669353872	6.45485857657579	5.45606030124477	6.80007156815555	6.62932018792665	6.42021794441455	5.91351656268639	7.16068829632086	7.13895778128451	5.87108958419169	5.16178290183715	6.21464162667255	6.23684846478084	6.50008498799377	5.46424023011903
CLEC3B (C-type lectin domain family 3 member B)	-0.0683684988162366	0.163614510826165	0.29875215876597	0.163614510826165	FALSE	3.40880695078909	3.43554859026042	NA	3.83454942427816	3.20744311036657	3.09640186460893	NA	3.67375992461141	3.34255474547732	4.00342233830215	NA	4.98663847173085	3.56302386319527	3.79616164041442	3.95797958343248	3.60528097178348	NA	3.93842694887657	3.2943325486648	3.70270186513838	4.04139194086629	4.20632283260047	NA	3.88741803942247
CLIC1 (chloride intracellular channel 1)	-0.0886270195491538	0.100381162737813	0.100381162737813	1	FALSE	6.17435248424998	6.40650095612221	6.16236111493182	6.1753908641668	6.30918164560621	6.00562904006639	6.34214935721117	5.94139979814985	6.29331346101252	6.29972271679447	6.12866458654003	6.42493216286155	6.24496314862757	6.15628132259916	6.26783726436467	5.98902771205373	6.28828103555626	6.1984411124052	6.17250151675276	6.23783901553078	6.34654741781789	6.08182107044463	6.2385633315197	5.97537568387357
CLIC4 (chloride intracellular channel 4)	-0.239232286273874	0.00148437060036832	0.00148437060036832	0.774782305643073	FALSE	7.65166883166832	7.61845157838088	7.72633397907832	7.56289873932217	7.4758955224267	7.25889575507544	7.23696132245541	7.49820298968557	7.72222692167353	7.59339112279174	7.64521168612964	7.66763670814174	7.49563920594668	7.5166219223475	7.40541380463476	7.63334401825426	7.72924685187005	7.59045231723877	7.96897200177575	7.42877889133759	7.55055441321936	7.24554319917302	7.35180498059144	7.36560506031188
CLIC6 (chloride intracellular channel 6)	0.0193163692340363	0.344790046691535	0.344790046691535	1	FALSE	4.17314342779378	3.74038793246835	4.23517560603474	4.48524003759572	4.50050889619003	3.59747158212024	4.0976866372461	4.66229666233671	4.24096301457931	3.90785207184596	4.58460779458919	4.59921661104246	4.73296920895712	4.14385867649194	3.23495803016277	4.30060698307692	4.44184862219241	3.89922397735945	5.03520599546008	4.24889151903651	4.82785966334187	4.3622033477877	4.97269265400426	4.39044069909073
CLINT1 (clathrin interactor 1)	-0.979941737129294	2.38925406562112e-06	2.38925406562112e-06	1	FALSE	4.55604309178908	4.82459985134925	4.71156648897929	4.14334443545872	3.7261772795547	3.60411877996205	3.16527363626866	2.88407232090408	4.54411440220947	4.27901062945524	4.52570558750824	4.24155039541608	4.23922999233171	3.73947010163841	3.6560501071976	3.74720476846811	4.49155170188551	4.12732787144918	4.60350766082095	4.39332009082486	2.80610748219378	3.69435649415375	3.05054871269284	3.36973168622866
CLMN (calmin)	-0.3501377034787	0.0375995621427729	0.0375995621427729	0.546511895656774	FALSE	3.98992918431406	3.83785244004501	4.09535904275225	4.28753139653203	4.23381138429316	3.58687280635215	3.79450944353407	3.54859691524016	4.22070915427347	2.84277774529544	4.30220205116847	NA	3.61998809577575	3.56302386319527	NA	3.15571199926892	3.88250610909629	4.30351044581122	3.95811882671821	3.41512315675397	3.63772615793072	3.40343134576812	3.16915054727324	NA
CLTA (clathrin light chain A)	-0.465791861797803	0.00800213121428287	0.00800213121428287	0.153712751024679	FALSE	6.35512553379688	5.45125727733499	6.11351923421304	5.31293376629039	5.44819396306671	4.80216219090841	5.87337766703457	4.94059432636223	6.13844588596456	5.82847672329704	5.63423893992339	5.48328373574946	5.50854274516769	4.7382436164062	5.94050506274399	4.97956352736198	6.16556428390025	5.57428622421821	5.96269707896043	5.29103621038726	5.51023722596884	5.16972862125224	5.7082148313008	5.10199877488864
CLTB (clathrin light chain B)	-0.538853251471054	0.00371279729565342	0.00371279729565342	0.519632972603596	FALSE	5.72022099710116	5.25606335003022	5.50965467577203	4.74519967740537	4.51583227633991	4.28206907519813	5.1606257799626	4.68664058786396	5.82062064036011	5.05637976798354	5.26754328867775	4.85279789281877	4.99744145734556	4.65635907345368	5.64771456303527	4.97931200471271	5.87939945509812	4.9082508964227	5.62732083867891	5.39865477643721	4.78311086901503	4.57451330180249	5.10550208786322	4.18674616254069
CLTC (clathrin heavy chain)	-0.359283676487947	0.00941308077350594	0.00941308077350594	0.0452091595430373	FALSE	6.93424520412075	6.42502283155355	6.53487089867447	6.40129084448635	6.40281254707346	5.84778900322754	6.70236664813014	5.91532489506977	7.01997984217095	6.42559525598508	6.50290020866062	6.32416074037302	6.35848066052385	5.76089422447813	6.59949187077793	5.96992867132408	6.94626298433245	6.3780780559955	6.44656889023061	6.40099553014685	6.38660749281678	5.88218816193072	6.6589397884632	5.94374320505923
CLUH (clustered mitochondria homolog)	-0.346496304672273	0.00121120456117608	0.00121120456117608	1	FALSE	4.1394694950388	4.26578192535714	4.58543130043362	4.28209132167335	3.83316334101603	3.72190851186069	4.36411013555165	4.22720196651556	4.3798496571123	4.46528232712602	4.43125521948839	4.30739209303929	3.70958840901314	4.01706672418983	4.33404619103477	4.22569138778437	4.6069692248833	4.37621396738106	4.71132419599232	4.09634619899318	3.88133180188816	3.99828578162022	4.13696241164474	4.04009460833231
CLYBL (citramalyl-CoA lyase)	-0.26646131893066	0.129868658434831	0.129868658434831	1	FALSE	4.11485006366465	4.03820788906272	4.1818181535885	3.46919571336298	3.83332528805134	NA	4.53034546754552	3.98611963618422	NA	3.56881041488032	4.01126304276334	3.66288907940622	3.48601924098538	2.94413691789008	NA	3.33018548830988	NA	4.0585243118408	NA	4.45779126025604	NA	NA	NA	NA
CMBL (carboxymethylenebutenolidase homolog)	-0.136709125632116	0.126574660390106	0.126574660390106	1	FALSE	6.73753805017133	7.17487576139336	7.16854175578367	6.45719863239892	6.85111186655683	6.87101810012947	6.7289816699487	6.7539654857674	6.5855094189108	7.44915690111743	6.91615415172316	6.49846948948068	6.60616532966744	6.91542529155076	6.42551301542007	6.72944400683366	6.7737853893639	7.23356215953181	7.17063615494251	6.57987857321455	6.82312517818814	6.97632926361808	6.91281749900375	6.51090022376239
CMPK1 (cytidine/uridine monophosphate kinase 1)	0.156070721903634	0.03081570723032	0.03081570723032	1	FALSE	6.81620288523186	6.63160052369421	6.76473892302338	6.80091283883126	7.13052937912991	7.0897417714951	6.93928535647869	6.79646797210271	7.10798073011217	6.6988713222753	6.72715807464992	6.99629834918948	7.15968972737101	7.05713613771467	7.01024275552775	6.93890913108715	7.01590562467515	6.78932496890163	6.76123207566103	7.07161252374222	6.91026495722099	7.14944229257657	7.15914476194039	6.71383326018628
CMPK2 (cytidine/uridine monophosphate kinase 2)	-0.626951055955759	0.154340823296268	0.154340823296268	1	FALSE	NA	NA	NA	2.81114628484275	NA	NA	NA	NA	NA	NA	NA	NA	NA	NA	NA	NA	NA	NA	NA	3.81166625382896	2.6844552133801	NA	NA	NA
CNBP (CCHC-type zinc finger nucleic acid binding protein)	-0.983855924631167	0.000935787291719144	0.000935787291719144	1	FALSE	2.85692993237468	3.21247440110202	3.55256151571052	2.65577312564443	NA	1.61826685131421	1.92733139811651	1.91228962514736	2.81256188733999	2.92533676564694	2.87443108272732	2.42005655086991	1.87429336072391	1.81042253783913	2.11284689657144	1.31801597731548	NA	2.50313244192029	3.09102105781221	0.936816939853535	1.01449812699935	0.876180974372687	2.39743608194318	2.15709869971573
CNDP1 (carnosine dipeptidase 1)	0.685533007860309	8.62212735563278e-09	8.62212735563278e-09	1	FALSE	7.09461612093514	7.14024695250005	7.21953640920018	7.26840632093712	7.79483821523294	7.6605593072868	7.88736685802847	8.01104271285982	7.11928354240569	7.40628155021425	7.05662687792665	7.25124568979912	7.94557259043319	7.67461600861502	7.81404405836399	7.9204957778751	6.92377909268151	7.30102970152258	7.04927135598782	7.05879269686594	7.90338781128975	7.66080172192067	7.73312381641079	8.10966352698324
CNDP2 (carnosine dipeptidase 2)	0.0518177310221401	0.162333973996999	0.162333973996999	1	FALSE	10.0916866128973	9.90431549263571	9.94299092655276	9.99074218330648	10.0231028453406	9.95446533629256	9.97210385456272	9.9607202037786	10.2214904550421	9.94729357219822	9.94651156224807	10.0549434165733	10.1521200259018	10.1115139041591	10.012959685616	10.0366681660775	10.0948694327187	9.84925026683017	10.0192432166036	9.93881652932445	10.1369142346301	10.0721326041672	10.0244748279521	10.1667907507182
CNN1 (calponin 1)	-0.208528055207618	0.17549507253549	0.17549507253549	1	FALSE	4.73585790059052	4.64280552529667	3.87116352949449	4.08136519483599	3.72167888520947	NA	NA	4.16483453876703	NA	4.10758744621091	NA	3.91188328940579	4.30934356066852	2.78274822929495	4.59441120035548	4.11757038045435	4.15664739979215	NA	4.30323278525064	NA	NA	4.05019693184614	NA	4.40153490262028
CNN2 (calponin 2)	0.122795325531897	0.18468694983548	0.18468694983548	0.519632972603596	FALSE	5.15233757957967	4.89054397160114	4.982687896249	4.80558137846452	5.22817606720293	4.64780952347026	4.970747840556	4.64140730174082	4.55578548519821	4.46153510763812	4.71131868886058	4.16726157356096	4.91729330349146	4.91494715047958	5.24489086369405	4.83094993062113	4.26450640581581	4.83039224387282	5.17789387992517	4.48667576336935	4.63008507000212	4.59037446595691	5.27799962036785	4.065382742935
CNN3 (calponin 3)	-0.188981582358189	0.0492519487555291	0.0492519487555291	0.0751994075722188	FALSE	7.11132349533667	7.49588699761416	7.3565312007257	7.46654555424411	7.21715314988602	6.990841436517	7.57030353356412	7.37791326626717	7.62567231867704	7.36351278292339	7.60443462114311	7.47139071126303	6.93050081079116	7.08771741203138	7.82990028662661	7.08965703854159	7.5530916626662	7.33714017995587	7.72945760273463	7.54142965549272	7.35762237826952	6.97574481233986	7.64372634137778	7.31755732826617
CNOT1 (CCR4-NOT transcription complex subunit 1)	-0.29372801156336	0.072582906020427	0.072582906020427	0.183906647877811	FALSE	3.22583943274347	3.42287883895731	3.6592509913202	2.8778129480772	2.4517412666683	2.81906932034277	3.57336240698105	2.87198160455369	3.74282544625619	3.67793664611219	3.20787723797415	3.33594052850348	3.63275678753406	2.86385719745367	3.84046323386954	3.06933096341366	3.91844348311368	3.36602839915712	3.97752722145342	3.25473159436407	NA	NA	3.91087654053683	2.75185786970656
CNPY2 (canopy FGF signaling regulator 2)	-0.16834908092975	0.0620075753778197	0.0620075753778197	1	FALSE	4.70553009924862	4.54017609531966	5.03041995355141	4.6751553914058	4.04031383424559	4.61033390936892	4.78531513994176	4.4599168071921	4.78969274019328	4.57746508379063	4.66075751993572	4.81583156646482	4.48373195344128	4.40160316324082	4.4689286362777	4.5648902770864	4.64018708262965	4.64844818580639	4.75630278620554	3.94438059104745	4.44414358416811	4.31042010652713	4.68836502068735	4.50619569226481
CNTNAP1 (contactin associated protein 1)	-0.32514243687097	0.00842105355580193	0.00842105355580193	1	FALSE	5.48524003759572	5.44462731532877	6.1273567641901	5.95231026684303	5.38811719390043	5.37803642668317	5.05247675873806	5.26109071861477	5.33160490644351	5.55932355015463	5.96252357426139	5.98503129599005	5.60163412510745	5.62221585261262	5.19414222405788	5.41946473238608	5.50918276432502	5.63335564417225	6.25495300934363	5.91750097635716	5.36795459605145	5.74048238191389	5.8192108829602	5.41647496952764
COA7 (cytochrome c oxidase assembly factor 7)	-0.304737113763651	0.0526180426688834	0.0526180426688834	1	FALSE	4.36569253719753	5.3448426966819	5.22150978880477	NA	5.16326524153571	4.03969114559193	4.53267228988949	NA	4.95364239532261	4.62583155823355	4.50456319190676	5.15316084239206	4.01653197677243	4.41452795762129	4.73213349945518	4.67636332894947	5.48428638982989	4.4287520969847	5.366024900998	4.72884566030987	4.56485370393416	4.97537339085502	4.82108770170005	4.88854357095676
COASY (Coenzyme A synthase)	0.309396221147415	0.00201758863072471	0.00201758863072471	1	FALSE	4.53615239301918	5.04197886342146	4.60046601710594	4.77031634901328	4.98249624389418	5.08525467745532	5.21274830286319	4.92801019655433	4.64149978812081	4.7912097835233	4.26783539209761	4.96659658178771	5.21105503746448	4.91519580361313	5.03272681582889	4.73531095648009	4.68610268068961	4.87199145805208	4.61658118919056	4.49722912878761	5.20751417256746	5.06862782149538	4.90734737671827	4.71442687364341
COBLL1 (cordon-bleu WH2 repeat protein like 1)	-0.189162015257922	0.014314883817594	0.014314883817594	1	FALSE	5.0602073859377	4.92192660384478	4.81214906115263	4.63312310801006	4.94212973535672	4.54650557416346	4.68448214423812	4.66609757278732	4.9810945827133	4.77556155914597	4.88420715851723	4.69540370141088	4.76928511780661	4.14641084250664	4.62150100027265	4.69641676354114	4.86076916784275	4.73038454096632	4.89710970567262	4.84238051711219	4.70405302475803	4.7061768803796	4.67858464698899	4.66272960643209
COL12A1 (collagen type XII alpha 1 chain)	-0.128012101147233	0.213290086656726	0.213290086656726	1	FALSE	5.29932159752585	4.98741637536501	4.85766754801889	4.82383596016563	4.78396470367041	4.58526904084861	5.19023556959977	4.88073939270573	4.82747863035184	5.13963320511453	4.93000871085706	5.22858784082087	4.56522548778637	3.46002169137465	5.17039380115477	5.16852972174223	4.43702794271535	5.35338328457228	4.22292818000261	5.26088002655851	5.15489100127586	4.83127430373682	4.78327329366557	5.25820608074085
COL14A1 (collagen type XIV alpha 1 chain)	-0.394503263803185	0.106026198742303	0.106026198742303	1	FALSE	NA	NA	4.67574819742072	4.04147079509372	NA	4.10819824536972	3.97193894764755	NA	NA	NA	4.35883929936213	3.84743574936252	NA	3.4646551990544	3.91015700383547	NA	NA	3.77508215607559	3.06147380466159	3.77324736357361	NA	3.14358117235333	NA	2.63441901939175
COL18A1 (collagen, type XVIII, alpha 1)	0.00290782930219646	0.266823795488661	0.362511539517236	0.266823795488661	FALSE	NA	NA	NA	NA	NA	3.56636462192828	3.95606594809793	3.85375617584363	4.1046218155351	3.7491695254219	NA	3.20719319350886	3.92376721009083	3.84443587125417	4.37510200471459	NA	4.01262230429211	NA	4.36046963017283	NA	4.37603333175718	3.73564131385966	3.42131756793318	3.84474718540413
COL1A1 (collagen type I alpha 1 chain)	0.0121796749461191	0.353586949749456	0.353586949749456	0.839984251122908	FALSE	4.90112755607187	5.23931783869172	5.83077757773481	6.01437761172524	5.57265020966614	4.68532908758885	5.95589629240863	5.45536667809087	5.08423438389024	4.95051507235555	5.79142600171496	5.90542070261094	5.60427596778433	4.69744023559111	6.17378105656694	5.37292076490901	5.03039788160827	5.06806454503493	5.86203473995523	6.01003234342732	5.6392553202872	4.91157175172643	6.31070910957702	5.45468587997798
COL6A3 (collagen type VI alpha 3 chain)	-0.225293821660716	0.125205977844374	0.125205977844374	1	FALSE	3.533089847277	4.48733198712778	4.3661403357705	4.25653517487515	3.75422477891511	4.02814476771338	3.93621390100641	3.94424938753842	4.0559851713798	4.30923440644266	4.36004114409846	4.26183165875214	4.22707100955659	4.07056106707866	3.22763635036572	3.77147362287765	2.47020104313204	4.20868892468343	4.42665389436642	4.01828698832347	3.55178668981222	3.53053275027408	4.27692836736196	3.73167202380007
COMT (catechol-O-methyltransferase)	0.168720481076673	0.029498528693024	0.029498528693024	1	FALSE	9.27422671182595	9.39320380675546	9.25747977621211	9.65559869726606	9.67323662977869	9.62607768755377	9.57293702501731	9.43615142625488	9.26227340894971	9.32680247220074	9.26173060113328	9.79064173076343	9.554838232191	9.538280128453	9.42776119383405	9.36200735615811	9.22661930942938	9.11155563424216	9.0551332769877	9.49717323157648	9.60270628722416	9.53508481940852	9.40690013826083	9.40110350612824
COPA (COPI coat complex subunit alpha)	-0.0793632802831687	0.142355642940155	0.142355642940155	1	FALSE	6.13826155917729	6.27403610602915	6.23293507298424	6.13877556737052	6.20175342740712	5.84814467504161	6.34238940349271	6.22276979130492	6.28001721749896	6.5447991024388	6.10395916114653	6.32344393142704	6.38178518248894	6.20476870658474	6.2055293623273	6.10877115744469	6.37000207287386	6.08641226169852	6.53083391234319	6.2752287255995	6.18264463059302	6.03086132151599	6.39090667059218	6.22602099839636
COPB1 (COPI coat complex subunit beta 1)	-0.368985503285324	0.000790780649101367	0.000790780649101367	0.596730090576973	FALSE	6.33387092849672	6.2477813382515	6.34418048769568	5.96915739885935	6.10861436105909	5.5032787614889	6.18901602787761	5.81336563520232	6.16045636718144	6.04069739945352	6.45797343208678	5.82269446246683	5.64419085620441	5.64980799714679	6.06035872310377	5.76709328782502	6.31812157616083	6.23102144604138	6.24458075828008	5.95875917279223	5.71988708933141	5.5082860240476	5.89122960192835	5.84634036312717
COPB2 (COPI coat complex subunit beta 2)	-0.13497069929847	0.0748193122199147	0.0748193122199147	1	FALSE	5.27542802052622	5.2509729392582	4.66297450410595	5.20353398729843	5.21880441187782	4.56887120267811	5.12738978375692	4.98768922463171	5.11942673289691	4.98494018425883	5.08545864960905	4.9473061393644	4.94204525991605	4.77843989379223	5.12306191240212	5.18629849646324	5.33014245383105	5.3553405239644	5.11409628598852	5.06567139438896	4.99172137202408	4.85699066801737	4.98462124787871	5.00970995047091
COPE (COPI coat complex subunit epsilon)	-0.182425143082415	0.0139468349368827	0.0139468349368827	1	FALSE	5.54611349593855	5.54749301557116	5.4548010133401	5.40250049004846	4.88245719870831	5.14381787040733	5.49249415167943	5.34944312893483	5.30097663977129	5.44944582232806	5.72774895420481	5.46277544879835	5.34188259226819	5.2772818199937	5.1089216659443	5.50317061367325	5.50477291597505	5.33292986965226	5.30387935940462	5.3925132038209	5.35172372359311	5.24360053913933	5.30003584199139	5.24201936553146
COPG1 (COPI coat complex subunit gamma 1)	-0.0270335805488835	0.292854798302843	0.292854798302843	0.913705009309744	FALSE	4.86930388714835	4.84749087268226	4.57356236513391	4.92079348753259	5.16673552688457	4.68094316504402	4.95614495900671	4.87641871717565	5.07490784146122	4.92063154109879	4.95838799230227	4.96040050117919	4.8716711849007	4.75358849198436	5.11772412897011	4.86908669037038	4.99365172040781	4.75269507798734	4.94182935575925	5.13547330601704	4.88724255279747	4.77757226225894	5.06304555619049	4.60455174654002
COPS2 (COP9 signalosome subunit 2)	0.161747136977135	0.11358945640898	0.11358945640898	1	FALSE	4.65558080965278	3.8832493429127	4.58407857928003	4.29995527825881	4.15237814540104	4.15477761178082	4.04497108198997	4.66301436723487	4.03818154528487	3.99983768767766	4.3708338481764	4.32566703933351	4.6964946619401	4.46725991393886	4.58746700819336	4.69294044196325	4.76270492706085	3.96821980525429	4.2986143302891	4.47457881302491	4.37533141717932	4.24925569993658	4.37892772527293	5.13964957510042
COPS4 (COP9 signalosome subunit 4)	-0.189485584511414	0.00460767250233534	0.00460767250233534	1	FALSE	5.85793870861872	5.74292512407838	6.02245215273479	5.67592034780926	5.65989887728898	5.61529563601477	5.71469611774121	5.68104721126381	5.84667633657262	5.80584187536863	6.03249761792141	5.79987735908295	5.55508910385523	5.6064333445141	5.79530200677798	5.49003736443399	6.00703623989645	5.82343348147658	5.83441289856308	5.8378751410423	5.62847616176632	5.56302386319527	5.80768979453876	5.89607078763775
COPS5 (COP9 signalosome subunit 5)	-0.717616615166615	0.00221588942221213	0.00221588942221213	1	FALSE	4.36494356337651	4.28771607284403	4.31965405892418	4.03769849075364	4.01289936494639	2.59156931988175	3.70777876414925	3.86209426894717	4.35397955400484	4.16913932024298	4.48855356942896	4.05130248870063	3.59781718206395	4.23167816179851	3.63216349996247	3.82106728687826	4.04162849061983	3.87299616153356	4.50422629852689	4.01352479012503	3.96574735119629	3.73110719389558	2.70380503781414	2.03623604554795
COPS6 (COP9 signalosome subunit 6)	0.285258533456683	0.0620075753778197	0.0620075753778197	1	FALSE	4.13164709879434	NA	4.11932297308932	3.82968722215566	4.31684808846776	4.37443441549832	3.79215777704939	4.68872867995218	3.75615865096065	3.3538172802247	3.75650028148956	NA	3.8230971473492	4.21273274165642	3.51388231719217	4.54340308273269	3.71402566167044	3.77924921272274	3.91937822324758	3.73971851349246	3.35298445802064	4.63100530473466	3.49689690783382	4.39633762240986
COPS7A (COP9 signalosome subunit 7A)	0.46595084276646	0.00318650150843529	0.00318650150843529	1	FALSE	4.34111759260469	3.92951644301154	3.73443866613717	4.20087310943776	4.62377323811141	4.21365056579146	4.16785565516434	4.46624861579241	3.71192434735937	4.16089599251129	3.80813788686572	3.20611493086077	3.99108188455684	4.16917139724051	4.1751652797733	4.19329076488218	NA	2.91587077640491	4.16241952775611	3.82739224888176	4.2586772054529	4.3399639891008	4.44760564351162	4.36169117036277
COPS8 (COP9 signalosome subunit 8)	-0.243336308646265	0.0192894043496585	0.0192894043496585	1	FALSE	4.93183904121006	4.92991405700769	4.71343188307309	4.69730121950481	4.91964994730457	4.77496096304227	4.63799271951646	4.75932630467852	4.90949951327365	4.8808471215614	4.54215278491517	4.84596668882205	4.28206165963016	4.50611950766648	NA	4.42688866925497	5.04001129374991	4.74291704234935	4.79819571041252	4.74814990360951	5.05997386316447	4.27179168215256	4.1012382509127	4.5485044420997
COPZ1 (COPI coat complex subunit zeta 1)	0.0939633867928814	0.149614419088281	0.149614419088281	1	FALSE	5.74169348522495	5.60444499972679	5.83595943399362	5.93128593037724	6.02108657498156	5.86100747801747	6.08786589091186	5.82343857684524	5.54097577247583	5.92980993060015	5.84843515878937	5.46985016886835	5.80944016966704	5.67326525513256	6.24728005369479	5.80635757207496	5.91134164994205	5.88907192678114	5.60586467918302	5.61012716918243	5.34207822471596	5.70529785066163	5.90934589565743	5.75995740429901
COQ9 (coenzyme Q9)	-0.436425877266485	0.00791739990846206	0.00791739990846206	1	FALSE	4.20391371239744	4.33853138276855	3.94537360204972	4.03816398249905	3.41444677507437	4.17683337078449	3.82327042017665	4.06311460489693	4.57990421089813	4.83394760279294	4.37547738793797	4.19151527596143	3.81440686457409	4.7396807144477	4.28331434982598	4.36581849459536	4.69655030107857	4.06416718839848	4.52262076104208	4.22631584933549	3.32854927500974	3.65717122464365	3.63434931387689	3.47841532205616
CORO1A (coronin 1A)	-0.527468270298649	0.0424490750901715	0.0424490750901715	1	FALSE	4.3050731160999	3.34374891183543	3.91476541531452	4.67837619150625	3.97515324410369	4.07447974712065	3.84868803235971	2.20600862365853	4.65075307264569	NA	NA	4.92375295085282	4.22379321624303	4.04740751426417	3.92367214584192	3.79587082473394	NA	NA	NA	4.65719409552255	4.29008521859625	3.8822224057616	3.81765395282405	NA
CORO1B (coronin 1B)	-0.198144642239154	0.0388444735974361	0.0388444735974361	1	FALSE	6.33582979609518	6.30644453399287	5.89901123897214	6.24747185358586	6.38000036812653	6.09569027943612	6.00490358291707	6.15728629541772	6.73976711080914	6.80844940927769	6.44049547158	6.42311759136394	6.41273919211642	6.21320144939264	6.43025014198899	6.39721084264074	6.41686338138509	6.33105845242038	6.75360453627999	6.3269004209687	6.38529987713698	5.93549275025554	6.32013262614153	5.91907068429084
CORO1C (coronin 1C)	-0.592536246770456	0.0276097757954511	0.0276097757954511	1	FALSE	4.55524558885467	4.52553646920048	4.21266271414878	NA	NA	NA	3.99136311254542	2.4872316428268	3.85706533948359	NA	4.08777680541732	NA	4.42631843537933	3.64616265715789	3.24141310702649	3.39792614688188	NA	4.35288561669553	NA	3.89897255589478	4.17287949894982	3.44499828686331	4.49083964793742	2.90428369629157
CORO7 (mitochondrial import inner membrane translocase subunit TIM16)	-0.230135534943757	0.0204077311412073	0.0204077311412073	1	FALSE	5.08547139691119	4.84930375685861	5.35474129124878	5.17583194941765	4.84044812703609	4.53023932987318	5.1183887988559	4.79060524266661	5.23001082571499	5.40076333307468	5.59119169496484	5.31756094594272	5.18038261425415	5.06511989062899	4.94746044355039	4.90894257157333	5.23746811671925	4.98559150666241	5.45787004008683	5.27817808522619	5.35125375639621	5.15628739093406	5.33127526714661	4.98195309058753
COTL1 (coactosin like F-actin binding protein 1)	-0.39402242416699	0.00107498426526428	0.00107498426526428	1	FALSE	6.9936290787097	6.96142654163403	6.94714012703881	6.81519113717349	6.74512974459542	6.71435543310108	6.19789683597707	6.28238605508917	7.30049899616763	6.58503763913116	6.78163511083629	6.78315540662594	6.54774748076526	6.61711772317761	6.05712313757313	6.38772957896172	6.9252755165961	6.47574801994361	6.80109397140111	6.46308782045684	6.51183644622402	6.64185522746063	6.20339694854612	6.19807566423959
COX17 (cytochrome c oxidase copper chaperone COX17)	-0.0218420047812611	0.332264490189513	0.332264490189513	1	FALSE	5.7025772067529	5.9662389504874	5.56024416784558	5.77804032226752	5.89189546978889	5.44090902280825	6.27013083817896	5.74964420864122	5.67527397209719	5.90276098756953	5.73981840620086	5.27130240825351	5.95141761166165	5.38455065562536	5.76159644061301	5.51265988292463	5.4372144200272	6.0574481059735	5.58629337397118	5.32683572161065	4.90532201458062	5.39633077153437	5.81706039434127	5.66042667498367
CP (ceruloplasmin)	-0.44663785160677	0.000833534674099782	0.000833534674099782	1	FALSE	6.13547125384699	6.0289867837814	5.89167192798842	5.51769143187326	5.60891862319396	5.63772326025158	5.46055582686992	5.1178487779015	6.14394640566571	6.09316294090942	5.94668875753061	5.64438123521713	4.98187548056232	5.7076490225317	5.60551211260068	5.35860724911781	5.96968236941038	5.97866241613262	5.69089474854353	5.39069519664444	5.53558643635484	5.7881271062118	5.23149385071032	5.03838350195622
CPNE1 (copine 1)	-0.341458707933466	0.0352784068177724	0.0352784068177724	1	FALSE	5.21335505904423	5.0465041564948	NA	4.96311340512293	4.58938598831678	NA	5.00525625006778	NA	NA	NA	4.98194396021303	5.60866733126591	4.24579226405921	5.11265843575834	5.03590978133785	4.65156838492559	5.03876538620627	4.71656844656013	5.91569298134865	4.82747863035184	4.84949893172018	NA	5.05361532258983	4.69527562643105
CPNE3 (copine 3)	-0.565228842485541	0.0193600041103836	0.0193600041103836	1	FALSE	4.4397228595742	4.13564157402816	NA	NA	3.67766609006197	3.83312285141656	NA	2.95460579150714	3.82661966696429	4.41256476613875	NA	NA	3.5004706539457	4.2185022094442	NA	2.82204687261399	3.93236359143486	4.82814918112429	NA	NA	4.1486250386638	4.114367024952	3.79474855765427	3.90865921699253
CPOX (coproporphyrinogen oxidase)	-0.0268333727804928	0.306281544300049	0.306281544300049	1	FALSE	5.95388679583221	5.74887981146169	5.64216724835337	5.81864352666322	5.97328752818369	5.7899170085772	5.72451385311995	5.98684322388359	5.74707315225152	5.40738334519681	5.80036412713218	5.94215554631036	5.78243215531475	5.41142624572646	5.39197388306029	5.81083894233079	6.04286974089944	5.75525347281656	5.43478833288414	5.62272248012575	5.66003869115359	5.52102560262208	5.59039542633069	5.95149454625829
CPPED1 (calcineurin like phosphoesterase domain containing 1)	0.114249175154889	0.0892928774931428	0.0892928774931428	1	FALSE	5.39004510701797	5.18070484019556	5.4944156103975	5.08205960213622	5.37045027973695	5.20520481278678	5.37599511747683	5.43997878120509	5.01995538667924	5.03505639672077	5.47416993460597	5.0421802892586	5.24242720745083	5.20977306261884	5.33737214027436	5.5455637895857	4.99722013556752	5.36002358047878	5.42460638017376	5.1373969571123	5.09475966973991	5.24045553860404	5.54725238901216	5.39959153371137
CPS1 (carbamoyl-phosphate synthase 1)	2.79069231369553	0.00173971988177365	0.00173971988177365	1	TRUE	1.75750975391958	NA	NA	NA	NA	NA	NA	NA	NA	NA	NA	NA	NA	4.69168490304294	NA	NA	NA	NA	NA	NA	NA	NA	4.40471923218728	NA
CRABP1 (retinol binding protein 1)	-0.216006974564088	0.126763235200752	0.126763235200752	1	FALSE	3.60714090135177	3.12812014840776	3.02332278296498	3.24881563644316	2.75253452581717	3.00092302948823	3.15996979987702	NA	NA	3.67122542606018	3.4925069698814	NA	2.6161977023739	3.14602300855323	3.71722126837449	NA	3.72309979670081	2.90947167129437	3.68134805946305	NA	2.79925934134566	3.76766539067306	3.58119455498792	NA
CRACD (capping protein inhibiting regulator of actin dynamics)	-0.493834906854485	0.0826138945135009	0.0826138945135009	1	FALSE	4.18076052627433	4.15165590317783	4.51050625941965	3.74487150177353	NA	NA	3.60773273254418	NA	4.09343341083685	3.9257526206646	3.25632079679343	2.89135113358816	NA	NA	NA	4.0855691224859	3.22992317964612	3.83548958385682	4.57075435513387	NA	3.15473549341274	2.59146639547202	NA	NA
CRAT (carnitine O-acetyltransferase)	0.330501847761653	0.0497186496725794	0.0497186496725794	1	FALSE	4.70986407023266	4.97589152040723	4.4824159259467	4.37763741817857	4.62640409104799	4.67266859944942	4.58627235391499	5.19380721906807	4.20222179639787	4.93842694887657	4.05524772362397	3.41602901132623	4.39773452119544	4.52080565900136	4.45239775559947	5.06756988436308	4.30552553630175	4.88572077389484	4.14543290988767	3.70153796777639	3.9669564308956	4.48940163914503	4.9678694911112	5.22008613119866
CREG1 (cellular repressor of E1A stimulated genes 1)	0.619206602396067	0.0056705137739954	0.0056705137739954	1	FALSE	3.8933136670454	NA	NA	3.46637914571676	3.92111256407167	4.27847547760655	3.45421538247311	4.36941064531651	3.51113908147442	3.449957483628	NA	4.10851609330441	4.37296602347243	4.62506003228478	3.86449322645115	4.53308361596553	NA	NA	2.47286204378607	3.49418517042633	3.98379624251716	3.88761299952937	3.75919845340828	4.2033734548815
CRK (CRK proto-oncogene, adaptor protein)	0.130539295673934	0.224394555703621	0.224394555703621	1	FALSE	5.42303352812189	4.75663904578711	5.56103891317186	5.81556005916024	5.50921444106702	5.12564283688624	5.51272624315191	5.78882402315323	5.44836578642982	NA	4.59982360055854	5.54376187900051	5.81134001060793	5.25130629402839	6.02359469175726	4.33849572765478	5.48642799345231	5.24786676711035	4.52879008186112	5.61119599188091	4.86280842532438	5.27539449620292	5.47625205954784	5.88814900401585
CRKL (CRK like proto-oncogene, adaptor protein)	-0.654756891052936	0.00459013335906968	0.00459013335906968	1	FALSE	3.9896749217191	4.38232832483966	4.23211580628568	3.82698567839311	3.30042248529571	2.70458206869076	3.492673596144	NA	3.29716353104125	3.1911425404137	4.65280769543112	4.36832136561102	3.61625182018799	2.94666723794449	NA	3.67547723060941	4.21532137277387	3.75693787741125	2.95876473977266	3.8922258594512	3.54248093822006	2.80347504291766	2.68143127368239	3.65879415673119
CRP (C-reactive protein, pentraxin-related)	NA	1	NA	1	FALSE	NA	2.11862551354425	NA	NA	NA	NA	NA	NA	NA	NA	NA	NA	NA	NA	NA	NA	NA	NA	NA	NA	NA	NA	NA	NA
CRYAB (crystallin alpha B)	0.0587359257941947	0.311106229747301	0.311106229747301	0.913279425149594	FALSE	4.52914003366234	3.59747158212024	4.16528489342184	3.57305938726566	4.77007315064023	3.7418013293107	4.59123059908733	4.78678452723345	5.49554167626392	4.64627212267653	4.55364925921857	4.99255545441217	4.92200274781481	4.61070596706309	5.32622093295261	4.47180525428134	5.09518178934269	4.87736635175899	5.18180622978276	4.78835683887899	5.10429891439257	4.46642482840034	5.08973118014806	4.31943729701049
CRYL1 (crystallin lambda 1)	0.324543981681174	0.00160827262245856	0.00160827262245856	1	FALSE	10.5610683256306	10.6630599237478	10.8828722729475	11.2259243878826	10.9938936813662	11.0546178834356	11.102343189749	10.9625056442529	10.4960348530114	10.5401474164915	10.6815195429797	11.0937212576931	11.0420902531958	11.1344648258025	11.1344648258025	10.9837631868932	10.4662702356272	10.4763209258834	10.5479356019298	11.0753654943361	10.9730659145425	11.0881521998921	11.1352796196054	11.0001267937969
CRYM (crystallin mu)	-0.165001851298626	0.10684308765737	0.10684308765737	1	FALSE	5.1971537735216	5.22838774121871	NA	5.76926924695233	5.14338117304048	5.5936435956757	5.19090321238223	5.36058902165292	5.78144364970346	5.84329297333358	5.49043535281699	5.86179411858394	5.89304907506694	5.80065145032416	5.22202397180768	5.11395881445181	5.79404929726005	5.08983285387003	5.51159454153741	6.04739442616124	5.51656677149686	5.40544103595723	5.40712157507271	5.58862769653434
CRYZ (crystallin zeta)	0.13661940843951	0.125621186808974	0.125621186808974	1	FALSE	9.25016338101644	9.11542866436598	9.64546389861411	9.54424000644166	8.96668712919682	9.58543017369387	9.63926834595769	9.49666207091601	9.1347677005404	8.83313676984455	9.53507315182271	9.3259485086078	8.95247626776034	9.51611760750162	9.65499755195963	9.65111808233351	9.20854408378921	8.87207151523186	9.57302794532573	9.28274558539662	9.08831123588866	9.54420522482603	9.50765393093611	9.35711649130088
CRYZL1 (crystallin zeta like 1)	-0.00384109227365322	0.362511539517236	0.362511539517236	1	FALSE	3.68230360951786	NA	3.30057037825054	NA	3.83061027435791	2.33019983285091	2.67561723648312	3.75565673440824	3.13318208830015	3.34335096620051	NA	NA	NA	3.41112791327656	NA	3.56346323668308	NA	NA	3.27587866080328	4.08002655941157	3.63981097771678	NA	4.37137764315802	3.61053471432837
CS (citrate synthase)	-0.0803714618609908	0.110842867815785	0.110842867815785	1	FALSE	6.73715944328838	6.98360929729416	6.59802569370793	6.60906937734359	6.68392098080932	6.74081965089482	6.69105951611055	6.66389961428408	6.75052611468498	6.7662903721339	6.73133260926743	6.70610226658419	6.7619234928106	6.54855222062903	6.50640041844034	6.59251085701183	6.78740634364307	6.6922318943137	6.45819003891993	6.88373077360754	6.60913588151959	6.66662878843508	6.46899541018438	6.80536985132729
CSAD (cysteine sulfinic acid decarboxylase)	-0.579285754914535	0.000259296808336552	0.000259296808336552	1	FALSE	4.31402214374672	3.84532946377655	4.61286554925219	4.37841451551174	3.80350604073054	3.44554132313466	3.92805758675175	3.55274593674845	4.67072139019687	4.14487029831971	4.74057142858516	4.47123299107197	3.77601974064747	3.37033170158454	3.61773338889654	4.21871143325573	4.50242608225571	4.34323013955347	4.76272087029228	4.43437469131818	4.49258387670166	3.81279597507707	4.08474462086847	4.16657888050923
CSE1L (chromosome segregation 1 like)	-0.201462278965422	0.0379364968356582	0.0379364968356582	0.358875567818531	FALSE	5.67664823219822	5.47684177299284	5.75111553845821	5.46717186130969	5.33392458255539	5.24173723917812	5.62070076589231	5.25386449947232	5.77711194281733	5.65211645211686	5.98248255346599	5.46968739672954	5.44529631987983	5.32774124869169	5.91549221865689	5.71325315185217	5.98222241064347	5.41473089400469	5.98075195026305	5.41237168755372	5.4422368997514	5.21651694858744	5.75635883491209	5.35858263553888
CSNK2A1 (casein kinase 2 alpha 1)	0.107106541684444	0.209632516565245	0.209632516565245	1	FALSE	3.53910916913428	3.86198513058554	3.11760694915401	4.28186142488552	4.03744372413481	3.91195996528691	3.74643101527114	4.06639061763174	4.04423672585965	4.14921058102825	3.92289238262803	4.10133911692934	4.35268085240627	3.53224214174677	4.16620928832699	4.18994313168182	3.77586176346294	3.65286504514118	4.01645174756157	4.01827808502435	3.14117117246074	3.92580957777157	4.41760276360148	4.27909237128773
CSRP1 (cysteine and glycine rich protein 1)	-0.105054414113609	0.210149147272425	0.210149147272425	1	FALSE	4.023929517164	4.7838652029461	4.36221036265449	4.55827988099052	4.49077548167292	4.23857288470964	4.15945158261747	4.40009384998626	3.5626454065487	3.99279561697711	4.18784690943957	4.1509332992045	3.79052183783694	4.04738133793959	3.35345033307765	3.92165530828626	3.95425215556565	4.4125918628198	4.19147579582359	3.75463100024424	4.32215169529012	3.66845955691538	3.96380701519066	4.31848315749208
CSRP2 (cysteine and glycine rich protein 2)	-1.27564084777074	0.000300656185360409	0.000300656185360409	1	TRUE	3.79575655967586	4.15412139756005	3.45647762935182	3.48391893836091	NA	NA	NA	NA	3.8235965243485	3.89989099888924	3.53028303456628	3.96360359079744	NA	NA	NA	2.67410807021809	4.02051109098157	3.02444911874004	4.00091942505296	3.50870752971419	NA	NA	2.21831620724691	NA
CST3 (cystatin C)	-0.21547606524225	0.139082230548784	0.139082230548784	1	FALSE	6.04193288184217	NA	5.11970892182516	6.55546034455441	NA	5.30437961623513	5.73554925465206	5.640363528835	5.72435559136667	NA	NA	6.44652257445551	5.35054675047641	5.83640388251507	6.38020302363571	5.76107247078864	6.13684350375777	5.94622554771203	6.14417488451973	6.47542216430289	5.77812970971763	6.1098243873546	6.67458776312212	5.78060406808062
CSTB (cystatin B)	0.536661386055288	0.00608597139199471	0.00608597139199471	1	FALSE	4.91953077638729	4.81228257508273	4.91995974562804	4.56980093674614	4.92304932007546	5.64929929602735	4.36176134240286	5.23699766457306	4.86227780121104	4.54869554672389	5.00778304670505	3.83416509666851	5.50013917869161	5.54539698331925	4.27350843003939	5.26676030963751	4.22609230774274	4.62256728944326	4.706055285548	4.50841597501534	5.40309385211041	5.33412844978217	4.62343380110856	5.85999438779784
CSTF2 (cleavage stimulation factor subunit 2)	-0.757484088317214	0.0779987931120027	0.0779987931120027	1	FALSE	NA	2.96210476362394	NA	NA	NA	NA	NA	NA	NA	NA	2.38167099279845	NA	NA	NA	NA	NA	NA	NA	NA	NA	NA	1.91440378989398	NA	NA
CTBP1 (C-terminal binding protein 1)	-0.17215127013566	0.243844696788671	0.243844696788671	1	FALSE	4.14266666336291	3.43866545531455	3.5484242939165	3.37087568583751	NA	3.63381479301088	2.7614576204389	NA	4.09431208807345	2.67200661676911	4.22425641524557	2.52393575382112	NA	NA	3.26649122639619	3.65753711520482	NA	3.21176450454104	NA	NA	NA	NA	NA	3.16822482587189
CTH (cystathionine gamma-lyase)	0.487059618845637	2.07411143083699e-05	2.07411143083699e-05	0.556016116541247	FALSE	8.21764756383469	8.21883927731628	7.83442680455094	8.38987221642166	8.54138318939016	8.71323527751218	8.6569503590632	8.48805300650698	7.89287670006069	8.04264433740849	7.78431421103217	8.37387002691276	8.42584530563943	8.72113337538841	8.62966261384767	8.42960759587676	8.08707559539339	8.07492817278248	7.8055955651505	8.32900695578345	8.30398618062875	8.70558400875249	8.6801133388225	8.60025860136662
CTNNA1 (catenin alpha 1)	0.155221868877993	0.248329923986651	0.248329923986651	1	FALSE	NA	3.36836327619568	2.62624053342718	NA	NA	NA	NA	2.76157676193729	NA	NA	2.56420986465227	NA	NA	NA	NA	NA	NA	NA	NA	NA	3.09210254791865	NA	3.17079997105316	NA
CTNNB1 (catenin beta 1)	-0.722075050602359	0.0315025311982231	0.0315025311982231	0.672300160304465	FALSE	2.98691328794685	3.78861263448434	3.86231252090495	3.13421272393405	NA	NA	3.746560002959	2.54326572675103	2.69216827537512	NA	4.24526746651951	NA	2.61552694358592	2.72593088623259	2.82994695369073	1.84206567379907	2.8309631097003	NA	4.09158982973464	3.32069406300356	1.46941194443926	NA	4.19315669311332	2.48819363161116
CTPS2 (CTP synthase 2)	-0.603179026081457	0.039516752681627	0.039516752681627	1	FALSE	2.78132823619856	2.08671244470906	2.79611179046094	2.05132685363985	NA	1.81506711720847	NA	2.20979957089579	NA	2.58211517909098	2.49969794347603	3.23775796125241	NA	NA	2.16181030671321	NA	3.30873947034459	NA	3.70343297745467	NA	2.53270594824652	NA	NA	NA
CTSB (cathepsin B)	-0.15336207436639	0.0429844423426675	0.0429844423426675	1	FALSE	8.09295265776796	8.26653357847936	8.28344493020054	8.34205243832031	8.21827745377056	8.14293923951612	7.87025990459779	8.22608459879414	8.21183477029698	8.39936338336491	8.18850477876554	8.64203002525526	8.30122637892158	8.19305711704553	7.96822902289892	8.43600355269717	8.4022915616961	8.37271273132757	8.58875960199965	8.51824792469975	8.41633731153418	8.37714110579891	8.0360636887437	8.28276411545867
CTSC (cathepsin C)	0.383213186861945	0.00275615037551223	0.00275615037551223	0.105900831982746	FALSE	6.2779550007036	6.01955292313701	6.42214552118606	6.83819543925919	6.48193501845051	7.06657359626612	6.81969372673777	6.86704393511453	6.24625225560444	6.20246865776325	6.40752610888403	7.00638779677871	6.69856577247536	6.9577521238267	6.68673862225062	6.71134347078786	6.36392972959597	6.08628911340127	6.31882476858674	6.84086602441893	6.52290161516073	7.14199470145536	6.86916814299406	6.80524085614289
CTSD (cathepsin D)	-0.0798324175674796	0.193836232174961	0.193836232174961	1	FALSE	7.63170818989201	7.58898441306605	7.41749812521218	7.34035752852474	7.57610638110412	7.45487502279271	7.5323715113766	7.20379823956655	7.18828222497688	7.15736714811149	7.37406571822254	7.48479873168648	7.53384363737918	7.22410782176764	6.77189878027635	6.80553752782582	7.33771109212829	7.28234713148518	7.37990682521243	7.26493983379561	7.41933663036792	7.5242282645491	7.18800522119666	7.25586891330144
CTSH (cathepsin H)	-0.309890844483537	0.124943150984938	0.124943150984938	1	FALSE	NA	NA	NA	NA	NA	NA	4.41217858312516	4.2542690070142	4.96344637957271	NA	NA	4.55623320048647	4.36886610826878	4.62531140802166	4.84328040898502	4.40461024929894	4.03001819132292	NA	NA	4.99918825571501	4.3456589435689	4.36506258520111	NA	3.3267386671329
CTSZ (cathepsin Z)	0.170693510031542	0.0365324466581921	0.0365324466581921	0.82155490919495	FALSE	5.67577359795022	5.32902310657013	5.29232531431579	5.37460134176574	6.00299948879242	5.58262524589731	5.6530829532504	5.38469914978851	5.85803322969205	5.50942982446958	5.21019012169707	5.6055447064033	5.60221336980378	5.7106852284519	5.83347203685123	5.58653057908997	5.6190343855315	5.40220030594265	5.26548565519687	5.45029409080194	5.76916608214359	5.46524313960708	5.59224173821336	5.4572987888258
CTTN (cortactin)	-0.208588873135295	0.0475101273267259	0.0475101273267259	1	FALSE	4.60887428074004	4.80763312927494	4.80778251471537	4.12840889118681	4.71326690119378	4.62507172515079	4.5849564894793	4.78893622924483	4.65969626580899	4.99008353617248	4.92786327704878	4.63178529723088	4.03785659913297	4.72122499169952	4.05723363504243	4.76148208779941	4.94760538093542	5.04905130825276	4.73771920546126	4.69292370862957	4.55749586749894	4.43854570032254	4.84366734071338	4.35662275055589
CUBN (cubilin)	-0.51162295176572	1.93789171444834e-05	1.93789171444834e-05	1	FALSE	4.92017894732714	4.85755309797584	4.95977015521147	4.56243171781803	4.60806996772166	4.03325559514864	4.06890293004875	4.51257455814701	4.8093321197735	4.91475106682643	4.90035483204547	4.78176361159302	4.38291621027316	4.15977448127277	4.07280039126307	4.59015885586422	4.72680397555474	4.97261913900815	5.00830311614979	4.86177179085501	4.50178305794886	4.51318752037086	4.0541799254952	4.63855465539576
CUL3 (cullin 3)	NA	1	NA	1	FALSE	NA	3.207043222611	NA	NA	NA	NA	NA	NA	NA	NA	NA	NA	NA	NA	NA	NA	NA	NA	NA	NA	NA	NA	NA	NA
CUL4A (cullin 4A)	NA	1	NA	1	FALSE	NA	2.06182111912811	2.524660494976	NA	NA	NA	NA	NA	NA	NA	NA	NA	NA	NA	NA	NA	NA	NA	NA	NA	NA	NA	NA	NA
CUL5 (cullin 5)	0.064880884909111	0.302922473137636	0.302922473137636	0.918843084992149	FALSE	4.42956240608312	3.45326734112232	3.45953653809779	3.32087165541339	3.97465779105408	3.75400023909988	4.09978331494432	4.00627109094752	4.16112986698983	3.01694374983405	3.62414769662779	NA	3.61679288670566	4.37023404166983	NA	3.98553686153785	3.86462198323854	4.07340038564458	4.72523399768661	NA	3.4392241805446	NA	4.31082723880871	3.22019682451667
CYB5A (cytochrome b5 type A)	-0.591473440345911	0.000285364241201329	0.000285364241201329	1	FALSE	5.28185771657259	5.25414804468317	5.71306339755543	5.18813581531961	4.70106105295774	4.57080899060107	5.11171576223324	4.99255545441217	4.96561345945619	5.33103157229158	5.3040473481958	4.94561238481656	4.40758389016988	4.25311188930331	5.00761263835342	4.80205876597784	5.25888821943266	5.36014652132654	5.62282788314494	5.02703016412764	3.95161576820645	4.35754496706413	4.86014341627819	5.13890864721433
CYCS (cytochrome c, somatic)	-0.691099691521229	0.000759980483321424	0.000759980483321424	1	FALSE	4.30389762000339	4.7921942259017	4.72248241863977	4.75812725398994	4.2502036564993	3.15690137446568	4.03158928357976	4.66950871754051	5.22109985754757	5.24995724770746	4.93886444780404	4.91822878889659	4.60963087182666	4.56353035140637	3.56139946089503	4.90172613265012	5.21807204296474	5.0954096825838	5.22967635815894	5.10511651085541	4.66099134732712	4.63164562807936	4.18370881687541	4.0390945156533
CYFIP2 (cytoplasmic FMR1 interacting protein 2)	-0.147086263833628	0.232085568358298	0.232085568358298	1	FALSE	5.92484575051581	6.23559495989732	NA	5.62348062475385	6.4565088419563	5.8605308182965	NA	5.30395240041299	6.05305918991326	6.42502283155355	5.45048545986112	5.60873533222489	5.99754984746279	5.5613902955437	5.0374481170439	NA	5.81481186902124	6.32578395017252	4.79660813609961	NA	6.31726064791394	5.59760268149993	4.97656526897918	NA
DAB2 (DAB adaptor protein 2)	0.0595639701053805	0.139520258809453	0.139520258809453	1	FALSE	7.77674884445272	7.79340172428377	7.7895010413242	7.70587425607445	7.89441156929165	7.81773196713765	7.67916337558648	7.82530863515051	7.62606673313565	7.78072347589393	7.81264582448205	7.67862126443654	7.92926432737372	7.69220399161585	7.73738932360225	7.78369891668225	7.67685975762087	7.56334882938936	7.65222116377856	7.62317185331299	7.83363647897702	7.61892136577096	7.61350218580652	7.76872027245479
DAG1 (dystroglycan 1)	0.154385631952184	0.216568018833631	0.216568018833631	1	FALSE	4.10312831621723	2.1933743562673	2.71450930064275	3.25057660143866	3.56812941650049	3.66360648972538	3.80098270694525	3.81062818470792	4.21612888323193	3.8825158909749	3.48572306448567	3.92584754792701	3.16201985620294	3.35842439536099	3.55793692751233	3.56899277059035	3.59829373583342	2.56829726380793	3.73926485957932	2.93493915214803	2.62910011816038	3.47113542355887	3.91967378030681	3.95459648640863
DAO (D-amino acid oxidase)	0.32805988535555	0.00542709296762015	0.00542709296762015	0.108414935805859	FALSE	8.39471133978675	8.33434033386723	8.07112444273333	8.30430112025063	8.61249625974843	8.70720035786137	8.01723156467253	8.75202599270534	8.29860333376071	8.3944455450874	7.88431707116086	8.16866209067746	8.53337645851403	8.92714979382909	8.09367636792666	8.85802452406264	8.290848273342	8.18696103253142	8.08775453318413	8.31444729487333	8.66619204120516	8.77282260347069	8.09040357643753	8.6366354950884
DARS1 (aspartyl-tRNA synthetase 1)	-0.00717624389475143	0.344790046691535	0.344790046691535	0.370495599253212	FALSE	5.73756508971853	5.63777831516002	5.95914880955393	5.65100575388907	5.75925705331358	5.54840579754958	5.85658986510829	5.65185822649999	5.46817599465146	5.54495825255628	5.52078994745958	5.51553269671791	5.48119559292895	5.46220286441665	5.80728020912987	5.55192200686333	5.54567189445804	5.57430136383584	5.79515132335596	5.57234704031012	5.47896533553395	5.58677074706733	5.68938023995555	5.56248361656266
DAZAP1 (DAZ associated protein 1)	-0.0884192223348377	0.294836641679183	0.294836641679183	1	FALSE	3.81362729553809	2.78550870356043	3.62339868237726	3.07080490160317	NA	3.28856527952821	2.77399632511117	3.99541215618296	3.58851676669391	NA	3.7839175726038	NA	3.08379543571463	NA	NA	2.40732555587824	2.0975332665387	3.07936787012372	3.93162633136896	2.80385110473697	2.7388024178399	3.65045439228962	3.0329013344309	3.55331134764133
DBI (diazepam binding inhibitor, acyl-CoA binding protein)	-0.629010571897672	0.00239525416441018	0.00239525416441018	0.197354129227585	FALSE	8.19350564805172	8.05364355798349	6.84169642493633	7.33660474453069	7.17009530955415	7.14126928494613	6.48817916794715	7.41162114554227	8.25934782162631	7.97138835530008	7.30322365077167	7.11912788444629	6.87169582382136	7.2464270899537	6.63471668212678	7.37380479057702	7.9881449951744	8.06989546381846	6.95721814916694	7.27912766746549	6.93649660685157	6.82765391802626	6.44582931429854	7.27700836685486
DBN1 (drebrin 1)	-0.273019290779698	0.119303338791923	0.119303338791923	1	FALSE	4.28857266174238	4.43421454015714	4.56828753406243	3.51946642152388	3.98808476443196	3.79714789984012	4.47276718533461	4.36737106564853	4.70670735610958	3.53403669379724	4.50941082134509	3.41179229670978	3.67037582567705	NA	4.56646813499077	4.19522159325284	4.52345531813471	4.55249388875607	4.49617470227977	4.46206541034358	NA	NA	2.83650184479502	3.90389630273305
DBNL (drebrin like)	0.225700970480497	0.162305620231477	0.162305620231477	1	FALSE	3.44372598712235	4.46298152355755	3.96539643610591	NA	4.13732317559783	4.06810325045405	4.42831661898904	4.3910252887482	NA	3.28201419909253	2.75326863845908	4.68020056334695	4.23232306524079	3.81547296108733	4.25977715368194	3.80741675052018	NA	4.12276381609406	NA	3.56651075585788	3.60526911740995	4.10151561549124	4.20740093993313	3.06976058806674
DCPS (decapping enzyme, scavenger)	-0.149383214663622	0.0220919077249626	0.0220919077249626	1	FALSE	4.97880425268246	4.63682759853118	4.9232585434528	4.66757994264731	4.69083051202103	4.64669838291307	4.44673925332357	4.66355525796038	4.77159510920562	4.93296824150275	4.83241409941714	4.79456662660308	4.72392983565832	4.71627759887891	4.79671714312784	4.8856963733394	4.79796235313891	4.64326745008698	5.0174498379497	4.81925431996747	4.71381126981134	4.60467627450699	4.6878109634618	4.44660693421928
DCTN1 (dynactin subunit 1)	-0.0424746295637315	0.293411814148811	0.293411814148811	0.50306717474362	FALSE	4.67803245588077	4.31854823250866	4.46732513464397	4.37167037096268	4.96738075296951	4.52208086549945	4.57042042675815	4.48562003231852	4.71321740295073	4.53832708264936	4.42219935535041	4.4406864838672	4.33771109212829	4.15399984364613	5.12448116506386	4.07832803080039	4.94250981364042	4.59832351521796	5.10727357895068	4.63755808291939	4.64771168534875	4.443241953604	4.91708321316546	4.47791689347494
DCTN2 (dynactin subunit 2)	-0.048436730528876	0.258184969359432	0.258184969359432	0.882929477852519	FALSE	5.16576324125472	5.39595734961014	5.40699577253155	5.37321666058083	5.57760707672514	5.1145835795474	5.68606905483113	5.37172960626865	5.23293315487026	5.425167218078	5.864040010202	5.20760787561332	5.29004097115977	4.86709089909089	5.24644609241073	5.11416709954703	5.09989690320699	5.24198124357245	5.44665655530557	5.35927517163798	5.42601645558499	5.1571407491493	5.55327140740669	5.23408739839561
DCXR (dicarbonyl and L-xylulose reductase)	0.710278103947191	8.62212735563278e-09	8.62212735563278e-09	1	FALSE	6.73296107126373	6.44672767588642	6.47081177739813	6.79727243202997	7.34485512129116	7.67657771683155	7.33275268155211	7.25449956336783	6.62636174308586	6.5097765875305	6.65853997986434	6.71619527285059	7.22187708107703	7.68224320377078	7.23877730781397	7.26411414445668	6.63937978299817	6.67718403637914	6.62877505305766	6.77104041443678	7.25189894494989	7.47459828053564	7.14066619642917	7.31550283207178
DDAH1 (dimethylarginine dimethylaminohydrolase 1)	-0.210418733459584	0.0687901683294647	0.0687901683294647	0.654220574115099	FALSE	7.56616061856433	7.76316588106993	6.78191045558711	7.20949235685991	7.45102148802283	7.00977264363279	6.65536614099236	7.11006042270242	7.32872877497151	7.73220813606016	7.00986220056693	7.11010219484818	7.45159028469683	6.98029955079386	6.89719201217722	7.05101312358672	7.52978971902535	7.61211655222488	6.89223314660561	7.12425575026428	7.54091069904335	7.07413075625607	6.78441237202674	7.12923149120197
DDAH2 (DDAH family member 2, ADMA-independent)	-0.132477938079468	0.0810788751203818	0.0810788751203818	1	FALSE	4.48108577690908	4.55321303122853	4.29595806772082	4.75363127637621	4.71938608272826	4.5796749636688	4.32217333219973	4.46152201127791	4.56600531308306	4.69906295230934	4.70918033372087	4.57341088422977	4.40272899743766	4.5404799008677	4.73261110701806	4.51824556379748	4.79951735579461	4.51858549395124	4.34449476417291	4.84304417886421	4.54043650399182	4.49091664368786	3.93930181409968	4.29997725063205
DDB1 (damage specific DNA binding protein 1)	0.270217607185632	0.00213435173329544	0.00213435173329544	1	FALSE	5.08154841449661	4.74657075141245	4.81817055925109	5.13801165637123	5.41279507170719	5.35538633739997	5.34221337345832	5.02948380665979	5.03685495329737	5.06962913650722	5.04256116994528	5.17167521085741	5.34237340164981	5.26253087751651	5.40803246613065	5.10062449732751	5.20278207164916	4.80037189337628	5.01597027858024	4.99100022745226	5.13669588033131	5.10558589531752	5.67024834245527	5.19178765947031
DDC (dopa decarboxylase)	0.426761350183538	1.20948224887681e-05	1.20948224887681e-05	0.246616326189158	FALSE	8.98536665147997	8.84932064803452	9.09741327630069	9.35087290000668	9.50629964600779	9.57954976723756	9.5248629311227	9.36588496767757	8.97735434632447	8.77832029681574	9.11463771311761	9.26804132690912	9.47603936334575	9.58099904256206	9.49651028522398	9.40178617109197	8.9975154119019	8.86845836332468	9.04775103450638	9.36214328159439	9.43333714688614	9.55499934744597	9.53618698069834	9.3618758032188
DDO (D-aspartate oxidase)	-0.11797077531946	0.247997563415842	0.247997563415842	1	FALSE	4.57661887868637	NA	4.72225288332356	5.05181145640391	4.28412172131611	4.97968698607163	3.41210404467757	4.26096656451949	4.44521022777666	4.26575942596083	3.82576527901324	4.60826517311596	4.50359043631107	5.19535547327366	3.95217512216752	4.60251032817676	4.56226685059699	3.78165346878801	4.36776244144438	4.73149282287709	4.15737523313165	5.14230314836346	3.35705929291685	4.12494842668108
DDOST (dolichyl-diphosphooligosaccharide--protein glycosyltransferase non-catalytic subunit)	NA	1	NA	1	FALSE	NA	3.80357836637063	NA	NA	NA	NA	NA	NA	NA	2.94847563407049	NA	NA	NA	NA	NA	NA	NA	3.6997514994564	NA	NA	NA	NA	NA	NA
DDT (D-dopachrome tautomerase)	0.589931464340417	1.6078315275464e-05	1.6078315275464e-05	1	FALSE	5.67627869338321	5.55792161518802	5.71470161199556	5.62051896581456	6.72040160352291	6.55217876682962	6.31755371058055	6.41055819814258	5.94627936254841	5.39419513883454	5.51922107431789	6.07961278066616	6.24372810048686	6.50500008265	6.54791247360097	6.16045435024279	5.88087650076233	5.7455842472773	5.86324468025389	6.33514556709142	6.16170028104567	6.11118367230909	6.34404552311163	6.3380410476956
DDX1 (DEAD-box helicase 1)	-0.404516312293477	0.00056124271790919	0.00056124271790919	1	FALSE	5.58608015634221	5.36800350404705	5.3754878138556	5.3043212010253	5.27698790229056	4.24876251625292	4.90065431172357	5.09435009568527	5.14783173771178	5.405328703439	5.19223362576777	5.29408768027817	4.69116004300989	4.95772891164632	4.846774105191	4.8382761331068	5.58114935215754	5.432571964921	5.37959323897918	5.18061732915742	5.12766216635111	5.1438301123539	5.17466607387731	5.09225818867163
DDX17 (DEAD-box helicase 17)	-0.216810180339489	0.105412517566064	0.105412517566064	0.861277755837195	FALSE	4.16646640595482	4.29975751183932	4.75893738854578	3.97378574750118	3.89606836504318	3.85702551518257	3.0760750372907	4.15328652099086	4.35426172580722	4.60766764299606	4.36254002292493	4.09648957576612	4.27275480535421	3.85130929591516	4.79094402521249	3.69559300881759	3.75323012288328	4.16393340748693	4.78054632888986	4.16659494758693	4.4007086930379	4.3084336896738	4.62224514228518	3.95804456530492
DDX39A (DExD-box helicase 39A)	NA	1	NA	1	FALSE	NA	3.83888119314134	NA	NA	NA	NA	NA	NA	NA	4.11962178113503	NA	NA	NA	NA	NA	NA	NA	4.15783600440086	NA	NA	NA	NA	NA	NA
DDX39B (DExD-box helicase 39B)	0.338912431968187	0.0663653525002594	0.0663653525002594	1	FALSE	4.85870713468698	4.77921768931465	4.10791379574231	4.08496566753001	4.91325325654438	5.08838332643225	4.52252033065658	4.30645182528439	4.96025684360989	4.89112750742178	NA	4.66752885179257	4.84791675460399	4.81956600600848	5.28088581003587	4.64596675076063	5.14027967836112	4.25912934048046	3.0675285832793	4.89847925571877	4.88989207754252	4.93903376661546	5.56069661501417	4.48707468005172
DDX42 (DEAD-box helicase 42)	-0.27180481397426	0.0482342219162996	0.0482342219162996	1	FALSE	4.51605297941952	4.67654386823128	4.37275016217668	4.57076042584351	4.20130451275499	3.40041496738008	4.42335630426584	4.45579406828493	4.56620629346551	4.27552113955926	4.76581052934826	4.30976554598799	4.29524547515673	3.84993922929732	3.54730175157835	4.68415669603587	5.08297502725777	4.43123515823452	4.44151667818449	4.2063931685116	4.61384985937605	4.39746757156655	4.40922119732453	4.67582157550802
DDX46 (DEAD-box helicase 46)	0.3890338845043	0.00308995363438809	0.00308995363438809	1	FALSE	4.65176353219209	4.87790617601914	4.16003274817271	4.43456818358785	5.05126768093078	4.9053460854544	4.95726923355287	4.81633346428992	4.94177302762146	4.81474010436974	4.33353107311298	5.37735284035395	5.1702014914957	5.52777724305346	5.38558634289334	4.99102291044492	4.69946279388635	4.6053580228373	4.83085868754032	4.84182220151077	5.13495196100745	4.85347175199847	5.21936990276098	5.22497793737397
DDX5 (DEAD-box helicase 5)	-0.5686296747273	0.144103277750877	0.144103277750877	1	FALSE	3.06947705015095	4.69392736527907	NA	NA	NA	NA	NA	3.39189142135386	NA	4.02140865693871	NA	NA	NA	NA	NA	NA	3.12199842018797	4.52103188623285	NA	NA	NA	NA	3.24198658070736	NA
DDX6 (DEAD-box helicase 6)	-0.324695171448521	0.0190666338819151	0.0190666338819151	1	FALSE	4.41352638679689	4.29361326740823	4.42199746687528	3.83367948382566	4.280570356128	4.05050169744673	3.95056172905206	4.14108123015401	4.23741075271918	4.33729006627132	4.64548839690597	3.84196305825723	3.83830639213607	3.67073838303796	4.13284002414397	4.31488500616317	4.54242521933498	3.80205876597784	4.6965892471988	4.16569491555968	3.67274213433396	3.22245991727552	4.31244009789902	3.74826800197834
DECR1 (2,4-dienoyl-CoA reductase 1)	-0.00841006798635221	0.349897323552053	0.349897323552053	1	FALSE	5.27406406933593	5.11196608960349	5.47873564952196	5.42137816599295	5.35467782850445	5.48375452187273	5.04634699303869	5.51652264929834	5.42926110461319	5.65695107389308	5.4824191529723	5.40290291164088	5.4757431569676	5.36966887949743	5.54053879453993	5.50285566650274	4.89432789124385	5.64486860637676	5.44290369681589	4.90244988545752	5.01829143995242	5.33069104730361	5.43327329288202	4.96894321127162
DEK (DEK proto-oncogene)	-0.157563797052549	0.144432207226181	0.144432207226181	1	FALSE	5.06742790693389	5.28848038135016	5.59687552565792	5.49423638248983	5.43304289415677	5.19073336807815	5.28620102877333	5.32171167439929	5.0507454635814	5.51404333596374	5.57241677490359	4.60022217043405	4.84428018898404	5.00763954627347	4.87922544138	4.59021875078893	4.97584109119179	5.24639288490031	5.04849777249728	5.69223747478851	4.83110198959998	4.64282862504914	5.83303933802866	5.39662875455012
DERA (deoxyribose-phosphate aldolase)	-0.0584468510019266	0.330218097272517	0.330218097272517	1	FALSE	4.64530392895226	4.0459147052335	NA	NA	4.82550581109509	NA	NA	3.63188422136618	NA	3.53617726514188	5.10936891798396	NA	NA	4.55810229025995	4.32937478997649	NA	4.57259867537003	NA	NA	NA	NA	NA	4.2722621249743	NA
DES (desmin)	-0.447159723016618	0.00918407333920633	0.00918407333920633	0.495349992005135	FALSE	5.89479836559716	5.66985448979373	5.76888564820447	4.84938383179092	5.32822611878773	4.72479213340805	5.75794597740376	5.16848158457264	5.63296903215936	5.54611658358491	5.87527385169035	4.97548803731816	5.13237531189856	4.51633038682594	5.50303382688361	5.13461524442511	5.8451989735395	5.67164154767411	5.78367141868165	5.17983347091379	5.06695885186458	4.4692022268206	5.6049579052619	4.9202790065962
DHDH (dihydrodiol dehydrogenase)	0.0612225409456529	0.230426992745838	0.230426992745838	1	FALSE	6.25703136811623	6.38612115681485	6.39595221010205	5.89553529531831	6.23189508114251	6.30783832353072	6.55038202596937	6.34721208558565	6.02389625983803	6.13637187596841	6.64011186949059	6.05108492635975	6.21859520155086	6.14496815957165	6.43998875125895	6.14116912837968	5.82355067040313	6.37121731466385	5.94751421234374	6.0403160263365	6.20212970237213	5.84600681956078	6.21828132916504	6.05490706901595
DHFR (dihydrofolate reductase)	-0.399020134874923	0.00741859999784887	0.00741859999784887	1	FALSE	5.35331976206112	5.62288936468341	5.36110510055365	5.51999786404305	4.73527304177791	4.25934782162631	5.40093065531526	5.39777216396411	5.78037572232529	5.77240563653224	5.35777015176478	5.72117576574809	5.38881980345817	4.8430743380548	5.57220756101022	5.28054808618683	5.54207228308114	5.71452303801813	5.59990391827268	5.81172789780389	5.02501107085635	5.10321645882025	5.76219730876249	5.60062657655569
DHRS4 (dehydrogenase/reductase (SDR family) member 4)	0.0460283228168715	0.324666605496498	0.324666605496498	1	FALSE	5.09923628326711	4.75953403883059	5.17834416114546	4.81016543802399	4.96386248959287	4.84937382266743	4.67947446946503	5.15232540961083	4.86003909795838	4.45832294065003	4.48962000062691	4.0471282756463	4.82897170406305	5.10629387399473	2.89071516657272	4.60421961940224	3.82194486346152	4.63711171974534	NA	4.88202671577902	4.6483618966052	4.98258751009554	4.75025275466126	4.77969046812756
DHX15 (DEAH-box helicase 15)	-0.284988515562825	0.0174669448287485	0.0174669448287485	1	FALSE	5.66867228627227	5.53898195377928	5.61786853569785	5.32721668718059	5.51962367343107	5.16585165793924	5.31002376922519	4.92576211367192	5.64778362578968	5.31122335547316	5.45370852119445	4.92209792212626	5.54393196674147	4.95761748798149	4.83212543633352	4.87508213305203	5.48474396168337	5.55113145277411	5.10298979553137	4.79942928376036	4.89742922230345	4.86412174824531	4.97632238909687	5.13809359648728
DHX9 (DExH-box helicase 9)	-0.645058110505414	4.23918263278406e-06	4.23918263278406e-06	0.493882425285989	FALSE	6.45418576560896	5.95743176274779	6.4193939405716	5.98109915059629	5.96011548913618	5.47794279010957	5.55265680285701	5.4907530228061	6.6257848108285	6.32378256898057	6.61013307645606	6.17675958456726	6.00348980282276	5.40668291865498	5.93237540343325	5.5075821837477	6.45091100005112	6.20783039595869	6.47753486410919	6.11344422136381	5.91072786570132	5.53529715298537	5.6608772899194	5.61909309360124
DIABLO (diablo IAP-binding mitochondrial protein)	-0.479144335488581	0.00309051566339842	0.00309051566339842	0.190143293063273	FALSE	3.89423571850141	3.92943122575334	4.13179523971461	3.24729562651823	3.74065777162389	3.13393335798797	3.33671184751443	3.54371858073719	4.20154761051838	3.93793754557401	4.16538137970323	3.45580721674484	3.24660418314984	3.51139213259429	3.70293453197598	3.15777457673367	3.94775030376108	3.29651467351874	4.40293360020645	3.41062603317134	3.19637570337164	3.07335753717724	3.74596871466424	2.88209521029232
DIAPH1 (diaphanous related formin 1)	-0.373902364363839	0.182803315591238	0.182803315591238	1	FALSE	3.20972784149283	3.21241058697307	NA	3.65301414371895	NA	NA	NA	NA	NA	NA	NA	2.90047269920851	NA	NA	NA	NA	NA	NA	NA	2.56274064047201	2.73377081800923	NA	NA	NA
DIS3 (DIS3 homolog, exosome endoribonuclease and 3'-5' exoribonuclease)	0.453746431755647	0.0698390658465955	0.0698390658465955	1	FALSE	3.74694689684227	3.57819000761713	NA	NA	4.15920128644197	NA	NA	NA	3.14944147961865	NA	3.87102549519671	NA	NA	NA	3.92109351670671	NA	NA	NA	NA	NA	NA	NA	NA	NA
DLAT (dihydrolipoamide S-acetyltransferase)	-0.426182118412399	0.000759980483321424	0.000759980483321424	1	FALSE	5.40470901539122	5.10455891838295	5.4560241490343	5.10564874771348	4.67645924325599	5.14718049815274	4.95670256002662	5.3594438610421	5.53080738763906	5.39758051782246	5.36204901208824	5.33698313949289	4.6226844160318	5.19010121359305	4.5257682188879	5.08532692089126	5.29174720158038	5.16988492602346	5.6459955621934	5.16390926229999	4.84295369750944	4.63591107128968	4.54338452187773	5.26979619615475
DLD (dihydrolipoamide dehydrogenase)	-0.363099865339453	0.000115310660457105	0.000115310660457105	1	FALSE	5.30478845649034	5.23533646850253	5.45556066317842	5.26711251547201	4.82003596254554	5.01663894211379	4.92551527517838	5.08925660801282	5.49314132857477	5.37488993953756	5.3723496887562	5.39719030235294	4.75129767527891	5.2412872478582	5.06611502954054	5.40554314883892	5.46657818111645	5.40404476840268	5.20699088534694	5.17530901903933	4.88770559635158	4.91849118860117	4.79045928105023	4.88374787732664
DLG1 (discs large MAGUK scaffold protein 1)	-0.412495473225983	0.107733152910778	0.107733152910778	1	FALSE	2.7054825466295	2.96892939162556	3.12805249174308	2.28664166418639	NA	NA	2.66014368531076	1.78419405288356	NA	2.64242432597224	2.55217784442051	NA	0.971758735123041	NA	NA	NA	NA	3.03818857033933	2.98350988728586	1.46374276360473	3.2362966740779	2.47470599601366	1.84317586936238	2.62937294138573
DLST (dihydrolipoamide S-succinyltransferase)	0.0057854787851952	0.354371134253136	0.354371134253136	1	FALSE	6.68514123247339	6.76064677145215	6.39636845094699	6.45226595448108	6.73984810269933	6.52487233149198	6.65536614099236	6.63019139292716	6.54018074588673	6.58736199031969	6.4937738075998	6.17701084109557	6.13624881727144	6.42170299553053	6.53153741911772	6.68862798348685	6.89095733385392	6.63015206892279	6.62088987230784	6.41485771474983	6.50905446640691	6.06559600592462	7.12793243460709	6.68805443905615
DMD (dystrophin)	NA	1	NA	1	FALSE	NA	NA	NA	NA	NA	NA	NA	NA	NA	NA	NA	NA	NA	NA	NA	4.43228465599497	NA	NA	NA	NA	NA	NA	4.27887686010211	4.04538180870112
DMGDH (dimethylglycine dehydrogenase)	0.620318965602595	4.47674680817978e-05	4.47674680817978e-05	0.367078982834785	FALSE	5.58320615309315	6.15367159691308	5.96922418203383	6.02214584287018	6.00502039941985	6.85272300014396	6.45579406828493	6.71434169412967	5.59336871182092	5.92329182619273	5.94118379736869	5.94403146963112	6.09682266090783	6.72527763126074	6.37723482820568	6.70997983224002	5.56519501730462	6.1069135937649	5.63242527455534	6.03612524710903	6.07732632754873	6.84017365868484	6.36566279565153	6.69425340341094
DNAH12 (dynein axonemal heavy chain 12)	0.00461030182973935	0.364661997893835	0.364661997893835	1	FALSE	NA	NA	2.95092559950946	NA	NA	NA	NA	NA	5.96076884796398	6.14078887892572	NA	NA	NA	5.3533762266536	NA	NA	NA	6.25002169714806	5.6319918663949	5.15809865900103	NA	NA	NA	NA
DNAH5 (dynein axonemal heavy chain 5)	1.32275372216653	0.0270573519592851	0.0270573519592851	1	FALSE	4.41343160760289	NA	6.6545930692271	NA	NA	7.29951942370595	NA	NA	4.74014503406877	5.61525148913419	6.97368014855916	NA	NA	7.62325966234274	NA	5.79289438579118	4.7703322083528	NA	NA	NA	6.02896468990099	7.50865841321257	NA	NA
DNAJA1 (DnaJ heat shock protein family (Hsp40) member A1)	0.0148270447614068	0.352691468530633	0.352691468530633	1	FALSE	3.98903906911183	4.23335891362616	3.75589169580952	3.70303423484954	3.96632894348441	3.74553853454927	3.97788435478791	3.00097709493665	2.33833312916439	4.21961771931468	3.2962488806521	3.24531615142577	2.97531468833925	3.89293496997275	4.43795343228663	3.43946356799098	4.29810106963049	4.08044448343484	3.98745730604482	2.51031889083692	3.72246602447109	3.40979822782842	3.82105707935903	3.44536916303154
DNAJA2 (DnaJ heat shock protein family (Hsp40) member A2)	-0.0141406211378542	0.356229878556848	0.356229878556848	1	FALSE	2.05089866692998	3.21285411461818	NA	NA	1.18603775610168	2.20376496601866	2.15416191325558	NA	2.77832213684432	2.51606559000435	2.61318979741722	NA	2.0469973639366	2.40360313039834	2.35925970745566	NA	2.63160256069685	0.320357588172215	1.48551956887049	1.64999246475837	1.80946383665855	2.18075575326609	2.73755048842599	2.17566830456207
DNAJB1 (DnaJ heat shock protein family (Hsp40) member B1)	-0.111515358531091	0.224385995433142	0.224385995433142	1	FALSE	4.16682790010783	3.73472045733098	2.65852227149268	3.11135855331423	3.6794237981126	3.44619004970006	3.65754854778975	3.65669085241421	3.54399071966485	3.62483784982247	3.46901332460914	3.99702136870765	2.94945649309601	3.60213615061353	3.81367859592181	3.41364823661203	4.1331031576162	3.0859429679276	3.7658529528211	3.77478705960117	3.15383451388593	2.89101470889975	4.00136090137047	3.46281143222667
DNAJC8 (DnaJ heat shock protein family (Hsp40) member C8)	-0.179088789961208	0.139082230548784	0.139082230548784	1	FALSE	4.44044065468833	4.98803930560276	5.32696511742537	4.74037174051396	4.27994666779454	4.41326234355352	4.83443818207767	5.31654402178666	4.58178507518013	5.25918961444619	5.53977609045905	4.97493306375415	4.64276509983983	4.46813362652377	4.64159804840356	4.95949661061882	5.06677376983612	4.87919112633835	3.96062291048707	4.32318269390146	4.77243466977934	4.27983526649973	4.79954325831092	4.52420788791007
DNM2 (dynamin 2)	0.114002553782759	0.314587668025618	0.314587668025618	1	FALSE	2.91861712350922	3.07009045296267	2.54708454365249	NA	NA	NA	NA	NA	3.54295136745747	NA	2.68149424341479	NA	NA	NA	NA	2.68218897692258	NA	1.67802231161821	NA	NA	NA	3.02523614484788	NA	NA
DNPEP (aspartyl aminopeptidase)	-0.0416575440552852	0.313606357112432	0.313606357112432	1	FALSE	4.43674818154601	4.64174253666299	4.54878800761623	4.34943605171382	4.78302702978204	4.59012291771579	3.99485122220122	4.28693288285074	4.75885746128547	4.43548858450504	3.93948988786455	4.11351715057544	3.95335837319653	4.41373623285636	4.19159423299607	4.46931295110129	3.7445163423989	4.04247799768741	4.661755299448	4.81059733954629	4.75060114563158	3.54633887675812	4.94291793436973	4.06073051272726
DNPH1 (2'-deoxynucleoside 5'-phosphate N-hydrolase 1)	-0.177973483320775	0.175129228482098	0.175129228482098	1	FALSE	4.02285602719533	4.83140605948541	4.66378863237938	4.57317454225506	NA	3.90910103376804	NA	5.05084121758077	4.96617664435471	NA	5.69313007284852	5.31498648546852	4.93410127779824	4.97856174947575	4.75747135140392	4.61890815509115	4.997319508729	5.20004131352495	5.31390608926345	4.33260053298984	4.55894106113082	4.79018817029203	NA	4.90780401324935
DOCK10 (dedicator of cytokinesis 10)	-0.116785990081186	0.195228271476738	0.195228271476738	1	FALSE	4.46311234939834	4.23558155777824	5.12178214712466	4.37480301857335	4.91813335898814	4.57863686247174	4.68077442549246	4.65223407290924	5.01768143878412	5.08826034627717	5.50898635299916	5.23159368880596	4.73591745624159	4.60725336796219	4.9226688361814	5.18801709387816	5.19325133330234	4.56810508918354	5.28176500565138	5.38886800921624	4.65359318820104	4.96063217679753	5.13239176444541	5.04210585255137
DPEP1 (dipeptidase 1)	-0.0743826721542754	0.249808158789594	0.249808158789594	1	FALSE	4.76080110197611	5.11883312603462	5.60916987135904	5.43672819652929	5.33808919706313	4.83894672607996	5.05193758302812	5.53943181143483	5.06798713108131	5.2222481446184	5.79931270956495	5.27885456400399	5.25756133284085	4.76810490818521	5.04783063228632	5.45617861123632	4.78637157667426	4.85364141507523	5.77546411098238	5.2896574365202	5.42886262048307	4.88877246774244	4.93733026647689	5.55343116171134
DPP4 (dipeptidyl peptidase 4)	-0.54818457762471	5.36303321157908e-05	5.36303321157908e-05	1	FALSE	4.98993826429229	4.88253056366848	5.10340531769504	4.46074911552336	4.55969982039483	4.32794599149835	3.99500504838322	4.09905108709165	4.64091008584255	4.82835739483735	4.73448202221119	4.50439793328652	4.31285391962028	4.30274309563043	4.25189326574501	4.23275284076896	4.65652497247142	4.58696285266692	5.00196433409429	4.55217415477818	4.47650482339834	3.91802360678915	4.26292920548492	3.62477937506592
DPP7 (dipeptidyl peptidase 7)	0.555914666373139	9.09118423458212e-06	9.09118423458212e-06	1	FALSE	4.99958065581484	4.81916744464507	4.91716916290579	5.20000599082022	5.36625925890681	5.51049043531124	5.73660216958208	5.70272125547474	5.31319505177203	5.10189375400075	5.13509155215538	5.54232306245625	5.55986498121335	5.75733533427245	5.95484770300517	5.9041902302528	5.29680243820595	4.95353531157944	5.0675225601058	5.38713158636132	5.45425816131463	5.8380718680574	5.87727799764607	5.74247517226375
DPYD (dihydropyrimidine dehydrogenase)	0.21517105991776	0.00283809191920211	0.00283809191920211	0.899385452470595	FALSE	6.07616142700921	6.22762171899582	6.29380636123946	6.38284360209851	6.48452163855687	6.45577270178199	6.5918379658651	6.39267118318661	6.15368983480212	6.13054791192938	6.40042350676063	6.48265309309842	6.56260572389185	6.38735047696521	6.68216593691933	6.30546351934293	6.36940715534886	6.20538860281786	6.42540727066167	6.30248904934472	6.6461914646786	6.3970037146785	6.64312600133078	6.48378192592202
DPYS (dihydropyrimidinase)	0.232168712832939	0.069284787673508	0.069284787673508	1	FALSE	7.51580232117694	7.81113703468603	8.38609097098589	7.9233155991083	8.24376903196185	8.39500708600263	7.88249021340207	7.79604610013144	7.33185745950677	7.62241793925047	8.28472232736558	7.87300723892178	8.31762968007365	8.39769602189336	7.86202977909503	7.80055697648982	7.25679366945528	7.68693467104123	8.26968774800827	7.95551042573667	8.36558319026167	8.27899762464578	7.88640991913557	7.47708633614562
DPYSL2 (dihydropyrimidinase like 2)	-0.142614283572227	0.0483451873439805	0.0483451873439805	0.410105437379865	FALSE	6.76125867475653	6.69876022074441	6.75684983523964	6.74838072322188	6.41539531090012	6.35746051373892	6.82853003707838	6.47748953187733	6.59426487921992	6.45653348300917	6.56979334330661	6.33836201312949	6.60043776868767	6.3039834417218	6.67079785640565	6.49905976282643	6.7035021923753	6.61262084102479	6.59591386559841	6.71777237108988	6.22142858526018	6.24459597973327	6.71336589258536	6.51009635903422
DPYSL3 (dihydropyrimidinase like 3)	-0.622791376407452	0.0192568868245781	0.0192568868245781	1	FALSE	3.118544121296	2.75439155730067	2.96336684266262	2.89092524173153	2.53240174790666	NA	2.15862786378554	1.91718730719638	2.79225358349025	2.0192642364929	NA	2.48379772331391	1.20449132921746	3.10288820524146	NA	1.75267153145378	3.00031014609428	2.14914878499628	NA	3.70858455713792	1.29958462713231	2.18694420055379	3.07615201847901	2.42172419947546
DSTN (destrin, actin depolymerizing factor)	-0.587054860873283	6.43560668378098e-05	6.43560668378098e-05	1	FALSE	4.13535427532856	4.43466158436187	4.2671162618804	4.25112826185971	3.9866202701331	4.05621934062609	3.82382067821559	3.85878668940847	4.23971880848662	4.76557187406643	4.54577072611014	4.61968884536202	3.60705802560723	3.74079806804147	4.0566182081188	4.06738057801906	4.31999358712271	3.85548147626233	4.42696244775855	4.47751543618424	3.83497408834344	3.42320164970806	3.68146050997138	3.15736714811149
DTD2 (D-aminoacyl-tRNA deacylase 2)	-0.026451455073633	0.333459279298345	0.333459279298345	1	FALSE	4.94874567036107	4.8939446080163	4.8960829005496	4.81204634972088	5.33761119880567	4.84749087268226	NA	NA	4.60178564233424	4.70553009924862	5.0142213732368	NA	4.82182244295691	4.01626452871707	NA	NA	4.66259290127966	4.90126274023472	5.09612267148426	4.97936688612178	5.31318779448093	NA	5.11718801581077	4.41417613358691
DUSP3 (dual specificity phosphatase 3)	0.249683163528084	0.0314279584773062	0.0314279584773062	1	FALSE	3.5041754398617	3.79632779448694	3.56077608432516	3.91499497171832	4.17541282182569	3.52477832504275	3.9696570462691	4.02462109578518	3.46502105689144	NA	3.38218304564505	3.41498790578442	3.91635243355749	3.85649773938564	4.07374312757702	3.56859155759841	4.00403390128449	3.91578857281195	NA	3.50845400723069	3.98882099797403	4.16603249337283	4.14945448689039	3.34232717310665
DYNC1H1 (dynein cytoplasmic 1 heavy chain 1)	-0.323492680629316	0.000729692425648701	0.000729692425648701	0.556016116541247	FALSE	8.2979663084447	8.22592077389744	8.32004685690169	8.08176569137544	8.04993565293672	7.80699420320565	7.85845352473086	8.06437092987939	8.12770549520452	8.35572548777605	8.54317878974366	8.00518100666836	7.90797221133397	7.78723654643467	8.1931014834692	7.84088490246697	8.41391136325585	8.24810309393155	8.56079136638313	7.93507073346399	7.81127835005664	7.77894445758767	8.14316889854348	7.99111363884938
DYNC1I2 (dynein cytoplasmic 1 intermediate chain 2)	-0.439359956382828	0.0358317059283547	0.0358317059283547	1	FALSE	3.40490312214513	2.90607861073901	3.58735298843195	2.17066539487857	NA	3.03528782820652	2.25574544181413	2.67797722514386	3.04402509197945	3.16229544803658	3.06158785743793	4.05362401046212	2.93250154954452	2.98579913926122	2.87960775377905	2.20296303715942	3.39234490242259	3.13928120548298	3.80352670556912	2.46124303056711	NA	NA	2.97319061946368	NA
DYNC1LI1 (dynein cytoplasmic 1 light intermediate chain 1)	-0.24500843372992	0.123965544941434	0.123965544941434	1	FALSE	3.81949447746086	4.19043312923529	4.63175620060602	NA	NA	3.47062796609787	4.64349835703149	NA	4.45401792522672	4.38218996403368	NA	NA	NA	NA	4.00267552021998	3.64222791124677	NA	4.07361460889421	NA	3.73769757617473	3.63866469967967	NA	4.23384205513462	3.94260833611166
DYNC1LI2 (dynein cytoplasmic 1 light intermediate chain 2)	-0.499666655920221	0.0397943805888238	0.0397943805888238	1	FALSE	3.40302225239575	3.87918622412291	3.98603769772286	NA	NA	2.96528190849793	3.55302866989387	NA	NA	NA	NA	3.35893070284788	NA	2.54399071966485	NA	3.25059175976307	4.00035161406499	3.17574334401969	NA	3.24195760745198	NA	NA	NA	NA
DYNLL2 (dynein light chain LC8-type 2)	-0.238173185015526	0.198662839049696	0.198662839049696	0.286467376371435	FALSE	4.13093910436368	3.99993688071122	4.87112409247132	4.0213375829657	3.29858500602712	3.59988904495926	NA	4.76786133670721	3.59053016431982	5.44890095114513	5.16006099331011	4.29631056070809	3.9074771723293	4.51409069100603	NA	4.80331487694015	NA	5.22560270774714	NA	5.38066365589887	4.44593853728927	4.89130252215276	NA	5.14084817172615
DYNLRB1 (dynein light chain roadblock-type 1)	-0.118013388338967	0.113398815250821	0.113398815250821	0.913279425149594	FALSE	5.07180556516097	4.5419731977339	5.11850508460891	4.87559332614876	4.78560286025582	4.65137895203763	4.83280395610441	4.64326745008698	4.67356773033331	4.68878461939612	4.80284977816662	5.00022991120158	4.71248573086149	4.43578192225309	4.80491057590401	4.74049047729294	4.89986200436498	4.64250519485215	4.28741319128486	4.68184277615131	4.4990996374516	4.29362798022875	4.8417970470731	4.62752512978606
DYNLT1 (dynein light chain Tctex-type 1)	1.23040363892968	0.0389282303951158	0.0389282303951158	1	FALSE	NA	NA	NA	1.79070115226019	NA	NA	NA	NA	NA	NA	NA	NA	3.02110479118987	NA	NA	NA	NA	NA	NA	NA	NA	NA	NA	NA
ECH1 (enoyl-CoA hydratase 1)	-0.0133998384101303	0.338688130307241	0.338688130307241	1	FALSE	5.5631642331608	5.42403860360678	5.60783036136054	5.45542586274697	5.44146356005484	5.51174000542664	5.38219688238914	5.8738673230104	5.57279267725843	5.46321700152993	5.31754647518209	5.01832260097051	5.19268339902047	5.27351588970212	5.08205960213622	5.60677680456179	5.27635894049983	5.28250281960062	5.51849422427564	4.98385095360989	5.44462400265324	5.13044906758106	5.23182789722158	5.15154225912297
ECHDC1 (ethylmalonyl-CoA decarboxylase 1)	-0.300630486536138	0.00952075032608797	0.00952075032608797	1	FALSE	6.0013721617545	6.01464317833024	6.46841714337405	6.36281877256231	5.81984442265668	5.75141819435632	6.01482614536167	5.58312189090576	5.53245411483066	5.83306464562642	6.06524055009262	6.24059673405432	5.62198151382256	5.69496374414662	5.17219545861566	5.7995303071109	5.83550474270152	5.54424116581441	5.90631340214577	6.08921422790833	5.60934424142144	5.86037438000377	5.63174456179176	5.72697014056835
ECHDC2 (enoyl-CoA hydratase domain containing 2)	0.652384156999177	5.04867998208205e-05	5.04867998208205e-05	0.761306850284202	FALSE	6.73338145868679	6.82355831282857	6.35339740030605	6.97624905883234	7.22110372536788	7.23484616500627	7.35195511735194	7.59087892755536	6.47410664544699	6.84857286771515	6.20742046343518	7.03576685261501	7.2090048907145	7.17259752161334	7.49600688153084	7.63743636120378	6.9524617070406	6.99327808694238	6.06276285358742	7.20250587922498	7.26875251198376	7.22495672128461	7.48021664358402	7.60431600345529
ECHDC3 (enoyl-CoA hydratase domain containing 3)	0.0105334712038606	0.350365633441682	0.350365633441682	1	FALSE	4.64924180439425	4.96253514189053	4.40518912660993	4.49710136055116	4.84776645769264	4.7951175473263	4.61014489093075	4.90031618497767	4.7057567820498	4.97808119818916	4.20893858259355	4.16722142408761	4.68186525924321	4.58476411651381	4.08198719489869	4.72636259193624	4.74436025986913	5.170558045358	4.09026065227318	4.65709117371215	4.90141239364091	4.49703108319761	3.87098605440005	4.86498343126689
ECHS1 (enoyl-CoA hydratase, short chain 1)	-0.101896805322589	0.0773718560685531	0.0773718560685531	1	FALSE	8.12124339509233	8.37164162354057	8.23158120942184	8.21704648936604	8.21860198199084	8.14734740630533	8.15908924464918	7.77091491818161	8.09524931701903	8.37364821133469	8.17708062681061	8.31500913612472	8.06487207615742	8.25890046483218	8.19629720434011	8.07286147352763	8.19139979351646	8.19868567519412	8.33767987620797	8.06061487912758	8.18186286698234	8.24540533943363	8.25260866956149	7.89935692292311
ECI1 (enoyl-CoA delta isomerase 1)	1.05386505284761	0.00204046469822871	0.00204046469822871	1	TRUE	NA	2.72155202814913	2.3986212607109	4.1329551509435	3.9174031112598	4.34980402117827	4.24289970250299	4.5623828702352	NA	NA	NA	3.99509552671158	4.80804003949951	4.65240618361496	4.7684225483254	4.17865887607072	NA	NA	NA	4.23602567599401	4.55157138652443	4.99543929261876	4.45683899710427	5.12471274725887
ECI2 (enoyl-CoA delta isomerase 2)	-0.40306070315518	0.0525123785021061	0.0525123785021061	1	FALSE	4.53474019694354	5.54947203411007	5.73511324744136	6.06951743622706	4.31648609705691	3.78209398956379	4.26531686651029	4.66570542721116	4.70238050161552	4.41123640494181	4.1020869865268	4.85082942063121	3.93816344465118	4.68624838368716	4.60783923637989	4.62576143655793	4.68952281684839	3.71783541917389	4.34244807539822	4.15135553873949	4.11253333755398	4.35889554834637	4.26095903968546	4.39980683353109
ECPAS (Ecm29 proteasome adaptor and scaffold)	0.103309264411409	0.235023839005663	0.235023839005663	1	FALSE	4.18724516627943	3.79784306706554	4.34220626068225	3.75439583341603	4.20536123131835	4.14509047680242	4.22053891381317	4.53769365434497	NA	3.79342773683375	4.55241396190451	3.69214818460113	4.34781445312572	4.26526435044669	4.02253648751092	4.67754206824662	NA	4.5583166211711	NA	3.6416847430957	3.86100251362365	3.58188146369133	4.38530678059514	3.41592087948381
EEA1 (early endosome antigen 1)	-0.0389260203297132	0.293036373399006	0.293036373399006	0.422490869917988	FALSE	5.35671429457693	5.40827029074024	5.56766104357674	5.27788806861961	5.15870056378006	5.25789316891644	5.43290597313692	5.50321832694421	5.78774587811908	5.12723293408335	5.79098571602812	5.69821292083682	5.58108606581553	5.18838905508005	5.74312176553204	5.46795762251978	5.70594197204828	5.09732846594264	5.97205386734939	5.23703591844476	5.47160043614777	5.45500165238373	5.84784160810552	5.45224288804734
EEF1A1 (eukaryotic translation elongation factor 1 alpha 1)	-0.103111245498625	0.246762170983003	0.246762170983003	0.913279425149594	FALSE	8.82728553521868	9.08704906790063	7.5329247084287	8.63276260287134	8.74181750522828	8.61192112979282	8.11190768376869	8.23538242591337	9.04191098533693	9.21089533980286	7.6731535776981	8.89362310526966	8.84508854950412	8.72784219303972	8.40853355083549	8.39746928293943	8.95323904394293	8.94161107197369	8.03798065815922	8.68792850853405	8.97103765983029	8.67956102890852	8.39904288654979	8.15342536284277
EEF1B2 (eukaryotic translation elongation factor 1 beta 2)	0.199980289055868	0.152686273627913	0.152686273627913	1	FALSE	5.29917137804795	4.93260453706714	5.09873114678294	5.38039699198845	5.65730558586537	4.96050707658435	5.57641329680433	5.37035262784906	3.9815239005097	5.26582692309714	NA	4.40879336692142	5.25385315650467	4.37704043420944	5.11403796633035	5.42346388026801	5.40516869959978	5.28866493623235	3.98733905869022	4.96501772143914	4.87396080626204	4.70523701747191	4.99948594832079	5.01163875624689
EEF1D (eukaryotic translation elongation factor 1 delta)	0.0965674576451735	0.0984433471056755	0.0984433471056755	0.654220574115099	FALSE	5.74575095201234	6.06577693162119	5.86740477693995	5.79269660553824	6.04596056008109	5.89919496942651	6.10530093010739	5.89504324255885	5.96080127650973	5.83550221623846	5.96466431870734	5.71880820334158	5.84653092483413	5.89980884622367	6.19891841332186	5.88309045996613	5.98286127406325	5.96530869399496	5.99024694955441	5.66638735102458	5.8965431158559	5.80839019945148	6.3219479318078	5.91428944765331
EEF1G (eukaryotic translation elongation factor 1 gamma)	0.124211604024134	0.0570857874139705	0.0570857874139705	0.782018802694795	FALSE	5.68051002717496	5.54614128451787	5.45937259808747	5.51437794494835	5.86906447522032	5.52804927886903	5.77600657654279	5.71918344048179	5.82181734187711	5.48148301293771	5.35322447304985	5.55054363961969	5.5705661504635	5.47253326112974	5.76893062712917	5.64904056563445	5.59338066438201	5.635705062567	5.45515951267217	5.36810830131202	5.71835066545063	5.49819660585322	5.93101875390082	5.44942271076036
EEF2 (eukaryotic translation elongation factor 2)	0.0995836676387868	0.125120805249652	0.125120805249652	1	FALSE	7.49738882317248	7.84667508308577	7.36808734246801	7.62873714832249	7.72582293961902	7.61703394882423	7.88637333562722	7.55735647674763	7.50046746704625	7.98808249152452	7.31804563256628	7.59996489725463	7.68980233848933	7.69715523819596	7.97091690887473	7.58120811556085	7.56550578602718	7.89684701968583	7.58922417293047	7.55247698152213	7.67318185128357	7.52660095777721	7.98077365273202	7.6402810935397
EFEMP1 (EGF containing fibulin extracellular matrix protein 1)	-0.911333210997485	0.0001803947354676	0.0001803947354676	1	FALSE	3.90565897027205	3.45049865679162	3.7530054281952	3.57162827441807	2.36825710034976	3.19656770305229	2.37730702501923	2.83280901848535	NA	3.16817186370508	4.28088209921436	3.72883477898482	3.50916375794596	1.95068116331992	2.81883011439226	2.4631411294913	3.31408742029116	4.26713124741668	NA	3.96008536262187	2.86931672048028	2.76129804051788	3.24671970004324	3.5498909172258
EFHD2 (EF-hand domain family member D2)	0.372593438711945	0.0637761273345746	0.0637761273345746	1	FALSE	3.68953399875391	3.8265586560307	4.09556159141433	3.41122284392982	NA	NA	3.63028897008598	4.23427137846462	3.06748728101313	3.43333339084649	3.95542440524259	NA	NA	NA	4.65646204750348	4.01209484826004	NA	NA	NA	NA	3.55549715660759	NA	4.43617516792103	3.56248666937185
EFTUD2 (elongation factor Tu GTP binding domain containing 2)	-0.399343113816969	0.0819696550602225	0.0819696550602225	0.197354129227585	FALSE	3.83546937181612	4.17362317475247	3.93788106527748	3.68395465677111	3.77083961518821	3.47609649054864	3.40945882607164	NA	3.82310734044456	2.38002011529971	4.67311540747874	3.59462020480931	3.62548091576808	NA	2.30194754387959	2.66149423295618	3.78317374524258	3.89502142352627	3.68067317228743	NA	3.64899456426205	NA	4.06414993912135	NA
EHD1 (EH domain containing 1)	-0.373025685627718	0.00330113867480231	0.00330113867480231	1	FALSE	4.29137517217302	4.47474752272471	4.93737735151684	4.64241277290506	4.49858915900036	4.10632319106335	4.33007789970578	4.49715885765785	4.68947249720102	4.25184025875472	5.31795160162442	4.29837238730039	4.23179334427252	3.86680909229777	4.23404906626126	4.14442168262607	4.44489892884115	4.61406784921409	4.9232585434528	4.73987509898568	4.52727681334726	4.24369954295609	4.11885803752587	4.3502850704471
EHD4 (EH domain containing 4)	-0.307921436015404	0.0806020802748891	0.0806020802748891	1	FALSE	4.91008982876296	4.45975291039024	4.84181213978833	4.66133346545696	4.51216366448713	4.37717234727768	4.88083243173657	4.41518401555378	3.91158613186947	4.66992816825116	4.3673920349008	3.71391572110716	3.58606814314371	3.92800071832804	3.94327435917295	3.95307895261251	4.0581606137559	4.88136117122077	3.88895750668136	4.19311725786883	2.87156966810915	3.65161430430432	4.63297775387329	4.11041335926997
EHHADH (enoyl-CoA hydratase and 3-hydroxyacyl CoA dehydrogenase)	0.0962315024229741	9.21329086253782e-09	0.127808021520858	9.21329086253782e-09	FALSE	8.16996507574797	8.22164028492662	7.85926765342121	8.23782181099392	8.00206113003118	8.23929301308873	7.86385174739556	8.41764157913863	8.1135754912905	8.17939161693058	8.08469679381685	8.25888633551582	8.11518414022309	8.38294386956899	8.10070438414963	8.48629202369497	8.11201197824356	8.29360499138076	7.95265972023889	8.31078998371063	8.29764539780363	8.36375368067825	8.12123303250436	8.55848576701599
EIF2A (eukaryotic translation initiation factor 2 subunit alpha)	-0.281272162961605	0.0908893344414042	0.0908893344414042	1	FALSE	4.30482495445105	4.04227661341426	4.80362485951037	4.50707152610811	3.79846532070507	3.56884688786635	4.45115834944889	3.95989995483864	4.52306633655127	4.65745136792996	4.59862722983419	2.94951252204619	4.21943186089029	4.14481320952372	4.24010821531937	4.34222048619933	3.69906295230934	4.40783538175018	5.1376223772523	4.44745356685467	3.37670712640698	4.47183776242229	3.83776163248365	4.29191292636806
EIF2B3 (eukaryotic translation initiation factor 2B subunit gamma)	0.514665732054225	0.0550325217640415	0.0550325217640415	1	FALSE	4.19662278021145	4.06270889641367	4.27438840409114	NA	4.26065801413646	4.11579901349929	NA	NA	NA	3.34475749647867	4.31979854877542	2.89093107671597	4.47271520545572	4.07856714067447	NA	NA	NA	NA	NA	3.0391419041096	NA	4.30869579135941	NA	NA
EIF2B4 (eukaryotic translation initiation factor 2B subunit delta)	-0.0941820431002736	0.26945835093756	0.26945835093756	0.556016116541247	FALSE	NA	3.13934015094279	4.20902439252304	3.01894923971154	3.48277085549664	3.16227772149118	3.06269508305276	3.29883570923103	NA	2.6212477872885	3.34565184775995	4.03244472092524	3.56799561118053	3.4646551990544	NA	3.21712367358536	NA	2.67873449097101	3.88722305296587	3.14752976191931	3.46298152355755	2.79160780831807	NA	2.96962021181559
EIF2S1 (eukaryotic translation initiation factor 2 subunit alpha)	-0.593098972366671	0.000771867265728052	0.000771867265728052	1	FALSE	3.75091730461086	4.40215595526785	4.13146601700938	4.06084289538208	NA	3.08338358771008	3.93410127779824	3.45580721674484	4.1801160272891	4.79213694872032	4.46842040186455	4.01438207543344	4.08061502988312	3.34191460666592	3.61257661221754	4.05951968287048	4.25880532476424	4.41650874862327	5.02856031212654	4.02041330254419	3.57951808930982	3.65875988830477	4.09623654831636	3.80447696831164
EIF2S2 (eukaryotic translation initiation factor 2 subunit beta)	-0.57497176704509	2.22268460052687e-05	2.22268460052687e-05	1	FALSE	4.69134432413455	4.61934257624847	5.2277333756956	4.52979596458009	4.18090370917938	4.27308316549322	4.37947540996029	4.30233367525424	5.13160594583898	4.49131438961623	5.10528835681633	4.68264632912651	4.29991133250837	4.02897573688349	4.10921845613892	4.04971788436005	4.97856632538527	5.08138650064325	4.62006436536632	4.34193594920307	4.27774675735517	4.39511765379948	4.22006677834776	4.08481263883321
EIF3A (eukaryotic translation initiation factor 3 subunit A)	-0.665930921782041	0.0176071541349728	0.0176071541349728	1	FALSE	4.66513122474765	NA	NA	2.84449813945859	3.09210085607909	3.94850740566937	4.04510217768752	3.17426418748409	4.4527074408394	4.46617681929973	4.96427385817827	4.22580704920678	NA	NA	4.31342000969062	NA	4.66544393759738	4.62854615162096	4.45985780648836	NA	3.94632849608073	3.18134112447331	NA	3.96921497074528
EIF3B (eukaryotic translation initiation factor 3 subunit B)	-0.371368567222423	0.0230477180922785	0.0230477180922785	1	FALSE	6.42577986058821	6.5971616634937	6.40126012095632	6.8106873027578	6.0642210910603	5.92723988758619	6.67877617412388	6.01372352921211	6.11014396578449	6.12072724774585	NA	5.54425353239906	5.79576435076277	5.89145321227127	6.48585184434801	6.21613470498346	6.45649241435391	6.49029895787424	6.80744508768001	6.43852241347524	5.33814269447574	5.3991163934448	6.30551459232626	6.01248151921848
EIF3D (eukaryotic translation initiation factor 3 subunit D)	-0.156617546984841	0.152912320968987	0.152912320968987	1	FALSE	4.04410555149253	4.28120119498293	3.95899111211256	4.33451107012911	3.83365924640951	3.49239160196348	4.12968691501332	3.8190243444737	3.57476758627166	3.65999303913659	3.32941067121857	3.89664967110007	3.77036392650884	3.06110739231167	3.89859534152415	3.5212266645935	4.26302689177755	4.3790247984781	3.58380788277966	3.83028575189182	4.55184204832174	3.50123530629438	4.06199215373422	3.61523971640454
EIF3E (eukaryotic translation initiation factor 3 subunit E)	-0.235466868793361	0.0682112873542134	0.0682112873542134	0.587390982083384	FALSE	4.19275440303362	3.86057551183602	3.78969795613307	3.39807669206745	3.80138632314268	3.52308516065557	3.85453431238492	3.66105407505799	3.83994951276831	4.37462916093264	4.13541173964568	3.63222167619917	3.28682054149809	3.70886041021564	3.37094541257664	3.05245589116895	4.41154827304087	3.88441232201237	3.85451436540779	3.2350055319206	4.09352637316462	3.94533614234323	4.06001278625172	3.42517729101722
EIF3F (eukaryotic translation initiation factor 3 subunit F)	NA	1	NA	1	FALSE	NA	5.13826565558398	2.96277480229805	3.90742910124232	NA	NA	NA	NA	NA	NA	NA	NA	NA	NA	NA	NA	NA	4.63671161460662	NA	NA	NA	NA	NA	NA
EIF3G (eukaryotic translation initiation factor 3 subunit G)	-0.353714817264675	0.195228271476738	0.195228271476738	0.556016116541247	FALSE	2.14230233137267	1.86895141948998	NA	2.989380647635	NA	1.76327133514649	NA	NA	NA	NA	NA	3.69276194306377	2.42556403868998	2.26653170451967	NA	NA	NA	1.76977597002049	NA	2.56985074871842	NA	NA	NA	NA
EIF3I (eukaryotic translation initiation factor 3 subunit I)	-0.306144464648526	0.11973308955755	0.11973308955755	1	FALSE	NA	NA	NA	NA	NA	NA	2.91509252213044	2.88258436226823	2.79063860324843	4.00305347648231	NA	3.25900727798662	NA	2.6603239835354	NA	3.05941238893362	3.12492362013382	3.85405550879923	2.35611563231258	3.37542873265942	3.24793358793623	2.90912024012413	NA	NA
EIF3J (eukaryotic translation initiation factor 3 subunit J)	-0.643471154870127	3.80993687804308e-06	3.80993687804308e-06	1	FALSE	5.63132550193202	5.61212835046778	5.535925415089	5.24115756329075	4.99370605903353	4.80847257767866	4.99539858777365	5.04499293210017	5.36773798356742	5.55367690302703	5.62567670165236	5.27852379807858	5.08496566753001	4.81729580020063	5.27656738425221	4.88066103939412	5.65992455840238	5.60695146408259	5.35002334294493	5.57500366743962	5.01434636538113	4.37332804087606	4.58902637391877	4.43764056339401
EIF3L (eukaryotic translation initiation factor 3 subunit L)	0.0629552475530926	0.342503319974922	0.342503319974922	1	FALSE	NA	NA	NA	NA	NA	NA	NA	NA	4.84878816805674	4.65525450066417	3.25626946210301	NA	4.16308808541303	NA	NA	NA	NA	NA	NA	NA	NA	NA	NA	4.46969716357577
EIF4A1 (eukaryotic translation initiation factor 4A1)	-0.201109925174243	0.0806020802748891	0.0806020802748891	0.913705009309744	FALSE	4.8821392407623	4.84553019494351	4.71797795251239	5.17044187456439	NA	5.07778561687119	4.99497790377818	5.09068832386005	5.22878021811516	4.96613048992893	4.85363642526951	5.30715161775304	4.56719860426165	4.64449083598079	4.04596711065463	4.93659082982394	4.84202845135788	5.49794122939297	4.65398290906284	5.19257294138692	4.70176527865858	5.09565863590487	5.207635204522	4.57015322839647
EIF4A2 (eukaryotic translation initiation factor 4A2)	0.188998980900134	0.0371792259228285	0.0371792259228285	1	FALSE	6.27109507040482	6.02129538113747	5.95929257749353	6.11654982303081	6.59053914640503	6.24821222778998	5.99194807256586	6.2502131329201	6.1909051871984	6.31366306994856	5.87158001723528	5.84565563774166	6.29887455699858	6.32675843801903	6.26928567081419	6.02195714138	6.32018137691027	6.39759078522546	5.60955995826523	6.1213304378928	6.23371169955497	6.47882299921574	6.48335952334258	6.11300448427984
EIF4E (eukaryotic translation initiation factor 4E)	NA	1	NA	1	FALSE	NA	NA	NA	4.03931389357762	NA	NA	NA	NA	NA	NA	NA	NA	NA	NA	NA	NA	NA	NA	NA	NA	NA	NA	NA	NA
EIF4G1 (eukaryotic translation initiation factor 4 gamma 1)	-0.284774526602054	0.0137859812513733	0.0137859812513733	1	FALSE	4.05892254266585	4.14381787040733	4.48654062141697	4.24158090217299	3.99527646634709	3.90075090481142	3.91545397497642	3.5964104306008	4.161686174584	4.47132404813139	3.54754853907804	3.90144618419719	4.05762355847813	3.81048423497776	3.8126009046006	3.74622676117694	3.99367436175058	4.57361083566424	4.31485601076481	4.41288312000356	4.33509731937948	4.155822077873	3.95202598231499	3.61282427607567
EIF4G2 (eukaryotic translation initiation factor 4 gamma 2)	-0.22091582734369	0.0452764156854139	0.0452764156854139	1	FALSE	4.2950985050773	4.62635152097773	5.02479393865302	4.43733428557231	4.23592614414287	4.10607188257003	4.77645672074352	4.32422736030047	4.47954100736632	4.18971388213854	4.64558638591361	4.64935103653837	4.51156924197247	3.96497152992183	4.70569043955076	4.55009415491345	4.62996271611785	4.47220180356499	4.87124732958948	4.82009214275618	4.00609152507813	4.33087386544737	4.82436054228771	4.1539512192128
EIF5 (eukaryotic translation initiation factor 5)	0.394408290063851	0.0720814072772271	0.0720814072772271	1	FALSE	NA	NA	NA	4.38183016382498	4.42132430117663	3.37042935488883	4.75759935581435	4.80909541077321	NA	4.40120037888597	4.26677904615574	NA	4.51610342109746	4.03727678367709	4.56856723807309	4.25507768200545	3.78652317985149	3.34265429710251	NA	3.57866101284572	4.07159107310115	3.75894271687236	5.25658800965002	4.42560029096941
EIF5A (eukaryotic translation initiation factor 5A)	-0.695366903430718	3.17728020783075e-05	3.17728020783075e-05	1	FALSE	5.6511780111845	5.86114399215359	5.63410822300415	5.42864491459652	5.40967605239405	4.98811658476014	4.70984201927331	4.96725623660331	5.55294262654113	5.83253309282306	5.28965374819218	5.37408311172109	5.07915193888887	5.00545837708258	4.26279393662065	5.19112832401604	5.53732402602614	5.87798467908728	5.40470560977645	5.49942497321124	5.208599193318	4.62548091576808	4.22670889020632	4.92511169821737
EIF5B (eukaryotic translation initiation factor 5B)	-0.137522376018144	0.172589756103637	0.172589756103637	1	FALSE	3.84323015049655	3.11814706061894	4.28812966201805	3.92044575662464	3.54633887675812	3.61188056710276	3.22868172414523	4.27248609145923	4.2708727561863	3.80703543278236	4.16181514281377	4.0232553523003	3.99378303525001	3.44149675911506	3.89726947283354	3.88187014467919	4.30187293840637	3.6479591454117	3.57405305404176	3.17903007175701	3.38787257792872	3.63704214421326	3.77704090902331	3.80981570873162
EIF6 (eukaryotic translation initiation factor 6)	-0.126424000266008	0.0562560087215219	0.0562560087215219	1	FALSE	5.962014506735	5.6057076643718	5.76111237366212	5.6172749706701	5.80071874298131	5.58164951793977	5.76588211823506	5.6875310556888	5.56228517010753	5.75634815913587	5.94637996751037	5.4388184611175	5.42456943110048	5.4261506766306	5.4750135248646	5.72590744396772	5.70914724147558	5.66427802684653	5.7506118640197	5.9610398355473	5.64960396343959	5.52518564209045	5.50355863584243	5.65215948522648
ELAVL1 (ELAV like RNA binding protein 1)	0.136976417709154	0.193232644718576	0.193232644718576	1	FALSE	5.25442397518045	4.20075543159559	5.119476534954	5.36903717089293	5.52016763281718	5.08822217789049	5.490932683952	5.32440019765976	5.01838937231437	NA	4.8736458911433	5.31826983546764	5.82866458214732	5.16228255602516	4.67296271650161	4.61718091815506	4.70005124794906	4.96242871620378	4.54444829212601	5.13863018920422	5.28008776375358	4.90057220251375	4.65582692374362	4.55647846502089
ELOB (elongin B)	0.0850586310164202	0.13571370597174	0.13571370597174	1	FALSE	5.48738987489606	5.56590176680667	5.21501455561801	5.22625033211204	5.69691468438797	5.35405010212958	5.48661462929227	5.28432534460175	4.94172608582659	5.31826983546764	5.16324511125366	5.41537333762589	5.48647626365667	5.46088014394991	5.09418961229024	5.53160915441334	5.47013985784508	5.38670749904641	5.33647978099948	5.38630398319546	5.38432961274951	5.43657163765292	5.37304609283747	5.34449831492841
ELOC (elongin C)	0.122544000384699	0.299179196753319	0.299179196753319	1	FALSE	4.41328265628803	NA	4.4009477279222	NA	NA	NA	NA	6.45879046055016	6.54348815026267	6.49634410152243	7.4942315814361	6.51132096645295	6.38714882304655	6.22914758747237	6.1461358659523	6.58290970895715	6.86300921812642	6.83216848624728	7.51475349843975	6.62574244468424	6.47083617536765	6.6868926628288	6.93221475196839	6.53457991556278
ELP1 (elongator acetyltransferase complex subunit 1)	0.0437137094617228	0.318173354772097	0.318173354772097	0.44180067408957	FALSE	4.74098151200394	4.18240627235047	4.0422503438278	3.10572668088181	4.66839147689582	4.08884546845943	4.02419554817586	3.98421564121498	3.84314973327307	4.70990817114027	4.68906428408528	3.69231559916945	4.42517729101722	4.01162981182476	3.7676971675136	4.11194940246339	4.73289325536705	3.92791541148916	4.65727414074358	4.29830639580649	4.62319966008399	4.19439441178246	4.93137103815517	4.31568939609236
EMILIN1 (elastin microfibril interfacer 1)	-0.272934199345773	0.0517405248972853	0.0517405248972853	1	FALSE	3.80922920758895	3.62963638835331	4.30739209303929	4.46588959759379	3.62338697594352	3.9852271667297	3.65264710411362	3.40626454061069	3.76953902773336	4.27357556561538	4.53210496609437	4.56688820001182	3.86356187372876	4.07994978469416	3.92643595758247	3.80259649466975	3.87697853512785	3.55785117640284	4.36146659689542	4.4474667915482	3.91689697115997	4.47516272410637	4.29985273609208	3.29082542442422
EML2 (EMAP like 2)	0.089520588453866	0.0466802268621119	0.147201021267105	0.0466802268621119	FALSE	5.64234922938177	5.79563189656279	5.80167861565328	5.25387206140121	5.83038717300435	5.40730515909546	5.76637784008386	5.52953362799871	5.65104882014116	5.51385390024921	5.59687850655289	5.30355062909731	5.84139451641124	5.66981764915393	5.96699333342192	5.53278759766447	5.7593769093431	5.4637793767122	5.39554613109503	5.4595267022225	5.65388262331276	5.46926735977957	5.66209153819845	5.38150142173411
ENO1 (enolase 1)	-0.120100070511003	0.04729401905782	0.04729401905782	1	FALSE	10.2931842307595	10.2365643686714	10.0374920453991	10.074930847935	10.0783109500071	10.0797780931115	9.92546097691038	9.94115474044805	10.2369350216677	10.2328645806203	9.79050326657399	10.0640421264664	10.1469759075529	10.0826280856265	9.99214527306384	9.98742035478762	10.2604020930258	10.1083807028279	9.90596757670005	10.1525637194889	10.0108497567551	9.91441353727039	9.98148165947853	9.81201039899213
ENO2 (enolase 2)	NA	1	NA	1	FALSE	NA	6.59444852480014	NA	NA	NA	NA	NA	NA	NA	6.0270168898492	NA	NA	NA	NA	NA	NA	NA	6.34872107350184	NA	NA	NA	NA	NA	NA
ENO3 (enolase 3)	-0.588800731170635	0.000355060986961625	0.000355060986961625	1	FALSE	8.70051254465837	8.86209488902791	8.40488183978459	8.3070869376351	8.34771437123687	8.47206936172639	8.11687934869139	7.61023497311899	8.74773983933292	8.67198680918846	8.30352962433737	8.49301079522329	8.17576409892528	8.06972901501056	7.90916105278187	7.41481206056585	8.58851601713895	8.54286549461763	8.28195320259324	8.2561095956857	8.06889111005669	8.17541980828344	7.60215694080211	7.13184667397646
ENOPH1 (enolase-phosphatase 1)	-0.315571270467157	0.0106910352651467	0.0106910352651467	1	FALSE	3.47948927097855	3.64618570322048	3.90031618497767	3.83976815575476	3.45583351330517	3.39967697399306	3.43786690087015	3.37218598500431	3.64176565344168	3.40258575823259	3.83928442556615	3.9461319519107	3.584168800161	3.01800561750315	4.31122698906757	NA	3.91342560781579	3.80001978162573	3.90542792342128	3.92103637310291	3.61649885398921	3.2836536490342	3.25100097433034	3.26441482514739
ENOSF1 (enolase superfamily member 1)	-0.0413755879935741	0.232510654157127	0.232510654157127	0.246616326189158	FALSE	7.51450892638572	7.70662724467588	7.86671019967403	7.7627142273006	7.67383905599044	7.69911432704956	7.68121732472907	7.7281654197152	7.58990577235711	7.74304365090312	7.923499825923	7.97431133159451	7.51941609729334	7.84329925546683	7.91442101220769	7.73813280317372	7.64553595122619	7.62338404932025	8.01271391894491	7.72163924357635	7.63999904242935	7.72927404726001	7.75613596169364	7.66507293894991
ENPEP (glutamyl aminopeptidase)	-0.0734239008071782	0.167040537442371	0.167040537442371	1	FALSE	5.15038907754845	5.30109373896833	5.40616928312445	5.37940262840549	5.32774484092118	5.2511964469882	5.39118343112012	4.88578909325465	5.01992426090841	5.39725192233904	5.33287617858662	5.30515704346825	5.27661949048496	5.45634291457529	5.32056771363091	5.08853173679768	5.41194479054544	5.43679148146586	5.4804784079739	5.17786598177512	4.94652033480381	5.44180547379018	5.37292076490901	5.1590357441472
ENY2 (ENY2 transcription and export complex 2 subunit)	-0.236715245335507	0.0487936314025202	0.0487936314025202	0.774782305643073	FALSE	3.95913025780842	4.32534323678777	4.94919873189515	3.98631991061143	NA	3.80442533967831	4.21636949604855	4.14209480072625	4.434481448883	4.57949998732453	4.22551402225857	4.25746327575538	4.29292895549713	3.57258654938577	4.28097115629628	3.93191939010004	4.2083065522616	4.02067998267204	4.63657242158781	3.7411541438399	3.9736388251299	3.92343445781053	4.3227213590322	3.9817339456496
EPB41 (erythrocyte membrane protein band 4.1)	-0.583514476816788	0.00671497120740695	0.00671497120740695	1	FALSE	3.74616225387569	4.06603751090383	3.7181972070783	4.31815050600248	3.57959049497976	2.84490181326833	NA	2.87693925674394	3.92413790081949	3.90093441386304	3.3501153066672	2.92583805548184	3.56878609904403	2.53095966400958	3.18551613396402	NA	3.71117549605612	NA	3.21921654494742	3.70184843222883	NA	3.15349569077005	NA	NA
EPB41L1 (erythrocyte membrane protein band 4.1 like 1)	-0.43712279323256	0.0957998929548831	0.0957998929548831	1	FALSE	3.49081398177409	3.18891201275848	2.89161943924022	2.55042789530249	3.92232155704701	2.60390284121961	3.15290215326956	3.16409436507378	4.42923431921476	3.98601038386821	2.51744704244455	4.0475296641661	2.69796948625441	2.67318552680899	2.92477640609308	3.45450493755737	3.96235467631277	2.82217947372998	3.17960658982592	NA	0.910072554667316	3.73029214569837	3.02376277938994	NA
EPB41L2 (erythrocyte membrane protein band 4.1 like 2)	-0.431111924478348	0.152912320968987	0.152912320968987	1	FALSE	NA	NA	2.93514854472434	2.79169531736853	NA	NA	NA	NA	NA	1.55406324660205	NA	NA	NA	1.93836107733211	NA	NA	NA	NA	NA	NA	NA	1.80567217084428	2.24353808708348	NA
EPB41L3 (erythrocyte membrane protein band 4.1 like 3)	0.135921814009404	0.0191837120184307	0.0191837120184307	1	FALSE	6.32060381458081	6.36657051129699	6.41948495798078	6.29228665795287	6.35163716219095	6.33959884522056	6.40498143852851	6.40880525281262	6.29432299001784	6.03904844205065	6.30272116534122	6.13416342799196	6.39329091341522	6.26398461848129	6.52811962461161	6.47328850490038	6.2693847979254	6.08481263883321	6.14894020384423	6.16964645426129	6.3411086948735	6.23772431474276	6.42703454583281	6.30347391457988
EPHX1 (epoxide hydrolase 1)	-0.0775217902930724	0.278559956497934	0.278559956497934	1	FALSE	3.37858098192497	4.12829340100982	4.19522159325284	3.44591205974779	NA	3.4657263779641	4.20064559028201	4.009391964629	3.60292003037842	3.77038507155879	3.55051901394689	3.62241501066076	2.66185674922433	3.14639943711367	4.06003873439317	3.55349567285857	NA	3.84760612372715	3.59712589936766	3.19582316829518	NA	3.30270508291725	4.17000514894051	3.32251947862874
EPHX2 (epoxide hydrolase 2)	0.334120536759747	0.00107259654983111	0.00107259654983111	0.305662375502258	FALSE	7.00118297563719	7.05730946174235	7.16781953556539	7.56543723985751	7.54244379253578	7.62350842557423	7.2278469486452	7.54565954002547	7.03699777426735	7.08318144986402	7.05673524612904	7.73623278951132	7.42856954721172	7.70751098672456	7.3414432118128	7.59034751645745	7.18242415058475	6.95036342767039	7.10747864662662	7.30537778562749	7.58686980471153	7.54092619298398	7.50566072784724	7.61920022967043
EPRS1 (glutamyl-prolyl-tRNA synthetase 1)	-0.0430715973540774	0.190143293063273	0.244070222824775	0.190143293063273	FALSE	5.37865380494123	5.23008770384785	5.36894291440495	5.18558907727684	5.19214681127728	5.1263203912707	5.47655990707827	5.12941079284717	5.53363809731641	5.21804878706828	5.39819301167943	5.39030311415084	5.16578735543335	5.18103892443167	5.57588106644675	5.22094126798614	5.40505975066073	5.10497398892162	5.14638232885515	5.16852972174223	5.34988184884745	5.11164900093146	5.49854448354084	4.98338128252555
EPS15 (epidermal growth factor receptor pathway substrate 15)	-0.106680418475489	0.177910028483649	0.177910028483649	1	FALSE	3.69857410651016	3.73567380394222	4.0669846753763	4.00708783357768	3.71086703250473	3.42839702482101	4.0279325286485	4.08270258933025	4.11537456046669	3.75696989141432	3.59515750584003	4.14683440752993	3.57852818078568	3.58807296201777	3.98628349914707	3.294970628928	4.23343561355818	3.76118951608816	NA	3.46635304067666	4.1096280099386	3.8040019151793	3.79876598044901	NA
EPS15L1 (epidermal growth factor receptor pathway substrate 15 like 1)	-0.495655501063168	0.000192150742304114	0.000192150742304114	1	FALSE	4.63251252219879	5.10564455763894	4.3843676069041	4.72656967760992	3.97180103192088	4.2003709504048	4.69511969371669	4.54473883713207	4.95266437904572	4.77401741698975	4.60904573067554	4.98125901739007	4.22523636286988	4.13976415980098	4.33240003038049	4.35741828522232	5.04962641175474	4.91559260349499	4.71223808859683	4.44273122165204	4.61901383714267	3.81866653193404	4.13121081772845	4.30266268294017
EPS8L2 (EPS8 signaling adaptor L2)	0.0180501498971163	0.32369076266884	0.32369076266884	1	FALSE	6.23103296994708	6.1447296111393	6.18892506449667	5.84371758397425	5.9137989649507	6.00679170561646	6.18295245171604	5.95207025981786	6.10388574715568	6.1689267921185	6.08554787835886	5.69519209314435	6.13027607367424	6.00871321111816	5.82983941427427	6.13776375918422	6.05374780695792	6.15532018079506	5.87239293087445	5.55309934452344	6.14251963461927	6.15173910118488	6.10367387440626	5.75298135168858
ERP29 (endoplasmic reticulum protein 29)	-0.111901330347845	0.181427647099848	0.181427647099848	0.469514575778182	FALSE	4.34916001301124	4.13205033564682	4.36341641255745	4.66335600602234	3.91410523711847	4.06935846322382	4.20119471324	4.78503259506979	4.40284494256923	4.17387098152272	4.16418288409271	4.84499819627914	3.96000193206808	4.25894096810551	3.9124390972385	4.6394174091459	4.07132505865118	4.6830563620006	4.40967605239405	4.78383378023898	4.46356360750367	4.80780826926248	4.19133365838102	4.49575911045506
ERP44 (endoplasmic reticulum protein 44)	-0.130269038615127	0.236413503952185	0.236413503952185	1	FALSE	4.14072958368834	4.28049612165384	4.09891638403048	3.62775856992004	4.07494208352142	4.16091212300292	3.78004757606187	3.94354630834475	4.11812712163654	3.8987114179895	3.33194879760054	4.1104467689092	3.93052919605134	4.16919545452063	4.03705709574501	3.54467084248156	3.5952052562489	3.48733198712778	3.98777561614291	NA	2.10814303306392	2.9122033842037	4.29082247615041	4.04191755432339
ESD (esterase D)	-0.191056193411596	0.0304895027940381	0.0304895027940381	1	FALSE	7.01405395607814	6.76880627021045	7.03867760567106	6.72796128497714	6.34637898669122	6.33949551944551	6.7632123668144	6.62077699781713	6.70444318576898	6.66399920616091	6.62676472849084	6.93108023251703	6.65161143438597	6.59266931459915	6.80060227293583	6.72755292882818	6.7013965734292	6.52873226915285	6.99803750224118	6.58150189667979	6.52802270291803	6.21081158884109	6.95122642308063	6.46041985408126
ETF1 (eukaryotic translation termination factor 1)	-0.17993549989409	0.199090045092469	0.199090045092469	1	FALSE	4.23780842954562	NA	4.15573304435731	3.21978032579707	NA	4.00525625006778	NA	NA	4.08167196810766	3.97237099823601	2.72192819244456	4.07448831025247	2.97516792159895	3.87665445647491	NA	3.17114276316089	3.28408913892321	4.0680430415756	3.70386482428051	NA	3.50150283889813	4.24388230138564	3.31654546987511	3.48618661820189
ETFA (electron transfer flavoprotein subunit alpha)	0.206600635389327	0.0108980491444521	0.0134276897948579	0.0108980491444521	FALSE	8.052502842775	8.1199941670301	7.94164628126982	8.3046479307204	8.01165217277613	8.33578782271908	8.12142990894896	8.57876892988984	7.91050482471635	8.16056729446518	8.0077225092011	8.4156783981557	8.18482576490725	8.43643255248586	8.23056809938526	8.5144300233295	8.04096912108487	8.0352609910969	7.92359490152697	8.2909772523811	8.12189608812429	8.47535649791316	8.23256962623334	8.43955665238275
ETFB (electron transfer flavoprotein subunit beta)	0.162255070787807	0.0190666338819151	0.0190666338819151	1	FALSE	7.68146332112179	7.79656530965641	7.79711676511297	7.72252067097555	7.67604874169202	7.84687562712862	7.96622856631882	7.98879260086904	7.38394616118709	7.61785678430465	7.83954394682307	7.79595521925016	7.66084449674572	7.97636363573276	7.82409318203051	7.87059898437248	7.70397968484438	7.83810087041245	7.71386761947611	7.63560930201924	7.63194095420668	8.01079102586124	8.0060174476454	8.01499124203426
ETHE1 (ETHE1 persulfide dioxygenase)	NA	1	NA	1	FALSE	NA	NA	NA	NA	NA	NA	NA	NA	NA	NA	NA	NA	NA	NA	NA	NA	NA	NA	NA	NA	NA	NA	NA	NA
EWSR1 (EWS RNA binding protein 1)	0.194279316501446	0.0424490750901715	0.0424490750901715	0.815313054498644	FALSE	6.76570711690659	6.53195842314783	6.47448633876137	6.57102144219568	6.76950729143624	6.60552100189261	6.93320672515434	6.8609876203397	6.74241049699545	6.60835241547146	6.48205283947497	6.44663836110543	6.55068369014043	6.46037889591055	7.10337174459083	7.12189608812429	6.41623511520358	6.27813161212859	6.94884610349031	6.27839370081295	6.6855617697121	6.62422813401754	6.87756022098761	6.28268258140534
EXOC2 (exocyst complex component 2)	-0.00559585020563288	0.360340872634971	0.360340872634971	1	FALSE	4.19116781366365	3.36384389748396	4.13924845696461	4.0948356603839	3.59736431012968	4.23622471909847	3.85173904868853	3.97967784134432	4.34372049078718	3.52484099668951	2.9915771719445	3.88488115761423	4.49893375176654	4.41517725359169	4.06297650417916	4.27284436553142	4.492673596144	4.48104055611822	4.70843557454169	4.43273897869503	2.81840885194442	4.05937258431493	4.95437314603767	3.83476177193603
EZR (ezrin)	-0.308336262887847	8.51758187426779e-05	8.51758187426779e-05	1	FALSE	7.25246675256798	7.46059514191433	7.52371092231039	7.32625869068383	6.97571042547841	6.98579640744734	7.02692175394601	7.07593902715188	7.20455158214992	7.41684818462596	7.51548696593458	7.48873993051165	7.07493352308256	7.09481666309815	7.28581832088144	7.14586083697766	7.23533455357864	7.29471263736915	7.60863185123227	7.37842492022531	6.97965955171582	6.99998872890097	7.21077847665466	7.14950326311496
F2 (coagulation factor II, thrombin)	0.333628082663249	0.100241056129263	0.100241056129263	1	FALSE	3.57259867537003	3.75395746564871	NA	4.26761819262888	NA	4.58920619232271	5.09619437275993	3.45985125070567	4.16893080237291	4.29650145845569	NA	3.81992359556066	NA	3.98278371287986	4.45093408778932	NA	NA	3.46260206151743	NA	4.29388543030237	4.1498121409145	NA	NA	NA
F9 (coagulation factor IX)	-0.0247494881964524	0.331689108342006	0.331689108342006	1	FALSE	6.21930794197069	6.63978493605501	5.85731421646174	6.09458234266993	5.96827971889171	5.89838009169598	6.03203470343088	5.72580385730684	5.46948553376909	6.27561052817677	5.80277483156002	5.66789212523023	5.66284921281527	6.33200252318987	5.94286633927365	5.79282932948997	6.04928442707441	6.28281229250618	5.53954968197126	6.12910369941778	6.15254445334437	6.50497784413543	6.38182151367697	5.33611911125474
FABP1 (fatty acid binding protein 1)	-0.515511270257101	0.0857769312534233	0.0857769312534233	1	FALSE	NA	5.44422973994434	NA	NA	NA	4.335447525377	NA	NA	4.51586380741849	NA	NA	NA	4.9923152518612	NA	3.97259156991879	NA	NA	5.14460114564388	NA	NA	4.77719349582355	NA	NA	NA
FABP3 (fatty acid binding protein 3)	-0.899070316972262	9.56286445841615e-06	9.56286445841615e-06	0.913279425149594	FALSE	8.15101146343902	8.25453735597643	9.16882753476943	8.34761251085842	7.95194907605378	7.22423325882714	7.07554332726532	7.3887922565875	7.82269828595309	8.0641068150262	8.82043747531088	8.2177735638249	7.5842184192407	7.28965928068068	7.28862618166541	7.49507951977121	7.86313934668417	8.0297896667349	8.7655115410631	8.09249288685906	7.78439274036213	7.23811808269449	7.0656692404875	7.4228132591966
FABP4 (fatty acid binding protein 4)	-0.109301446553052	0.131490511661481	0.131490511661481	1	FALSE	5.92254040021552	5.68753385503537	5.98589657057396	5.56263930159561	5.43097099237183	5.73947820269964	5.41355008062252	5.3578968027146	5.89699350025983	5.98161066199191	5.58082686420889	5.50304018934746	5.63194822748643	5.86859293968848	5.7358606077189	5.58113428423268	5.91994306587436	5.59059902554401	5.88966335833836	5.54974309001333	5.75514395848641	6.11397964431456	5.76282184000008	5.36803494402586
FABP5 (fatty acid binding protein 5)	-0.143207347199114	0.131663216187019	0.131663216187019	1	FALSE	5.94408536637086	6.12079151711876	6.36696210429884	5.86300921812642	5.89086494551036	5.85672181873333	6.29694373021053	5.54025980323334	6.50681771594395	5.85041690024367	5.96771735453227	6.03252186172982	5.84516383953593	5.73669686718886	6.48878972982838	6.20804312454818	6.32341690904896	5.74370614425079	5.77394359406561	6.11987074057255	5.41710650776326	5.63289344176327	6.20876304638473	5.77252440521297
FADD (Fas associated via death domain)	0.0585107410312389	0.266320558205513	0.266320558205513	1	FALSE	4.09570504617985	3.58652457437824	4.16568687702988	4.05770153052051	3.99040126742115	4.15094142036107	3.97918393997197	3.82107749432526	4.25753870487421	3.77669358234159	4.1965126237904	4.27529764378167	3.75271648359345	4.07763609686516	3.98968400329773	4.4630927262785	3.48159602759313	3.56506093953895	4.41769051897961	4.37804683412387	4.09600034931835	4.55737332689471	4.16484258204735	3.91323410513206
FAH (fumarylacetoacetate hydrolase)	0.404223336455203	0.0145541760973768	0.0145541760973768	1	FALSE	8.17577906621998	7.87996914189521	8.84547750571556	9.18329792752081	9.05628817481924	8.79386012677629	9.15064344549813	8.67644020195244	8.21078821561191	8.06240238137677	8.54759249367223	9.20669205788396	9.02496786858341	9.00942835740543	9.0495082510551	8.67432646609386	8.33416600112932	7.90089698956966	8.71288118244122	9.16077399982874	8.96515513245911	8.88593731074208	9.22075316203376	8.56408850290897
FAHD1 (fumarylacetoacetate hydrolase domain containing 1)	-0.487242026710866	0.000118269765408907	0.000118269765408907	1	FALSE	5.58641048010668	5.93153651113003	5.73486404128952	5.66391099656082	4.79919612594923	5.07114911892304	4.86412174824531	5.42540223500365	5.36085586100493	5.61516613466762	5.18077245872586	5.68106970675719	4.98586470124253	5.20670182446572	5.07227304734529	5.03269596438524	5.45786019284324	5.72535398684015	5.38607630906965	5.55979463725038	4.79898884292319	5.38908491519698	4.87185350294998	5.51943496908551
FAM111A (FAM111 trypsin like peptidase A)	-0.169458482179315	0.224885739970649	0.224885739970649	1	FALSE	5.2351641151721	5.13688860790307	NA	NA	NA	NA	4.53346990639053	NA	5.22835695420105	NA	4.92513069260595	3.67810571788142	4.88976555650658	4.63094125676642	4.17191134655269	4.33632623955597	4.95319538443277	3.96036342962751	NA	4.25630116903925	4.79427548919253	NA	NA	4.15891864178529
FAM120A (family with sequence similarity 120 member A)	0.0947997034163581	0.229039224824992	0.229039224824992	1	FALSE	NA	3.30756695898354	3.37022008971377	3.3325217674308	NA	2.92744897825644	3.61807416958571	3.45255590104902	2.854911258398	NA	NA	3.0281376935809	3.26366394473309	3.9114519116266	3.72321996348011	3.18905438897539	3.63626498942179	3.26369248533323	3.6447907533953	3.1633296565508	3.164329330907	3.23839250980535	3.84235537240736	2.89178273129711
FAM98B (family with sequence similarity 98 member B)	-0.190492704479009	0.133979121063203	0.133979121063203	1	FALSE	3.44998388702916	3.07777109275014	3.66816452029195	3.55229098887038	NA	2.68822512732724	3.87731235822185	3.61695751885488	3.54073405635812	3.49017217924696	3.29574212322774	3.91906353144199	3.0150925217235	2.91308854608965	3.8021208218259	3.88930804170466	4.09183521265671	3.79945000707565	4.17231148829608	3.96597816984679	3.178134578698	3.63354745829421	3.9216267478911	3.72403901576727
FARP1 (FERM, ARH/RhoGEF and pleckstrin domain protein 1)	0.46687919062691	0.00715378717760378	0.00715378717760378	1	FALSE	4.07973650015065	3.8949147479499	4.34217069627584	4.64226835175864	3.7882471983057	4.09911001572624	4.56276139574915	4.43638840888119	3.41615064996218	3.46384475495024	4.2566031049446	4.28543921056853	4.26292920548492	4.59872249967662	4.71368481865023	4.60744868387118	3.63778411029132	4.07791803593689	3.18769491380737	4.25460160113908	4.05847236058468	4.52844004515215	4.745710621988	4.73976171118812
FASN (fatty acid synthase)	-0.180717791603697	0.0179633210044859	0.0179633210044859	1	FALSE	4.91151422972086	5.15929818043545	4.9266684081636	4.8694716986291	4.61861455321115	4.86125071239056	4.88701341312873	4.61758059900527	4.74294398127006	4.82713815575365	5.18170288600464	4.52756458163785	4.65607299585621	4.668516287811	4.83584830046613	4.62068610544496	4.9247840056445	4.94337751834166	4.93990356386477	4.86524084587905	4.74073331754406	4.57971116302163	4.99698974418216	4.56797736403897
FBL (fibrillarin)	0.0242825285774272	0.32497648700213	0.32497648700213	1	FALSE	5.44627939223869	4.93637881948176	5.78944496132918	5.18218774269435	NA	5.46870060451885	5.19119150693338	4.95874061603564	4.98411991964166	4.98690236909588	5.20236678358868	4.93083193741479	5.17492967611464	5.70254950342662	5.16186753286411	5.09649379251433	4.91053120770626	4.91914936328767	5.43068336440755	5.39478163858287	4.92002646271441	5.11424207482063	5.01471235152137	5.40117306740125
FBLIM1 (filamin binding LIM protein 1)	-0.133054461393435	0.242705062649337	0.242705062649337	0.843530772383696	FALSE	3.36415216865035	4.219315687215	3.95108418099254	2.72557321397325	3.22754547945693	3.17901254964498	4.19098615233398	3.22702632740371	3.90369389159245	3.05944527018161	3.18254134685632	3.65344988200111	3.4632562441222	2.53430817459666	3.87240524422579	2.54431969182641	3.70965457250963	NA	3.07413032799456	NA	2.67272629636784	3.57413784755718	4.18463735296368	3.54463375313963
FBLN1 (fibulin 1)	-0.120513140733753	0.108065227367426	0.108065227367426	1	FALSE	6.16970056475709	6.07912419834415	6.45156555906921	6.28733007242113	5.89056585845449	6.0152120850685	6.28543921056853	5.82090906221382	5.92570515469101	6.33340405397111	6.15352365884886	6.55042358549434	6.33821937064117	6.22677438660901	6.39567122246438	5.98535241896002	6.0815228503594	6.23031447047447	6.43335008428122	6.27836024533405	6.28914282364698	6.25306838475358	6.30788931251403	5.71992267334649
FBLN5 (fibulin 5)	0.215916987366656	0.205647832489219	0.205647832489219	1	FALSE	2.06822022052077	NA	2.73623251886854	3.02179772488901	2.21050420062263	2.72090006937621	2.62568429877803	2.74943343638824	2.6051647947225	NA	NA	NA	NA	3.25851138709996	3.67373731484875	3.52770844426103	NA	NA	NA	3.4751367775205	NA	2.66756064187039	3.54100675879303	NA
FBP1 (fructose-bisphosphatase 1)	0.217747002786237	0.00779498105410236	0.00779498105410236	1	FALSE	10.6604416502092	10.6422683517586	10.9941836980457	10.9654452114848	11.1692360502712	11.0627949571483	11.1271947509899	11.281379496109	10.8685679390657	10.8593872481296	11.1385022033414	11.133264251788	11.1408744949039	11.046087199232	11.1795545912177	11.3321932328752	10.8489280334743	10.7380331315629	11.2573878426927	11.098209776242	11.0537765826919	11.0107099173628	11.0869257086514	11.3268563897765
FBP2 (fructose-bisphosphatase 2)	1.66786968691326	8.62212735563278e-09	8.62212735563278e-09	1	TRUE	6.50663208899297	6.3618630857988	5.91364580448122	7.13687835708477	8.10251116716598	7.97881912183577	7.87886631855663	8.07516356721766	6.55898696516827	6.29424026831209	5.69391900435803	7.34840063413375	8.1866689203466	8.07962344655686	7.95338165580255	8.24423062052471	6.30660857913955	6.21398682549527	6.04468262951658	7.37864166802712	8.38483554374999	8.21155251868584	8.34348777239385	8.33378150063115
FCSK (fucose kinase)	0.0574421800266934	0.30893351069132	0.30893351069132	1	FALSE	4.79328206051249	4.55345880969909	4.39316904844292	NA	4.34354284654937	NA	NA	NA	4.44006186288199	NA	NA	NA	4.89296410404624	NA	4.48647626365667	NA	5.13251926532218	4.30851378135207	NA	NA	NA	NA	NA	4.92078872466165
FERMT2 (FERM domain containing kindlin 2)	-0.383342415560992	0.0037765419110987	0.0037765419110987	1	FALSE	5.12727833968994	5.26361662617831	5.12529980695166	4.57297453033884	4.15488290232175	4.29085932914004	4.93588400748807	4.71475105934309	5.23156297012779	4.96220658513048	4.6577657496917	5.41243943736839	4.54978620784835	4.40623732482784	4.63847935710172	4.82592805859012	4.96523480176233	4.75107267939375	5.45316855097822	5.03239182198952	4.95727387749826	4.68887411799513	5.01137934548807	4.7805673252266
FERMT3 (FERM domain containing kindlin 3)	-0.222602826486907	0.221339171480748	0.221339171480748	1	FALSE	2.58752341463831	NA	NA	2.99858907589597	NA	2.50790117374514	NA	NA	NA	NA	NA	2.60539951016186	NA	NA	NA	NA	NA	NA	NA	NA	NA	NA	NA	NA
FETUB (fetuin B)	0.118897395081037	0.214044862537612	0.214044862537612	1	FALSE	3.7542033956764	5.07237167102382	4.67252151843504	4.824177214879	4.8545592457185	4.56696732900612	4.68482434677654	4.54635739964324	3.87898031603137	5.04951315192165	4.15403225902458	5.16818871551451	5.09938358143202	4.92563869970427	5.00009467375561	4.46474667221207	4.03848885943248	4.6014469347961	5.22336076295701	4.87721909189786	4.61637534237607	4.70527572979852	4.70508768876646	4.57196192337286
FGA (fibrinogen alpha chain)	-0.588421242367481	2.2305165800596e-05	2.2305165800596e-05	1	FALSE	6.21137243276982	6.27759799370096	6.05413215995954	6.17479388703768	5.32670990899667	5.78979183982466	5.69653917342254	5.5902816377838	6.1719753766901	6.5827501757357	6.5678572312625	6.49277292187589	6.04829940681986	6.24738070434193	5.43291933185725	5.76582908977113	6.41066164528465	6.44451633655734	6.57027924288072	6.0027992668033	5.64812888997926	5.99506612187726	5.74536911592608	5.61413854154799
FGB (fibrinogen beta chain)	-0.456856850662519	0.010379533768644	0.010379533768644	1	FALSE	5.53005513126111	6.08443637427252	5.24211847791078	5.59065890219781	4.82226106835939	5.46402126139557	4.77499784895625	4.62473259355416	5.1731194362576	6.09643264845895	5.39129687040486	5.52849943236157	4.93822461956457	5.38692817792175	4.88898185214344	4.76711977907704	5.40014509691658	5.8174186054023	4.21759522214214	5.12717514306263	5.03653410387181	5.30145961271105	4.98280196294521	4.72860625219838
FGG (fibrinogen gamma chain)	-0.548997063188241	0.00107498426526428	0.00107498426526428	1	FALSE	5.11997446099315	5.66270112726022	5.14439312963301	5.37568241715607	5.07256889815723	4.87444288685875	4.46933900263828	4.7644417030685	5.30344468892878	5.32757240381574	5.25341827549751	5.39647805818857	4.91917797276817	5.32370151935505	4.62722743882271	4.78862307415799	5.39361183247084	5.33667971745417	4.80113795730761	5.29785537312471	4.75337989990246	5.22026029517548	3.70447361942558	4.30734837324129
FH (fumarate hydratase)	-0.138730204771454	0.121025815714102	0.121025815714102	1	FALSE	7.5789009852193	7.44433577076015	7.65394852616241	7.47161831825444	6.87419448789302	7.56526966884184	7.45593540794937	7.38639711225581	7.38522393691694	7.21967192351188	7.60303282649962	7.27497910246474	6.82395311640506	7.49948716140087	7.28357920265732	7.53682223607162	7.24124910654846	7.48935025516928	7.14406676957204	7.10760418388027	6.57093950028697	7.41308628787333	7.19303246844282	7.34652259762406
FHIT (fragile histidine triad diadenosine triphosphatase)	-0.66126754410305	0.00112921639962784	0.00112921639962784	0.727847192115151	FALSE	4.16016993366041	NA	4.16998110515856	3.97700509826985	3.85172905589178	3.68084192368142	NA	3.65907969530102	NA	3.57682443127748	4.50147736173987	3.9577474814205	NA	3.2860930673585	NA	3.1979754445371	4.17013337567711	4.31913377560661	3.79577733581412	3.87908817631593	2.6019603130366	3.12508072106317	NA	3.71296988625837
FHL1 (four and a half LIM domains 1)	-0.292342511644179	0.0118013400999402	0.0118013400999402	1	FALSE	4.58696285266692	4.9147080205059	4.69038915771276	4.30891417306228	4.33768968699856	4.52531094728062	4.01278318469829	4.02856915219677	4.26862901552032	4.72997143385536	4.54945971217708	4.6901600471817	4.7019149516344	4.06565847093199	4.36984333588895	4.51160719115351	4.54381136113888	4.73840576677175	4.14367095894532	4.29942051400671	4.0880228376857	4.0515983208422	3.80779796749881	4.45559682700501
FIS1 (fission, mitochondrial 1)	0.0117084979779412	0.341328971348727	0.341328971348727	1	FALSE	4.78758917982879	5.06235488730483	4.75935293893377	4.83494375934104	4.88790539029962	4.76737936760757	4.8676988209975	4.66118522422813	5.16978072472427	5.34112826980968	4.91355964457112	5.14960893927794	5.01296638775698	5.30740302278178	5.30898695961795	5.17229548475702	5.26461899703098	5.05121111651356	5.19322373055518	4.90715506545702	5.11599871290083	5.14637010854628	5.44181211208991	4.88502763749992
FKBP15 (FKBP prolyl isomerase family member 15)	-0.658576531595308	0.0113626090036621	0.0113626090036621	1	FALSE	2.86831735333673	3.50236879469019	4.30723906794951	2.75963949241489	NA	3.09766641347067	2.66156947967302	2.1231264918179	3.14836472130996	3.60464069618466	4.12845013543815	NA	NA	3.4968202305943	3.48621236681943	2.61004800938207	4.05307657230479	3.12022750752902	3.81637442783349	3.22806752411673	2.01868045926906	2.24118731548665	3.48096303146462	3.23138478889476
FKBP2 (FKBP prolyl isomerase 2)	0.245748529498897	0.0827290539281286	0.0827290539281286	1	FALSE	4.84197311892718	5.43926408121089	NA	4.91174909680723	5.058212576239	5.72279933595551	5.79014384926541	5.16816464144078	5.06233329857344	NA	NA	NA	5.14285451162133	5.77300993545259	5.48944659862258	5.58798298496637	5.19737398007688	NA	NA	5.39256815512762	NA	NA	5.24744147114441	4.88619894148639
FKBP3 (FKBP prolyl isomerase 3)	-0.83956486630783	0.000116959961127035	0.000116959961127035	1	FALSE	NA	NA	NA	NA	3.10272698943719	2.26909300807807	2.92341353938899	NA	3.75901731137825	3.32491138697885	3.86183629224025	3.95351668750837	2.96310785489762	NA	NA	3.39294932220024	3.91511929952111	3.59923446732091	4.14733926489221	3.61720443185865	3.34359258914089	2.80610541941656	3.03586844340886	2.55751057167203
FKBP4 (FKBP prolyl isomerase 4)	0.158829192398017	0.0591673905485086	0.0591673905485086	1	FALSE	5.84526672955881	5.51936262587491	5.92532062273861	5.9363529049698	5.53524426695836	5.80023468357523	6.01319200833493	5.84866550087	5.57830173430712	5.61006514134895	5.65186970417558	5.84352916272308	5.63738419161025	5.79067821793742	6.06240669894215	6.05029272225817	5.33801073060271	5.79305311085538	5.87876457126735	5.94750719913652	6.12593620741884	5.83169486652775	6.28810197001816	5.78952321188375
FKBP5 (FKBP prolyl isomerase 5)	-0.0781328414133915	0.225851956085802	0.225851956085802	0.913279425149594	FALSE	5.76623470794999	5.60472371090531	5.46369764974808	4.73775705593243	5.52373444189176	5.17795365985873	5.04732462094029	5.18337535040474	5.11031730224727	4.79211091288613	5.04807921077655	4.84159579578108	5.0251439928131	5.0337929888493	5.14639047567022	4.91612309306367	5.36836676868945	4.8326216985586	5.42254922846215	4.94768485654573	5.02379204858516	5.03234332959447	4.90414204951711	4.98402875033351
FLII (FLII actin remodeling protein)	-0.184566582943157	0.260360240378486	0.260360240378486	1	FALSE	3.1926676198763	3.0961201407859	NA	3.44293022962644	NA	NA	3.02205704524345	NA	NA	NA	NA	NA	1.23381445140665	3.27088471345296	2.92376150641254	2.62374046836652	NA	3.06555680236625	1.85035538709886	2.7232068548633	NA	3.18917935207598	NA	NA
FLNA (filamin A)	-0.364438088655001	7.68182517164358e-05	7.68182517164358e-05	1	FALSE	6.75955534320631	6.98036810528749	6.87017974682325	6.6438331064694	6.32093590094099	6.12201002012581	6.66546383521222	6.38535855547839	6.65642486327778	6.82786982284415	6.74999006584054	6.58596452515429	6.44174240841932	6.12288181991452	6.58501660077082	6.39587168875151	6.56681363217988	6.81601083573265	6.786282698439	6.69742633458525	6.45483061757674	6.22231384384169	6.50366516465334	6.3473715602946
FLNB (filamin B)	-0.161774637716067	0.00678036931676778	0.00678036931676778	0.531602069360746	FALSE	6.35867229726932	6.41328942713597	6.47121022590909	6.27183275866983	6.29241366782748	6.1303358001057	6.3060452795336	6.19503650335245	6.41784745278915	6.18563664701573	6.47413747897383	6.22699974857015	6.20195137595072	6.07614432054502	6.17382102390595	6.12838208179113	6.27068030529292	6.38014586727173	6.45621804574423	6.19341299593109	6.15080335448169	6.04689044389435	6.29030274875572	6.18666099783645
FLNC (filamin C)	NA	0.727847192115151	NA	0.727847192115151	FALSE	NA	2.97582825438276	2.73724328623457	2.9769647861668	NA	NA	NA	NA	NA	3.52152820502082	NA	NA	NA	NA	NA	NA	NA	3.22312594830476	NA	2.93476746529025	NA	NA	NA	NA
FN1 (fibronectin 1)	-0.0297980793233628	0.334367442467147	0.334367442467147	0.918843084992149	FALSE	3.27418262773604	3.84025172380484	3.29890754013105	3.71896433575954	3.8862574817303	3.65230291965544	2.84561650075928	3.68059441488135	3.58446949568903	4.1962135853854	3.47148663573002	3.90378064270151	3.77721980226152	3.29266839016404	NA	NA	3.31078943850693	3.62383175366171	3.25298326336179	3.4506834011444	4.31870006279989	3.97944005808644	2.49643422659781	3.54490571950719
FNDC3A (fibronectin type III domain containing 3A)	-0.169750702783817	0.222276104374261	0.222276104374261	1	FALSE	NA	NA	NA	NA	NA	NA	NA	NA	NA	4.9244704909115	NA	NA	4.98985654243086	4.29237685452186	NA	4.62526464375896	NA	NA	NA	4.76815255866484	4.79874524730574	NA	NA	NA
FNTA (farnesyltransferase, CAAX box, alpha)	NA	1	NA	1	FALSE	NA	NA	NA	NA	NA	NA	NA	NA	NA	NA	NA	NA	NA	NA	NA	NA	NA	NA	NA	NA	NA	NA	NA	NA
FSCN1 (fascin actin-bundling protein 1)	0.0278935186066631	0.329451781735533	0.329451781735533	1	FALSE	5.59508289266203	5.78558193707678	5.20811532803992	5.04005075915185	5.60126863572555	4.99670057351584	5.55843295890404	4.90084266225499	5.65919674978128	5.69067968459624	5.15952827759218	4.60751378329853	5.59637464784677	5.48092103720446	5.34282138617465	5.29469793560604	5.53129099680188	5.59616887978606	4.60415437115754	4.90674631889047	5.48570052682785	5.3391445128419	5.35110884841329	4.77081847679934
FTCD (formimidoyltransferase cyclodeaminase)	0.493879301603884	0.000405566220635733	0.000405566220635733	1	FALSE	6.57605345800433	6.44561084350691	6.59284569031264	7.10241668227554	6.99481728774704	6.88474442963473	7.44136727845972	7.16062779666161	6.69945446498368	6.51078948160468	6.56808988440213	7.19949567748416	7.18255326458792	7.00741978357191	7.69161093167247	7.12994238397696	6.72303970955754	6.58274265014803	6.51858077324755	7.23935985027747	7.26395458181151	7.0663798534599	7.62065971626429	7.2409534772032
FTH1 (ferritin heavy chain 1)	-0.517379184875785	0.00972008789316643	0.00972008789316643	1	FALSE	3.45624104870941	4.18017173609946	4.64229723714453	4.19625293608546	4.40225147810406	3.58651256487982	NA	3.73542469460851	3.74294398127006	3.91166282354503	5.17213143824547	4.05779682396094	3.92658776628645	3.64825834275073	3.73971851349246	3.75494093432365	NA	4.6433598172997	5.01735184178778	3.9631874060868	3.21534467267682	3.61430936705549	3.77467111232688	3.8942066100961
FTL (ferritin light chain)	0.0617324860229348	0.281788946866819	0.281788946866819	1	FALSE	6.88172579064223	7.18229502502548	7.91934008244201	6.89615073097656	6.92852429703144	7.24550517021585	6.99996618643872	7.47792013057969	6.77440492537856	6.86083867904349	7.91948310526396	6.92311351683834	7.04467825858099	7.2349610948395	7.06123616574775	7.53726500097168	6.70420799495431	7.03238741365732	7.62793508394068	6.75371149369124	6.86464426690063	7.26222642067675	6.94736225188702	7.61209443025939
FUBP1 (far upstream element binding protein 1)	0.0749251072703108	0.159736542415954	0.179797402450958	0.159736542415954	FALSE	5.62556273996637	5.44478300249948	5.66736705214847	5.4226602281611	5.69054839603868	5.52415772880322	5.70281543340156	5.36620329629909	5.23908102323445	5.28960579906971	5.64932229203912	5.21470767319764	5.43569526048961	5.33629052990141	5.78359023105039	5.36063466872549	5.65035386095377	5.43750740711303	5.45880522186905	5.13430309545331	5.28632672709055	5.42441154712683	5.79166302297979	5.4308238410426
FUCA1 (alpha-L-fucosidase 1)	-0.0116523904793535	0.34975924176765	0.34975924176765	1	FALSE	4.53050153817427	4.82840309626467	NA	5.01001443459743	4.57202864390534	4.3467796432283	NA	4.69162349311593	4.18032293488486	4.65191848327813	4.63741317495067	5.0992994128936	4.10192736151665	4.27206799255916	4.62124309774001	4.77170074117586	4.18336740978735	4.3888163601281	4.6311916099311	4.17672169288105	NA	4.492301864982	4.77689356852207	4.98051891370771
FUCA2 (alpha-L-fucosidase 2)	-0.212443563763707	0.0489166670733942	0.0489166670733942	1	FALSE	5.59583780000781	5.3461165495395	5.11353381959191	5.32591164195602	5.34749558399307	5.05361966653252	4.84161592217365	5.14912520423372	5.66464780788914	5.63377992607442	5.50701759518424	5.8624141952022	5.40592430641792	5.15147731564356	5.00014877025526	5.57049329045073	4.98811203904194	5.55148218003408	5.01621994922053	5.69221515275975	5.59888920676408	5.10037639952237	5.02242995855324	5.50637026679692
FUS (FUS RNA binding protein)	-0.10881132219004	0.145098725869558	0.145098725869558	1	FALSE	5.34034150412903	5.40965229485803	5.52846192493478	5.35811138033517	5.52682940735049	4.91206059619693	5.15805421312231	4.78297986807232	5.45439965152338	5.18070484019556	5.05574662658836	5.31818305138094	5.47425756116588	5.13000006425687	5.06856333533888	5.48010352081757	5.03516639730342	5.13937535333265	5.22046152514439	5.45112537197932	5.48571018586717	4.94066479373871	5.41353315650106	4.81323735299634
G3BP1 (G3BP stress granule assembly factor 1)	-0.533602694393537	0.000252069986860128	0.000252069986860128	1	FALSE	4.65483648835314	4.43329332581501	4.65621604174587	4.2300569530863	4.21801390252067	3.92015035768987	4.25303622837362	4.2589108262429	4.52959609341643	4.52752079451363	4.54158298301385	4.66279225863139	3.94263648415342	4.13375256295658	3.55867172802102	4.10592945498956	4.50754095722971	4.34568023078636	4.69153974809354	4.13738056154628	4.47138908536964	3.67762099245359	3.67390687943237	3.30078560130584
G3BP2 (G3BP stress granule assembly factor 2)	-0.150215065522177	0.182018696381235	0.182018696381235	1	FALSE	3.67509327382029	3.47778092851619	3.0363151820806	3.24292103733758	3.17699608596922	3.45830325227735	3.50454412457051	3.6620003625524	3.99293154033411	4.31983466897724	4.19946819395154	4.07531869255335	3.98590112327813	3.62124309774001	4.46638567190298	4.00372815219875	3.9865929673059	3.64593217628179	4.4419282773909	3.50062361684115	3.39703624087218	3.09847514344086	3.62664939271738	3.79089712160477
G6PD (glucose-6-phosphate dehydrogenase)	-0.00957699475345512	0.349298935978249	0.349298935978249	1	FALSE	5.04627277101039	4.64450814060342	4.58077260681573	4.8742658147455	4.87688033716292	4.8095430668046	4.96901691381497	4.85733910179838	5.13137958359878	4.73846521733978	4.91034891538093	4.86693269854551	5.03132020100535	5.10652420634377	4.82705175389461	4.15565210002931	4.58402444404312	5.06380491026176	4.78422651489508	4.41530572545213	4.5578634268734	5.00659425320176	4.8344887477776	4.49310929694398
GAA (alpha glucosidase)	-0.080592422176828	0.24459519262523	0.24459519262523	1	FALSE	4.75557662518339	5.02553382658462	4.90475864145096	4.8855206771565	4.86366098238948	4.48208673141227	4.38034850234509	4.51615386101184	NA	4.73124842210462	4.07446262070454	NA	4.65061522785734	4.89276986577563	NA	4.70774563973906	4.34399046814255	5.09511003772317	NA	4.34637544056141	NA	4.65748566745148	4.28637848203812	NA
GALE (UDP-galactose-4-epimerase)	-0.105409697657282	0.227344692025021	0.227344692025021	1	FALSE	4.16031517466557	4.04576621286847	4.49932291498816	3.47203279588687	3.24181120736906	3.84565062023915	3.48105347648882	3.98274721205656	3.95306032264923	3.69920735232895	4.25820231112276	3.19076338852618	4.55790017766094	3.76057226115206	3.79888000741126	4.09035381926101	4.218866394297	3.78544592901606	4.62939742299871	4.23594911364107	3.76258268976612	3.97996130094035	4.21668766428049	4.16521252447583
GALK1 (galactokinase 1)	0.120699038470808	0.0400947774075076	0.0400947774075076	1	FALSE	6.14373013341685	5.90196501121768	6.2589918310707	6.13208941894188	6.09805314404827	6.18664713333899	6.2600331856654	6.10072120186432	6.07820419046729	5.82215907435155	6.21311005361174	6.19330456568051	6.27693953034821	6.26949139872713	6.33029306889119	6.11375466587987	6.05716430428615	5.87934063590788	6.01369673452747	6.1988064680228	6.21247984851885	6.18505777528224	6.23028180290381	6.07719812768393
GALK2 (galactokinase 2)	0.0625015364699818	0.192263133362374	0.192263133362374	1	FALSE	5.21250708529448	5.14210705730255	5.02646368631985	5.35660514527049	NA	5.13701161204173	5.27169458755325	5.19477654978325	5.52523889812609	5.19735432014377	5.260590274731	5.1684615269446	5.3863867648793	5.16639007894156	5.50939815245637	5.04700172785165	5.18593392235253	5.12257747461845	5.10920173718745	5.09405867840252	5.526100119814	5.12969927745635	5.08587500323426	5.43419118329405
GALM (galactose mutarotase)	0.309063459379387	0.000617023911781115	0.000617023911781115	1	FALSE	8.91754811632158	8.92810675243628	9.2644027203003	9.31360638978103	9.45488324583087	9.34879232175525	9.28290771537038	9.28008173032723	8.85325340617971	8.79038108125217	9.20815386761374	9.13203439347245	9.3063078154536	9.44927866782455	9.40498612035154	9.28232164522318	8.83593670283216	8.80894809127285	9.27831006066098	9.27112682678252	9.25210953301256	9.47498757559524	9.42067187223819	9.35324167847582
GALNS (galactosamine (N-acetyl)-6-sulfatase)	0.151118881628763	0.175016923819302	0.175016923819302	1	FALSE	3.55445378454291	4.23751783034105	4.64462926715041	4.23011076648888	3.92310162876444	3.49440280914247	4.06518453088234	4.24526746651951	4.41562347512092	3.62234472272424	4.05923412491337	3.2051500622939	3.89435214624997	3.66374309887169	4.24932397362208	4.61176256006487	3.90765982785329	3.54277806926875	4.54481300945978	3.5825319177539	4.26713124741668	4.31592120902717	4.34108200135067	4.28900076554465
GALT (galactose-1-phosphate uridylyltransferase)	0.0547711281584784	0.329443290793574	0.329443290793574	1	FALSE	NA	NA	NA	1.89998764309515	3.10807275980041	2.70994565585182	NA	3.78086648982765	4.03150988738396	3.85169907708625	2.85233249668631	4.09048932414024	3.00307507099259	3.23646047309389	3.60325245679879	3.80318569787589	3.98995642407731	NA	2.89827027772738	2.82541931141797	3.43681479626904	3.92485050001185	NA	2.99076793308105
GAMT (guanidinoacetate N-methyltransferase)	0.0330316027665686	0.351356821873373	0.351356821873373	0.556016116541247	FALSE	2.61475224106078	NA	3.94141623166805	NA	NA	NA	NA	NA	NA	NA	NA	NA	2.94448929348792	NA	NA	NA	3.25082669342723	NA	NA	NA	3.6595706894826	NA	NA	NA
GANAB (glucosidase II alpha subunit)	0.0744018329274109	0.153146627810286	0.153146627810286	1	FALSE	5.71780800730201	5.38521012917473	5.30190585306131	5.47982229150777	5.75816190721452	5.46246137350469	5.6533581585621	5.5749370843549	5.62891062722816	5.23999751230519	5.3725133739346	5.47299457528706	5.50213962167723	5.42077207082524	5.42394115202621	5.55217722948078	5.27613557448293	5.21503397635967	5.45498849657997	5.50145188413169	5.25510034860468	5.3688207209026	5.64715330556452	5.32057132376655
GAPDH (glyceraldehyde-3-phosphate dehydrogenase)	0.915698229136849	8.36509182553713e-09	8.36509182553713e-09	1	FALSE	10.5197640062843	10.1887866309551	10.2641845341314	10.5895387972961	11.2610018366558	11.3992992896975	11.6370912460439	11.3283832176591	10.7294508048002	10.8654317114348	10.3394046579078	10.6642694923189	11.3768959234852	11.6041223020466	11.6363572622059	11.3515963087048	10.7408685483525	10.6678921252302	10.1699375247824	10.7583314960876	11.3941411071273	11.5061339909858	11.6525581976612	11.3386583969505
GAPDHS (glyceraldehyde-3-phosphate dehydrogenase, spermatogenic)	0.818020644837951	0.00281525914440957	0.00281525914440957	1	FALSE	6.65247215394191	7.73979410861108	6.03414747100798	6.3143285552494	7.73030029846004	7.35846659443886	8.07983674781336	7.42038976320965	6.53910916913428	7.72347664989013	6.00235823048513	6.43434800069257	7.3049855345098	7.14701153486799	7.96328337043381	7.6792830350171	6.76526952069059	7.6118436909403	5.81131688821003	6.14750411955382	6.77391722782006	6.98472604903832	8.21055446249085	6.93946167836279
GARS1 (glycyl-tRNA synthetase 1)	-0.170377615844047	0.041056951069322	0.041056951069322	1	FALSE	6.01488861659484	5.90172613265012	5.90558436543817	5.60196090711855	5.60296752455697	5.61049632730577	6.00007213294874	5.44345746803461	5.67269971081953	5.92033856239031	5.64312022761757	6.17757501177137	5.56482017773011	5.56919333525263	5.87369510116206	5.68344382021596	6.00641248334095	5.92976023125614	6.07295041325335	5.48394472748251	5.76231160490159	5.55445685439095	5.68640247661558	5.93511317648989
GART (phosphoribosylglycinamide formyltransferase, phosphoribosylglycinamide synthetase, phosphoribosylaminoimidazole synthetase)	-0.308037053448043	0.0369045306205149	0.0369045306205149	1	FALSE	4.0603241331511	4.28238790856792	4.25842847077598	4.01722710977198	3.80663339414014	2.98523627634949	3.74591494916413	3.33150458941313	4.13878170978737	4.64186967436221	4.11153216121894	4.45869696868971	4.05225067732757	4.41437235372639	3.99545738329239	4.45449177722331	4.55880027964105	3.95254790436138	4.20341261077665	3.76041258326387	3.78638726050036	3.76598021575519	4.46887651791037	3.9408714781892
GATD1 (glutamine amidotransferase class 1 domain containing 1)	-0.259564295615792	0.0810788751203818	0.0810788751203818	1	FALSE	4.67724324463066	4.47267621931748	4.3751645753684	3.68285416857223	4.59946657883123	3.70719345423804	4.50640517916854	NA	4.35222885593397	4.65426367208226	4.09268104071284	NA	3.83578262663027	NA	3.79538253801562	NA	4.40434456901301	4.40512103545132	NA	3.91032013027651	3.95913953371099	NA	NA	3.89850827804583
GATD3 (glutamine amidotransferase class 1 domain containing 3)	0.565165645546516	0.00242322819435285	0.00242322819435285	1	FALSE	5.57619256599718	4.71502573597203	4.71694152376792	5.06399037353016	5.12436949607905	5.43102449822505	6.24606789643949	6.07499772513591	5.2519652006883	4.9885483626899	4.96774501692177	5.34895471921936	4.9780125349367	5.79814385650249	6.08904045646287	5.78567347374487	5.30845189271839	5.34047681565417	4.7872809568652	5.2411461199751	4.84629773403711	5.63290216393418	6.18460760146	5.89756959359994
GATM (glycine amidinotransferase)	0.549117747092503	0.00567044911560462	0.0350524953904115	0.00567044911560462	FALSE	9.91386177997256	8.34922371893827	8.9687099870109	8.45510525014628	9.75079741349215	9.14943721158206	8.67436531053871	10.2145619783118	9.87670417781407	8.12422472712194	9.02929551036097	8.48900898701853	9.83139592485501	9.34534758212024	8.5707133771756	10.3173786942037	9.88738666056888	8.26703477530249	9.09914000526786	8.3979441104851	9.68392448875869	9.18599782855003	8.60454210999927	10.1185907355306
GBA3 (glucosylceramidase beta 3)	0.189313276292201	0.0431582210951275	0.0431582210951275	0.703259085840157	FALSE	8.65682525837937	8.37731899962216	8.36547820940551	8.51850760036506	8.49763232308104	8.45641191639816	8.23671264129736	8.98707922156322	8.56892135068318	8.20721935870887	8.24554795272218	8.21063238440616	8.53434568598809	8.59727789078072	8.21199533708714	8.84851653383427	8.61168511270019	8.4123708406609	8.14935591323612	8.16689115227299	8.59747158212024	8.55289192001942	8.29895151646805	8.94322688003138
GBE1 (1,4-alpha-glucan branching enzyme 1)	0.0951297614264492	0.136397933936785	0.136397933936785	1	FALSE	5.91800451859787	5.69041709553247	5.80961251822391	5.61387931938714	5.62437875924843	5.80160102164547	5.44338121276262	5.52809304995644	5.80232248489952	5.387169506797	5.43395091932349	5.65440403310488	5.94447195787178	5.94703255955883	5.84987919663061	5.51672433976274	5.89036400043923	5.54074645304168	5.47871623776067	5.49677550032251	5.9238955368912	5.82016619514594	5.56434158242811	5.89395431264558
GBP1 (guanylate binding protein 1, interferon-inducible)	0.167090590158461	0.263159763500358	0.263159763500358	0.531602069360746	FALSE	5.95124507674051	5.05272019141136	4.29951576050468	6.77340298969632	5.94169322566137	6.28677212854697	4.97368473997824	4.91826218787329	5.75555526197214	4.74838609068047	4.40380624614773	6.90361677511601	5.96408436587319	6.28860588123867	5.63045789404154	4.93719371117032	5.8237137000325	5.20405852966317	3.71995004506856	6.77945672463417	5.67780137442943	6.29318101135276	5.43329666461013	5.07548128879326
GC (GC vitamin D binding protein)	-0.069526635255332	0.197354129227585	0.234041403237811	0.197354129227585	FALSE	6.45514142539031	6.87942396238631	6.88813438835287	7.17668180582038	6.66350117801242	7.16287466392316	6.73618542625158	6.45709682693781	6.76181714250714	7.11284606272826	6.95089994498446	7.2883031864492	6.91399039267484	7.21981710329332	6.86609196714591	6.55982063433191	6.41352977165295	6.8452265782278	7.03474394932473	7.04190003695968	6.84314219392855	7.19975085671584	6.78526282099195	6.60679456751282
GCAT (glycine C-acetyltransferase)	-0.0315160574709007	0.320693270371874	0.320693270371874	1	FALSE	3.94490528579523	4.38737632799337	4.56194927544744	3.63540615254069	4.00409684158288	4.48240947187384	NA	4.25324050377798	NA	4.08634219585288	4.48131185960435	4.25179482264146	4.24106982888442	3.98344056983226	4.36217528797946	4.39981366791984	NA	4.48895196729239	4.1949774271087	4.26704882504084	3.73472045733098	3.84472710264734	NA	4.67920983277933
GCDH (glutaryl-CoA dehydrogenase)	-0.300894553772894	0.0601441175821178	0.0601441175821178	1	FALSE	5.10419825510525	4.84803698086061	4.29093303229524	4.84251126251324	3.87997036678573	4.66142468325808	4.85393578306962	4.88548651152495	5.27931528002113	5.00667054483827	3.91886323727459	5.08643136997496	4.36595843436315	4.48079504708921	3.80034082814903	5.04296820709992	5.04326137776808	4.55991391412128	5.03151870939927	4.47429974983363	4.55182359572126	4.13488626638168	4.11584061982089	5.10178872546731
GCKR (glucokinase regulator)	-0.216996285732725	0.288711914987564	0.288711914987564	1	FALSE	NA	3.13472694449004	5.53111317227789	NA	NA	3.52449000039672	3.80884836866282	NA	NA	NA	5.78966144415855	3.43356040501064	3.92851245346004	NA	5.30113398962226	NA	NA	NA	NA	3.20275621758028	3.58749701189607	NA	NA	3.85772228178663
GCLC (glutamate-cysteine ligase catalytic subunit)	0.150081580292346	0.134866353080428	0.134866353080428	1	FALSE	4.39476792201358	4.54804815450401	4.58963766507049	4.61291861302992	4.88414364961725	4.95912098184621	4.98574632327612	4.48877848497163	4.96947286459633	4.46184283788407	4.5201141892466	4.98401963308582	5.17853538852467	4.93153651113003	4.95469883919151	4.59114081876012	4.97004375126224	5.09283746456149	3.89533170763367	4.37008753940128	4.16670741212089	4.61404428433301	4.80764343221573	4.64800517981049
GCLM (glutamate-cysteine ligase modifier subunit)	0.104075672426306	0.257855749815336	0.257855749815336	1	FALSE	NA	3.92392880493921	3.72300147098151	2.8328758402491	3.79945000707565	NA	3.42513699883836	3.84427516669561	3.23297074943934	3.74091676973945	3.71512460675777	2.94061217842314	2.89301848607601	3.80873512688975	3.86438426942417	2.8508454190459	NA	3.6165929509786	3.60300314416484	2.78557775240456	NA	3.5329652159336	2.92360749857441	4.21294280378711
GCN1 (GCN1 activator of EIF2AK4)	-0.231740781658942	0.0902034512781371	0.0902034512781371	1	FALSE	4.20055928052555	3.96836728050169	3.64131480943146	4.08671584104773	3.91216122008823	3.59650584693952	3.21769137430998	4.33622625029573	4.25716151983692	3.6928623514122	NA	3.98620156999211	3.520573110708	2.9021198992106	4.0263131782564	3.66143038417916	3.31326036574917	3.99673220438065	NA	3.84541979625791	3.7128268572557	3.19614117729279	4.15502867653984	3.76840666797924
GDI1 (GDP dissociation inhibitor 1)	-0.185202741001892	0.0168120986978451	0.0168120986978451	1	FALSE	6.20650452669173	6.00992264835486	6.13699931209979	6.25691252368116	5.84107492772536	5.87774179638392	5.8388559873723	5.97372147080481	5.98122019422596	5.84549005094437	5.71425101363676	6.0256954880997	5.69257226378139	5.5823633096732	5.68166008803983	5.58431915575912	6.15202518454373	5.90025579686157	5.89608047797537	5.9974324244682	5.83376296016668	5.97499728649402	5.94930613799232	6.06998136536754
GDI2 (GDP dissociation inhibitor 2)	0.169848354882524	0.0222454155827829	0.0222454155827829	1	FALSE	8.06297974106603	7.88954046762121	7.84177818095702	8.07030881810925	8.31891332122357	8.00491706222705	7.93917367480516	8.00760479011554	7.93787400508494	7.72849197522901	7.670004676513	8.05494070410066	8.23650218529282	8.12067852550685	7.8944236961423	8.0748425652826	7.99768758148751	7.68682264642309	7.77340298969632	8.03476595487748	8.33473362266768	7.95669559134382	7.98014529127157	7.91814767387683
GET3 (guided entry of tail-anchored proteins factor 3, ATPase)	-0.178877681842137	0.057319105080125	0.057319105080125	1	FALSE	5.77618296556691	5.63975021310809	5.93971554402365	5.77177203838377	6.10277149351663	5.11316705673273	5.44991457707048	5.92681782090499	5.76563021567004	5.82370605843016	5.80074462393678	5.62294498857969	5.64976489383809	5.5985647055809	5.90413482226798	5.57189823271328	6.15423888994253	6.02114877572028	6.11270847200295	5.72529126648203	5.48562647204454	5.4732771385699	6.00163788130863	5.72972677519309
GFM1 (G elongation factor mitochondrial 1)	0.0758734492265323	0.202846943341803	0.202846943341803	1	FALSE	3.99344793233148	4.58921218588353	4.216594549134	4.07846466986672	4.31776713851222	4.43578192225309	4.21847121074326	4.58479417648061	4.17874650598182	4.59681590646495	3.83888119314134	4.07079288255705	4.41700858678878	4.3447432959556	4.16490692667569	4.19506407143836	4.39613893381121	4.64975339940494	NA	4.06373589458686	4.0484018628281	4.34572280427901	4.38443668462176	4.36892894995706
GFM2 (GTP dependent ribosome recycling factor mitochondrial 2)	0.912966834545234	2.2305165800596e-05	2.2305165800596e-05	1	FALSE	3.83731760210942	4.10190215595312	4.15193185861878	4.56579821309794	4.5991035161464	4.98938428101435	5.36206304328864	4.57190733155108	3.89797610926274	3.94349004720456	4.12991766315103	3.47794926419559	4.68121873054191	4.81253929791733	5.20114765374676	5.02794579450484	4.11360882778275	2.86861170530337	4.00380009898982	4.42455935391625	4.280637163889	4.90106961612417	5.1965401636842	4.84890832171951
GFPT1 (glutamine--fructose-6-phosphate transaminase 1)	-0.203969284402082	0.0112285931331659	0.0112285931331659	1	FALSE	5.02468314432542	4.93207062293092	5.03126726082031	5.18102699418387	4.95532210392427	4.77843989379223	5.08906164922321	4.70850179092829	4.74053904861334	4.81516551408758	4.96025220925658	5.08198719489869	4.70602764892967	4.90713102474679	4.85555622588062	4.69329179714449	5.11619838466359	4.69994023725026	5.03220225154037	5.31553724860879	4.71204544855369	4.61364951534525	4.82907829308058	4.6351333068056
GFUS (GDP-L-fucose synthase)	-0.198424913318585	0.0806792155404555	0.0806792155404555	1	FALSE	NA	NA	NA	3.40487588066738	3.44905948035147	3.57116710520939	3.6285636485541	3.78682633842142	4.23457795978457	4.03898920239939	4.23705887028091	4.10326262660608	4.0408924306469	3.86656184802699	4.22032995487956	4.14682626322133	4.1541376039748	3.90324077325212	4.14311582503863	3.94920807187321	3.94561706643656	3.85248831125071	4.08110950060353	3.25408151107781
GGA1 (golgi associated, gamma adaptin ear containing, ARF binding protein 1)	0.0297610987863682	0.341328971348727	0.341328971348727	1	FALSE	NA	2.26774851623404	3.36786026880608	2.58636363879316	3.76865014741364	3.20785850135047	3.12831814968319	1.9412378005959	2.80591563129398	3.6421932470486	NA	3.04817688604031	2.87323246070341	2.48860241121292	3.47964447457624	NA	3.14502687313666	NA	3.68031310332867	2.47662017269526	2.43387282491694	2.86026958169132	3.61683992637964	3.55355710936464
GGACT (gamma-glutamylamine cyclotransferase)	-0.233685483931556	0.121280456552748	0.121280456552748	1	FALSE	4.03755793542403	5.25683328861854	5.4804105476925	4.92764998017225	4.9451675616265	4.99720206698456	4.81086464237374	4.47381937513393	4.36054688461167	5.81374784854635	5.73043888835992	5.8234462198645	5.20540424344157	5.4911764740122	4.79444186062117	4.70388143119258	4.92398108175045	5.10156603968603	5.63030062064897	5.49697038636444	5.10513746877587	5.50642739569243	4.81403251886026	4.93166887584619
GGCT (gamma-glutamylcyclotransferase)	-0.0713734806208944	0.144103277750877	0.144103277750877	1	FALSE	6.73799765356512	6.63780729058377	6.94230336378594	6.73236418193986	6.66325921657942	6.66008148860757	6.57308817687473	6.47921277320499	6.64285749921963	6.58941445396119	6.88781767929055	6.64928492333386	6.63702619934791	6.65123829637917	6.73366616768204	6.61704276740631	6.51924152151209	6.72254799345159	6.87890922188918	6.71080643369935	6.70734532632066	6.77619612806221	6.91529381855254	6.38142008976384
GGH (gamma-glutamyl hydrolase)	-0.210584222015757	0.156563891715116	0.156563891715116	1	FALSE	3.65156838492559	3.2102501370987	NA	3.3741492051032	3.0681307736759	3.51728829311125	2.7620936369911	3.38536200707121	4.20818947921613	4.58966163199547	3.57142198010002	3.12555853347382	4.01070823920779	4.20995237381963	3.86368080330464	3.28970022043625	4.39245481576404	3.53548068357009	4.51886870790858	3.90078954023581	4.22484292057127	3.77412287175753	3.94030772356642	3.33050103527043
GIMAP4 (GTPase, IMAP family member 4)	0.322922279149306	0.244046770456339	0.244046770456339	1	FALSE	NA	0.8346869482324	NA	3.45370193740895	NA	3.6073895000244	3.21782008411665	2.11640468312383	NA	NA	NA	3.11352048439415	NA	3.90809234081827	2.72222774152225	NA	NA	NA	NA	3.31150747493501	2.4357245927462	NA	NA	NA
GIPC2 (GIPC PDZ domain containing family member 2)	-0.0329156628646779	0.315351021248042	0.315351021248042	0.848177740593047	FALSE	4.32306737401364	4.28182434132729	4.8524733298123	3.90339504228203	4.31391334294217	4.20182202651229	4.60986722519379	4.06662310414274	3.96809997051447	4.57008034752651	4.50970850820826	4.82707716674325	4.67393513825882	4.50040054053151	4.49932291498816	4.16808037901904	4.06046248798611	4.00848688896549	4.64145354567194	4.14464192958018	4.62926335193089	4.09893322260096	3.94536423721428	3.98825749492067
GK (glycerol kinase)	0.329267505952813	0.000259296808336552	0.000259296808336552	1	FALSE	7.89475108258443	8.07782513028403	8.11884765779013	8.42007390406926	8.5370164479329	8.37817778800343	8.53413554736486	8.26968774800827	8.03348907765973	7.93282300689688	7.86418614465428	8.2256171668208	8.39904716030902	8.34428259066936	8.57984765657839	8.20009429596052	8.07481581189709	7.98443554886822	7.82686622653697	8.1648817923968	8.4452425129174	8.27705022528681	8.44335800383632	8.16188264502508
GLA (galactosidase alpha)	-0.507593137360693	0.0140798141401655	0.0140798141401655	0.203074532245755	FALSE	5.52568053419503	5.05546032076466	5.4127341120463	5.00080227600416	NA	3.70304531252129	5.25257082639488	4.67759844312074	NA	NA	5.52123608868592	4.8312438968552	4.81641539021399	4.98354545679141	5.53036731844997	4.77487664884024	5.58775801778394	NA	5.70629570179146	4.87812695501142	4.81410431871727	4.30405099990881	5.13671638448831	4.50237516008758
GLB1 (galactosidase beta 1)	0.237810093423173	0.0550325217640415	0.0550325217640415	1	FALSE	4.99474262913808	4.24007767740528	4.75811125991324	4.34981109659441	4.84130393153234	4.75876687170375	4.79144944511377	4.43984916423471	4.23466992147767	4.68408935275804	4.95932967657174	3.85435477966156	4.73683213870251	4.9968090193081	4.42620436155261	4.73848143070589	4.12323577347493	4.63651442053283	4.20641661305331	NA	4.94979636862321	4.60753745508928	NA	4.37023404166983
GLO1 (glyoxalase I)	0.236360195745869	0.0047609432706207	0.0047609432706207	1	FALSE	7.6659114590099	7.38867173284354	7.56420285156313	7.39193093484301	7.57868214409133	8.00254501232345	7.95653297918846	7.77501760887938	7.69899630127142	7.51225849648845	7.62181012948508	7.11070775508555	7.77681462992037	7.84400896038682	7.51405122857873	7.80551173270986	7.73995608481389	7.71998425899088	7.5710624114048	7.64128590436869	7.73911901194974	7.81935524208204	7.86570234458157	7.78575977442701
GLRX (glutaredoxin)	0.37115865438753	0.029498528693024	0.029498528693024	1	FALSE	6.28659287561557	5.81134001060793	5.24997999489761	6.26119041038124	6.41776814428785	6.28857819837821	5.78205990644779	6.12946231218693	6.26187489984976	5.83204186518655	5.22281228754043	6.16956829107313	6.56329543621395	6.49119090765822	6.01312946359083	6.05341765935981	6.56395127255932	5.5068494446565	4.99640682521957	6.35444863423814	6.66938115767061	6.31556623031895	6.06451428626807	6.18259696209488
GLRX3 (glutaredoxin 3)	-0.499596528880288	0.000218618461661952	0.000218618461661952	1	FALSE	5.24692107251	5.61540452587803	5.51871766738349	5.66141613183423	5.5706481135798	4.98662482055407	4.45824418554713	5.10504105982079	5.43168981150269	5.60121514170717	5.59478738657447	5.68467008518829	5.44067319687434	4.90723199303776	4.87731235822185	4.85708027331306	5.37742919601209	5.72241684084724	5.62681874334097	5.83548705736722	5.48921215166536	5.05665288703761	4.93200918650535	5.24108508742531
GLRX5 (glutaredoxin 5)	0.536911446325855	0.00407771990754344	0.00407771990754344	0.516240290567786	FALSE	4.52247011284199	4.37453874667881	4.33215652545839	5.2390466435659	5.00011270614754	5.17558048747441	4.86216371633341	4.87789636283526	3.68813558845734	3.73312652867438	4.53489579289981	5.23913832086148	5.04897722522605	5.16026676262182	4.68748626540501	5.16999312709962	4.62660851200214	4.38261883934747	4.1237903330681	5.31595380473406	5.08708090083341	5.35633047499739	5.11944748396296	5.01008159156325
GLS (glutaminase)	NA	1	NA	1	FALSE	NA	NA	3.59048225892091	3.85517247007897	NA	NA	NA	NA	NA	2.26687946974609	3.39450042284317	3.95260381338342	NA	NA	NA	NA	NA	NA	3.81505276710288	4.12934896721084	NA	NA	NA	NA
GLUD1 (glutamate dehydrogenase 1)	-0.444332496901731	0.00366194607035861	0.00366194607035861	0.566791445537622	FALSE	6.26255154818252	6.90836860067717	6.43978933708969	6.44635053141453	5.82658661969553	6.55276591427899	5.78488606853362	6.15801178623343	6.22820878248896	6.83069899826193	6.39989396956253	6.25959074887803	5.45197594962922	6.45057123775163	5.89649225716936	6.18879058638346	6.10013456822992	6.83318105485847	6.42169794692627	6.38445222665243	5.49282738792251	6.55428186262639	5.8662675721214	5.95947110805613
GLYAT (glycine N-acyltransferase)	0.0524423278833495	0.207441285603197	0.207441285603197	1	FALSE	6.80340787870483	6.82623067805053	6.53645704697944	6.61875402155434	6.91882746753263	6.63029770801704	6.68792850853405	6.7391325169793	6.69821847822441	6.87702026723906	6.5113367814544	6.61842221158905	6.89658670758884	6.70900107497844	6.56305590536863	6.85408294454628	6.78778505003245	6.86708101206502	6.49286262956287	6.46994782333727	6.90191675610923	6.61248077848332	6.57331695808094	6.65020448717518
GLYCTK (glycerate kinase)	-0.167561974042006	0.167258502991769	0.167258502991769	1	FALSE	4.36809083562983	3.51212572994114	3.58897242402682	3.51888758686242	4.13145778547909	3.94828312059604	4.31909041019283	4.13633085756904	4.06371864015225	3.23036135675376	4.8965576465799	3.79649392942584	3.2968273946831	4.11426706571266	3.12826040211823	3.90176474196705	3.9627340905958	3.94844199279138	3.93807873664229	3.96406587748642	3.31202906270249	3.40944524834043	3.44715597919675	3.63287308982607
GM2A (ganglioside GM2 activator)	0.0286668105319559	0.335062838957989	0.335062838957989	0.899385452470595	FALSE	6.36439558626426	6.0404848073353	5.57808431224354	6.77302048864329	6.37683733393244	6.85213620631199	6.34025069585787	6.10504105982079	6.430977680712	5.92886298202535	5.63474717093936	6.90171165388988	6.51570614513382	6.55141757878719	6.12868932884679	5.80758934095573	6.23120581748752	5.70722106853315	NA	7.05713613771467	6.05996953831217	6.45789794024535	6.37046422946709	5.6665634622995
GMDS (GDP-mannose 4,6-dehydratase)	0.0903695846054483	0.132834484398816	0.132834484398816	0.85674682133026	FALSE	5.57701182135409	5.65396858295391	5.62761559232057	5.39367360548598	5.92068393752259	5.62526172094221	5.72015257967322	5.7750136569164	5.64960108951933	5.26263234885353	5.3694315849451	5.41318786108004	5.58295034195883	5.19402399588513	5.55581308810464	5.70189832207054	5.60545284925473	5.6277468988104	5.54014199070308	5.38036928382038	5.61517202134469	5.37820640548052	5.69758201820054	5.41851043626722
GMFB (glia maturation factor beta)	-0.323914133741553	0.00512894417912999	0.00512894417912999	1	FALSE	5.6360387239048	5.60128646662424	5.82897677990912	5.63856044740945	5.88645015992333	5.37190032972012	5.49352565268186	5.20136725158328	5.9321533216803	6.25493222951917	5.94587219175301	6.04452308178736	5.49358329246856	5.53217043791912	5.10447085776292	5.37670018167552	5.89520081466381	5.63380898191332	5.57640422634066	5.24079514754876	5.52349609238868	5.42205803638433	5.26242564044294	5.67343487520469
GMPPA (GDP-mannose pyrophosphorylase A)	-1.34215153785044	0.0100409745789929	0.0100409745789929	1	FALSE	2.69734681825741	2.45726857843922	NA	NA	NA	0.53780297163366	NA	1.3544860130187	2.69818291057388	NA	NA	NA	2.27020299103466	1.74746044565364	1.81734082998834	NA	NA	NA	NA	NA	1.40671080621116	-0.227060350766628	NA	1.29663947647763
GMPPB (GDP-mannose pyrophosphorylase B)	0.0436225183946122	0.254612812725381	0.254612812725381	1	FALSE	5.8524283845636	5.89123203266188	5.18575160074292	5.49123100036172	5.61560462635927	5.85770237883862	5.49176011965332	5.61340199312553	5.4896713749963	6.00352803131743	5.41703560013524	5.76027950485537	5.64007426145058	5.61258545808746	5.76583439270523	5.66644132289345	5.80761252317263	5.64618570322048	5.59290846290604	5.65645632691575	5.90677277070226	5.77114080358156	5.70940368652451	5.6670689526629
GMPR (guanosine monophosphate reductase)	-0.0610787821817856	0.30893351069132	0.30893351069132	1	FALSE	5.19951530825834	4.98803930560276	5.35800937200346	5.29759129440696	5.86237699811978	4.99759952354512	5.58553345451436	4.70167103215134	6.24846462752207	6.19779463844529	5.5361213022628	6.29392588256585	4.4036085835437	6.09531051124567	6.22324876731441	5.70685651727123	5.68981631314986	5.95195606770149	5.53888265595118	5.47188977392423	5.61809473136254	5.96478443915127	6.28076891457309	5.59920768282036
GMPR2 (guanosine monophosphate reductase 2)	-0.100603632383515	0.0463914918460414	0.139314378657694	0.0463914918460414	FALSE	8.34398958014196	8.26094304928284	8.25862727352251	8.28258343720065	8.12055930457884	8.11562633444108	8.42023394800967	8.01105949043197	8.56734769628426	8.33375914279859	8.27309622372628	8.42005705630585	8.13423120947807	8.42952390995723	8.74900120332743	8.19569700793044	8.62176251911126	8.18678280162255	8.66289975777031	8.36129463420339	8.28706128864984	8.28816012260401	8.63490904122389	7.97983672273578
GMPS (guanine monophosphate synthase)	0.125143634028818	0.19414684384346	0.19414684384346	1	FALSE	3.69895186553541	3.80667463402926	3.93658140780362	3.95693947521574	4.13369503251308	3.08067812695954	4.52359331865179	3.96438939005288	NA	NA	3.67383905599044	NA	3.64745267005425	4.37723482820568	3.86730345375992	NA	NA	3.87679195327937	3.80098270694525	3.49281457256712	3.590542140421	3.92514493823326	3.82669084312597	4.02477178046818
GNAI2 (G protein subunit alpha i2)	-0.615892267147769	0.0323356286494922	0.0323356286494922	1	FALSE	3.08073269517869	2.46357799312158	2.48602696651514	2.38667301492272	NA	NA	NA	NA	NA	NA	NA	NA	NA	NA	NA	NA	NA	NA	NA	NA	NA	2.05237763509647	1.92434316547706	NA
GNB1 (G protein subunit beta 1)	-0.0928821782111657	0.270198845014844	0.270198845014844	0.97774554442601	FALSE	3.45259543470287	2.81383248612881	3.44273122165204	3.63371018967342	NA	NA	3.07364888166241	3.53802903338488	2.69713327020607	3.60704618582651	NA	3.07885060532481	NA	2.97188378293897	2.561377463954	3.68223617968256	NA	NA	NA	NA	2.94399256899398	NA	2.93128593037724	3.52694518304753
GNB2 (G protein subunit beta 2)	-0.385694315296407	0.00405161125241119	0.00405161125241119	1	FALSE	NA	4.42783408986787	4.52455268456947	4.53267228988949	4.04323950141696	3.68176408257033	3.98951144352732	3.83579273049192	4.01193389107225	NA	4.01714691920968	4.00707886089609	3.8742067858778	3.5678617934494	NA	4.02083996709015	NA	4.26580442440258	NA	4.0644776401255	NA	3.44003527726593	3.90473456077381	4.09944670461349
GNPDA1 (glucosamine-6-phosphate deaminase 1)	0.650132943130389	0.000974535751315025	0.000974535751315025	1	FALSE	5.31212783803266	4.7848651349564	3.90977310414164	4.6226844160318	5.34405440274859	4.90605358972963	4.87709145452517	5.35020372779527	4.20625249326008	4.79671714312784	4.03087456046895	4.57864290010314	5.03413206055122	5.12713386234475	5.58994321354388	5.52143398040743	4.58723895965856	4.30797489711352	NA	3.82289327031696	5.23851174320086	4.80507572547495	4.41265282849146	5.00626660207317
GNS (glucosamine (N-acetyl)-6-sulfatase)	0.124587269095182	0.0468697638736226	0.0468697638736226	1	FALSE	5.88465652623333	5.73350077215259	5.8138068389009	5.92795806553913	5.6979100108321	5.88927639967892	6.00963158018723	5.9266019975335	5.48386735873466	5.61801248249684	5.63328007403061	5.85539177160777	5.75727665625649	5.9065178512414	6.0693692051948	5.83833917203495	5.8163539462071	5.66825814421735	5.70782568909517	6.00383382281306	5.84153793083838	5.77226838054503	6.04236636422576	5.89069717260214
GOLGB1 (golgin B1)	-0.0594415983032509	0.213668490666849	0.318173354772097	0.213668490666849	FALSE	4.22576078575053	NA	NA	3.13153845245083	NA	NA	4.10240618357239	3.22455587143973	3.38082640055768	NA	3.83164420280716	3.04049620482089	NA	NA	4.41096516047969	3.57257442329958	3.98497207401928	3.63529005427958	4.70466174050733	3.67473180935466	NA	3.43239825008368	3.71027195219894	3.27178720100719
GORASP2 (golgi reassembly stacking protein 2)	-0.96408547798426	9.73398044595516e-05	9.73398044595516e-05	1	FALSE	NA	NA	4.37701960472763	4.58661464242998	NA	3.31515463546071	NA	3.23274823670961	NA	NA	4.05626270113057	4.03450626796482	3.43401432620213	NA	3.11010428342372	3.92746983824813	NA	NA	4.37566504292858	4.59922256315983	3.54006447721238	3.05935181625181	NA	NA
GOT1 (glutamic-oxaloacetic transaminase 1)	-0.337971203549409	0.002826216099218	0.002826216099218	0.0049549105890925	FALSE	8.55932355015463	8.38952809387866	8.40154087555352	7.85097439978338	8.15905896158985	7.69423947166446	7.95427193354811	7.92016822627956	8.44904957278641	8.40733150488556	8.36662820801387	7.83453425539226	8.10905752818833	7.81408252270983	7.87095647309494	7.971399852069	8.49010878575527	8.47799700968283	8.44451799301967	7.78643300401928	8.16735290945062	7.76697936989803	8.03379188783735	7.94095367400235
GOT2 (glutamic-oxaloacetic transaminase 2)	-0.151276924965125	0.0270573519592851	0.0270573519592851	0.551425883256475	FALSE	7.43425291132561	7.22435868498129	7.11003953617598	7.2534504233632	7.10611795907107	7.37057407887868	6.93558939594578	7.02351041881908	7.12585770565748	7.16672548596044	7.18959726710012	7.00941436029237	6.95862231110104	7.2187327413859	6.91943543256537	6.83687091096283	7.21604737624355	7.19102959516774	7.04799635603865	7.19562319604943	6.90352037372338	7.22045572082688	6.89110319814101	6.96453725735335
GPD1 (glycerol-3-phosphate dehydrogenase 1)	0.124704826873057	0.0243387555257489	0.0243387555257489	1	FALSE	8.69064057861569	8.67784646639964	8.68770810366677	8.78888469380964	8.96051460607064	9.11868676233577	8.90073701995304	8.80354995315873	8.91189527028085	8.85875499234986	8.82097669262124	8.77781091295127	8.80959451262142	9.03359919780549	8.93751212394908	8.74317159506849	8.74978564476429	8.78646240980128	8.7212393489523	8.8456437211447	8.85647844203639	9.00433003393271	8.87132003455178	8.77461247635068
GPD1L (glycerol-3-phosphate dehydrogenase 1 like)	0.279286067380509	8.51758187426779e-05	8.51758187426779e-05	1	FALSE	7.23129799437558	7.17251751800652	7.10786568474575	6.96468741956946	7.36234714573984	7.47955394117337	7.37609065127985	7.36234714573984	7.41082443232324	7.15093532949793	7.10054670853944	7.092281448755	7.43446143244134	7.39127796447682	7.60313670986243	7.49391947866779	7.16811047330606	7.1237799887582	7.2240016741981	7.07726436570316	7.39649347103909	7.37982020599479	7.55086989010767	7.34522780982173
GPHN (gephyrin)	-0.201543592174006	0.0280100838809913	0.0280100838809913	0.882929477852519	FALSE	5.61412086878925	5.18383583144968	5.51814168027276	5.17377106455919	5.10848263892455	5.33577621284626	5.0300976696518	4.97652861048493	5.40364266523517	5.218258076642	5.43710786451474	4.81040197153991	5.30306470157866	5.22971480665002	5.11209957977623	5.05004017017882	5.63758706276662	5.28484722941863	5.64549127903061	5.00439801785874	5.16165796124685	5.18582691028775	5.08041889972863	4.93937234463472
GPI (glucose-6-phosphate isomerase)	0.13798932701313	0.0288989796732387	0.0288989796732387	1	FALSE	8.4950115430926	8.53574582847837	8.35370261926687	8.43371895989248	8.59526867231739	8.60335558246402	8.53662799806252	8.43495759150624	8.55656736311865	8.58652082142073	8.21584844104486	8.55633744300837	8.76039062617209	8.76877650233668	8.67379666472002	8.50248177631914	8.52778193376074	8.47820739470255	8.45842301905701	8.40038422519156	8.79155688915095	8.73703772711494	8.44645888783681	8.40341259819156
GPS1 (G protein pathway suppressor 1)	-0.352574835276108	0.0162448399429008	0.0162448399429008	1	FALSE	NA	4.01759236594002	4.38803106624687	3.45357025538904	3.36221737748717	3.60589726502141	3.18752389957776	3.37192123324425	4.70772907724875	3.97601529373582	4.15606486862901	3.79097008211344	3.85430490549544	3.98757554370833	3.54559776627561	3.49551609361626	4.39387606516079	3.75096016829132	3.99720206698455	3.96493457564312	3.95844367546415	4.00030654012745	4.11453360829505	3.93647776151863
GPT2 (glutamic--pyruvic transaminase 2)	0.399559688779565	0.00316418309773478	0.00316418309773478	1	FALSE	6.64764549697462	6.64609063583941	6.20623686182981	6.46496063141308	6.86915580198304	6.71745708933368	6.71495981835032	7.0809240939432	6.45872649308966	6.22859361251296	6.16469779614007	6.03427735260328	6.59345088367865	6.62747114137722	6.56691102612866	7.02487370530067	6.42600638850316	6.62935662007961	5.52121724043953	6.53262554086865	6.49341837250279	6.50279362334818	6.49276651397051	7.07096886573168
GPX1 (glutathione peroxidase 1)	1.04083435211325	0.00289783261123472	0.00289783261123472	1	TRUE	6.08737797434006	5.827453224574	4.04164601128098	4.62028728413045	6.05499386763526	5.99796526748914	6.11894937598042	6.18087586917187	6.06135282974224	5.66463358729379	4.14458483174654	4.30309393492836	5.93331532840621	6.05602203387441	5.94928045465304	6.40393062338671	6.1705380165782	6.09323267628895	3.99409995287439	3.33170521649889	5.54381136113888	6.04716100171771	6.25993153134613	6.28378105083609
GPX3 (glutathione peroxidase 3)	-0.26596785455777	0.0276852275655877	0.0276852275655877	1	FALSE	5.8457108291176	5.43226795022753	5.71560238672532	5.56923587568759	4.86749126670766	5.80297123508896	5.39554955840035	5.21633457087134	5.74118651000956	5.27462322168087	5.77206511211486	5.873503172596	5.32630723488627	5.91363144485353	5.51031952387985	5.04884212285363	5.61877604163925	5.33536176850279	5.62705813616982	6.1168679153075	5.41783226639235	5.80914172645981	5.23705887028091	5.18516484441078
GPX4 (glutathione peroxidase 4)	0.839304406331837	0.00670890829356784	0.00670890829356784	1	FALSE	NA	2.35060756660451	2.56071984495785	3.70676260278244	3.86959507697199	4.28626018228685	4.12713799046969	3.8507894238183	NA	1.89732175642552	1.86363719693183	4.2586772054529	3.91890139068853	3.65707973750219	3.92151250065616	3.47759962196958	3.14935855550439	NA	3.54943506799538	4.01520316277295	NA	3.89434244429646	3.75058506790009	3.90842865016879
GRB2 (growth factor receptor bound protein 2)	-0.283341716355592	0.0280100838809913	0.0280100838809913	0.89038971491771	FALSE	4.72168435293545	4.30551094431599	4.17803734760446	4.59840689422463	4.65528312721294	4.12606428007053	4.74106243574909	4.38898163070189	4.86123085806048	NA	4.69391064338853	4.53174325865972	4.0837154579046	4.19930328176004	3.9978975441242	3.92317771074474	4.57829267570864	4.41100585040023	4.49819341392645	4.4007291832942	3.83163406984954	3.71601413905013	4.81773068824849	4.42312095379174
GRHPR (glyoxylate and hydroxypyruvate reductase)	0.303189819907897	0.000185787713727329	0.000185787713727329	1	FALSE	6.82422050261808	6.85226107605318	6.53165905512404	6.84896088580044	7.13749327729991	7.28892142830928	7.10992465487514	6.9889005068945	6.96235236250495	6.88359638018711	6.5445209338633	6.76002129773022	7.05282885345157	7.06825161160839	7.0188789344319	7.03240945518361	6.87582920034616	6.6652222027498	6.65219964830406	6.96015256705942	7.09581895598	7.25108469745153	6.91463627378403	7.04012530196566
GRN (granulin precursor)	0.0655663632381552	0.300140719750496	0.300140719750496	1	FALSE	3.34489949402218	2.59898684054178	2.2577589353333	3.31540247600807	3.23452584555632	3.09092624068744	3.21599070676646	2.87992529012951	3.44962740033535	3.54991555362196	NA	3.38422944154545	2.92985726171705	3.41156183099426	2.99498514238946	2.34750408808464	3.27481179353316	2.73929510761196	1.77698828914312	2.68564642305356	2.95606780722784	3.63993828574137	2.99341351194815	2.41307680734249
GRPEL1 (GrpE like 1, mitochondrial)	-0.474362929152519	0.000159312974690802	0.000159312974690802	1	FALSE	5.30393779250714	5.39475077611858	5.21584941152705	5.29263820865213	5.17177527307427	4.71792313366406	4.67332462442629	5.07922875607521	5.34284271530166	5.42920083676738	5.20175538742682	5.50945516157953	4.92198371219906	4.48198989519327	4.66141328134835	5.18987989406694	5.46250063665582	5.48183171538937	5.95610545409321	5.35357736380624	5.148722645563	4.91998833904285	5.00278351782763	5.28307723751377
GSN (gelsolin)	-0.118083953873927	0.10749989821255	0.10749989821255	1	FALSE	5.91362905156835	5.54792789252806	5.87652431349959	6.02896248049434	5.61065872695975	5.73575773326904	5.93547153448133	5.66908630947711	6.11998068398127	5.92450612101706	5.97702571197818	6.19253546276831	5.65700825913597	5.84938132951656	6.20789480333785	5.91389707483234	5.99863330098443	5.67632101178698	5.81164056806201	6.08542253164131	5.78606309343959	5.80269988105981	6.11900127025348	5.44918166805995
GSPT1 (G1 to S phase transition 1)	0.123029348293966	0.245353645150098	0.245353645150098	1	FALSE	4.4462959365461	4.17892971496164	5.29513524900082	3.67902962682987	5.24908879510215	4.03282377321407	4.89006724219978	4.73242116840144	5.77506371431421	5.23052198835422	4.51062018787685	4.71810402795921	4.43634176511432	5.26124871746687	5.59635377416372	4.78308990966354	4.86893858290813	5.16899496492755	4.63140117452324	4.53999626189539	4.68721189456992	5.28060747193272	5.39870607451041	4.17142302328589
GSR (glutathione-disulfide reductase)	-0.204522139958481	0.0147294917928558	0.0147294917928558	0.863008682690627	FALSE	6.83349733685983	6.53923171966027	6.98950236086238	6.45061412478443	6.40332567442603	6.42731954945581	6.28833456629869	6.48168320427869	6.77181956789831	6.58380637876834	6.69853799201166	6.28032351173539	6.34961827909265	6.57275781946672	6.46634161957308	6.45250318782532	6.57468888396332	6.4303137117231	6.93452829597084	6.31390971610737	6.45388956352269	6.4238235292825	6.3467229198607	6.28018800776058
GSS (glutathione synthetase)	-0.359941042659991	0.000583843313569987	0.000583843313569987	1	FALSE	7.19322964547403	7.09047238672634	7.49989371043556	7.34972795826309	6.88026920899239	7.21932343241774	7.21729858334267	6.69054280902652	7.26860281794169	6.89768817250117	7.48143618998675	7.37991548684817	6.9059044170145	7.13942856461704	6.91507865507207	6.68631842796767	7.42773186680445	7.27332006077173	7.48525775143816	7.28483797778552	6.61315148097666	7.02947497219232	7.0962618530584	6.91976910837879
GSTK1 (glutathione S-transferase kappa 1)	0.405717071162858	0.0364122186782505	0.0364122186782505	1	FALSE	5.11887879677333	5.3331088254413	4.49319898371805	4.12111489374034	5.2834180742095	4.70019554908852	5.40225147810406	5.61915179928204	5.33526171237301	5.02772025835593	4.36687470436103	4.35306211431148	5.11895352759096	4.61254122819544	5.20877084844755	5.4985125716513	5.26274132863695	5.32470261322313	4.62513603421992	3.4248952221311	5.06130962195538	4.79030287721513	5.22709797225521	5.13279479324476
GSTO1 (glutathione S-transferase omega 1)	0.0788581698054247	0.108414935805859	0.134468098236695	0.108414935805859	FALSE	8.10054670853944	8.23600940683397	8.03925905222385	8.07148381511149	8.24092963348708	8.2279720610363	8.32959006404417	8.35779389966479	8.00704969929552	8.48327567300526	8.11607359305037	7.90375534083355	8.07906871565444	8.30375792054333	8.09019183188457	8.35920927198188	8.02219023963407	8.27425700138182	8.03880927447109	8.06106331285741	8.00621385675323	8.12239317993206	8.15523820117637	8.02771251874472
GSTZ1 (glutathione S-transferase zeta 1)	0.101216940674093	0.166320171632629	0.166320171632629	0.761306850284202	FALSE	6.27878767364211	6.56199661079237	6.52707033551266	6.88425600961487	6.13584675236245	6.65033375384593	6.88465896806681	6.81936162932009	6.5181479764569	6.72997415205189	6.75524813084698	7.11175122791827	6.78160888478573	6.84629271876723	7.01270274673775	6.814114575548	6.40219518862668	6.43941868587036	6.73178061958792	7.00568068409558	6.60319013267929	6.81453760628475	7.01024275552775	6.7880200591799
GTF2I (general transcription factor IIi)	-0.00554143856292821	0.356022262109147	0.356022262109147	1	FALSE	4.82771742279743	4.83017925204958	5.21480867968208	4.61584000316316	5.32365468860704	4.68395465677111	5.25534965769499	4.39567293596948	4.96705329801405	4.96607048696787	5.03224193113749	4.40556357054799	4.81112675666455	4.8719323360522	4.52872133135283	4.87605029738742	5.07478370717959	5.23723864703236	4.9659504735585	4.81252902988101	4.72812187339471	4.96098425250027	5.2362323740541	5.21167807880726
GUK1 (guanylate kinase 1)	NA	1	NA	1	FALSE	NA	NA	NA	NA	NA	3.57607462747722	3.90806351065429	4.409343411283	NA	NA	NA	NA	3.60454581636871	NA	4.21053692947988	4.12263130907254	NA	NA	NA	NA	2.84047531922241	3.71973105674985	4.2114561511809	4.0829069225989
GULO (gulonolactone (L-) oxidase)	0.0343611569430341	0.332264490189513	0.332264490189513	1	FALSE	7.64497384539578	NA	6.40121062055945	7.28771237954945	7.26464901987107	6.59000311742169	6.9471868930069	NA	7.68626239281533	7.4722846750957	6.57119896703328	6.76916343679508	7.56378352884755	7.28738917966055	7.15046828674834	NA	NA	7.5710472377593	6.79653286453487	NA	7.62098954633363	6.83732517195398	7.24784208818184	NA
HAAO (3-hydroxyanthranilate 3,4-dioxygenase)	-0.0634437823708566	0.124417094858778	0.124417094858778	1	FALSE	7.33835309838715	7.20436572897619	7.23058731187989	7.42312431621171	7.12112940253069	7.21573683123887	7.23848117147476	7.24451606531233	7.30441977531991	7.24173533273132	7.39230883528272	7.31248366367039	7.29003728381214	7.31061278165953	7.38878364808255	7.19955456900538	7.31800946754469	7.22617132209102	7.29936372944871	7.41382253165209	7.25361115194717	7.24702554714919	7.39422258273629	7.03970868979663
HACL1 (2-hydroxyacyl-CoA lyase 1)	-0.369275176524728	0.130815816416428	0.130815816416428	1	FALSE	4.53491446328692	4.16226644084889	5.13043259286458	4.81205662119313	3.45176500038823	4.33915876858089	4.44609739233421	4.80074462393678	NA	3.18219171625629	5.19655590053034	4.70564620952314	3.24499662673805	4.77541933529482	2.10248681165286	4.84283304687508	4.20901659183126	3.39703624087218	4.88986774743577	5.12650212002812	4.02660532662588	4.19341693869573	4.53842641872252	4.63927847695342
HADH (hydroxyacyl-CoA dehydrogenase)	-0.0825846195981218	0.0463914918460414	0.145098725869558	0.0463914918460414	FALSE	8.37096197218196	8.46950751215512	8.69357407413477	8.62456153573797	8.48570455143543	8.5519927357255	8.48361426947136	8.58312038617912	8.53421727157768	8.91553285145661	8.83795585280655	8.73870704780712	8.44951598017639	8.71706631850485	8.67807542731303	8.7759920958889	8.79569228160339	8.60299201313185	9.08089212486925	8.66198112945363	8.473190264372	8.70248786161699	8.79195078217453	8.64284955888036
HADHA (hydroxyacyl-CoA dehydrogenase trifunctional multienzyme complex subunit alpha)	-0.405160011642148	0.0102591097325597	0.0102591097325597	1	FALSE	5.1843199719552	4.82137347887688	5.20743608204659	5.8237595487966	4.72526672299093	4.39695406802165	4.57431347541556	4.93980955700718	4.81570350334807	4.6832416810863	5.05262456204547	5.81907545330719	4.89785513443034	4.92722329179051	4.32072294130655	4.93475237096303	5.15131088463239	5.0220614852546	5.14958455315814	5.78512678284226	4.52617525659347	5.25457514759506	4.90994587164569	5.24610400988392
HADHB (hydroxyacyl-CoA dehydrogenase trifunctional multienzyme complex subunit beta)	-0.529503196867513	0.00409857087994928	0.00409857087994928	1	FALSE	5.15097390453021	4.95996948554969	4.75156548177984	5.63163398837303	4.73735146348192	4.90624604786387	4.53257255681368	4.27353826845886	5.10622267291912	4.53342629813474	4.78535176207775	5.64172230917779	4.72130156206337	4.65287651480962	3.92315869062581	4.3972758849562	4.79609413485603	4.82208767425548	4.51335177527464	5.75922775365846	4.32031137090704	5.19759415302593	4.04090996024928	4.39445240492103
HAGH (hydroxyacylglutathione hydrolase)	-0.208900734783621	0.0670558678636465	0.0670558678636465	1	FALSE	4.90125308464316	4.61796254339771	3.92874930641667	4.93375201981657	4.65590132206459	4.38930523074296	4.18252545639436	4.25592366027356	4.70993573352296	4.48202863046085	4.04759073523897	4.44848472907919	4.36758773322607	4.62364449554583	4.50802925723701	4.24286160379934	4.38716261224646	3.99747307197096	4.71226560650329	4.62007609879162	4.09262184888757	3.86994048021006	4.17246351306378	3.91912075323983
HAO1 (hydroxyacid oxidase 1)	-0.850071490012589	0.00118089956742673	0.00118089956742673	0.839984251122908	FALSE	6.23389381070109	6.25766881083598	6.42606678994045	6.17826248339401	4.55489577541901	6.38896613738985	5.34787821849582	5.67408490079869	6.455152935505	6.17381303052673	6.38329820738202	6.27736923965506	4.2063853535797	6.31610409763365	5.38935342028411	5.58842082049357	6.16313237648317	6.01594129615351	6.42023984402628	6.36118934080539	4.33181268381921	6.34173851868626	5.1557937496231	5.84973660903465
HARS1 (histidyl-tRNA synthetase 1)	-0.252942028522703	0.00455142224240358	0.00455142224240358	0.519632972603596	FALSE	5.35182971007385	5.17667382827591	5.25185161755945	4.89755023285379	5.07361032474094	4.92671584245638	5.03755354284932	4.76427714425933	5.1211977991485	5.42640566222002	5.10064972522292	5.02881665217376	4.94746979478884	4.70267970443485	5.22210514184819	4.90020023756219	5.26544814830639	5.32605910291093	5.44311594563843	5.25808544807636	5.16802018856167	4.72963433778855	5.23673751134221	4.9033757595554
HBA (NA)	0.496002476107887	0.0741991683558756	0.0976624693961743	0.0741991683558756	FALSE	NA	NA	NA	NA	9.22607014440448	10.372190339068	8.9061269674216	8.77927942200917	7.8967077888254	8.84620808345842	9.88007172287282	9.09278356366398	9.35584439175799	10.5586407361847	9.23809658115093	8.95580099758649	7.72544806226502	8.02799443493446	9.9813674883406	8.9230837964699	8.94383051077634	10.2781474131497	8.51817709595111	8.38032252508002
HBB (hemoglobin, beta)	0.433548540771899	0.0741991683558756	0.0798870559896169	0.0741991683558756	FALSE	9.98485988727572	10.7804085328469	11.5498712847964	11.0345307531548	11.546653347655	12.3602435493841	10.6856686367252	10.6902861323265	9.8848543013552	10.7013844433668	11.5795233690127	11.1049983548823	11.3474774240464	12.3207779889704	10.5705957487927	10.6207696679994	9.79148037679317	10.797215680412	11.6162961202843	10.991309252558	11.4214863103722	12.2692815793366	10.6556291056997	10.5304453546929
HBE1 (hemoglobin subunit epsilon 1)	0.124484674849745	0.279303123348626	0.279303123348626	0.556016116541247	FALSE	6.17964241552773	7.5169842897835	7.11176165883618	6.64269579642119	7.89013657233501	8.08210112817683	6.36002533685037	6.17424261188715	7.09005947575555	8.09149356900169	7.33131110115367	6.79431188458201	7.89199022162109	8.42971219645023	6.56979030591961	6.35728631314065	6.75838313510535	7.69707876590054	7.59109592650125	7.02778438496588	7.9910739458745	8.37704130209799	6.70484430516052	6.49817426221753
HBEGF (heparin binding EGF like growth factor)	0.145135491858343	0.199090045092469	0.199090045092469	1	FALSE	5.20194745644116	4.8067416463349	NA	NA	5.12699349906797	5.43143575822107	4.86014341627819	NA	NA	NA	NA	5.10548951632516	NA	5.55936638261123	NA	NA	NA	4.97617114134207	NA	NA	5.01727611292144	5.43639174052112	4.74245361416314	NA
HDAC10 (histone deacetylase 10)	0.00536663629239421	0.359550006045333	0.359550006045333	1	FALSE	3.25462276362506	3.53034546754552	2.39523832587858	3.71592630841455	3.0165979396703	3.31779173495661	3.54127940969066	3.40936377926957	3.15125648594358	3.06856935416878	2.10115587176754	2.85815808751128	2.91453390895074	2.98455107241201	3.05117717679868	2.68383117440132	3.03768794957891	3.63039382176603	2.6934312000918	2.93485614127344	NA	2.52078931899435	3.05944007845544	2.9003490350513
HDAC6 (histone deacetylase 6)	0.192989053599475	0.00304806966944128	0.00304806966944128	1	FALSE	6.60774308742882	6.46009871084052	6.65128135569024	6.58500307594859	6.73856519686154	6.71285711457344	6.73260839378531	6.67052879067486	6.49439640847236	6.578025421462	6.44574656410316	6.4900100789509	6.73172632271578	6.69584074127966	6.7189369453294	6.55482518874023	6.34682927434553	6.39389665268875	6.29510217951177	6.68354207206364	6.66502318091796	6.80022691659247	6.81324248450359	6.51316224872573
HDGF (heparin binding growth factor)	0.0270053869729368	0.0247710280711084	0.302113102628455	0.0247710280711084	FALSE	5.99474262913808	5.6950445058499	6.11819150694207	5.9006084277412	6.07948051706992	5.76336376714121	6.22432009347987	6.05044945648735	6.02700361544863	5.79187917325975	6.0504755772035	5.91024576609838	5.74493606681278	5.92264980935237	6.26230160117891	6.01161639508757	6.10881087649049	5.88625016432971	5.9850973483973	5.7362936828463	5.9953149130963	5.59582885085112	6.20251763317128	5.67592881369186
HDGFL2 (HDGF like 2)	-0.406496286511735	0.104696123583713	0.104696123583713	0.282381336393402	FALSE	NA	NA	NA	NA	1.79362125548131	1.38419904339073	2.78143105958796	2.65558996813849	2.7656768872543	3.03603378801849	3.22430118326733	1.77367569058582	1.42139297846488	2.10058413177724	3.35791791012533	2.57324605493769	3.02341860006722	2.49707836106685	2.97364617160383	NA	NA	2.14446084009765	3.49155811518888	2.1434162769668
HDLBP (high density lipoprotein binding protein)	-0.265581530972852	0.0594542340252997	0.0594542340252997	1	FALSE	4.57188913381809	4.53221096660742	4.65087941879937	4.63063844605544	4.28959842214019	4.55149140854749	4.0191948363297	4.43702128236555	4.26506177057807	4.31716656579334	4.53049529567328	3.95181156676271	4.40476009864801	4.46213086629739	3.25326925132799	3.99537597347455	4.12603949270266	4.34828200040459	4.97864411362655	4.58796498888268	4.4252847313264	3.41586681052322	4.51743318407169	4.53267852297781
HEBP1 (heme binding protein 1)	0.166668421399286	0.115324749040826	0.115324749040826	1	FALSE	4.90927388176868	4.34997382158933	4.56542048363178	5.0207466450023	5.05869746918475	4.64900031451382	5.10294781694	5.18172673522588	5.17934384082564	5.02365013179524	4.82161328389382	5.05510018882757	5.48701034611158	4.48275795049732	5.35251490140352	5.36435180914687	5.17462612994241	4.58000675707668	4.44385194181923	4.69035004385623	4.66079744436841	4.57775509703377	4.94324622357397	4.95317209882043
HEXA (hexosaminidase subunit alpha)	0.28731102036546	0.010261985697262	0.010261985697262	1	FALSE	6.981841239518	6.81257523546895	7.0953759228936	7.4169157245524	7.54006602752301	7.47450094035495	7.26246134673904	7.26467716571625	6.78020509558317	6.5354153618008	7.18446875299652	7.53530648561242	7.29826423299389	7.50001326188131	7.239894436345	7.25240051985986	7.2519652006883	6.72981105119448	7.22774107583913	7.27331073492151	7.53766880835138	7.57345784501114	7.1995643840252	7.12969515665378
HEXB (hexosaminidase subunit beta)	-0.00661921944893414	0.349897323552053	0.349897323552053	1	FALSE	6.21338616786816	6.07248100678694	5.69238534950625	6.00827622060336	6.21409954242216	5.92580245825617	6.03863151875192	5.8442651220663	6.10945668014746	5.79564748004104	5.64419951034093	5.82724996224349	6.04880507644453	5.83693905923053	5.94480223581484	6.08691536191232	5.92915186722314	6.11547444300373	5.72360770618905	5.90239441059159	5.82888287386575	5.76168419360221	5.91290849221951	5.51054423657171
HGD (homogentisate 1,2-dioxygenase)	0.454146222239454	0.131527236617635	0.131527236617635	1	FALSE	NA	NA	NA	NA	4.51493019567262	4.27285929168711	5.42296963678185	5.39101153641834	NA	3.62905347654775	5.19169687068129	5.36957117470268	4.34114606497574	4.80662823907112	5.98094840282061	5.58894844564947	NA	2.79765841351953	5.23967680735267	5.27364642755644	4.62908845789859	4.56846995587204	5.87422400288037	5.06113677786631
HGS (hepatocyte growth factor-regulated tyrosine kinase substrate)	0.173761488080359	0.158621752286551	0.158621752286551	1	FALSE	3.55532535898925	3.36462845819986	3.51917703322298	3.38214153461652	3.25326471227923	2.90663088712669	4.33266497433974	3.27068740587908	NA	3.96638432100019	3.8691706111836	2.6741058098033	3.63197732023875	3.85541170645748	4.13201742257712	3.83859886337056	3.73267079684762	NA	NA	3.52344904507028	3.85662721169839	3.75748201887192	3.82409572855238	3.54175023081777
HIBADH (3-hydroxyisobutyrate dehydrogenase)	-0.244357696721787	0.0106586312434469	0.0106586312434469	1	FALSE	7.45957915944918	7.63999180962447	7.66242627435912	7.65198447590948	7.63742186983925	7.32382039058095	7.04696027012574	7.63867483491525	7.45242246696872	7.64576649540572	7.56125739140562	7.71056539052606	7.4997183503928	7.32930302481501	7.07554332726532	7.73709182445979	7.60344831507676	7.47855931643403	7.87874986022214	7.74197251524153	7.37780050455412	7.27733390042982	6.9825943548279	7.62816845775544
HIBCH (3-hydroxyisobutyryl-CoA hydrolase)	-0.144064070766766	0.244410497202556	0.244410497202556	1	FALSE	3.1207882000599	4.0680602443687	3.26080401937199	3.73645334649735	3.14713082907197	NA	NA	NA	1.60317410604195	3.25783887369041	2.95714755685686	3.2162654941422	2.7587018568508	NA	NA	3.4153124868121	3.59301905559221	2.6583714559065	NA	3.12890704285099	3.04827455469158	2.78493944778071	2.97143687104245	2.88446507362424
HINT1 (histidine triad nucleotide binding protein 1)	-0.0596098778400055	0.278559956497934	0.278559956497934	1	FALSE	5.10831117305077	4.88120452787092	5.46987295550234	4.52361840823673	4.5735926594062	4.91449755333689	4.67951387928654	4.88179185275675	4.93080355811053	4.7250976342611	5.18234270350089	5.21782008411665	4.3965773825589	5.16701262881275	5.02689299069368	4.87162683378308	5.33722939987667	3.92866404383177	5.0196752305637	4.6533581585621	4.99460687631358	5.08685593305085	4.96322440514536	4.70648634825951
HK1 (hexokinase 1)	-0.151290056699843	0.276263981893177	0.276263981893177	1	FALSE	NA	2.57265202849002	1.80793600502094	NA	NA	NA	2.68610155984029	NA	2.90046497050923	NA	NA	NA	2.12877509889175	NA	NA	NA	3.22213838159438	2.58866786902139	2.62248763793114	2.19675180989395	NA	NA	NA	NA
HMBS (hydroxymethylbilane synthase)	-0.0199252504559872	0.337455540998748	0.337455540998748	1	FALSE	3.92898612049459	3.93007496485678	3.68555896653636	4.14995030168105	4.09798153509548	3.91660084462475	4.04935195913529	4.23193155110372	4.08171457034781	4.40298815604454	4.38641090864237	3.94483970938664	4.19581214692464	4.14270750202152	4.08162936460945	3.77705143276904	4.30827349297707	3.88051901316964	4.86281338350785	3.72647158810143	3.44613710336255	4.33165506234302	4.73061278626282	4.04802688202201
HMGB1 (high mobility group box 1)	-0.0653906075188539	0.29143271311125	0.29143271311125	1	FALSE	4.073905901475	4.34879895961211	4.58323022709992	4.55197736018086	4.35722824159999	3.61243507092181	4.63215186443361	3.95676295386757	4.24667410237446	4.28684419303615	4.62476183217678	4.79129314859221	4.24713001422327	3.80148979628931	4.96549802556813	4.69103159072868	4.16676364110037	3.71773673399748	5.08233641983228	4.44628931884591	4.68991413198345	3.62146583446014	4.93443629721251	4.62638072680881
HMGCL (3-hydroxy-3-methylglutaryl-CoA lyase)	0.233431226659202	0.136249089928439	0.136249089928439	0.627609515828774	FALSE	6.44870772011943	6.44187351491439	5.51795907897895	6.02640835429816	5.70300377081365	6.66428371650357	7.03234332959447	6.51603879237984	6.78607355157855	6.9045081827595	5.72702734048918	6.40516189053213	5.97970984763629	6.63125273608174	7.07416287550701	6.73584707202618	6.78408514273476	6.76680715130292	5.84403909941583	6.56826777031487	5.73847872849085	6.75708993759916	7.44864495575643	6.7412377549599
HMGN1 (high mobility group nucleosome binding domain 1)	-1.78558980540959	0.000439700748196932	0.000439700748196932	1	TRUE	NA	NA	NA	NA	NA	0.531628491143566	NA	1.44776431510773	3.0392559810464	3.52554273319505	3.07473661896822	2.72928737281395	NA	1.66035365070461	0.534589564071924	1.98742274243591	NA	2.09114803527197	3.03687604774592	1.98934976354101	-0.807922012649275	1.19746283963242	1.43392088351355	NA
HNMT (histamine N-methyltransferase)	-0.25251219687842	0.00783282867526789	0.00783282867526789	1	FALSE	5.95641681642624	5.74839414183092	5.74255601227212	5.78095307853006	5.83265713932914	5.48397051614313	5.65153681450487	5.40685635690152	5.94937618113927	5.91088852977532	6.19702595965895	6.02274064602883	5.59270817889667	5.76199527483377	5.82767678006591	5.44078613241324	6.06360648129697	5.7179313566241	5.74577783806891	5.68018649523195	5.81432738833239	5.97480002184055	5.24679569295546	5.45159687812596
HNRNPA1 (heterogeneous nuclear ribonucleoprotein A1)	-0.405147897611038	0.000499028015342445	0.000499028015342445	1	FALSE	6.17722417538199	6.73805171492784	6.1385667096354	6.16998511248338	6.1367840461389	6.0512742074516	5.75210362250988	5.69351762315496	6.61569436829528	6.64529816394863	6.34780913921766	6.29155567366889	6.30473553280716	6.12378412649107	6.05260717420698	5.9647959886669	6.14435233866261	6.43464824176436	6.31726788474603	6.35050431910131	6.19467610063092	5.97115955054434	5.62830992225202	5.63543517564621
HNRNPA2B1 (heterogeneous nuclear ribonucleoprotein A2/B1)	-0.349515911941624	0.000349694553091329	0.000349694553091329	1	FALSE	8.55527166803779	8.59098743110822	8.3642878921699	8.56936197032143	8.39206407015515	8.05456633395228	7.89503596958466	7.88558656573256	8.6946852208358	8.49222975086259	8.26853732191381	8.60068603848422	8.39287120832457	8.36100067091339	8.17798255260535	7.88104664353534	8.62261194507673	8.43764389214358	8.49899675867228	8.52945788505178	8.4591036961354	8.31776985137593	8.14523928211685	8.06829998694718
HNRNPA3 (heterogeneous nuclear ribonucleoprotein A3)	-0.610036650312047	0.000259651714808991	0.000259651714808991	1	FALSE	5.81698362325538	6.24417162155925	5.51859178819879	5.58501058975437	5.48627995475411	4.81997978014709	4.91876307976212	5.01756564301437	5.77984540080786	5.68709429109392	5.19211524107638	5.27502567722257	5.24043645707787	5.23145160943605	4.90947551159932	4.7362206105359	5.47983198998282	5.5526106969591	5.25855661217727	5.29836872118547	5.33806779754262	4.74725848592238	4.26365042530438	4.65861709443244
HNRNPAB (heterogeneous nuclear ribonucleoprotein A/B)	-0.425309554867727	0.000148179783729136	0.000148179783729136	1	FALSE	7.24005668221437	7.44890920830465	7.31247458757651	7.24024753635049	6.93952044753569	7.02556040232443	7.05349151472465	7.00630924581566	7.40600937248874	7.17228748292092	7.0650875694162	7.11614638946989	6.657725741272	6.66096568519656	6.84251377673176	6.81131688821003	6.9678717960875	6.98234336007107	7.32888133238138	7.01289266249408	6.60379100309538	6.31516224523388	6.51304852084416	6.76008785037888
HNRNPC (heterogeneous nuclear ribonucleoprotein C)	0.0618685524639879	0.236413503952185	0.236413503952185	1	FALSE	5.20555282091039	4.8230971473492	4.86379972307727	5.09756444761833	5.23248808348691	5.02646368631985	4.98446175324454	5.07296327155522	5.27396712755496	4.44143700025659	4.80682411874597	4.69851854536877	5.36569953511925	4.98401507444036	4.97277994819691	5.05765388143981	5.20730331845962	4.7769619784833	4.75952338652476	5.30185099488588	4.9771333565589	4.82397349043209	4.86092308099922	4.64026807700984
HNRNPD (heterogeneous nuclear ribonucleoprotein D)	-0.381173459802801	0.00566556819666327	0.00566556819666327	0.197354129227585	FALSE	7.07471949560121	6.68697667803051	7.13233006642727	6.99054649268915	7.14734740630533	6.75749001942116	6.72380426831765	6.76582643829677	7.11065556162717	6.91400235606428	7.10155553479079	6.73747044908606	6.31808722122038	6.44240445735735	6.5225062070729	6.76148474727011	7.00672439532924	6.74846123300404	7.17765872148394	6.59027564866429	6.8802202227087	5.82662983520238	6.05324821217652	6.4982460798151
HNRNPDL (heterogeneous nuclear ribonucleoprotein D like)	-0.0229719330682257	0.338688130307241	0.338688130307241	0.556016116541247	FALSE	5.03161574800741	4.90597178724745	NA	4.73322416676762	5.16287869103597	4.85701058078627	NA	4.54760406044813	4.3340604972408	4.39427403864503	NA	4.7200157350828	4.77561423108853	3.85082942063121	4.45758115967356	4.29390749531397	4.90295147435119	4.4104835759268	NA	4.2377854896312	5.20229625109966	4.61578116256226	NA	4.30720263101185
HNRNPF (heterogeneous nuclear ribonucleoprotein F)	0.00380453697024915	0.356022262109147	0.356022262109147	1	FALSE	5.73822469767636	5.41825067751586	5.69555125196617	5.87157016092636	5.77552205392703	5.56748460395857	5.74712418853629	5.70637030558366	5.69065733845144	5.77059650501477	5.75108071556532	5.77097436513696	5.68301704883101	5.54831639509967	5.84264199606646	5.92534436224718	5.86921750598251	5.42995065740377	6.1955897334193	5.70528955537771	5.82988506877931	5.62221585261262	5.95974697547768	5.74493875696004
HNRNPH3 (heterogeneous nuclear ribonucleoprotein H3)	-0.301627184726484	0.0806020802748891	0.0806020802748891	1	FALSE	NA	NA	NA	NA	4.64851721345157	NA	4.17299147465935	4.08179125120998	4.65528885245453	3.98047321585115	4.65116652800466	5.00270702035734	4.64230879113695	4.24404219602218	NA	4.34132400456496	NA	5.19380327736988	4.79392188619053	4.32016693240979	NA	NA	NA	NA
HNRNPK (heterogeneous nuclear ribonucleoprotein K)	-0.402591543933522	5.33021502653082e-06	5.33021502653082e-06	0.0775680091505031	FALSE	9.05909294754512	9.01075466744307	9.15613618065023	8.8588420022153	8.71027608554755	8.59070305963784	8.42192175141281	8.5826350299498	9.02197934283642	9.00257595276314	9.17116929011251	8.84594160654346	8.79508506962897	8.559476517375	8.53510815429706	8.60059684467235	9.12687479887548	8.99619947070237	9.26112410671888	8.81129440774566	8.74772977082251	8.64674589736694	8.62237767062086	8.67823039561769
HNRNPL (heterogeneous nuclear ribonucleoprotein L)	0.410949819374228	0.141200374611998	0.141200374611998	1	FALSE	NA	2.53050778064826	NA	NA	NA	3.56201035302097	NA	NA	NA	3.2977358101381	NA	NA	4.1831291709404	NA	NA	NA	3.13006598175308	2.90052293474465	3.30823125633933	NA	NA	2.58794819233536	NA	NA
HNRNPM (heterogeneous nuclear ribonucleoprotein M)	-0.101815158404876	0.162305620231477	0.162305620231477	1	FALSE	4.47040671081933	4.85884138073487	4.30453294490848	4.96873129548362	4.76080110197611	4.5264632446689	4.8031960326267	4.66118522422813	4.77860284514321	4.992473880672	4.60589726502141	5.00250900806739	4.78425269340458	4.42170131266441	5.1883455326596	4.78223555696575	4.93107313896425	5.10381652482817	4.66112250219943	4.77539826390217	4.57592945913905	4.23896260092693	4.68193832687217	4.80661277375351
HNRNPR (heterogeneous nuclear ribonucleoprotein R)	-0.362527401336575	0.0026982917313574	0.0026982917313574	1	FALSE	6.16317867932996	5.55850949177033	5.57246225217037	5.75701257564669	5.53956208883595	5.22108825402443	5.28967218973803	5.18925527373724	5.8846760607854	5.56831489880439	6.0992867871893	6.07758910166265	5.74727728655885	5.38469914978851	5.50267748411789	5.06614948093103	5.98717758991909	5.37615144222452	5.60685081541496	5.63346899196311	5.86471854328854	5.29211913507683	5.39613893381121	5.44099205093335
HNRNPU (heterogeneous nuclear ribonucleoprotein U)	-0.0165266960570459	0.0152983363904997	0.329266742119157	0.0152983363904997	FALSE	7.77484634722024	7.42446025785535	7.19326907764664	7.51566830362157	7.72144785485153	7.42850255067528	7.57040221025999	7.41770064425668	7.92311351683834	7.45297424395827	7.51153919816285	7.69826015794902	7.74942700010976	7.45366572605163	7.69060566166587	7.53325185192897	7.9940988211496	7.49769219381265	7.45549984015292	7.57721731797105	7.77897073211786	7.5128194583158	7.62314990022045	7.34037533320011
HNRNPUL1 (heterogeneous nuclear ribonucleoprotein U like 1)	-0.0548380301943222	0.302646629027939	0.302646629027939	1	FALSE	4.13496017262534	3.60460511698491	NA	3.74063618634866	3.97795760198173	3.39943089228206	4.05045816344528	3.80526149614748	4.27771700585148	4.12597339097286	2.58666868056211	3.82347424392202	3.97468532068776	3.51037966169224	3.85246833596492	4.08604490896464	4.09839429084149	3.42369917481086	3.59718550575186	3.82560248106783	3.94173547430775	3.20408436040447	3.23283264212984	3.29451341573933
HNRNPUL2 (heterogeneous nuclear ribonucleoprotein U like 2)	-0.0192203586099179	0.329451781735533	0.329451781735533	0.519632972603596	FALSE	5.04155402543604	4.1638287754249	5.01948398165435	4.93579916553204	5.02099993376911	4.62489047507702	5.20376496601866	4.81405816207654	4.86081385399913	4.68428576186586	5.10859972586026	4.72759376964482	4.66680203038313	5.03263425951863	4.93929240976782	4.59459034888392	4.96352036345954	4.62607695726182	4.88034758358677	4.94365413606455	4.79554878183583	4.67257243279077	4.87180423007352	4.48795576627612
HOGA1 (4-hydroxy-2-oxoglutarate aldolase 1)	0.34575049981	0.000909517551080612	0.000909517551080612	1	FALSE	5.92578584591694	5.92412364524484	6.21391297169892	6.15937488356537	5.99961447841319	6.43814810899962	6.41326403629232	6.49818383810377	5.76912640140659	5.77164792615751	6.21503397635967	6.26285030018877	6.28380512258727	6.35475363090267	6.10213949089366	6.52469058016325	5.85901041354595	5.68116812041669	6.20081623301255	6.25957191877063	6.41865210314843	6.3090742986377	6.50730626076214	6.54179668510041
HP (haptoglobin)	-0.485887346107428	0.102198578064719	0.102198578064719	0.367078982834785	FALSE	7.24216421978944	5.67922109490383	5.20686198697376	6.12903567659389	6.6675657509247	5.79401029506646	5.31948426485562	4.14315665098488	7.32481960223873	6.13373201663297	5.23880978358466	6.49972791603568	7.00603989575396	6.20361033181434	5.79246495997994	4.4075227099128	7.45331179448026	5.81122439491236	5.48561359256375	6.437617261932	7.0713443678025	5.97592361080838	5.73305600816393	4.69731234128468
HP1BP3 (heterochromatin protein 1 binding protein 3)	0.692392453001918	0.079130106636341	0.079130106636341	0.556016116541247	FALSE	NA	NA	NA	NA	NA	3.16151043681352	NA	1.82279539910678	NA	NA	NA	2.79957019643455	3.19937396072182	2.85567282755217	2.65974649327916	2.23570868144022	NA	1.24652361984167	NA	NA	3.29352204457194	2.57614962539578	NA	2.63447478137885
HPD (4-hydroxyphenylpyruvate dioxygenase)	-0.51246919438272	0.0647666243600071	0.0647666243600071	1	FALSE	4.13697061182743	5.28761265702177	4.35734086306478	NA	5.06597721575105	3.45130344136043	3.56174159235378	4.16820075240073	3.46671846826014	5.41984560014456	3.9758685982551	NA	4.99545286064525	3.1525777126326	3.61238788740385	4.16234701493023	4.8591396605692	4.88795898884683	NA	3.64940852381881	4.57310181385746	2.89340881119695	3.57944568000582	4.02224351394736
HPRT1 (hypoxanthine phosphoribosyltransferase 1)	-0.0676197486904121	0.203692508359475	0.203692508359475	1	FALSE	5.87964695957939	6.16402998419394	6.15292972735954	6.10506201883734	6.2624726222279	6.0899620538867	5.88321267917035	5.77763012059746	6.31445363946368	5.83652759666137	6.05020999454958	5.91721691054904	6.06865791404869	6.10485241496874	5.8403902160424	5.69255831579102	6.11857775844511	6.03534678010438	6.09705451022847	5.94567558540473	6.17553258499164	6.31638834380143	6.06037601776912	5.53326119779618
HPX (hemopexin)	0.407548139456601	0.0286590978087592	0.0286590978087592	1	FALSE	6.60737322404088	6.20682878401233	5.87035732112833	6.40382839630381	7.09156232732347	7.30102970152258	6.2913457003964	6.0956839507854	6.8242841586985	6.52137901320755	5.58343784873556	6.48073043250549	7.07588556053607	7.31866933653059	6.47047504327687	6.25994847423009	6.85776955018774	6.3527285156549	5.76652360821699	6.37435442315005	7.0359537565578	7.26519307558829	6.46840573859933	6.06602028397446
HRG (histidine rich glycoprotein)	0.420505789297467	0.0354665774588101	0.0354665774588101	0.50306717474362	FALSE	5.56187292484411	6.7015074721285	7.01708677336272	6.84366985291798	7.18540076499988	6.44361493899226	7.41242588765998	7.11416918224613	5.99726078905181	7.02664516045657	6.97341611738312	7.06308223872726	7.2584812362608	6.2287263550585	7.44996573474277	7.07931410370761	5.76657926125545	6.81157378292765	7.02100215540366	6.91110431903248	7.39423973490979	6.42466851966302	7.55595416137913	7.19390969944105
HS1BP3 (HCLS1 binding protein 3)	-0.178945249654629	0.1242383150187	0.1242383150187	1	FALSE	4.86003909795838	4.4804654824521	4.81293969434181	5.09214822683696	3.54152722943703	4.55259225418735	4.47994836659839	4.47239678782552	5.02421771521268	4.6320064124044	4.68294403581663	5.10038901569461	5.12851612378786	4.56795911666663	4.77174299179847	4.95974697547768	5.14079092354561	4.67356773033331	5.15944754592691	4.8736262066658	4.81748512052213	4.83486793404547	5.04516335160322	5.21329283938392
HSD17B10 (hydroxysteroid 17-beta dehydrogenase 10)	0.113841238783511	0.0552899042863477	0.0552899042863477	0.531602069360746	FALSE	6.19726977937846	6.33411235604847	6.10087465445505	6.34307198350382	6.03491118310806	6.31326036574917	6.3322979781735	6.37389003213137	6.14778087020606	6.40258405291829	6.26402591788118	6.4589397069291	6.20467090682977	6.47098418087236	6.48008089519983	6.38474576689668	6.17451428104077	6.06765807542775	6.24878338513235	6.27512627356836	6.38712986268147	6.47434680496917	6.44244924668837	6.48206897859203
HSD17B4 (hydroxysteroid 17-beta dehydrogenase 4)	0.170746384603079	0.00271397563665853	0.143178617368815	0.00271397563665853	FALSE	6.88729373860146	7.05294837224369	7.45516280124451	7.81140038401092	6.90738343222603	7.63591397261091	7.21467853539753	7.98211514512025	6.7757222025593	7.08823702127197	7.41257831454289	7.86273652974907	7.05426242587754	7.52148266389274	7.41626552147995	7.9371442655444	6.92838216775722	6.8696493601004	7.45864447937567	7.72721254372062	7.05207891872932	7.58692983633741	7.27310555096324	7.79756426223534
HSDL2 (hydroxysteroid dehydrogenase like 2)	0.143428920161035	0.115248620220333	0.115248620220333	0.882929477852519	FALSE	7.38746594130484	7.70161836230378	7.53483978028872	7.08901078607537	7.01354042228118	7.77582094987846	7.45796358554887	7.30603433950008	7.49457561650212	7.55563212610025	7.19308176522712	6.5972853409285	7.23115396539976	7.54390568176424	7.70883558559844	7.3579478117619	7.44997398581035	7.54578307959061	7.16627357203004	7.24273587093843	7.41325557257846	7.66696957247829	7.51579443813594	7.68820134410692
HSP90AA1 (heat shock protein 90 alpha family class A member 1)	0.354712105717193	5.63435253276802e-05	5.63435253276802e-05	0.703259085840157	FALSE	8.75520806544462	8.59082654360902	8.50720000048118	8.77662055416213	8.88966214164989	8.89882808960814	9.22508449528579	9.05540988601224	8.64205169292798	8.65704685789357	8.53162318916268	8.74606750354745	8.84768691924165	9.13253314578589	9.21947832774115	9.02403427273007	8.49810323907737	8.69821847822441	8.56061179197762	8.83214949379662	8.76482515842437	8.88149332581924	9.14910690854896	8.96413000806358
HSP90AB1 (heat shock protein 90 alpha family class B member 1)	-0.0826112877834775	0.0313476672856353	0.183409963399322	0.0313476672856353	FALSE	9.71635477526409	9.77125175187814	9.53775421466176	9.38704152133172	9.37589957734724	9.38510311469162	9.87828239994889	9.30438554889758	9.75746668436187	9.72640210399762	9.55004835194892	9.21939120116806	9.36102261054067	9.46202777182534	9.71983542251643	9.37978122565009	9.47364893350609	9.8918991142052	9.28527736485053	9.27552160513933	9.25310054041681	9.33591284619819	9.75981496500659	9.38555614587216
HSP90B1 (heat shock protein 90 beta family member 1)	-0.0998969617478102	0.136249089928439	0.136249089928439	1	FALSE	7.0135069245963	6.93054811924786	6.45604715509123	6.78671396810591	6.82192701111825	6.76373024951623	6.71369581484336	6.54944739013885	6.95414977108653	6.93238012820553	6.31091991804984	6.82242424377525	6.68701868379671	6.62939742299871	6.60558618835986	6.5802404748032	6.98160152945001	6.97338167497138	6.35326505987966	6.95842511464899	6.78436002032745	6.78668783421994	6.75602251000576	6.59648646600644
HSPA12A (heat shock protein family A (Hsp70) member 12A)	-0.186988755367606	0.0447420268640027	0.0447420268640027	0.913279425149594	FALSE	4.79302188763231	4.82423323405886	5.36650406979486	5.11215797784303	5.27273241444117	4.90500905666917	4.6559642714935	4.83857869484402	5.29361694562743	4.68100503126829	5.44340773679264	5.0767087267933	4.90824609196343	4.83688857934134	4.57519129414717	4.73821118414601	5.22156778853841	4.96249349799156	5.27804795678022	4.97557516253739	5.13601087402272	5.08154415383853	4.91664383450613	4.91945450183384
HSPA1B (heat shock protein 70.2)	-0.42813213397764	0.00397360455398496	0.00397360455398496	1	FALSE	7.01307138390046	7.07942078114841	7.15726608153625	6.67127921724101	6.54462138981375	6.80033047292464	6.58764702105056	6.75224013375861	7.22023320438219	7.3263755535893	7.57844817375714	6.74725311426696	6.46967437416505	6.67960676960653	6.62202838462578	6.51431166065334	6.79217860507776	6.54904070382508	7.4551545797996	6.21949381635886	6.50331056812717	6.10579329783346	6.33625660491086	6.75580892968158
HSPA1L (heat shock protein family A (Hsp70) member 1 like)	-1.13159667250309	2.83084812207428e-09	2.83084812207428e-09	1	TRUE	8.04017462965123	8.04658927955213	8.02982830870091	7.61033095614627	7.1776288257156	6.18161742305754	6.7707894110089	6.38810169130224	7.72273240663161	7.83133891623245	7.84414709243305	7.56536107362686	6.73526491706923	6.6795786216563	6.42594262868687	6.53727898080809	7.74917220768675	7.78721695316306	7.85071192683766	7.63642886472019	6.89703465741401	6.76123207566103	7.06076077045707	6.51964254250816
HSPA4 (heat shock protein family A (Hsp70) member 4)	-0.00541999043970039	0.349897323552053	0.349897323552053	1	FALSE	6.07450329561085	5.83021475287053	5.88401906634627	6.15178780023113	5.99549356395913	5.84226987713271	6.19611717163387	5.95424982872636	6.02994091652745	5.97514636397639	5.79366703028975	5.97396019838571	5.96466431870734	5.9474884970839	6.25964535479971	6.0017527110551	6.11691988450415	6.04620291149541	5.94105465101941	5.94904227827322	5.91447363467023	5.7082313882155	6.1236910246312	5.79334189363881
HSPA4L (heat shock protein family A (Hsp70) member 4 like)	0.238012628408148	0.077904046280947	0.077904046280947	1	FALSE	NA	NA	5.48640546680422	NA	5.25526278214514	5.63865022064819	6.04972006220853	5.93906903886676	5.66511132254488	NA	5.52813681971588	5.18163928615382	NA	5.50786122458711	NA	5.90502109476734	5.40807323884817	5.35449447600437	NA	NA	NA	5.24522562661556	NA	5.86177179085501
HSPA5 (heat shock protein family A (Hsp70) member 5)	-0.1860359252481	0.011465477147906	0.011465477147906	1	FALSE	6.65424934876108	6.69005386167014	6.54802811153751	6.65359032221654	6.170257584461	6.21354753412758	6.48205122555333	6.42815411852413	6.51980920863844	6.42296795539259	6.4209977026664	6.33589945134364	6.27901062945524	6.25493411860649	6.5334185108075	6.24406313329333	6.51817001288499	6.6912828997084	6.17688123009684	6.49678668302047	6.21791118200964	6.26485353384463	6.52271333911081	6.28537077516614
HSPA6 (heat shock protein family A (Hsp70) member 6)	0.89449325927763	0.0315555121440344	0.0315555121440344	1	FALSE	7.48190435112625	NA	NA	NA	9.27644781194321	9.15098101034471	NA	NA	NA	9.17052349553897	NA	NA	NA	NA	9.76612966908631	9.57043067343728	NA	8.98058802896552	NA	NA	9.43017025762787	NA	NA	NA
HSPA8 (heat shock protein family A (Hsp70) member 8)	0.161025115113606	0.00271397563665853	0.010261985697262	0.00271397563665853	FALSE	9.34682838809055	9.46707564951531	9.2401139411063	9.49821495929509	9.5169389988312	9.53686108053547	9.72289972411987	9.46868716580845	9.38420310227231	9.46753830425543	9.2627572991205	9.38175058050686	9.44840750007264	9.62001449724416	9.79202889693715	9.4938634530746	9.4216777523326	9.43892073312192	9.28821088881814	9.49422558009647	9.37769207151785	9.49454561670921	9.69525613576342	9.45662341928072
HSPA9 (heat shock protein family A (Hsp70) member 9)	0.0264079220809365	0.0719308691231908	0.284643144894587	0.0719308691231908	FALSE	6.85389587228504	7.09649379251433	6.8061049037218	7.05820824610355	7.04730935059797	7.03535997796045	6.82131479711101	7.07823621915877	7.15515216817201	7.25350715314343	6.72489579273438	7.16648448281389	6.90491756384029	7.21944928613475	7.1167702081495	7.10091459149365	6.98867332692397	7.05523904552417	6.96959949202219	7.03264087088058	6.95497562057396	7.16855178407485	6.99650173505565	7.03348907765973
HSPB1 (heat shock protein family B (small) member 1)	0.409341327573609	0.000943700320408648	0.000943700320408648	0.50306717474362	FALSE	6.89413868819967	6.41384791266844	7.0503928599799	6.86117377533945	7.33241256260997	7.04440504882494	7.30357072032065	7.16358930041775	7.19191791166724	6.43989403296539	6.88722061546838	7.09345453916462	7.33139172441543	7.19149356201931	7.50762023794945	7.35836988639183	7.0985374642271	6.32577855449618	7.08288351087987	7.0838834912603	7.26741407022103	7.09563964945297	7.55347570543078	7.18583681914573
HSPB6 (heat shock protein family B (small) member 6)	0.390213364616021	0.0244965206791879	0.0244965206791879	1	FALSE	4.04203141200333	4.39902750091172	4.76794076670766	4.95351203145304	5.08182959011275	4.20177498747737	5.11644793551166	4.79504479626885	3.92994245381457	4.71202893535303	4.35457205105981	5.12393100831963	4.88946380771391	4.91023856936159	5.49213840113633	4.94405255989951	3.87417727053822	4.50759803978708	5.1041521172513	5.02224351394736	5.03390748950432	4.46166606470198	5.51152496666624	5.03562830818451
HSPBP1 (HSPA (Hsp70) binding protein 1)	-0.523516473959826	0.00182771146650075	0.00182771146650075	1	FALSE	4.66730175943414	4.29782970092616	4.19176002870455	4.38878192637539	4.10908469910186	4.21313727849238	3.823739171748	3.80733431198123	4.25420096695095	3.90799623803107	4.29037279385956	4.45176500038823	3.69950721388853	2.82030560760682	4.44172913114785	3.7788919070917	4.55777154580855	4.60876194042332	4.76709328782502	4.13647031536897	4.31415269388222	3.51129091747255	3.94522375738754	3.77351112677734
HSPD1 (heat shock protein family D (Hsp60) member 1)	-0.07662466400904	0.00956325508195453	0.11829464770198	0.00956325508195453	FALSE	9.32354571117429	9.31737869420372	9.1576374664044	9.29604895305918	9.10995337605798	9.24704454172532	9.02248155949943	9.30155792546234	9.15098101034471	9.20656752817066	9.04030890202886	9.16933377609682	8.99276276691107	9.225718376279	8.97762910503915	9.24490132621123	9.18869515864832	9.14039012266194	9.1398608335637	9.03214493463998	8.88995715856134	9.14172399006813	8.9345047071049	9.15516228996823
HSPE1 (heat shock protein family E (Hsp10) member 1)	-0.169234654209149	0.0484309673205143	0.0484309673205143	0.485928833983934	FALSE	8.46465193204864	8.62313892354892	8.21874242679558	8.4979955006733	8.09016536163016	8.3039268364807	7.90841063558374	7.97353091948403	8.27118753555908	8.21196614445447	7.75217321809383	8.39372508097819	8.16102099910435	8.3772669354078	8.10468785459378	8.08984238541411	8.51707486742284	8.2844123385159	8.00374276668107	8.31043555784054	8.22094416917124	8.34493942831326	8.01987423594123	7.92382068097818
HSPG2 (heparan sulfate proteoglycan 2)	-0.288794759638454	0.00340492679549114	0.00340492679549114	1	FALSE	5.87062857300844	5.82675693213201	6.00236273153666	5.67102723071766	5.63422441640611	5.68240193904535	5.68304512977574	5.73358211658581	5.55913690817943	6.0033571195999	6.02158410581879	5.67935341828162	5.81161745048075	5.59125154702644	5.27133229233327	5.29489639676832	5.82577799682909	5.92195515830449	5.93840107112851	5.65592421308382	5.13122728356051	5.31966850856052	5.60180049610783	5.75568076630831
HSPH1 (heat shock protein family H (Hsp110) member 1)	-0.279567975624963	0.00118089956742673	0.00118089956742673	1	FALSE	4.98056917967813	4.69034445607587	4.85651765895929	5.17013337567711	4.6035135952611	4.80787007829978	4.83749926741733	4.49881251554857	5.16372816051614	4.96340476196901	4.89744374410543	5.11945163414035	4.66790347605136	4.6864725134153	4.64720512309478	4.68842656946867	4.94195139251363	4.84675906429634	4.84652340313865	5.10126767089602	4.59185890498717	4.51744578259798	5.08573481594154	4.59053615238284
HTATSF1 (HIV-1 Tat specific factor 1)	-0.465408516819979	0.102198578064719	0.102198578064719	1	FALSE	3.27013270746946	1.97009898637213	3.09227679676833	2.5795446384774	2.85014732320363	0.5021268887757	NA	NA	NA	3.26117724393899	2.94089590257699	NA	NA	2.16888588688673	2.06658177594551	2.67342752541492	2.43140366409754	NA	2.35471731676236	NA	NA	2.88005267704569	NA	2.76363465439328
HUWE1 (HECT, UBA and WWE domain containing E3 ubiquitin protein ligase 1)	-0.367880078256799	0.00563364913759779	0.00563364913759779	1	FALSE	4.75337989990246	4.97762338143295	4.54468320538365	4.25001411501037	4.25782529956462	4.38288855044703	4.24990037816291	3.80359903017327	4.73543011048621	4.52171663578776	4.6466407875376	4.54392268974537	3.9236436253457	4.24469681780449	3.73519720938416	4.53553667130412	NA	4.45009609609346	4.68532348032764	4.42065755758623	4.30476655727069	3.89342046107003	4.58543130043362	4.7916109337327
HYI (hydroxypyruvate isomerase (putative))	0.195273126597247	0.00566556819666327	0.00566556819666327	0.899385452470595	FALSE	6.58968110482885	6.55520570213331	6.73676720995886	6.18282337343477	6.59369587743713	6.80233541105827	6.80232248489952	6.78910321750138	6.55055595229846	6.47701183785429	6.67453127047726	6.31231846982407	6.65473626192224	6.69707876590054	6.72398169724031	6.75782333620773	6.54375723996302	6.46939110430101	6.72634079171501	6.41002049270937	6.6004734508083	6.67683155602301	6.69560414377385	6.77769586589297
IAH1 (isoamyl acetate hydrolyzing esterase 1 (putative))	-0.417445071330923	0.0112285931331659	0.0112285931331659	1	FALSE	4.9950638599421	4.39004166661114	4.55232173311162	5.1046008501224	4.99747307197096	4.39524106830853	3.47965740745574	4.80958422360482	4.64605318333285	5.06663601896158	4.63515652972825	4.96335851877903	4.81557542886257	4.81751581877392	4.31175013114234	4.64574200183581	4.84251126251324	4.58248374602727	5.1127459980476	4.82453875493692	4.30686736799982	3.76749590236837	3.97733488226417	4.38193396155588
IARS1 (isoleucyl-tRNA synthetase 1)	-0.0116684945897935	0.349897323552053	0.349897323552053	1	FALSE	4.76119483610343	4.67572561879684	4.46936505370484	4.04730280611607	NA	3.82083249566214	4.29452517866618	4.07680704772155	4.32903746267317	4.28936234047694	4.2771144058571	3.67579335360842	4.08977778149343	4.77540879963696	4.16164586964774	3.9494322132085	3.88010754794353	4.00675580718742	4.5312005274146	3.84847772477	4.11890785921795	4.35222885593397	4.74549013125844	4.04540802133007
IARS2 (isoleucyl-tRNA synthetase 2, mitochondrial)	-0.402797033727812	0.01498006702102	0.01498006702102	0.913279425149594	FALSE	5.01670579142505	4.73326755935476	5.06340802503642	4.65602149586367	3.84220449497451	NA	4.81391968329345	4.19474109793985	4.84008047865681	4.28229893890142	4.75660168748149	4.33754697801707	4.67857901345303	NA	3.78489130188046	4.25549317975144	5.05879702524756	4.66822126279021	4.31790458385514	4.3640190596364	4.55172517786576	4.42840372510474	3.5373706230476	4.6304287706327
IDE (insulin degrading enzyme)	-0.465100256798194	0.0470140524971472	0.0470140524971472	1	FALSE	2.8324971426585	2.43220313001842	2.97110021635106	2.43503112527153	NA	2.72715589584432	3.24101489680096	NA	NA	4.25398170491621	2.96945628709238	3.32952548519666	2.84525317860952	2.73054649015966	2.82238549128507	2.98588837567026	3.73785978792013	3.35169899229389	3.790198598571	3.84628268817517	2.2692217021569	NA	NA	NA
IDH1 (parathyroid hormone 2 receptor)	0.386900603867812	8.54015836031019e-06	8.54015836031019e-06	1	FALSE	9.16719984328398	9.28269925920021	9.03759636988225	9.35348650268796	9.64106548421962	9.71259406098681	9.76119217609825	9.58674222921191	9.36001304220433	9.31786479839195	9.37880420751117	9.36666973073831	9.53784932028463	9.8332553873617	9.88669950583893	9.64191807042844	9.36108842742071	9.29712720566793	9.2932923066745	9.38389217615039	9.52938369996045	9.85512698575853	9.77216114021828	9.48455305585989
IDH2 (isocitrate dehydrogenase (NADP(+)) 2)	0.0424871792628678	0.0209081236973848	0.276084853721649	0.0209081236973848	FALSE	7.61662970594822	7.7089528092035	6.96221352724425	7.52149051591394	7.44306786075039	7.66493076859106	7.36448488746492	7.63626934033397	7.81399277097423	7.76586620990054	7.19875933056123	7.56496494439352	7.44566877459151	7.77697250280481	7.53662799806252	7.75784999822417	7.88401173758352	7.68926421110479	7.23149001064558	7.51549485065582	7.57618198216482	7.71068936061663	7.4200359963249	7.65019730535385
IDH3A (isocitrate dehydrogenase (NAD(+)) 3 catalytic subunit alpha)	0.0178563386647537	0.341306400072858	0.341306400072858	1	FALSE	NA	4.98373696982527	NA	NA	NA	4.27998379964797	4.48650200710531	4.10402627924055	4.35278676859818	4.88427554959077	4.12413785877419	4.35121841432779	4.23295233589526	4.86842502595511	4.89612166118408	4.43833277801119	4.61498657947786	4.35481885303423	3.81846202777458	4.71558042330008	4.6169986739569	4.67234047506122	4.36937574526012	4.3646984875204
IDH3G (isocitrate dehydrogenase (NAD(+)) 3 non-catalytic subunit gamma)	-1.05276677188982	1.28593454044155e-06	1.28593454044155e-06	1	TRUE	4.49542015464704	3.99997294921438	4.14422587932448	4.24495553985775	NA	3.17445915232045	2.89605286034158	3.27996300592779	4.08293246222273	3.92405236525862	4.54454720763352	3.23171194961068	2.78358446917389	NA	3.10512321742308	NA	4.16254037436728	4.06093798156046	3.93651545193835	4.25370190841353	3.1761120982486	3.05220545679372	2.5440822457679	3.32465221503124
IDI1 (isopentenyl-diphosphate Delta-isomerase 1)	-0.587666491298774	2.32504534704715e-05	2.32504534704715e-05	1	FALSE	5.36935480482104	5.19194159262148	5.52560223978701	5.1509617230525	4.78070379396761	4.70424120068789	5.09989269639378	4.74484997945166	5.26228280642066	5.37253775098932	5.56252330257827	4.71147838714665	4.53409273759622	4.8036093619636	4.44675910014254	4.7163818717712	4.89618464499415	5.34694271048817	5.46792828643146	5.24947568135652	4.29749958910057	4.39180208251935	4.76811020276067	4.76727341874685
IFI30 (IFI30 lysosomal thiol reductase)	0.142551176186423	0.21176277125116	0.21176277125116	1	FALSE	4.87005888514328	5.13670818286048	3.96465738837658	4.17115077134863	5.03312782457102	5.01010845347429	3.88073449574842	4.1623389577246	5.16222615212064	4.64223368853215	4.39612523014054	4.14322197009595	4.98342232784354	5.3739543948658	3.97678520038566	4.24069594421251	4.29669967169236	4.96894781779089	4.31000558600291	4.19603255833944	5.14606864148895	5.14170253529526	4.31767308941654	4.70207015165432
IGBP1 (immunoglobulin binding protein 1)	-0.34874923697889	0.0847050066791215	0.0847050066791215	1	FALSE	3.72318719171475	3.38839621218557	4.33315892908457	3.84915860971469	NA	4.24571621827233	NA	3.63101112713624	3.79649392942584	3.58059173409996	4.36366871406194	NA	NA	3.27252341582663	NA	NA	3.64182344376791	3.81810407572648	3.4449452967697	4.06715682030961	3.63885001844978	2.56210074308466	NA	NA
IGHM (NA)	-0.238329887370194	0.0401215396329851	0.0401215396329851	1	FALSE	6.07346465595955	6.14945448689039	5.85002177013543	5.6132192709098	5.72113200793671	5.96824054487189	5.38230411265648	5.23039901839911	6.02727129225803	6.03450626796482	5.89224043372321	5.43646170318241	5.83076490391576	6.07430205066513	5.51327596764282	5.4859194491743	5.77247162033974	6.05100659588469	6.03145695415919	5.54319271239252	5.67215375028378	6.14266666336291	5.45217698191873	5.14147366452982
ILF2 (interleukin enhancer binding factor 2)	-0.277967593457637	0.00342233070663523	0.00342233070663523	0.85674682133026	FALSE	5.61488060199376	5.45365914207083	5.66174105031255	5.59827884591065	5.55763371323852	5.07472377646202	5.37383958365651	5.21731991235023	5.75392003783862	5.27739713843195	5.69096456760672	5.47441657355219	5.41006290578068	5.41432160969704	5.13966185246793	5.0527506176076	5.53759426780312	5.27960500989435	5.85783920606139	5.51660458945019	5.44166274295755	4.96612125886658	5.51409700489423	5.21909493145578
ILF3 (interleukin enhancer binding factor 3)	-0.401593427598718	0.00247705781060247	0.00247705781060247	1	FALSE	6.63909755560667	6.45239775559947	6.35105582966081	6.50532409069277	6.23734382516951	6.46417160170692	5.88585252976341	5.63756387893541	6.47798001570747	6.22584752851407	6.47746362710528	6.4985907545269	6.22139764937424	5.74672928179981	6.35945264640818	6.24266347432019	6.45423019067719	6.12611591905246	6.43359211738108	6.24972217240541	6.31178826949925	5.39862057670838	6.03721966803287	5.5294930240268
IMPA1 (inositol monophosphatase 1)	-0.142207287341579	0.0317779376021137	0.0317779376021137	1	FALSE	6.04624220788882	6.01451821189965	6.10817942323013	6.02782418625568	5.94313602052783	5.61002969567527	5.81901412248972	5.94570835499012	5.86596334148979	5.90737862487706	6.179258238014	5.89432789124385	5.81773068824849	5.74073871352984	6.03892337771161	5.90442629260151	6.13168002031346	5.88891611845295	6.21714345380096	6.027078835437	5.91510734539026	5.75648426936556	6.19450079025845	5.91622343401573
IMPA2 (inositol monophosphatase 2)	-0.179016874159686	0.0420675965135636	0.0420675965135636	0.654220574115099	FALSE	6.0173251144065	5.84232519818307	6.37862779714311	5.82747863035184	5.78458250193075	5.56275529128687	5.63659272140617	5.86034954696866	6.05655318289913	5.92440872997729	6.16580945974302	6.16426335121532	5.97497664378227	5.78319994286198	5.86710078604901	5.75896136586042	6.05719463690199	5.59649690192584	6.14069073376309	5.7505609509669	6.00008565747512	5.45839184783859	5.93044876969696	6.15608712240407
INMT (indolethylamine N-methyltransferase)	-0.127186065616172	0.167306867770811	0.167306867770811	0.493882425285989	FALSE	6.27255514077972	6.25895415497237	6.48476329251013	6.85476866871	6.18095739910536	6.5369325516164	6.25346555152271	6.39282399459077	6.29817990367189	5.79371904535463	6.08547139691119	6.83872491027392	6.03618460447383	6.52281689397886	5.88824156644305	6.23600079367497	6.18087189198408	5.95004842238354	6.36985903592947	6.72771628515829	5.91989302545621	6.66296026700725	5.69023549003293	6.26888722334283
INPP1 (inositol polyphosphate-1-phosphatase)	0.554232779665744	0.0544893545994655	0.0544893545994655	0.556016116541247	FALSE	2.89203929576489	3.59792442038764	NA	2.90549916681262	NA	3.05901256222743	2.87172144785248	NA	NA	3.22488767039726	1.16909761907992	1.49101673202055	3.65209636955975	2.90244409687554	2.59730471113266	3.2539680944501	NA	2.51664303668651	NA	2.85227655914793	2.80787419880812	3.73700526773432	NA	3.33722583118577
IPO5 (importin 5)	-0.162547810502292	0.0461181286912494	0.0461181286912494	1	FALSE	5.39701227427425	5.23586871879736	5.20439898867145	4.95396825346899	4.81054078837042	4.84041287714286	5.11690949081458	5.11901164888409	5.3310172360181	5.20848604581489	5.11882067012769	5.16345445245869	5.08994722824296	5.17334334174792	5.45177159301892	5.08691960673733	5.13926483131672	4.9645418779623	5.52299731273403	5.08918032292836	4.96713170948941	4.8351509948177	5.19167713323198	4.69562084604711
IPO7 (importin 7)	-0.635472112027171	0.00342233070663523	0.00342233070663523	1	FALSE	2.48491406407009	2.29176267003274	3.00104377286608	2.23788489329272	2.27077410495475	2.53069504230878	NA	2.13444110648579	NA	3.25400438874106	2.65389695027529	2.90679056528459	NA	NA	2.09314434423891	NA	3.11137691667676	2.86746359054612	3.05001229965461	2.44887717026164	1.28478653762346	2.54828124917127	1.97649928301885	NA
IQGAP1 (IQ motif containing GTPase activating protein 1)	-0.0487092928141795	0.196381532812166	0.196381532812166	1	FALSE	5.92956141675741	5.73069157684971	5.67405947051981	5.74701674162565	5.65974478100783	5.65203325113169	5.59957369462665	5.72126054273099	5.86111917236236	5.53933254456577	5.76317517833865	5.99494849654636	5.61088605576791	5.78510062018893	5.8203832233586	5.76559839326964	5.96417218247491	5.78779027287388	5.58588192577412	5.68617273204433	5.77579856774516	5.81395302199308	5.72864434251005	5.74643370263226
IQGAP2 (IQ motif containing GTPase activating protein 2)	-0.123262414625757	0.0993457391846689	0.0993457391846689	1	FALSE	6.17781217667649	5.89200236884185	6.29843287685152	5.87690734226958	6.2558122763164	6.08145254664624	5.59244208698294	6.13300859954911	6.2561822644351	6.02139088877371	5.88012224515109	6.04029410527749	5.99096620229456	6.06187338185348	5.70662724467588	6.11876876935786	6.26091200858357	6.20647912996867	6.48949155669908	6.14591788433391	6.14073776248666	6.15325611588221	5.75980298349031	6.07204790281733
IRAK4 (interleukin 1 receptor associated kinase 4)	0.646788042583275	0.0016404029461912	0.0016404029461912	1	FALSE	NA	NA	NA	NA	NA	5.88386759768307	6.24016165511367	NA	5.79130877900635	5.3251669137309	5.19544209490255	5.7925534581792	NA	NA	6.58884653309935	6.13187753365342	5.79283453410203	NA	NA	5.54581705111651	NA	NA	6.38179037271468	6.097307394273
ISCA2 (iron-sulfur cluster assembly 2)	-0.0903760823557917	0.172078455911619	0.172078455911619	1	FALSE	4.81392994143693	4.71972558161597	4.96542414303234	4.73063995591679	5.03285462192473	4.98223610354049	4.65662221475109	4.64785556264345	4.37699877494508	4.77134156091698	4.53669326495085	4.4295824906106	4.45894626685526	4.74225418645943	4.23535178780214	4.44324858529733	4.66476725535641	4.81813987492812	4.70943401572012	NA	4.30256764398193	4.6191253820213	4.46067704481596	4.55557691283397
ISG15 (ISG15 ubiquitin like modifier)	-0.0972441553039709	0.00956325508195453	0.331332397751988	0.00956325508195453	FALSE	NA	2.77027934320973	NA	4.67401991141721	NA	4.54638827058998	NA	2.99721471501639	NA	NA	NA	4.73557633149939	NA	5.29127201832075	NA	NA	NA	NA	NA	4.88050921774221	3.69253878837796	4.8789410921103	NA	3.60075738956359
ISOC1 (isochorismatase domain containing 1)	-0.314337757298888	0.0310652311280925	0.0310652311280925	1	FALSE	5.79301408172096	5.40946561488933	4.75851638854748	5.12067541552084	NA	4.88140522409868	4.81583156646482	4.92092207910468	6.15141236924057	5.79280070378804	5.27268763157252	5.55336050333533	5.54791555739957	5.34503437874435	5.25048034236181	4.86120603976364	5.71385799895744	5.59619572076274	5.02680005934372	5.16053704241547	5.57475245154579	4.97509820216654	5.2007279720512	5.07245742526437
ISOC2 (isochorismatase domain containing 2)	-0.290129645268903	0.0918663353354011	0.0918663353354011	1	FALSE	4.74353112476534	5.08136945602261	5.18856313163342	4.79940337919762	2.99245122048114	4.88998452820631	4.19192580536184	4.678933883263	5.21842471144296	5.51238492946103	4.98813022182881	5.04840622249684	4.8910983362357	5.40643802915817	4.8786517827537	5.0281934014352	4.97790266693501	4.57951808930982	5.00542244546071	4.76829550066143	4.58589394052333	4.40098187253	5.15636020896195	5.32888312707843
ISY1 (pre-mRNA-splicing factor ISY1 homolog)	-0.0892256010572806	0.219764963844341	0.219764963844341	1	FALSE	4.99898073665762	4.6280969910349	4.77030577602341	4.78036784768906	NA	NA	4.85664712948448	5.15814714385259	4.79209008388047	4.51740168727463	5.42007137691729	4.80574645126894	4.67481088744553	4.95550345129309	NA	5.12031046394563	4.6527044602077	5.12544860103599	4.79191302518971	5.32479980476449	4.91820970341988	4.34925203178067	4.58630238247294	4.53373152824784
ITGB1 (integrin subunit beta 1)	0.395248637705562	0.034296979487096	0.034296979487096	0.50306717474362	FALSE	4.25557626494291	4.82000531787216	NA	5.04772595484396	5.49444121256679	5.71898624772924	5.28233230316933	4.74980240168005	NA	4.62517111068578	4.5909612413426	4.80236384819985	5.34390166537798	5.25414804468317	4.46483160637989	NA	NA	4.72772989735091	4.31120518736385	4.90851511704592	5.07084009966225	5.58043194433661	4.10117100298359	4.7292699679842
ITIH1 (inter-alpha-trypsin inhibitor heavy chain 1)	0.0706014638981993	0.232085568358298	0.232085568358298	0.899385452470595	FALSE	5.04757764879813	5.33350960587431	5.31693133364613	5.61920463235239	5.29456928878769	5.4737349684636	5.79260291069087	5.51394546395039	5.1736631464655	5.23992116044924	5.39813143187663	5.49228904495756	5.30069849107979	5.55955911293067	5.06770324437316	5.36892545882396	5.55098990710099	5.55284428499675	4.74487150177353	5.2716198949531	5.40878997093452	5.39201511214607	4.76034870715978	5.65587843068216
ITIH2 (inter-alpha-trypsin inhibitor heavy chain 2)	0.176347295496188	0.0782634714264337	0.0782634714264337	0.913279425149594	FALSE	4.20200232860609	4.744021125829	4.80293764164404	4.64415046954755	5.06229012014145	5.01594352559162	4.66799427940553	4.69207563225451	4.07241454878126	4.799304937617	4.49987139306841	4.97690889706967	4.6994516886721	5.11674318159706	4.57980769018886	4.76596961093945	4.40748871975999	4.57979562464614	4.6843811509283	4.7835509450724	4.56904747280898	5.21432300684278	4.54336596078398	4.38598315929781
ITIH4 (inter-alpha-trypsin inhibitor heavy chain 4)	-0.698073067662585	0.0204737170051454	0.0204737170051454	1	FALSE	5.92280439507536	4.89733724749631	3.63261721240664	4.4832998611027	4.62988696803665	4.89423571850141	4.20539251298969	3.7203769767058	6.01868535472482	4.89834381047238	4.2587525711316	4.73340857625004	4.2576895512818	5.02908620205637	3.97686766602007	3.56116725404573	6.16753456035194	5.06722997568677	3.93989416345466	4.67476570049579	4.06843005481396	4.91251574358621	4.19658343959804	2.86556452906227
ITPA (inosine triphosphatase)	0.122379456630105	0.19609022672232	0.19609022672232	0.913279425149594	FALSE	3.94929212895485	4.70209786418677	5.25862067861005	4.89389608389068	4.84238554600057	5.00254501232345	5.08733129541134	4.57022610558489	5.4017157862042	4.78585391473836	4.98046407610613	5.00082931124437	4.94373382963453	5.29760229865201	5.50085303077985	4.80757646178538	5.20822069962386	4.39850087127264	5.20767034092962	5.05676992223469	5.04761254570992	4.92166482829233	5.59612414371518	4.69483005966804
IVD (isovaleryl-CoA dehydrogenase)	0.08262467017835	0.154340823296268	0.154340823296268	0.310345090963269	FALSE	5.82509870856061	5.86126063945314	5.67375144599194	5.51034168020765	5.71502024295192	5.9585643149425	5.72226927991445	5.86711561635913	5.35328094137182	5.68275025259213	5.60958655125924	5.62328161376513	5.41552207325541	5.97251575220648	5.59433057625936	5.89339376330499	5.71495707171739	5.8585480120821	5.5165194976611	5.63126728954541	5.71862465766503	5.74475043453633	5.36916632719041	5.88086670776183
JCHAIN (joining chain of multimeric IgA and IgM)	0.0881415226024502	0.329266742119157	0.329266742119157	1	FALSE	3.43604187631363	NA	NA	NA	2.89849086471965	4.40152807638059	NA	NA	3.48636684887487	2.29969304877763	3.09589404715164	2.47741052086839	NA	4.43809985824588	2.29412959763499	1.84822130833051	4.31003467904856	NA	NA	NA	3.17180569061266	4.15944350922506	2.96733463704988	NA
JPT2 (Jupiter microtubule associated homolog 2)	-0.0592558828976063	0.285055367934296	0.285055367934296	1	FALSE	4.16214557128867	5.10652420634377	4.9242471888789	4.88819772182308	4.34726170182862	4.37803989583841	4.69915181557028	4.76417096732355	5.47186376840765	5.18790232053065	4.65133876610593	4.23098687377195	5.07808033950289	4.74187142364368	5.2058499299517	5.15973815878169	5.02536107234203	5.30469355747101	5.37014683973072	4.83646447852451	5.20360837431312	4.98664302209441	4.97330819507802	4.91107794652124
KANK1 (KN motif and ankyrin repeat domains 1)	-0.0503506934047033	0.336949348115027	0.336949348115027	1	FALSE	NA	NA	5.58463184521856	5.31784309676776	NA	5.69021872529581	5.3177816070597	5.2588015567116	4.51833999687468	NA	5.52328279892325	NA	NA	5.31771649745332	5.46544559699839	NA	NA	NA	4.65144783960212	5.64971891555599	3.38931899934754	5.54136924926756	NA	5.27689487788494
KARS1 (lysyl-tRNA synthetase 1)	-0.264013841119485	0.0106910352651467	0.0106910352651467	1	FALSE	5.2730197381085	5.36778689890671	5.7537729906123	5.43233811315086	4.81683518757098	5.00241899349596	5.46646724673989	5.13973551447902	5.48869494900609	5.48122789016757	5.62570884306446	5.60759071519839	5.42112229020208	5.32848464955591	5.60338303193844	4.9603217229932	5.4891382769222	5.53885162397825	5.89073850976769	5.48437340410327	5.32678899249194	5.27227705715504	5.71100750176459	5.21623367116541
KATNAL2 (katanin catalytic subunit A1 like 2)	0.00323568126573215	0.359887350215364	0.359887350215364	1	FALSE	7.70548033484162	7.54172390606028	7.11688454565411	7.47870491411262	NA	7.49334311149661	NA	NA	NA	7.42886262048307	NA	7.05090432469669	7.53239489019252	7.24079133216196	7.21090507797125	NA	7.4358202517573	NA	7.2059300607293	7.5764994633651	7.46114380259022	7.16125283749801	7.3768980934229	7.69654334630361
KCTD12 (potassium channel tetramerization domain containing 12)	-0.0882583877864493	0.154340823296268	0.154340823296268	1	FALSE	5.54309989219543	5.62277225473332	5.25090853229933	5.91657218399213	5.31088175673041	5.35271968924618	5.57897493092432	5.5131117041074	5.54640370581563	5.57475547850367	5.51503115580429	6.02033995686609	5.48421548543031	5.41004594070178	5.6969536206729	5.54201654841068	5.63035304701818	5.48058827023386	5.50241971708299	5.73921354450198	5.60105464774991	5.49376900500645	5.95496631786048	5.34464743876868
KHK (ketohexokinase)	0.0404587738521801	0.30386258196218	0.30386258196218	0.774782305643073	FALSE	7.47758019491667	7.90325523667446	8.33847344276118	8.23576534741495	7.59058704991503	7.83949355799824	8.36856320785166	8.27919268447989	7.51948686524112	7.92590450128648	8.34629653691849	8.29696207880632	7.66109399128492	7.77545225872974	8.38036149080223	8.38277099026945	7.86574564117421	8.00141945440772	8.02150748836259	8.11280436995477	7.78638072559354	7.79546825987764	8.45636262971859	8.21497959762421
KHSRP (KH-type splicing regulatory protein)	0.00742310936048329	0.0209081236973848	0.34794617129749	0.0209081236973848	FALSE	7.47521461587823	7.23772622649729	7.40969641568496	7.31304627000719	7.62400582339179	7.3170326691197	7.50736652430909	7.29641151939462	7.8227110308341	7.5157629055412	7.60911223594157	7.48922178722254	7.64252829941384	7.56738572749703	7.61076649118498	7.48586955068015	7.77541933529482	7.3982477470754	7.52638968796401	7.38404116994555	7.53202857854336	7.41672998214586	7.80540854763362	7.24013302689862
KIAA1217 (KIAA1217)	-0.684453021135149	0.000102982242380932	0.000102982242380932	1	FALSE	NA	NA	NA	NA	6.89762767427955	7.20521654476493	6.50611157153945	7.03237639276789	7.83786126825307	8.01360183268346	7.9434935635901	7.65281629803297	7.19195737970836	7.38080735691839	7.26044914075333	7.37596037634357	7.96030318632426	7.9844469421338	8.00399006624028	7.13936716680701	7.28424574982967	7.36374930107808	7.19625293608546	6.89562980840694
KIF13B (kinesin family member 13B)	0.435325407409322	0.0832048963253338	0.0832048963253338	1	FALSE	4.98161522824117	4.77251912681255	5.49355127064914	NA	NA	NA	NA	NA	NA	NA	NA	NA	NA	NA	5.70565726715717	NA	NA	4.96715015862898	NA	NA	NA	5.2724114398274	NA	NA
KIF16B (kinesin family member 16B)	-0.510784289013728	0.00103808880643679	0.00103808880643679	1	FALSE	5.01236307034052	4.32099003820933	4.73743799943996	4.95116812883891	4.52619404017692	4.48475684892999	4.10920173718745	4.75142622860352	4.74449481477802	4.6968785283253	4.59774568541945	4.70193712408804	4.632244946037	4.51093660861604	NA	4.32175496109422	4.82224576971789	4.7074364418968	4.8574933813054	4.87817601242178	3.95284606077852	3.81695803198555	3.43734760335148	4.11370883263789
KIF5B (kinesin family member 5B)	-0.365153130800973	0.00265864135691743	0.00265864135691743	1	FALSE	5.25197655850937	5.03423332625387	5.19288062376246	5.00798482004068	4.3018948815931	4.57931292017547	4.8132168267848	4.53227331621246	5.37508809975631	4.702469160772	4.87087265610312	4.4306867092483	4.77226574087884	4.6645226618391	4.56835442473758	4.51400229366972	4.6673698908951	5.01617982649583	5.124046848228	4.73200321540132	4.2222945208513	4.65337535715112	4.97667982077036	4.42576140119084
KLC4 (kinesin light chain 4)	0.308218296457932	0.00719209523617961	0.00719209523617961	0.755647019644976	FALSE	4.17589181484927	3.63401235640212	4.28438827689424	3.68928797681006	4.35265966823475	4.0911158687058	4.50128626871061	3.95861071205585	3.83594427992578	3.67657207545333	4.17665787305463	4.00588499669465	4.02645483333899	4.28555757765517	4.44781720176197	4.38702471431614	4.14224187276996	3.84128883349954	4.22831077244266	4.24602037737215	4.39196701143144	4.28885315789341	4.81829840357254	4.08547564598687
KNG1 (kininogen 1)	0.150697963761272	0.221408033775569	0.221408033775569	1	FALSE	3.93070895639768	3.77434430168257	NA	4.26108695652643	4.10000206955084	4.11473348292004	5.04475693339555	4.15539304765667	NA	4.00151403506355	NA	3.50544636893203	4.2090087910973	3.88180163947941	3.75466306547825	4.65603866273212	3.69003709482227	3.89148723689401	4.3280824705621	4.48058827023386	NA	2.74291380964507	4.52858382050672	4.30269923471864
KPNA3 (karyopherin subunit alpha 3)	-0.146135503385342	0.222936182187425	0.222936182187425	1	FALSE	2.71645540706886	3.71349787054248	NA	2.79205363239693	2.52221146341145	3.44878204280756	NA	NA	NA	3.16988492602346	NA	NA	3.36145957841126	2.97021129124106	2.89555856065307	NA	3.34067619898311	3.46227485894301	NA	3.10561774087369	NA	NA	NA	NA
KPNA4 (karyopherin subunit alpha 4)	-0.173713034225436	0.183309394275865	0.183309394275865	1	FALSE	NA	2.35457064064149	NA	2.54448538623609	2.68420832375345	2.12421562687364	3.33908036027321	NA	3.43738755595137	2.72097446882563	2.78123380009933	3.13642929976835	2.60343763258355	2.58883334389027	3.29956264877852	2.81132716487707	3.39587168875151	3.05756291064271	3.33249312434311	NA	NA	NA	2.39494485574841	3.35198161045256
KPNB1 (karyopherin subunit beta 1)	0.11249621889526	0.0485790903366564	0.0485790903366564	1	FALSE	5.61033095614627	5.79038629470391	5.70543333354767	5.70856248661296	5.89910552462809	5.94087382670599	5.966499683998	5.7046755719717	5.84338092070979	5.98419057189297	5.64607623114426	5.91859613512127	5.85815261588106	6.0457050645108	5.99547547373918	5.80889211878559	5.98130012313102	5.6196565695503	5.87504771931741	5.760519037153	5.94499193576359	5.86108194187488	5.94069063091439	5.82729061700068
KRT1 (keratin 1)	-0.225168510743563	0.19607810976818	0.19607810976818	0.337453737834245	FALSE	7.14467863413712	7.72245236252155	6.95735746595918	6.45245541480264	7.40896655165431	7.00752069917313	6.70429100785527	5.95856895472098	7.32720231294768	7.99738838838114	6.85228604870452	5.82655611385247	7.49718121702496	7.23314988561345	6.86328185497182	5.86803973823493	7.4705449993448	7.89613256242491	7.24597095588172	6.07488001918886	7.52581832203402	7.62260828483091	6.81807083281523	5.75838580029481
KRT10 (keratin 10)	-0.0366150936925998	0.338688130307241	0.338688130307241	1	FALSE	6.26679403519513	7.17992898911964	5.64668686402192	5.55388267917579	6.73983460436671	6.12786023048751	5.70964354547093	4.69354828815878	5.96258603835688	7.13547330601704	5.93132375667616	5.84116301041455	6.61197939057036	6.60168611810608	6.12572961466539	NA	6.15446574470956	7.13087940290384	5.67914225818608	6.27068777959318	6.88648918022137	6.52850255793645	5.90275375339857	NA
KRT18 (keratin 18)	-0.175065338576319	0.278559956497934	0.278559956497934	1	FALSE	NA	NA	NA	NA	5.83971021745947	5.49311250013907	5.20934028509956	3.6789845718252	5.38272949615479	6.754179339154	5.51002829480035	NA	6.04130870117237	5.84824234420756	5.74024489725013	4.4604411518705	5.39433921349492	6.17727999596932	5.82556177871092	3.55884312763572	6.10030490579569	5.81432738833239	5.80963566795405	4.04006829898396
KRT19 (keratin 19)	-1.04465312987082	3.02128570806326e-06	3.02128570806326e-06	0.410105437379865	TRUE	7.43897477637527	6.46030516827288	6.86398799267225	6.34330832265704	5.53602491665983	5.35591837151228	6.072691079703	5.71761062644778	7.27544478239574	6.35306917376701	6.53119116818866	6.23786386616626	5.50751241510405	5.56923283712669	6.00438228632604	5.53685797301685	7.34779851134282	6.32894952929979	6.94642675812565	6.33254503952083	5.64219613576359	5.26077466899066	6.08941340357554	5.63141281610807
KRT2 (keratin 2)	-0.590374631512149	0.0243491655230596	0.0243491655230596	0.898116464427631	FALSE	6.74112986873613	7.33079142091719	5.26532061758454	NA	6.08152498072147	5.18708281098992	5.38078138791424	NA	6.37878903793411	6.51916602273918	5.68650332853009	NA	6.35439044836016	6.10983274324748	5.97607488451439	5.19859237299718	6.05058005533907	6.74784387649275	7.1707162629441	NA	6.51976204093239	6.05800254969822	6.05082598441507	5.3444805610635
KRT5 (keratin 5)	-0.950313043279692	0.0335142013763385	0.0335142013763385	1	FALSE	NA	NA	NA	NA	2.58293890463705	2.00563712360169	2.88888933720185	NA	NA	4.00100052266843	NA	NA	3.55483439589419	NA	2.96161962431546	NA	NA	3.74310560423169	NA	NA	3.06945470843165	2.42319627012073	3.8873497971603	NA
KRT7 (keratin 7)	-0.512524318534116	0.000405566220635733	0.000405566220635733	1	FALSE	5.58064599829574	4.84385323203912	5.29398839746939	5.02600325926406	4.6616185019378	4.82005128463813	5.11333377868188	4.79009952687716	5.77022383272456	4.75712461574851	5.09928257859664	5.68445970189135	4.57041435461765	4.96955114468034	4.79764596411546	5.0172137449878	5.80011040683304	5.11792356209121	5.46464866503548	5.2675395433781	4.71507517221187	4.58388007347952	4.66356095046855	4.85306747426166
KRT75 (keratin 75)	-0.448740763813144	0.127210969711272	0.170802350470914	0.127210969711272	FALSE	8.00708895515895	8.88187870760045	7.57690755084744	6.31739633247505	8.52713290767414	7.85814888521219	7.43446977265911	4.82191936004637	7.86810643001172	9.06742360436943	7.57995699292977	6.53574349603767	8.50303859873413	8.0227894622639	7.53859248094465	5.10983274324748	7.90430947065463	8.79156991212688	7.88181142613568	6.36460219632826	8.44167021178147	8.06756343114668	7.71943673884279	5.34731131636529
KRT77 (keratin 77)	-0.176161739694149	0.284643144894587	0.284643144894587	0.74053611192901	FALSE	6.97501104813776	8.15491934725718	6.12520680285543	5.7269211102597	7.64188556578685	6.99262116323762	6.55146679904719	4.70813204387698	6.82100859265642	7.93813873866235	5.80809926369814	5.37572758916834	7.28431979162061	6.89360490485829	6.3638316353368	4.83043281017896	6.92950697467587	7.85896318578362	5.91638109855597	4.99956261677149	7.51331703060452	6.83350998669776	6.60603648713168	4.29634727377518
KRT8 (keratin 8)	-0.849875093599217	4.47674680817978e-05	4.47674680817978e-05	0.0634174400151644	FALSE	8.43517434694828	7.56885296660771	7.95018259971089	7.42473737380891	7.01203225593194	6.65283063558872	7.41142624572646	6.71705946193143	8.3069776125332	7.32812736216908	7.98053947727093	7.37541309311426	6.98167002210513	6.55095297985874	7.55884159737211	6.74910514956946	8.30903517868886	7.57369262599165	7.85715369572625	7.5114205980679	6.8939810000395	6.6064984897722	7.50279203246297	6.78561593708862
KRT84 (keratin 84)	-1.4924371170539	2.83084812207428e-09	2.83084812207428e-09	1	TRUE	6.04251301816989	6.43907121776668	6.40609443354408	6.06576616286955	4.98199417655776	4.93936764270633	4.97691347822467	4.27637755277364	6.24612871856189	6.2867000604579	6.11167195047741	5.93751859741714	5.28735777924113	3.95971452322469	5.09809105323143	4.31808541304295	6.17555054860907	6.18589627086446	6.53194283259664	6.16891275614026	5.15568852553892	4.80793188468912	4.45241093504907	4.43458819854848
KTN1 (kinectin 1)	-0.300155472537132	0.00132585017452701	0.00132585017452701	0.913279425149594	FALSE	5.29923366607114	4.94794662759511	5.30822251757023	4.98263770404541	5.06916939144199	4.66456248221438	5.00283751359991	4.91618520971403	5.2497335478987	5.26705631817869	5.34769399973652	5.07784114892689	4.83551990138694	4.42203784683053	5.14199674436705	4.73790304130546	5.05185060032938	5.10171310018849	5.20104568624506	5.06600736364243	4.71255176162017	4.90407941215508	5.07017033077338	4.82210297457354
KYAT1 (kynurenine aminotransferase 1)	0.174146332270571	0.0744990630996926	0.0744990630996926	0.882929477852519	FALSE	5.46044770497316	4.90113721250359	5.4086982762664	5.28645980749045	5.82373407744088	5.58765902110913	5.42846737624815	5.30928534610913	4.74072792153809	5.14067233080177	5.59668175427197	4.95762677361559	5.70471153315849	5.58303461416602	5.22628501807156	5.1119786048319	5.49470040894568	5.36205953550133	5.63060059024728	5.10548532578813	5.43346359451512	5.48738987489606	5.22327193954	5.25577262910388
KYAT3 (kynurenine aminotransferase 3)	0.219995528407615	0.000823391873345968	0.000823391873345968	1	FALSE	7.98642231292832	7.88819528597179	8.08559992591447	8.15651796874821	8.24780411977515	8.37835121855405	8.29236765104867	8.21818056552509	8.16396157636098	8.0785724774963	7.94023723874652	8.09505411119209	8.22289631050356	8.23028948945757	8.34167003422281	8.19609552684487	8.07417358176508	8.08690050492646	7.79072643171628	8.1350782094677	8.28932268234531	8.38256783061744	8.19638573677458	8.12545480045649
KYNU (kynureninase)	1.90625704266602	0.00499463230237122	0.00499463230237122	1	TRUE	NA	1.86950427153671	NA	NA	NA	3.96886489819353	3.67917604587835	3.96990565423485	NA	NA	NA	NA	3.74666748389007	4.35830482460349	4.17554855266262	2.57592945913905	NA	NA	NA	NA	3.10211890940956	NA	4.14034512785631	4.04075218615949
L3HYPDH (trans-L-3-hydroxyproline dehydratase)	0.363210591665317	0.0181590940510819	0.0181590940510819	1	FALSE	4.3279962747608	4.62954313829004	4.98310761722557	5.35940520479576	5.47490323724627	5.02577741921079	5.39427060830821	5.35781236998344	4.96102593998631	4.44622975817806	5.10457988440502	5.88049697336439	5.40421171052035	5.03288987678636	5.66351540977422	5.50778195710962	4.89912244704231	4.66533591718518	5.01246587558444	5.32250145221889	5.32220939299466	4.84560546193127	5.73432485024332	5.18703528891204
LACTB2 (lactamase beta 2)	0.0847905982278163	0.19097396236802	0.19097396236802	1	FALSE	5.49485078549763	5.67514974446309	6.07541924765332	5.79289698798221	5.54218374596298	5.50018380479678	6.12206594708868	5.99155585813153	5.61582235123487	5.63256196018807	6.0151763955552	5.83192536399472	5.64996315839605	5.62349525683136	5.9224238465729	6.06220807756025	5.53135026677279	5.36946648365072	6.07368101164316	5.73616106739823	5.75242748110995	5.61202806232754	6.09113914721355	5.99227445877625
LAD1 (ladinin 1)	-1.26271403358192	7.74406053461087e-06	7.74406053461087e-06	1	TRUE	2.57950360773976	1.93221238931336	3.08218822250264	2.99509552671158	0.830758313485862	0.802474489199415	1.57910772185936	0.540017346974137	3.20304450339926	2.40886943493303	2.71528498273336	2.41111977607276	1.57867308788111	2.01761196243758	1.58637564953135	1.7074761996176	3.12657976079048	2.10851776600304	3.22397851369047	2.78437415547348	1.73451237068777	NA	2.10583226103982	1.4838441473012
LAGE3 (L antigen family member 3)	0.15052177752213	0.276094384688032	0.276094384688032	1	FALSE	NA	NA	NA	NA	2.19708534535426	2.51311675864892	2.6808374239004	2.77182220838098	3.9168492129266	2.8262779724994	2.06215971343185	2.62341975371863	1.715142183077	2.31247930715246	3.3690755699189	2.30427738806568	NA	1.90301512508703	1.99418143472659	0.503816835387314	2.12836269622543	2.15718279735731	NA	2.38163223545517
LAMA5 (laminin subunit alpha 5)	-0.672178664857651	0.00435477125716609	0.00435477125716609	0.546511895656774	FALSE	3.84128883349954	3.45070979126368	4.56634635414625	3.61501601628636	3.0133300439241	3.0208524095791	2.60474268502792	3.76557717794607	3.92768790192183	3.42921422983958	4.5338062686367	3.72485760332279	3.70884937710518	2.60582142775165	3.77745127823436	3.8133194549222	4.13882265856478	4.12823565245419	4.82078144903674	3.61389699510504	3.84840761542678	2.31960637409743	3.62925169298833	3.61731023878253
LAMB1 (laminin subunit beta 1)	-0.339203336597103	0.0558245275271692	0.0558245275271692	1	FALSE	4.1329551509435	4.39456215782336	4.75834582193588	4.46960600377283	3.69837407638624	NA	4.13050260911038	3.91000345621636	3.51059487121941	4.89121987895328	4.91380853694018	3.66803967893951	4.60571358976929	3.61612240464668	3.95918591232928	3.94076813966523	3.93471463445404	4.06213898545191	4.95656782619333	3.82918994931984	3.96401041090446	3.43102115416736	4.28705112745626	NA
LAMC1 (laminin subunit gamma 1)	-0.108935642652291	0.227450774212072	0.227450774212072	1	FALSE	4.31569664081041	4.36044153662391	4.65436106689521	3.55905122836702	4.35538986145014	3.77147362287765	4.8107875408714	3.56902923896656	4.61927800840717	3.60471185195195	4.4294218065612	4.49919533205571	3.92027424202646	4.54194223216723	3.76867131759657	3.77750388123082	4.36268729359502	4.33022134939502	4.56067216203778	3.56253551344037	4.39031687323529	4.38267416881207	3.99942280653725	4.26356029254184
LAMTOR1 (late endosomal/lysosomal adaptor, MAPK and MTOR activator 1)	0.701732985005794	0.0116050877709859	0.0116050877709859	1	FALSE	2.16838851482354	1.93023774747699	NA	2.07673010147814	NA	NA	3.18220919979881	1.92533486649063	NA	NA	2.30741103787365	1.78167025299659	2.3702284609036	3.01147417000189	3.5877130201375	2.97504682779716	2.81476163414003	NA	NA	2.26240008170936	NA	2.47981517925128	3.61529857909211	NA
LAMTOR5 (late endosomal/lysosomal adaptor, MAPK and MTOR activator 5)	-0.141054067942223	0.230322927105118	0.230322927105118	1	FALSE	NA	4.22869557526607	3.50870752971419	4.55770416264175	4.11257503816071	NA	4.4764270546225	4.30336431533539	4.62269027211162	4.26112457696835	NA	4.7637514920167	NA	4.47335832468022	4.16020221070298	3.29937801738664	NA	NA	NA	4.18904964332786	NA	NA	4.31903981556254	NA
LANCL1 (LanC like glutathione S-transferase 1)	0.156123375195334	0.0918663353354011	0.0918663353354011	1	FALSE	4.96369605998654	4.93947578318262	5.3488202005488	5.14737997149837	5.26322600104607	5.15609723764289	5.58298946895292	5.46113234017297	4.67236876458601	4.70266862395543	5.35880062691327	5.33116059234252	5.51328228509762	5.1550408237265	5.17087045832543	4.88427066462161	5.02548067363629	5.06348568508523	NA	5.30663774076846	5.15466421337316	4.86536953596362	5.52463103595556	5.0800606801968
LANCL2 (LanC like glutathione S-transferase 2)	-0.353428200314609	0.00314958721950892	0.00314958721950892	0.50306717474362	FALSE	5.42045208457798	5.45132982014033	5.58263427733273	5.08354102283283	4.75706059389862	4.66680771009479	5.22366194948353	5.15416191325558	5.53977609045905	5.08710636667392	5.39797062777631	4.94135519194256	5.17067821219797	4.74842902963032	5.25266164832715	4.77012602333929	5.35053967866723	5.22863786138523	5.88503496110382	5.1539552713115	5.22804519863962	4.83827108987355	5.1477096526848	4.92358182900295
LAP3 (leucine aminopeptidase 3)	-0.342420650195179	8.51758187426779e-05	8.51758187426779e-05	0.0205973693861207	FALSE	8.39276390214936	8.05871694808545	8.38291361718699	8.03941808640679	8.003568507443	7.87495061899765	7.83806934608593	7.90781602804859	8.28905980437677	7.98597851705086	8.36372302319786	7.99809957609175	7.87965063506855	7.8655848187084	7.82120635713255	7.91197314354359	8.40109283692467	8.02513956227851	8.25602465354667	8.0862158564105	7.64575208747378	7.7969026956729	7.76167089803785	7.86295344515126
LARS1 (leucyl-tRNA synthetase 1)	-0.322780816905283	0.00066658871131431	0.00066658871131431	1	FALSE	4.19739363974207	4.26241060594861	4.36961304899639	3.95944560504262	3.72419185404009	3.76063612735917	3.93534659081548	3.68265194680253	4.04175989039231	4.28289937770185	4.54933648705863	4.10835717809042	3.97821393787818	3.56811725289329	3.84747583925848	3.82147552843701	3.91769907318502	4.23328220961623	3.9918075224264	4.14767302516204	3.91111630637822	3.85515253192325	4.1759955757131	3.92793436900039
LCP1 (lymphocyte cytosolic protein 1)	-0.219913729348637	0.0645754239419559	0.0645754239419559	1	FALSE	5.92481725321127	5.26115843452733	5.22202397180768	6.14019990777417	5.50909723364734	5.4604640875996	5.40294723935938	5.37149962029491	5.83612359285981	5.36692015298948	5.32699387047486	6.20055731888017	5.73143851517223	5.28779362984617	5.34492789185382	5.04363759909544	5.84580615470323	5.30950363859569	5.59391245312453	6.13967822212877	5.85739135960816	5.56987383173216	5.66933013056449	5.28032908011964
[truncated: 801 more rows]
