# Supplementary material for: Proteomic Changes in the Cytoplasmatic Fraction of Weaned Piglets’ Liver and Kidney Under Antioxidant and Mycotoxin Diets
Source: Antioxidants (Basel). 2025 Oct 9;14(10):1216. doi: 10.3390/antiox14101216 (PMC12561714; doi:10.3390/antiox14101216)
Supplement: Supplementary file 1 [file antioxidants-14-01216-s001.zip › Table_S7.csv]

	log-ratios AM vs M	FDR PolySTest AM vs M	FDR limma AM vs M	FDR Miss test AM vs M	Selected	M1_run1	M2_run1	M3_run1	M4_run1	AM1_run1	AM2_run1	AM3_run1	AM4_run1	M1_run2	M2_run2	M3_run2	M4_run2	AM1_run2	AM2_run2	AM3_run2	AM4_run2	M1_run3	M2_run3	M3_run3	M4_run3	AM1_run3	AM2_run3	AM3_run3	AM4_run3
A1BG (alpha-1-B glycoprotein)	-0.403009300879832	0.00621177306647933	0.00621177306647933	0.868062907224514	FALSE	6.09555104270679	5.7404176172461	6.00582662461878	6.01974193933545	5.90084266225499	5.83755477169899	5.41412876610629	5.17718430221153	6.04973966269698	5.31777798993644	5.92632683520877	5.72127421597137	5.86697225030823	5.8109571587378	4.86684864744928	5.1852481149064	5.97417593740868	5.70873352435079	6.18959529049281	5.90275134200019	5.8061590506657	5.75073244039926	5.04067767573004	5.15849457094663
A2M (alpha-2-macroglobulin)	0.113667718018189	0.157464199228392	0.157464199228392	1	FALSE	7.03008221587521	6.89095733385392	6.96912746057068	7.04922778484384	7.27083725746706	7.53953882587712	6.78738022229634	6.58388458527832	7.05912810795169	6.97540090683707	6.81008315640559	7.11416918224613	7.28610489914061	7.63454244797897	6.88292422523068	6.63159615867888	7.04529006074904	6.76073990391606	7.01629573354505	7.13964343637748	7.34568023078636	7.53170115750621	6.97684475937224	6.75312312977726
AADAT (aminoadipate aminotransferase)	0.701153767973751	0.000132260285604451	0.000132260285604451	1	FALSE	4.66342432407265	4.7926887978667	4.51762844886693	NA	5.6988463251768	4.78098194027602	5.22230225007851	5.02361908563644	4.45218027729667	4.96003901290986	4.42818930058955	NA	5.43358377208802	4.94326498070093	5.33775746881989	4.67168400231556	3.99810521903664	4.36889403824595	4.00632495635043	4.0921313088877	5.25957380179243	4.98401963308582	5.31101259133759	4.88272618532471
AAK1 (AP2 associated kinase 1)	-0.0594614692852337	0.232680752002	0.232680752002	1	FALSE	4.45355050204935	4.79086585168577	4.5569259653399	4.90440220637628	4.35238424569452	4.45731849091101	4.55684628366013	4.52009532633723	4.87102549519671	4.94146318354574	4.94899323707826	4.71205095291191	4.9063903746177	4.77406487258916	4.92909977744603	4.33251460671219	4.19968804755407	4.58886451819015	4.07271465740671	4.70762417706108	4.38662473576475	4.48363522759323	4.64092743346811	4.69472978817911
AAMDC (adipogenesis associated Mth938 domain containing)	-0.0567012160554528	0.224380224946058	0.224380224946058	1	FALSE	5.09283746456149	5.31406566177118	5.477249894986	5.27813718897935	5.45871993216411	5.12927065093448	4.93178704836717	5.18104290115901	5.12146720882692	4.82225596883025	5.29008521859625	5.02760084258979	5.0453555955959	4.78001081903207	4.76372493884224	5.1101418772664	4.9086928382425	4.90998426161485	4.6649094418288	5.24717559748505	5.05128508492068	4.96993327469786	4.92699567304275	5.12577919962434
AARS1 (alanyl-tRNA synthetase 1)	-0.114397953541152	0.0469048020361742	0.0469048020361742	1	FALSE	5.79184271644685	5.62214555497223	5.7154925662553	5.85480107669479	5.77223142477878	5.39153059595918	5.69083051202103	5.50335191570862	5.67592881369186	5.90498738783933	5.67164720836516	5.79357599941339	5.8639359732669	5.71626936648748	5.80998029778293	5.62991901578715	5.86732075334321	5.87452895573087	5.80551689176995	5.8920290923675	5.70145479630925	5.58937400261426	5.79732431726998	5.63083935641103
AARSD1 (alanyl-tRNA synthetase domain containing 1)	-0.447932613762388	0.00890304587050649	0.00890304587050649	1	FALSE	5.02476291709895	5.49033907537247	5.18187777113901	5.3928737835747	5.06597721575105	4.56078219716778	5.2938155555392	4.97162631973834	5.09655704225857	5.4286884584021	5.12054686356649	4.78045709104953	4.83966235363439	4.72447019643927	4.92217405705506	4.62470335433897	5.09210593159183	4.48392538568453	4.79325084224409	5.36149116132113	4.64859774153023	4.42164745991204	3.59973435340934	4.19849415363908
AASS (aminoadipate-semialdehyde synthase)	0.52595847348136	0.041242032636717	0.041242032636717	1	FALSE	2.71084940402388	2.57029776456384	3.37469175209693	1.1369788119635	2.83534405084307	3.21699179855028	2.85686023258478	3.26883558547524	NA	NA	2.42661901026579	2.270633590039	3.44601796699818	2.47549998726495	1.93447498458466	3.24025173485765	2.97217980882904	2.78022819700014	3.3990069864724	2.08800247798694	NA	3.97764627572151	3.71221057016548	3.12384660481477
ABAT (4-aminobutyrate aminotransferase)	0.418370915234969	2.24508592028156e-05	2.24508592028156e-05	1	FALSE	6.26992146231501	6.1662615190539	6.10973873666213	6.18746886985498	6.52167581121005	6.80792158380811	6.34253874546824	6.5764631833352	6.34846083259355	6.33875064234632	6.13078058126536	6.16794795669788	6.57870478436817	6.94161107197369	6.60276566349913	6.64748720811378	6.26113962487044	6.38999177979007	6.16450271437122	6.06543875444947	6.5221263877485	6.96279191937525	6.51893006360531	6.59783803458452
ABCE1 (ATP binding cassette subfamily E member 1)	-0.208094054647113	0.0384002696731458	0.0384002696731458	1	FALSE	4.9968180560895	5.22327966353249	4.97264211284685	4.75310173020385	4.99893561986891	4.54220232227274	4.84411946708183	4.8692150378732	4.75117446759296	5.37242979233409	5.11194523064821	5.38248050640164	4.50458225899101	4.34339360848355	5.08638466040796	4.8341044040015	4.80986714482725	4.72853551037994	5.0913274776911	5.15982290983838	5.07018750821939	4.9746990853076	4.74279311683481	5.04567885727838
ABHD14B (abhydrolase domain containing 14B)	0.862696391887274	4.64665654900695e-07	4.64665654900695e-07	1	FALSE	6.23632423035369	6.07614218222273	5.91903253535383	5.89832929772746	6.84787166717461	6.98531826033926	7.01462309516963	6.75523477583649	6.43969959172008	6.29279647053071	5.70410283842226	5.5944828624364	6.69164582430093	6.60552100189261	7.27309622372627	6.74395921180383	6.21359224688544	5.8689015536667	5.83497914311519	5.58052540842211	6.76829020676596	6.96128761724567	6.79915208079804	6.56526509845057
ABLIM1 (actin binding LIM protein 1)	NA	1	NA	1	FALSE	NA	1.48350882937793	NA	1.58562598784962	NA	NA	NA	NA	NA	NA	NA	NA	NA	NA	NA	NA	NA	NA	NA	NA	NA	NA	NA	NA
ACAA1 (acetyl-CoA acyltransferase 1)	0.813088044951827	4.10602954718164e-06	4.10602954718164e-06	0.842544718300649	FALSE	6.32842002120705	5.74706240754045	6.29980329351456	6.43672653109873	6.7290360702142	7.18480593322978	6.87953424003161	7.45243894097973	6.30025187706596	5.99691519791482	6.27440704180413	6.52945398066839	6.68210974024622	6.98042523154384	6.95781015264376	7.45103797803919	6.32742509746537	5.82448783928345	6.34189326381303	6.43282080838682	6.79792086344944	7.02379870059217	6.83551990138694	7.62228614682781
ACAA2 (acetyl-CoA acyltransferase 2)	-0.186407799407172	0.0485000978623779	0.0485000978623779	1	FALSE	5.74344764645542	6.12417715700797	5.88923015239289	5.83615642239169	5.31037284265882	5.86420100495585	5.52953675133383	5.41878701105567	5.81759000351908	5.80607138316665	5.63971548932543	5.5916225743972	5.57136433376757	5.98728447971906	5.23764401876485	5.17401085364715	5.54631726642489	5.50775976143544	5.34992076110766	5.77228421844078	5.40748871975999	5.75560065841792	5.70808512889462	5.42302344020368
ACAD10 (acyl-CoA dehydrogenase family member 10)	0.183730340414787	0.117685153780379	0.117685153780379	1	FALSE	3.73757860930209	NA	4.35183324282245	3.5724289023149	4.16060561281752	4.07162539397377	3.87490513938539	4.66041526518371	4.22109598971689	NA	4.54977388859841	NA	3.95561968761786	4.03695163365385	4.09297696341622	4.92249282843748	3.79281371554115	3.77432321458246	4.09356017616234	3.79404149690568	4.25924988589386	3.66185218983692	4.18259696209488	4.17540483726113
ACAD11 (acyl-CoA dehydrogenase family member 11)	-0.221942939069319	0.259091962376957	0.259091962376957	1	FALSE	NA	NA	NA	NA	NA	NA	NA	NA	NA	NA	NA	3.99044665188779	3.28349512178146	NA	NA	4.4326120499901	NA	NA	NA	NA	3.58940396668385	NA	NA	NA
ACAD8 (acyl-CoA dehydrogenase family member 8)	0.0824109870267445	0.245797419704888	0.245797419704888	1	FALSE	4.17226347714632	NA	3.73608528166865	3.65785719334207	3.8043427300218	4.23910012269631	3.82863158168802	4.7062708330034	4.3934848462994	NA	4.42693561964834	4.10796399681084	4.50052164337954	4.02411574402303	4.7484827015205	4.80901306810329	4.52427058434136	5.28477321469253	4.26628432047104	4.42713681831555	4.45414956639375	4.31392059658442	4.76373556017067	4.3931141200195
ACAD9 (acyl-CoA dehydrogenase family member 9)	NA	1	NA	1	FALSE	NA	NA	NA	NA	NA	NA	NA	NA	NA	NA	NA	NA	NA	NA	NA	NA	NA	NA	NA	NA	NA	NA	NA	NA
ACADL (acyl-CoA dehydrogenase long chain)	0.13654813406183	0.0983983270534553	0.0983983270534553	0.77303272806283	FALSE	5.74578052664701	6.17118480565059	6.02364126153233	5.97601987772926	6.0390286957705	6.39178146507955	5.98467137112227	6.07111907828841	5.51700161811962	6.00925982313804	6.0229403383664	5.66309693735536	5.70673774204146	6.34341670586062	5.75170739907187	6.02898457440859	5.70788365309771	6.1420069588821	5.82195506470135	5.52771469883228	5.90419745722438	6.2004043023217	5.81187429168883	5.73314008991582
ACADM (acyl-CoA dehydrogenase medium chain)	0.37130850931303	0.000241412280407149	0.000241412280407149	0.846548635610499	FALSE	9.51960873523668	9.23692784864238	9.32421430663811	9.52506659207821	9.64975016657911	9.95880933283028	9.87438355782517	10.1743140298748	9.59200285322508	9.50706518139818	9.57136205820719	9.57176022663758	9.54899910444395	9.9249742782384	9.74877148910163	10.038288015097	9.55786189557027	9.49048188461209	9.40966247670709	9.63163180591764	9.52422238670199	9.98507343321979	9.83341669153554	10.1323454911792
ACADS (acyl-CoA dehydrogenase short chain)	-0.116184101306458	0.131135983868609	0.131135983868609	1	FALSE	5.95431730554219	6.12676228272056	6.12644016961434	5.92427569744595	5.59740006834612	5.23848117147476	5.71626113404907	5.79251701840166	5.76250296421108	5.92508558052475	5.57856742789454	5.98563476591816	5.65403161676912	5.59560808741162	5.41653239351964	5.68643609470376	5.62323185672822	5.38037274737049	5.47031885004651	5.70116088538475	5.60805222046695	6.04362666381339	5.77622508512916	6.0392897636388
ACADSB (acyl-CoA dehydrogenase short/branched chain)	0.582183975425674	5.6875022367865e-06	5.6875022367865e-06	1	FALSE	5.53183369402056	5.13703621161104	5.39081555147237	5.49262232857445	6.10133071169729	6.13627137881836	5.72807288221299	6.30227883334456	5.74410457096337	5.70854041575034	5.59075769324389	5.38388051511716	5.8256202879879	6.29017923989312	6.14025922478495	6.26062978977071	5.79516951012132	5.62480568899966	5.66392522428047	5.60567507425061	6.14431970505588	6.50583854218512	6.0464408566064	6.17413273115605
ACADVL (acyl-CoA dehydrogenase very long chain)	0.0715063035835667	0.239274851836701	0.239274851836701	1	FALSE	5.08193608171943	4.49848704163141	4.73727033130687	4.90619312443631	5.07603312358334	4.57007427395449	5.06833116130602	4.98960680805708	4.4705889235143	3.88932751337557	4.45713459431804	4.85319725477036	4.06000413676753	4.59290547379686	4.38988339902723	4.75941685914029	4.49807211547594	4.31053644176048	4.4643611389025	4.61058786390427	4.01853625839379	4.51653840738129	4.64826409593765	4.94617407077272
ACAT1 (acetyl-CoA acetyltransferase 1)	-0.02573762594655	0.264395404466723	0.264395404466723	1	FALSE	6.02878792667592	6.50662574235017	6.44968847143817	6.42006126826515	6.46918105797579	6.18069688486598	6.27195224734332	6.34759302370562	6.22792009259123	6.12708432392406	6.48877045287744	6.47245040387753	6.2556971075895	6.29069348327273	6.31788469126069	6.19444760200095	6.19122704610842	6.4820786619756	6.52302398141852	6.34989246138614	6.43430796382827	6.42733798892744	6.41152963064692	6.35743764011253
ACAT2 (acetyl-CoA acetyltransferase 2)	-0.267960598795928	0.0132906765013357	0.0132906765013357	1	FALSE	5.56761237273385	5.3150553423607	5.00877818814643	5.49256465038094	5.19428802546198	4.97747684938229	5.30697670145587	4.6403953447067	5.63036760956042	5.29584055091704	5.3102274056591	5.36074000261188	5.23289862838261	5.19411857919841	5.35994981094107	4.68974643849356	5.47762228653401	5.50014874154464	5.27981298520848	5.04300759169846	5.0249313118035	5.12011550879952	5.52658217949103	4.79877116368827
ACBD3 (acyl-CoA binding domain containing 3)	-0.636070560940704	0.00528154826568506	0.00528154826568506	1	FALSE	3.28256434884263	3.23368869440643	3.11722126893346	3.33955074621142	NA	2.71707207800134	2.78638935166429	1.38710331775172	3.52571811400169	3.71120854181093	3.6348487956614	3.65601577352879	3.13035763052911	3.18384535709198	3.46032319093225	2.72224304527957	3.42664047750446	3.35312564816774	4.09550251765867	3.46006102097734	3.35230655290634	2.58365867721857	3.7409383508171	2.2887867295229
ACBD5 (acyl-CoA binding domain containing 5)	-0.0913463729047415	0.287866033291483	0.287866033291483	1	FALSE	2.50822326304718	2.7222102513151	2.41884569205814	NA	NA	2.40032205565293	2.93605179133256	NA	NA	NA	NA	NA	3.19368659822602	2.59232546944148	NA	1.78874416885193	NA	NA	3.25600823082287	NA	3.21278098085108	3.26231889214025	NA	1.69357393475236
ACE (angiotensin I converting enzyme (peptidyl-dipeptidase A) 1)	-0.19495494426575	0.125066662321503	0.125066662321503	1	FALSE	4.47839590598428	4.05120676531269	4.33052971793573	4.14344240026461	3.87912739623834	2.89078324983569	4.52146538929567	4.28876458605301	4.60657251490405	4.64472154721798	4.41032753518382	4.58579181196553	NA	4.41914782771129	3.77251912681255	4.41681947919974	4.25539498199216	4.32334124369756	NA	4.43672819652929	4.43288593482448	4.49148756728368	4.28572771332989	4.72321996348011
ACLY (ATP citrate lyase)	0.0274150988060005	0.258678526481734	0.258678526481734	1	FALSE	5.48818720333395	5.01326571830251	5.31469652565629	5.31707971531301	5.35706633284034	5.42014887423074	5.14552258131369	5.21524758726523	5.4071147752158	5.12506831898018	5.12604362396022	5.53111941210593	5.3279962747608	5.39103216486398	5.43224122059725	5.12001179851921	5.29140095948369	5.12331027894981	5.1849110380141	5.27747153253286	5.37921199264477	5.28577579151488	5.19469382746014	5.25970184150932
ACMSD (aminocarboxymuconate semialdehyde decarboxylase)	0.307938193767061	0.00117328201871822	0.00117328201871822	1	FALSE	5.71744612177168	5.84324020233431	5.72332646657662	6.12918202475734	6.11621710247459	5.93048898343459	6.0117975105127	6.37451788104629	6.04561770521798	5.82763359590908	5.97840387170884	5.73713510087519	5.99041488291105	6.09594762104802	6.17800745968112	6.37637547816106	5.8387753259519	5.944746023632	5.57671561296567	5.98804157857824	5.96450953338891	6.31063459231733	6.49406193394798	6.20254897655992
ACO1 (aconitase 1)	0.131687185552836	0.0604494477339405	0.0604494477339405	1	FALSE	7.3569976921209	7.32002428520159	6.99471547959507	7.16046645183241	7.43466158436187	7.63676960773445	7.16201864735086	7.30686372340858	7.35585319907052	7.57525937845054	7.10350813046683	7.26749834444029	7.47941651354411	7.62798613768856	7.28090993014301	7.33820153933845	7.41597832553421	7.45041947339778	7.12310744947018	7.27731530048989	7.56886816334905	7.58820491820984	7.21592122539727	7.34156774617819
ACO2 (aconitase 2)	0.136275161084439	0.0201993939841722	0.0201993939841722	0.0606948652274882	FALSE	8.33354001770148	8.34167892849266	8.43616183931445	8.40558399196799	8.54619994753874	8.67038007492377	8.41747702784339	8.65565593613825	8.38365245818813	8.29353142460544	8.49370737030595	8.38208359014197	8.40860997218862	8.61437489388677	8.37960796692992	8.59303997757921	8.33891907524281	8.20316199468193	8.37019480144949	8.40575415922747	8.32671709858447	8.53506537337974	8.29997267308189	8.57617064225827
ACOT11 (acyl-CoA thioesterase 11)	-0.199612951287186	0.0907370082050331	0.0907370082050331	1	FALSE	5.89380388355537	6.04942384462984	NA	4.47837001748196	5.25089716606693	4.98437516305845	5.42904680749999	5.28898969549466	5.44417672161401	5.27811488144698	5.45075927143625	5.26608563286936	5.43612851725925	5.06240238137677	5.01731175053018	5.19066621481445	5.37408659039564	5.93149632658103	5.28704743245903	5.23024913459342	5.56241340016828	5.10345987232311	5.24604318671981	5.14230723331049
ACOT13 (acyl-CoA thioesterase 13)	0.579242353873668	0.00541532974780168	0.00541532974780168	1	FALSE	5.97083755274348	4.75281815588549	5.51550115840178	5.37587004548164	6.10914321933149	5.52643820450955	5.89845023280787	6.36800525073051	5.43840930058422	4.67379383859104	5.00594336640885	5.16322095454443	5.75504244997637	5.45388956352269	5.42363195171435	6.12263130907254	5.35350326390721	4.14385867649194	5.0917675249847	5.12227927818647	5.27872449656362	5.46271983628012	4.92571939464706	6.23431545353911
ACOT6 (acyl-CoA thioesterase 6)	2.16160991940531	0.00206108315764355	0.00206108315764355	0.407538388824379	TRUE	2.42339799091861	4.26986350469734	2.69038133502629	NA	5.12995062415814	6.05430150335943	2.27033158614113	6.14440128768869	NA	4.43132208831996	NA	NA	5.58508873101474	5.89034697497776	NA	6.14242364943897	NA	4.04194382997017	1.99178213126355	NA	5.32693276955969	5.97432280509404	NA	6.1791507296137
ACOT7 (acyl-CoA thioesterase 7)	NA	1	NA	1	FALSE	NA	NA	NA	NA	NA	NA	NA	NA	NA	NA	NA	NA	NA	NA	NA	NA	NA	NA	NA	NA	NA	NA	NA	NA
ACOX1 (acyl-CoA oxidase 1)	-0.0801253604802347	0.196574942824607	0.196574942824607	0.302671844223779	FALSE	4.95671185155133	5.27045045165528	5.1740388264448	4.80085849462542	4.9272327751257	5.18423664786958	4.75279140071385	5.26818733560149	5.06093798156046	5.18149617623746	5.03073775209622	4.96072483662883	4.38002981556649	5.17760690175841	4.75570479780807	5.15608105322673	4.75630278620554	5.29356912804642	5.10044368449944	4.7850482934589	4.63278586398604	5.17808118210536	4.69154533124627	5.30553283223929
ACOX2 (acyl-CoA oxidase 2)	0.0167358871532598	0.302671844223779	0.314865470981724	0.302671844223779	FALSE	4.61176846064602	5.10533445834785	5.05061487970295	4.91157654512337	5.21393046372921	5.20968339866035	4.5853051001113	5.54268522238964	4.74633964201419	5.35424409168635	4.86436941101018	5.11432121116035	4.87780313425916	4.94903060194944	4.5483009803242	5.33219949990184	4.72987357536923	5.14951952149003	5.04501478187944	5.31093990690954	5.01065901245894	4.9568976694799	4.57553622152066	5.39271582639399
ACP1 (acid phosphatase 1)	0.236391993956598	0.0750881913560238	0.0750881913560238	1	FALSE	4.88467117717218	4.46902635314198	4.96637047682052	4.94746044355039	5.32652656240106	5.05518263660302	4.84749588378871	4.39984100515107	4.3929905234199	3.97242614431831	4.86160804361678	5.08396218369776	4.84172158112846	4.5811825010383	4.99481955006882	4.94069767733654	5.08184662929806	4.576630970826	3.93773985486159	4.87236091566912	4.59971650331697	4.83806934608593	5.57310181385746	4.88544258309545
ACSF2 (acyl-CoA synthetase family member 2)	0.135563158086978	0.105999274834781	0.105999274834781	1	FALSE	4.59848431327342	4.70644214262643	4.89142890847802	4.99747307197096	4.96848248505029	5.05176361238597	5.10882132868922	5.02078664092199	4.41333005155635	4.76201920138117	5.19229281447077	5.1005109663386	4.63397168379784	5.0171290984794	4.93213678230966	5.02830392652438	4.99791560399903	4.30527745246935	4.89102054352235	4.98270158472874	4.5949426094399	4.98033611359585	5.32864979773979	4.80033047292464
ACSF3 (acyl-CoA synthetase family member 3)	0.781758615206308	0.0108228494894187	0.0108228494894187	1	FALSE	NA	NA	3.49381382858936	2.92834000004591	NA	NA	NA	NA	NA	NA	NA	NA	NA	3.93972494559769	NA	NA	NA	NA	3.54595601721131	NA	NA	4.12714624668414	4.24651449918368	NA
ACSM2B (acyl-CoA synthetase medium chain family member 2B)	0.45686943313571	0.000279610394117253	0.000279610394117253	1	FALSE	8.4110872267986	7.86244519203828	8.1942545318485	8.45760249940998	8.77843529409184	8.72472529647208	8.38079437247474	9.01150961577286	8.46462742926964	7.82495237802258	8.2885385186852	8.4561572504278	8.83128824001005	8.79768097779059	8.39797832625344	8.91891092888435	8.39002704479057	8.0469984549166	8.37717147946796	8.43436968686349	8.73163808593992	8.72688229341689	8.40228729753712	8.98853416152383
ACSM4 (acyl-CoA synthetase medium-chain family member 4)	0.16827350893765	0.0954843078670218	0.0954843078670218	0.0973779566590079	FALSE	5.67699793748218	6.5423385412362	5.79210049842089	6.00351903646864	6.0099316033673	6.37722615046083	6.05150479223745	6.27133789552931	5.46564149645838	6.1800085827939	6.05460757368629	5.86754810001763	5.86956053209953	6.24388801221353	6.06656283345944	6.07000283995564	5.49906454783964	6.48933580309635	5.44677894668848	6.12284662680268	5.91445689136763	6.19645950965342	6.09220320880196	5.99693552909702
ACSS1 (acyl-CoA synthetase short chain family member 1)	0.165568708909954	0.133764385437262	0.133764385437262	0.298568196799171	FALSE	4.95462440152411	5.63397458902189	4.81760790961021	5.32582531635406	5.5557946862257	5.27526411642861	4.81516038941578	5.3560346177478	4.58213445289789	5.63073744885772	5.20550199349824	5.42500604148493	5.69410572005265	5.38728326212409	4.70871697319782	5.61484527443568	4.9793257252607	5.23965007872167	4.71574514083969	5.12615929436893	5.61023940324543	5.51296953787364	4.611113348761	5.4815895698513
ACSS3 (acyl-CoA synthetase short chain family member 3)	0.307904482914303	0.0135507250852772	0.0135507250852772	1	FALSE	4.56222410416773	5.21538350501221	5.21697861038374	5.451174837901	5.48684628157796	5.45862479539055	5.38987651743406	5.46493940023876	5.38076407498511	5.01048894349247	5.59067985843955	5.48823862874968	5.53025181706345	5.74224071062028	5.84816971904785	5.96874742060513	5.0298901336938	5.12768279930074	5.65436966023951	5.83753206566005	5.52220957987175	5.68628480713744	5.74633157939014	5.41573838861986
ACTBL2 (actin beta like 2)	-0.27184586659449	0.0413476450782673	0.0413476450782673	0.0973779566590079	FALSE	7.30036171300365	7.23234417327852	7.62697931608818	7.37023404166983	7.13058085854061	6.98233195018088	7.78574669889791	7.44895049339341	8.19218429999359	7.02707662314038	7.77212979154016	7.48644086566472	7.27258313280605	7.26387010032484	7.7476894960782	7.26994950548771	8.04348121667951	7.25951731006928	7.42073502341902	7.53805697811929	7.14358729434393	6.83444576704565	7.39247198896724	6.73518366746583
ACTL6A (actin like 6A)	-0.117587104938329	0.215331457115899	0.215331457115899	1	FALSE	1.74665673615729	2.61387342743305	3.06056624540576	2.80403083592837	NA	NA	NA	2.68890320384441	3.15710678624045	3.11689202924754	2.92114494401499	2.66948490722094	2.91936868814072	2.67768187389186	3.01058114126254	2.84622049694775	3.02829508482884	2.495638886188	3.82415684372883	3.09802534334751	2.79354634811637	3.09035890092368	2.44416611771413	2.37279333701975
ACTN1 (actinin alpha 1)	-0.182177399294006	0.031144054433036	0.031144054433036	1	FALSE	5.32529286097044	5.15337570561308	5.48220938129288	5.33159774117267	5.31069275245947	4.85274297190405	5.12472928742186	5.04435477259352	5.15090487479649	4.88839744763467	5.62975294245713	5.32161427458677	5.30429199253339	4.81151213236716	5.13866295175983	5.24749084228685	5.21301281770103	5.23768990272803	5.42062724373674	5.46648029828577	5.37207800002181	5.00946810846606	5.25208634617006	4.96671654146357
ACTN4 (actinin alpha 4)	-0.13675294001595	0.131138475268305	0.131138475268305	1	FALSE	5.95337001454651	6.11576156678391	6.27402119204391	6.57838174945689	6.21166639925694	5.77564056633869	6.29090907918281	6.11302741227385	5.8758218298612	5.87176234680536	6.36660023413628	6.35026385106704	6.16320887603813	5.55063906013173	6.05272236473237	6.11789240248327	5.8608610212182	5.85184147086469	6.11761816891012	6.39367875311785	6.09579575286125	5.2518364724666	6.29840171588434	6.04720681697055
ACTR1A (actin related protein 1A)	-0.114083098105277	0.232680752002	0.232680752002	1	FALSE	3.24186763416053	4.11858398746073	4.02310450913988	3.45202868212033	NA	4.11552438167917	NA	3.72757198801982	NA	3.75371149369124	3.97841531270736	3.08755618908588	4.06252758552692	3.72008142210613	2.44343426033502	NA	3.85350668426303	NA	3.92544881144442	3.87817601242178	3.79629664205592	NA	3.54205989778489	3.52975849084606
ACTR2 (actin related protein 2)	0.9307908710783	0.000434038745498028	0.000434038745498028	1	FALSE	4.01964854619131	2.77954129687706	3.6085490610937	3.60316935737447	3.39913006873299	3.92539184009246	3.89449766772393	3.99383736893011	2.62940092033808	2.2954027165626	3.15133442969748	3.60556544753067	3.50320878441626	4.16645837172253	4.7580579450436	4.33002051583608	3.89363402540626	2.10354463772914	3.22895564384448	2.94083390140054	3.94349942421362	4.57457990444799	4.3907227072046	4.14966583862121
ACTR3 (actin related protein 3)	-0.276667453862073	0.000270742867431677	0.000270742867431677	0.928770088496237	FALSE	6.48153629237829	6.91467214759097	6.70138271049237	6.72876404837146	6.52633490925803	6.31013650008846	6.48044770967054	6.49639683496267	6.53553045055208	6.85345927598471	6.74852832105729	6.8532970779872	6.43326661517587	6.4480436008353	6.65457874917588	6.45435852207933	6.71438291065141	6.9181238156501	6.75480735021251	6.7826182437361	6.48900657777993	6.45301047267559	6.5650396078364	6.3564730987816
ACY1 (aminoacylase 1)	-0.0783915825973186	0.142755658136878	0.142755658136878	1	FALSE	10.1832755932244	10.5013495710801	10.5299673164412	10.2046811761156	10.2024789427369	10.1676815704403	10.4822230980655	10.3115780419704	10.2127517068548	10.6030049993287	10.5590998063853	10.3016448009224	10.2150475707233	10.3711232005096	10.5593388476065	10.3691610913492	10.2437333359728	10.5845867499596	10.6613060277244	10.3047391827787	10.2806663913116	10.1675310479823	10.5121577372801	10.3104537356444
ADCY3 (adenylate cyclase 3)	-0.460936030050136	0.00250847223590525	0.00250847223590525	1	FALSE	4.73088989272847	4.85289774367121	4.65793720178184	4.58297742999084	4.73369599108755	4.07253459972295	4.46585042656672	4.25698043598569	4.38515489688434	4.76418158536877	4.71751192589307	4.43650834307179	3.95481979221012	4.30181442161002	3.28654556391057	4.46708380330605	4.38674887890685	5.02370335222744	4.55147295146162	4.18379614059644	4.35415591784869	3.90871685294136	3.83729741566307	4.10305276112826
ADD1 (sterol regulatory element binding transcription factor 1)	0.227369222828774	0.0368753629259818	0.0368753629259818	1	FALSE	5.3915099746392	5.44626284774155	5.0153013049893	5.48032006235174	5.8788037999879	5.23980662508834	5.88290466694363	5.27794012717551	5.84075275094289	5.74866517101305	5.40053451410847	5.62696763867281	5.57126117142339	5.76487159073609	5.77608555936917	5.63042294588038	5.22544461242104	5.61808298181167	4.89372138352358	5.39950267045043	5.58425300122646	5.61711919285969	6.06867296008996	5.52335494583049
ADD3 (adducin 3)	-0.183980806206217	0.0806556300873493	0.0806556300873493	1	FALSE	4.44163618682601	3.96131771866508	4.35573517661538	4.8164358709681	4.21889738450802	4.02252761039822	4.0805553409195	4.32595480282005	4.81478111317915	4.29645740737124	4.52545503479603	4.78026809857638	4.45685213604438	4.39958811599485	4.71732547308646	4.71273883235938	4.63297775387329	4.48995390133131	4.33287975805316	4.97381329378014	4.41702209352523	3.92243574023315	4.80507572547495	4.13496838419649
ADH1C (alcohol dehydrogenase 1C (class I), gamma polypeptide)	0.130629378611861	0.0082213308419334	0.226605272187985	0.0082213308419334	FALSE	9.16011596886693	8.87946072253802	7.80101634594154	8.7605203677769	9.19802752034946	10.0069010781357	8.3737569487226	8.59730396612962	9.17667681986025	9.23277346293782	8.18452330220087	9.2583964336472	8.79180430559375	9.87109513022087	8.54089133138356	8.69511342821078	9.16564065461426	9.18262526545561	8.10290478761616	9.04116904484526	8.7617805827796	9.62934022572463	8.36216739606005	8.68519380633254
ADH5 (alcohol dehydrogenase 5 (class III), chi polypeptide)	0.141522541181248	0.0471302298602301	0.0471302298602301	1	FALSE	8.26333493599651	7.96181430143105	8.22628694504485	8.09670988436004	8.18802006203327	8.18129639490594	8.08795072912602	8.53115919037525	8.17554456076144	8.03539847101772	8.1630156061833	8.13703211171195	8.1339384938795	7.96675921701971	8.28039497103467	8.34790921453275	8.11747687672319	7.66101558336463	8.083617606681	8.17905316876135	8.14642611744526	8.22867922323424	8.19569208725586	8.51034484536955
ADHFE1 (alcohol dehydrogenase iron containing 1)	1.01329194087604	6.09808521828288e-06	6.09808521828288e-06	1	TRUE	6.10127397510011	5.02607853142626	5.76308485947781	6.10527787899007	6.69675892873904	6.89811158903299	6.79109775412575	6.86014341627819	6.2763366054543	4.7841636845341	5.71856438384237	5.85603702250908	6.43610019290718	7.0700243142241	6.94619278987226	6.89537533598471	6.26236926028134	5.26175645375611	5.94817330164676	5.94890682710702	6.39050088837624	6.78082188149813	6.64367584162262	6.80272314197658
ADI1 (acireductone dioxygenase 1)	-0.383803898017181	0.00990155907747955	0.00990155907747955	0.584186350950328	FALSE	4.36938272533894	5.32281868413397	4.61010353984604	4.44365969075949	4.34798448785006	4.18348651445939	3.90096338684281	4.39150653772388	4.78980227096883	4.48074981718447	4.3594438610421	4.47619372313898	3.55626999282486	4.62884940176104	4.22653164973626	4.6068389739336	3.93859631903888	4.84437560914248	4.72550668587654	4.6963110375573	3.83615642239169	4.32284391549605	4.01736075080483	4.43250515399739
ADK (adenosine kinase)	-0.160583754985943	0.153681280637736	0.153681280637736	1	FALSE	3.3965568332502	4.54647470572672	3.66049513188851	4.45018849700559	3.91562606355555	4.185335345509	4.17165519758119	3.36008329591333	3.4456737400048	4.4601331224644	4.31956013276019	NA	3.63722767150963	4.30664867622733	4.12387308487729	3.95176495046905	3.67288919285967	4.25435972210722	3.98447086769866	3.63120907480985	3.60477114574395	3.7181972070783	3.3031348606228	3.60050764534579
ADPRS (ADP-ribosylserine hydrolase)	-0.0735085289200059	0.21767716386436	0.21767716386436	1	FALSE	4.84696460961854	4.4627787200562	4.9094275070527	4.92714742286476	4.81296535698971	4.64288637281224	4.77498731021991	5.18709073118404	5.01933719203934	4.20909459685109	5.25770086412657	5.09703343455708	4.93388418142904	4.57408333801224	4.92587602488779	4.48784646364735	5.06825376165789	4.56693080847113	4.92404286099436	5.20946506310889	5.00991593205905	5.03405720741962	4.58758701926048	4.64489455643701
ADRM1 (ADRM1 26S proteasome ubiquitin receptor)	-0.425155384539434	0.0485000978623779	0.0485000978623779	1	FALSE	NA	NA	NA	NA	3.9819713511632	3.74669972660802	3.5438051759644	3.45768621378944	3.64718785079148	3.7105254423386	3.99833994598886	3.81051508255767	4.03389868208425	3.86453284514812	4.18030701996943	3.24174410236576	4.07244885006969	4.21109009068274	3.85372623913195	3.84013084698687	3.35997088833675	3.15235218340676	3.21790381686181	1.83320990265064
ADSL (adenylosuccinate lyase)	-0.305884506988165	0.00427318006070117	0.00427318006070117	1	FALSE	4.68107814247678	4.63359976681077	4.93906668741016	4.73230176561337	4.58411466830947	4.72797489485833	4.72104995846299	4.5491762786681	5.29527854136135	5.27882483533715	5.17375507720283	4.89776318677284	4.68243284122705	4.80376432994039	4.971764252167	4.76764420572386	5.20079073595612	5.04487056722051	5.17812501527445	5.04978757388104	4.64858048589177	4.24061199759965	4.75282885781522	4.98468504079556
ADSS2 (adenylosuccinate synthase 2)	-0.41479055903632	0.0086066793131462	0.0086066793131462	1	FALSE	5.19169687068129	5.06454230916078	5.59980277671754	5.15319733085508	3.69300737335719	4.91771816541802	5.45235162657769	4.8468041865099	5.13900691368138	5.19659917597214	5.49200056428562	5.39227963741383	4.95385188400846	4.86963949059261	5.47083617536765	4.96019196130876	5.42718040766199	5.42345043370641	5.54607953139249	5.31038738555245	4.69919624514824	5.21337839072506	4.7524863566818	5.12927477294975
AFM (afamin)	0.200727795248068	0.0832711505713802	0.0832711505713802	1	FALSE	3.42090004545458	4.06499491125953	3.88106745098666	4.10975336031106	4.71349237170197	4.49961631292225	4.00316144580158	3.95336768628403	4.08991334048516	NA	4.33711876635383	4.26563942325402	4.4589593866181	3.82562283181568	4.48042024221384	3.99702136870765	NA	3.75515464317727	NA	3.871961897355	4.15993590350321	3.94052385554365	4.30927806912404	3.79600585359028
AFP (alpha fetoprotein)	0.666883929857484	0.00301895069693883	0.00301895069693883	1	FALSE	7.13968436070369	NA	6.86219099832053	7.38739700848238	7.10832581117706	7.57644655468324	NA	7.53689215535354	NA	6.67663412940061	NA	NA	NA	7.52748482552452	7.89919376074998	NA	NA	6.69220399161585	NA	NA	NA	7.75690319477292	7.92429589067343	NA
AGL (amylo-alpha-1, 6-glucosidase, 4-alpha-glucanotransferase)	-0.0929181866364781	0.173133940979226	0.173133940979226	1	FALSE	3.9704211490388	4.58383796267694	4.53277824872874	4.4058698615002	4.47317646144774	4.15947580252364	4.40616928312445	4.33631195580021	4.12741867525797	4.33631909769577	4.28709546668488	4.62396633042109	4.35159299620928	4.17807719720577	4.61504545249424	4.26527935523136	4.5139644074389	4.85994967625165	4.15475331287238	4.68947808835962	4.18250956575738	4.32374474638863	4.79676904834181	3.88268217276467
AGMAT (agmatinase)	0.400327465895276	0.000401966859783985	0.000401966859783985	1	FALSE	5.41961978803302	4.99971143213407	5.18178635655418	5.55991697237292	5.58570469659984	5.4967052070933	5.83201400706174	5.70537527101158	5.16659093083428	5.52543624158836	4.8889477683815	5.58458674995959	5.55678805195705	5.67784082998044	5.98406521874813	5.95502213324162	5.32557350384052	5.53832397828686	5.35577040820991	5.61078863352202	5.79046970736972	5.63346608572074	5.86103726402165	5.88249388165474
AGRN (agrin)	0.304119535238517	0.0444334027513844	0.0444334027513844	1	FALSE	4.45963489316269	3.76230628900288	4.36876136603839	4.59803760774883	4.33741139140796	4.13157302262946	4.85481852684661	4.88628187279754	4.69495260424653	3.85912474804205	4.82044960193888	5.00945467161036	4.44253882117908	4.23945150767284	4.83149220096946	5.39362899190703	4.54908384265711	4.02171068226716	4.47717216636411	4.53694187367027	4.96505005462132	4.63912795197862	4.84614726835615	5.23954315924541
AGT (angiotensinogen)	-0.0415257397349876	0.0973779566590079	0.283739370657651	0.0973779566590079	FALSE	5.04246924243396	5.08725066461331	5.51607820047894	4.75427289004344	5.22055052175545	4.79653026889363	5.11202866465989	5.03443583633755	4.58801297794036	4.79252742986059	5.70498259633715	4.86579512140335	5.3539407510657	4.85477864047517	5.32293041967325	4.38706608507923	5.04395249965523	5.01409637026248	5.59620168535641	4.61919582697503	5.30709695868827	4.87663972389718	5.0709559896419	4.78957276837319
AGXT (alanine--glyoxylate aminotransferase)	0.420969334422447	0.0281062195266065	0.0281062195266065	1	FALSE	5.25109795632371	NA	4.47503947366722	4.98422019922673	NA	5.071342222354	5.63014333010959	4.86741219055179	5.0675139555286	4.10330459603846	NA	5.02275839757816	4.83614632107683	NA	5.22327966353249	4.9762123923023	NA	NA	NA	NA	5.74145350320692	5.31876512803357	5.40275968970285	5.3154032006256
AGXT2 (alanine--glyoxylate aminotransferase 2)	0.100154030136619	0.153681280637736	0.153681280637736	1	FALSE	7.27467167134752	6.91094847447332	7.45097201684285	7.23813719490864	7.1937618888887	7.34495273949798	7.22677823924598	7.65843286945903	7.08048712193704	6.90415891295764	7.27944343694911	7.09481666309815	6.92777796208234	7.249597036059	7.18859873561375	7.70769733194419	6.99804878859449	6.83391472295876	7.16510798514454	7.19413631287934	6.8200895891577	7.134087426781	6.8499992594661	7.32491858553504
AHCY (adenosylhomocysteinase)	0.333528130239836	0.000649504093918512	0.000649504093918512	1	FALSE	7.07029271561366	6.68672461774609	6.79462380740565	7.01118251999973	7.28422723878818	7.16200857354417	7.21462025803176	7.17849555157753	7.09892690816006	6.72616365270478	6.9708421532181	7.2791369557898	7.35878304818473	7.24766172934992	7.28973304516686	7.45692932490106	7.11493957462849	6.61922517802391	7.1906444880893	7.22985705715816	7.42159360514939	7.37189858774611	7.45354227141132	7.35540395756474
AHCYL1 (adenosylhomocysteinase like 1)	-0.475347602453839	0.142307280033085	0.142307280033085	1	FALSE	3.24683368791054	NA	NA	NA	NA	3.49464601356664	NA	NA	NA	NA	NA	NA	NA	NA	NA	NA	4.16820877693575	NA	NA	NA	NA	2.96970124637197	NA	NA
AHNAK (AHNAK nucleoprotein)	-0.342317126239114	1.75898119855084e-05	1.75898119855084e-05	1	FALSE	7.62351574149055	7.72511399855272	7.80789583128379	7.65084352613091	7.2055293623273	7.25014679666728	7.38038313797093	7.33294060762561	7.61024974015422	7.64954360991173	7.89322264317053	7.66043808469339	7.25118887102195	7.31370841247932	7.43980595598995	7.50101710309581	7.5136644396572	7.65206337618046	7.82946905211708	7.56017231351651	7.34738219131511	7.30188939582771	7.48660175863015	7.2577932490386
AHNAK2 (AHNAK nucleoprotein 2)	-1.07109155423764	0.000492815507010471	0.000492815507010471	1	TRUE	NA	NA	NA	NA	5.75620936685548	4.90002146703778	5.19508770080701	6.73996958200994	7.1356272104519	6.6833595990205	7.5056686664547	6.65067840835356	6.36575726667831	5.85447945753419	5.86896820561698	6.70232508687581	7.21950736876295	6.58941595213744	7.09152001489788	6.43268219618115	5.6101389837055	5.48352882166965	5.1946386766095	6.43846585813829
AHSA1 (activator of HSP90 ATPase activity 1)	-0.263749804806224	0.0194235145002609	0.0194235145002609	1	FALSE	4.86050598795403	4.7977393320275	5.42482805474321	5.31131419258796	4.87785710943224	4.96234079341018	4.94834854067765	4.3252568771668	5.45487337817945	5.17743947146176	4.82623322080227	5.32196416181255	5.29728681033737	5.11182424275994	4.98892549450741	4.70933475416317	5.48459897222595	5.26068811951799	5.31364856003774	5.15505297081088	5.29478246869807	4.79128272822203	5.03517519698771	4.88147374812406
AHSG (alpha 2-HS glycoprotein)	-0.125915795268419	0.0118312738062334	0.133069397139114	0.0118312738062334	FALSE	9.30302724548365	8.55080064499273	9.28399351645906	9.61473560629663	8.87656912820788	8.97945663559404	9.17347726860097	8.96743090235893	9.35998010960053	8.7065650861884	9.26973683115339	9.34343891452831	8.95301200006073	9.17625295025615	9.18035426686156	9.00516416059353	9.29877972629214	8.53505759489484	9.21759909936967	9.37380913975785	8.86724784655147	8.98831828658695	9.23689437405265	8.9423561520713
AIF1L (allograft inflammatory factor 1 like)	-0.707338245286012	0.000580957954765706	0.000580957954765706	1	FALSE	2.92488849541722	3.17480586894094	3.74996325816927	3.21664731512156	NA	NA	2.55816720526883	2.77744706991179	NA	3.7045732159951	3.42650630202183	3.21448387979581	2.20149272105542	NA	2.9099113198	NA	NA	3.66793752797892	3.42988372497476	3.41333682218187	3.33665472691258	NA	2.5628480763261	2.44822965114129
AIMP1 (aminoacyl tRNA synthetase complex interacting multifunctional protein 1)	-0.320824247544054	0.00259781733915756	0.00259781733915756	1	FALSE	4.94164158674665	5.08485939932384	4.96337239189166	4.94277252528042	4.90591404152611	4.63722767150963	4.5810981205709	4.59412451643025	5.0091769485699	4.57679420479195	4.79087106338601	4.63747693625008	4.67527397209719	4.10702662204353	4.3216250971129	4.25869227890361	4.78305323006573	4.74035554837783	4.66141898231448	4.62276639898627	4.47655018658169	4.55669916745739	4.65930808547388	4.13112848574908
AIMP2 (aminoacyl tRNA synthetase complex interacting multifunctional protein 2)	-0.23733575739324	0.132542750948704	0.132542750948704	0.333971122549047	FALSE	4.04045412134962	3.53894782092175	3.91134644410357	2.61533624995183	3.91635243355749	3.10657445578791	3.36462845819986	3.40924156703658	3.55651525110503	4.02266076135378	3.42502954752629	3.66679067089271	3.84559040884785	3.10723925865555	3.49566958269799	2.52161363001809	4.25557626494291	3.01787916084424	3.8702266088322	3.6187437453997	4.00010819807069	3.49349362958305	4.15108759336259	2.27987834268708
AK1 (adenylate kinase 1)	0.215629014199031	0.0271572933273346	0.0271572933273346	1	FALSE	7.49880134854239	8.200050144066	7.71936143856994	7.6194496937931	7.9865759027765	7.97315777925009	8.02897242279762	8.090578242301	7.53609176542362	8.37666806185767	7.81296022449665	7.61342851539473	7.95219958895244	8.08767498668722	8.07161788635265	7.98347819320554	7.54693303410565	8.11227268144979	7.82593823170387	7.41541221319103	7.89957444378675	7.88060594467385	7.9656919492247	7.94478818297446
AK2 (adenylate kinase 2)	0.411590487992366	0.00239991901597486	0.00239991901597486	1	FALSE	7.49906454783964	6.38114491144116	7.00547858822661	7.16817065999688	7.59993515173176	7.62699391272449	7.21496988692005	7.41712676644545	7.52821185049989	6.85413282638608	7.13275161697263	7.22866479481694	7.5041277582347	7.80055050545286	7.43289261429288	7.60390818075405	7.55556310918723	6.64204880392375	7.20964831124655	7.21084664797486	7.56248666937185	7.71546785549742	7.39899160045147	7.47736162254361
AK3 (adenylate kinase 3)	0.157800954985233	0.0786487248001579	0.0786487248001579	1	FALSE	5.43857564000249	5.00313445422928	5.342263161909	5.34949266850981	5.43060643092981	5.74170157381102	5.1276745461563	5.53856609850429	5.43775706505916	5.08248545351761	5.57402579792481	5.35018604400319	5.39050260803321	5.90048284306348	5.15668784461216	5.67676951056714	5.61489532155431	5.16161362488798	5.09017594979021	5.45536667809087	5.28523204479568	5.79075118951713	5.12567176339259	5.62893686591869
AK4 (adenylate kinase 4)	1.16217897833824	1.50442298474893e-06	1.50442298474893e-06	1	TRUE	6.39837773531862	5.22750620297056	5.13610933805777	6.13977848224867	7.06070673835151	7.27932270971912	6.95029343243923	7.07239525394811	6.4666613763013	5.91646709013429	5.34878125859263	6.3134980111011	7.22210900697431	7.25564235201939	7.06143060049775	7.22756781266839	6.66716832600218	6.30584287548322	5.84885825890947	6.27715347089333	7.37111448592553	7.18799532722078	7.08757952510105	7.21619292120679
AKAP12 (A-kinase anchoring protein 12)	-0.129888764062965	0.100456029431299	0.100456029431299	1	FALSE	5.35706633284034	4.9990032945229	5.07070702931552	5.24090960446099	5.09239774354696	5.11706746681553	5.36354256882507	4.86283321607135	5.30637526488556	5.25249135251372	5.11150712290655	5.21420642102877	5.06623991191703	5.27133229233327	4.88772996294862	4.61578704673035	4.78687860070243	5.2515221759076	4.81897834497545	5.0480486859004	4.98780289659802	4.84003514565619	5.22948025491412	4.56478055484811
AKAP17A (A-kinase anchoring protein 17A)	-0.0568260961089877	0.233914750537544	0.233914750537544	1	FALSE	NA	NA	NA	NA	NA	NA	NA	7.76938827410395	7.96034373497822	8.40771813775218	8.00261814320247	8.11593838995383	8.24224045303116	8.20622318418939	8.3699811415239	8.04037740352981	8.21118745626496	8.143827051877	7.97669012998544	8.17495563433594	8.17748432076798	7.90367099806873	NA	7.82930413426323
AKAP9 (A-kinase anchoring protein 9)	-0.48284231457355	0.00241334989478672	0.00241334989478672	1	FALSE	NA	NA	NA	NA	5.99284092618568	6.03530278637882	5.95424750188332	NA	NA	6.55492646420218	6.75195906710721	6.37168953559252	6.18409181122077	NA	6.42486667637334	6.01776827951254	NA	NA	6.50689545005027	NA	5.96066229189548	5.93842224386599	NA	NA
AKR1A1 (aldo-keto reductase family 1 member A1)	0.591553688806981	4.58165863317058e-05	4.58165863317058e-05	1	FALSE	8.24365004189697	7.82759676134206	7.89762767427955	8.20365633232852	8.81296343230695	8.90273385924138	9.01363532816477	8.96574100316163	8.57849723519705	8.77539628844333	8.5547768502179	8.71961470568395	8.95771440384393	9.1021069384113	9.20603510348286	9.09093544753411	8.72606485419343	8.42035186376389	8.4780577008179	8.7977393320275	9.12851767035361	9.11730543747491	9.04166188919636	8.98232339270401
AKR1B1 (aldo-keto reductase family 1 member B)	-0.281095543681912	0.0639865479900579	0.0639865479900579	0.189289027361814	FALSE	6.82432235099862	6.39283772965452	7.25801947282124	5.93603011249535	6.66199181454016	6.34588599102998	6.23291205544822	6.03486937647957	6.64876741098291	6.09283535083874	7.15841782099799	5.76361341017238	6.412749352203	6.25943256833674	5.81219784652119	5.99079833310437	6.5480204026301	6.14628863717507	6.70358524589702	5.79758112173233	6.31125060720815	6.22027964543067	5.82549563493166	5.78930931697963
AKR1C3 (aldo-keto reductase family 1 member C3)	-0.0391962250619418	0.287696173918117	0.287696173918117	1	FALSE	6.11335461757088	6.28901552547919	5.72709815629682	5.79831755976539	5.1421969356806	6.16074274384508	6.24814959545453	6.21738971417034	6.25752550506309	6.38722466201514	6.02229234700642	6.03026544285767	5.45996925023651	6.52296593717992	6.38642470489699	5.90395894804546	6.19616833075339	6.28497119557861	5.85837146490503	5.92787749571936	5.68980792836979	6.57391525394906	5.96651814122161	6.15008844921779
AKR7A2 (aldo-keto reductase family 7 member A2)	0.447579171370275	4.10602954718164e-06	4.10602954718164e-06	0.214532626925657	FALSE	8.61169248881881	8.91604066491769	8.70458151539887	8.80197989948585	9.16859941750607	9.30298385001128	9.12218866810313	9.17272751801285	8.71303589486194	8.98647351136121	8.74914203191969	8.90096640482807	9.14561122826763	9.41326192036851	9.28710978426972	9.17032819839672	8.47928311538365	8.94208925815862	8.78483765917534	8.76190355272586	9.15596927464554	9.47265835031869	9.14377349248018	9.16776435109858
ALAD (aminolevulinate dehydratase)	-0.238195302118156	0.00533931235641939	0.00533931235641939	1	FALSE	5.62322307589651	5.29031012208469	5.38837554601491	5.62820783586419	5.28016944458108	5.12428263644804	5.20995237381963	5.37700571823935	5.576630970826	5.45943489748594	5.26850925127732	5.64510214011698	5.58682778108708	5.29493314583961	5.34316261437236	5.32764784758543	5.65006084395541	5.56296588031062	5.28520984669837	5.51198978962648	5.25952107625297	5.22774492589548	5.18183405184286	4.81859495877566
ALB (albumin)	0.10984527320925	0.168003690496887	0.168003690496887	0.199882742413258	FALSE	12.0676461107976	11.9434671904896	11.7491152084858	11.6219465428173	12.1695868301611	12.3523165958175	11.7672533869158	11.4447250358353	12.0681871086333	12.0000105665754	11.7497060467564	11.6556782944559	12.1388317439172	12.4506983487322	11.9281741303969	11.5764418305994	12.1294569027427	11.9456742687541	11.8060339939363	11.7012068129138	12.1954767913121	12.4389035843588	11.8604507389087	11.4334133089141
ALDH16A1 (aldehyde dehydrogenase 16 family member A1)	-0.229418950533549	0.0424082215580626	0.0424082215580626	0.630177660723886	FALSE	5.33089537194129	5.03546115751278	5.21328117289887	4.91853412219121	4.99665086646993	5.16263301658105	5.16711301492811	4.93991296421364	5.73096595186008	5.58631439372112	5.33753627427436	5.19230465191997	5.03601531961391	4.87430024713634	5.58789600181553	5.01022484930963	5.448451690438	5.61893457632981	5.7696791880286	5.09849956677246	5.49813915009085	4.96956495837191	5.54263570161076	4.74274462134431
ALDH1A1 (aldehyde dehydrogenase 1 family member A1)	0.206881451051501	0.00086213362780845	0.00472375543412662	0.00086213362780845	FALSE	7.79911969379956	8.01162422153276	7.69700228955138	7.91602871841884	8.0329328424842	8.1105302896225	8.16606263040816	8.04348121667951	7.84782156837817	7.9825943548279	7.7412107841603	7.9313462155719	7.85057442194896	8.02124096116825	8.09447889181273	8.09144596516688	7.77458282803984	7.94366937194034	7.53036731844997	7.89141918684608	7.84584754411479	8.20651136419462	8.18304478524712	7.90321305128734
ALDH1B1 (aldehyde dehydrogenase 1 family member B1)	0.103698078707566	0.166030929144253	0.166030929144253	1	FALSE	5.93466982106754	5.90749399683133	6.63321758034636	5.86772846917294	5.98769149815881	5.9220217831794	6.28785087162586	6.367994770598	5.74741425523003	6.06914360700634	6.37760618676937	5.66929044156749	5.98621067346132	5.62685961809954	6.34191994232981	6.41405263653981	5.97613676464086	5.97265589697447	6.39441124542997	5.85524972782988	5.98147366779297	6.08398132445247	6.29646842026845	6.35286973085093
ALDH1L1 (aldehyde dehydrogenase 1 family member L1)	-0.00637427515974598	0.328106567327735	0.328106567327735	1	FALSE	8.34516126535907	8.58947887413523	8.05479422300314	8.07247028796083	8.42445185957122	8.44046640227564	8.17512035831556	7.95692205630636	8.23131239648235	8.62441897206297	8.00630924581566	8.0927729946244	8.37790025575007	8.35696689073655	8.14840031434523	7.93443983573477	8.26986537433425	8.50895150303534	7.99909239464268	8.00483281447338	8.36928761886032	8.45014312229719	8.19315570724535	7.89571462257409
ALDH2 (aldehyde dehydrogenase 2 family member)	0.32995142053172	4.20658978029486e-05	4.20658978029486e-05	0.00086213362780845	FALSE	8.85020872017816	8.69503336657341	8.82544220889604	8.72094191953861	9.02609181434133	9.2251399408598	8.86761543223735	9.10169734442309	8.70774909023394	8.79224369072842	8.75660302172335	8.65296683526226	8.9433118724514	9.2897837560634	8.90707693168402	9.12729794621465	8.69940240825254	8.66561305857685	8.87831459059403	8.6828366157226	8.99482011564871	9.2501159966559	9.01524498555648	9.13857643652473
ALDH4A1 (aldehyde dehydrogenase 4 family member A1)	0.203697751758769	0.0252172350223466	0.0252172350223466	0.459688035226333	FALSE	8.62732229800369	8.1976049642249	8.55941150828808	8.27859813410626	8.86568378850124	8.71649368235439	8.17831627170145	8.6011839359471	8.60759293432693	8.37424399164239	8.64035702095662	8.33434480366044	8.81653571048101	8.84998987991688	8.38960552860774	8.74175684460215	8.65626753479429	8.27761287075669	8.65920031836625	8.32158992360616	8.88854844147928	8.82446238078286	8.43799752803139	8.66794533143246
ALDH5A1 (aldehyde dehydrogenase 5 family member A1)	0.639344192158225	0.000107445972803314	0.000107445972803314	0.842544718300649	FALSE	5.65908540549602	5.21401986412756	4.91018579219479	5.12646495009908	5.90035724745284	5.98702065224674	5.22508594171914	6.24214516084958	5.54224566606535	5.48962642252314	5.26253463584145	5.25196898663859	5.93829520277991	6.15522099498593	5.68067879765192	6.45645627297019	5.49340075857666	5.17024556472346	5.0490556659594	5.34171895202843	5.92176954421325	6.08190839465788	5.39074333978047	6.20300142086477
ALDH6A1 (aldehyde dehydrogenase 6 family member A1)	0.422476234212084	1.64120746618533e-05	1.64120746618533e-05	1	FALSE	9.29530058507674	9.11733920742293	9.52419299710724	9.18980232539471	9.62922910351899	9.85782085952806	9.53163293543606	9.73009986304588	9.24830949231471	9.02288653509584	9.38468231546259	9.14024439576089	9.58178620477029	9.79833408641162	9.54983471387244	9.77043595056521	9.21104870832041	9.14340362332437	9.40911297840657	9.04672841219723	9.48433352321277	9.74394406938243	9.4185652495081	9.70674982717739
ALDH7A1 (aldehyde dehydrogenase 7 family member A1)	-0.00389891770895856	0.330825960684674	0.330825960684674	1	FALSE	6.07589411532776	5.92733234638178	6.00304897758531	6.00878266921292	6.05581385683939	6.06206341216948	5.93029973254145	5.94479755154992	6.07058038645795	5.5983294710211	5.99535335882097	5.93620683265044	5.94092784153711	5.90489348581565	5.59731067114316	5.78711637017961	5.88932021152978	5.56827537178828	5.61302473473053	5.75699656920754	5.89031778800494	5.80607654022582	5.92837506092594	5.54836572127438
ALDH8A1 (aldehyde dehydrogenase 8 family member A1)	0.231023520676446	0.0213472948775362	0.0213472948775362	1	FALSE	6.74307058745983	6.0623505695844	6.54170067793418	6.33587980533201	6.68637446094366	6.64171219532884	6.52866195327717	6.87730254099799	6.90840463067207	6.48265147984814	6.67752233652023	6.37372824284841	6.55231404711273	6.86666075081999	6.60151379126693	6.95808865848008	6.7008974237623	6.17441041358138	6.80029164017115	6.23268569678153	6.51179059812426	6.8120489175958	6.81933608019819	6.95007175846735
ALDH9A1 (aldehyde dehydrogenase 9 family member A1)	0.0357303172390509	0.224380224946058	0.224380224946058	1	FALSE	10.1403441052308	10.3070299985116	10.1175262266698	10.1672801423145	10.3561328032936	10.4149494414743	10.2534575147077	10.2333680219565	10.1546915513047	10.3437520203536	10.153539365322	10.0672192177757	10.2275798455054	10.3787283580308	9.99592257488009	10.2459566993679	10.1167987933752	10.3478206526604	10.124431535471	10.2011192212257	10.0950936820752	10.2750303346157	10.1303517610609	10.0637456001156
ALDOA (aldolase, fructose-bisphosphate A)	0.414163376898869	0.0042356065537212	0.0042356065537212	0.571488300201503	FALSE	7.43389418449086	6.38155679406909	7.12902536982563	7.32526947160017	7.48137967750484	7.45554093707273	7.67407924966434	7.23231538951414	7.3880086722147	6.56958071077156	7.11928354240569	7.31812700055033	7.47178899993618	7.37099247622054	7.76080642342386	7.30438326710722	7.35900276689807	6.52909317004035	6.93163578580566	7.40739524271035	7.52043010632117	7.52393826220379	7.84164611123607	7.22453233396399
ALDOB (aldolase, fructose-bisphosphate B)	0.238839764350909	0.00244284432805429	0.00244284432805429	1	FALSE	11.3204621131665	11.1637188532825	11.0472807182705	11.2046934013605	11.2191382622791	11.3837960777867	11.4047264690407	11.2747566872627	11.0585938478339	11.0596418930574	10.913300834734	11.211882212345	11.1421006736821	11.4154935526965	11.5411062978341	11.3292581697762	11.1090340144847	10.9743787370976	10.7954471545888	11.2004204875329	11.2040820121744	11.3818024831688	11.4985700125443	11.1301007417199
ALDOC (aldolase, fructose-bisphosphate C)	-0.00988856490153707	0.328322835155341	0.328322835155341	0.922902813140485	FALSE	5.87583411398188	5.46493940023876	5.78138069802719	5.97890261500418	5.71202343091081	5.53605600949341	6.15985115908427	5.58255600301406	5.82293659659707	5.04982241737919	5.83714853189768	5.73623414272447	5.63167763678756	5.6768287358329	6.05557962176291	5.51455784411352	5.34976156795267	5.31121245463503	5.79113944049924	5.5878480088666	5.26221138410618	5.87784729591461	6.11643337956436	4.34287470840092
ALYREF (Aly/REF export factor)	0.731886594143288	0.0328015238334939	0.0328015238334939	1	FALSE	3.41513668115357	3.41234797436691	1.10796232347003	2.58805856606665	4.63946371690372	4.27523803905976	3.72700555031056	2.78699357105694	3.66005010393212	4.25187812108937	NA	3.84098683965802	4.35651007301676	4.36252599636274	4.43784693134466	4.20353007208615	4.14094221737709	NA	NA	4.00430362608929	4.44476644083308	4.4851434128081	4.61885531116216	3.0069819523789
AMBP (alpha-1-microglobulin/bikunin precursor)	0.380001509203381	0.0085854368508295	0.0085854368508295	0.868062907224514	FALSE	5.90208564192788	5.65623892777207	6.05633207522717	5.78740373152968	6.36772051340145	6.29183559050286	6.47310825682469	6.04714354790534	5.87223531069471	6.08188709655664	6.31519304628666	5.61989715368617	6.09052954970132	6.19329865106882	6.45473193442541	5.66086303210939	5.13843359824473	5.70069216768456	5.8563981373917	5.27273241444117	6.07910499303918	6.23176646918443	6.40537806274397	5.52406681097687
AMDHD2 (amidohydrolase domain containing 2)	0.868122838189196	0.00157997048278732	0.00157997048278732	1	FALSE	2.85228455035763	1.91226279518399	2.71420154914726	3.91358836511289	4.20246473965879	3.73940529151093	4.25016575019362	4.04030506584863	2.9306994958852	1.85375218431797	2.58509233743227	3.47667978781796	3.17384060749788	2.98384001155733	3.00981115379577	3.90182265400515	2.8667220671468	NA	3.2310713823013	3.1742530001778	4.03884877276792	3.65198160672741	4.4414768397706	3.35871976298842
ANK3 (ankyrin 3)	-0.272620998016067	0.00980133846174798	0.00980133846174798	0.531061788611383	FALSE	4.51222688651396	4.94056613844787	4.70385928860066	4.57098502414417	4.47008127375565	4.19634737338668	4.43086731913387	4.16523664786119	4.75788732421943	3.957598916534	4.31431949075447	4.40531168259745	4.33476847718471	4.08413231483641	4.64188701045314	4.1927622921527	4.73900556471004	4.79496164771075	4.49973748161513	4.64651982976429	4.24752502131883	4.08179125120998	4.50296065653248	4.22316766159377
ANKFY1 (ankyrin repeat and FYVE domain containing 1)	0.0500126887439137	0.259053510836622	0.259053510836622	1	FALSE	5.32096477440358	4.78106589843596	5.21938152011291	5.11683881173965	4.82399895756126	5.54986012113896	4.97168609207655	5.46292264805851	5.19437077105587	4.55336664767932	5.1313960475048	5.37730424828552	4.62169439692102	4.94011505690052	4.85921919144409	4.85360648607281	4.95342356354655	4.77444446119918	4.93058596489628	5.37501162009012	5.0807599785143	5.42052956144418	5.31469652565629	5.42921757808821
ANP32A (acidic nuclear phosphoprotein 32 family member A)	-0.085978932263431	0.116279274419856	0.168003690496887	0.116279274419856	FALSE	6.57642387893988	6.65274460811684	6.85805561535504	6.75071368473541	6.73706477604093	6.31946981337383	6.88315645962236	6.46184611125726	7.07088302296239	6.43412444731579	7.00042823652705	6.24671020064776	6.66658618476912	6.58104839405576	6.73759212875896	6.50185787996548	6.8252513854735	6.65379092738325	7.13026165657895	6.61928241085179	6.60222970410286	6.74410726266155	6.87586605220615	6.67609812091222
ANP32B (acidic nuclear phosphoprotein 32 family member B)	-0.392419003336372	0.00474712171784307	0.00474712171784307	1	FALSE	3.66889065578352	NA	3.66732447027863	3.43736092100771	3.25802286590796	3.00450678547735	2.97565769736559	2.90248847541054	3.59803165074068	3.26657667888045	4.11948898519966	3.66255872296744	3.3250409554952	3.43205075764545	3.34172962478378	3.71093313738954	4.04488367823976	3.8656615208898	4.03701315414393	3.58949984752466	3.57688488234874	3.77745127823436	3.59293536460999	3.07395044692001
ANP32E (acidic nuclear phosphoprotein 32 family member E)	-0.0216969550708299	0.320062020863107	0.320062020863107	1	FALSE	4.98981113939639	4.73727033130687	4.53997145552586	4.95904213375931	5.3118445671359	4.23202368163624	5.14050055850844	NA	5.19115201793431	4.66205734800643	5.21323450601523	4.75211165294091	4.65937659547591	5.3945758763491	4.53878645466232	4.85129930014129	5.48933098570654	3.73232347594625	4.53546824155634	4.92819974800458	5.00667952005968	4.77389086109264	3.98236389764603	NA
ANPEP (alanyl aminopeptidase, membrane)	-0.922215335609496	0.144094392186463	0.144094392186463	1	FALSE	1.18886929715336	3.42914726323522	NA	2.632321733839	NA	NA	NA	1.73756995678321	NA	2.5427607383049	NA	NA	NA	NA	NA	NA	NA	3.50582742943105	NA	NA	NA	NA	NA	NA
ANXA1 (annexin A1)	-0.188301227646458	0.0222030594276737	0.0222030594276737	0.855422515167136	FALSE	6.10457988440502	6.38391852110067	5.94608983181899	5.76285903758487	5.7872809568652	5.92932232970885	5.94725236281553	5.7431325396317	6.02105769515554	6.42949545563873	6.12621712609571	5.84033985676695	5.92725411240197	5.90279233522453	6.1500742287586	5.82250582456275	6.08776195730006	6.34226849628395	6.17651626273298	5.79626029670285	5.86694258658784	5.85500049442443	6.0027227701681	5.82346914867932
ANXA11 (annexin A11)	0.411061948139226	0.101958337744518	0.101958337744518	1	FALSE	5.69491082885508	5.54684199729591	NA	3.63592847912958	5.68693187053179	5.91744846420348	5.0829877965234	4.91874400135231	5.95126373015921	5.62192292317707	4.24016928920841	3.83853835694505	5.770556863602	6.00263501903273	4.69209795644208	4.51806297565252	5.7630290714742	5.42304697856978	4.10900945531847	4.15466421337316	5.62051310091448	5.97882484070008	4.70222533498016	4.9282518702876
ANXA2 (annexin A2)	-0.064537579367123	0.259283608061678	0.259283608061678	1	FALSE	4.75887877565452	5.0262246367662	4.46566108494142	4.28244721863092	5.13976415980098	5.30453294490848	4.62898934186817	4.39704308839846	4.95846223604052	5.31781416076102	4.9493901893606	4.6706590814004	4.7755457571882	5.17269152018263	4.60318122901386	4.2117987619576	5.07456109482088	5.51379706468404	4.55927153760481	4.71819172612024	5.02427978110387	5.41670802919038	4.54926254693523	4.29711069383224
ANXA4 (annexin A4)	0.124997231913003	0.265348093710893	0.265348093710893	1	FALSE	5.98897773993592	5.6948161334891	4.49595733071978	4.29120570123504	5.87557366822478	6.06986324941886	4.51103152130651	4.34867150742413	6.0052629880912	6.0556468597967	4.48052364638826	4.48681732707634	5.89866789040943	6.34375068813236	4.78841426633025	4.45754832869348	5.79463680272654	5.98488779240774	4.12835939652873	4.4438983434094	5.86036941343094	6.21788598529557	4.5531638705095	4.42601645558499
ANXA5 (annexin A5)	-0.139128537250576	0.0633629228444098	0.0633629228444098	1	FALSE	7.43722773891291	7.33260948334946	7.55660567957486	7.37728862905879	7.48692349074144	7.05078463644021	7.17637264370329	7.43209921113192	7.48184785698027	7.32624970083746	7.52018649478119	7.38775025438767	7.43287591556389	7.04988121387416	7.08210645194175	7.4979555955188	7.43480334184017	7.24915138667788	7.695798991598	7.28548544886761	7.33931557241328	6.99265514938683	7.19236186488862	7.68213081425516
ANXA6 (annexin A6)	0.0873750402728547	0.263632720021076	0.263632720021076	1	FALSE	7.62773085088047	7.45144192457434	6.47351743620489	6.11277101486844	7.21235533099587	7.24026662037553	6.48544775897769	7.02103547951136	7.55228483994351	7.54272236185832	6.49355127064914	5.65809149124373	7.12196859134809	7.12746820219942	6.43318648029115	6.86447094045597	7.42180396390561	7.51464305167844	6.57829116593669	5.92655455949741	6.99370832309852	7.13752401643168	6.71486368308623	7.04960898774376
ANXA7 (annexin A7)	0.215858463780714	0.0159600512708469	0.0159600512708469	1	FALSE	6.08267704563668	5.68189617292248	5.91852935185541	5.49185950829338	5.95720653882696	6.04891403375577	5.75505847811068	6.02807844635959	5.67675540895502	5.48789790121009	5.77594075421754	5.76182777789028	5.64161827763104	5.73724328623457	5.80395801650589	6.23230003793832	5.90038864738056	5.58320916236596	5.69586300728254	5.31402214374672	5.94595644341533	6.03799053850797	5.94142562216583	5.83141872767329
AOC1 (amine oxidase copper containing 1)	-0.0384777222774457	0.232680752002	0.232680752002	1	FALSE	6.5236199763213	6.81212595171804	6.74897102398335	6.72683121703249	6.6292094285317	6.41351623218107	6.77757752220378	6.40790334492271	6.40574224817261	6.68883775985889	6.77639355108241	6.71829312047387	6.61289060739044	6.44677398507759	6.7325134274242	6.50427556614913	6.38369219797391	6.52898850245459	6.43751073616985	6.61126092243988	6.6044983741207	6.41800774389567	6.77053836390327	6.58282994455157
AOX1 (aldehyde oxidase 1)	-0.0021571668272852	0.339104692226269	0.339104692226269	1	FALSE	2.88562512135549	2.81490720796521	1.36451640421605	2.20443185632291	2.42882578025773	NA	NA	NA	2.27876686267476	3.00299948879242	NA	2.04014897946522	1.5231152787116	NA	NA	2.83482041482894	3.28229597315137	2.52075412450452	3.2636759618967	NA	NA	3.30729736513571	2.43232608546348	2.85554526284563
AP1B1 (adaptor related protein complex 1 subunit beta 1)	-0.413698534035265	0.000245466156960163	0.000245466156960163	1	FALSE	4.91122658528592	5.21058757981911	5.18233873035479	5.20284866332934	4.89754055238328	4.56507312894165	4.82215907435155	4.55099298432851	4.8553867878523	5.46163332655044	5.23515645454616	5.1835301837089	4.66631917314614	4.59640446687009	4.95870814113726	4.37549823969789	5.07518603467853	4.87211954740743	4.95665145557106	5.34429235666211	4.88710604844109	4.81541147692866	4.95062238050184	4.44073963061495
AP1G1 (adaptor related protein complex 1 subunit gamma 1)	-0.089197855415478	0.24044023835144	0.24044023835144	1	FALSE	NA	NA	NA	3.53403669379724	NA	3.30208942991777	NA	3.67931118873496	3.45221323066205	3.5076804883828	3.90604396614893	3.7320303588828	3.81998488772827	3.62934496189076	4.40013484767614	NA	4.21516603047024	NA	3.76065741546661	4.01356052051877	3.14763395477943	3.33075915873154	4.26094398989967	3.51357917427279
AP1S1 (adaptor related protein complex 1 subunit sigma 1)	-0.0754854538675093	0.298405322316386	0.298405322316386	1	FALSE	NA	3.39851455239658	2.97649378405259	2.98767740223303	NA	NA	2.83483659175922	2.81998897378019	NA	2.50044005942036	NA	NA	NA	NA	NA	NA	NA	2.3849505190222	1.63619537304226	NA	NA	NA	2.69653694788103	1.93621013122087
AP2A2 (adaptor related protein complex 2 subunit alpha 2)	0.19071884676222	0.174797494365079	0.174797494365079	1	FALSE	3.70171538421581	3.63172128388155	3.22059927409315	4.10908469910186	3.98265595595785	NA	3.84642311011813	4.1306426314088	3.23016457788425	3.47264373006415	3.66668843145387	3.41916131443477	3.43557525868393	4.00063104105022	3.87570143994299	3.58251987497303	3.5978290978269	3.57273205447066	NA	1.78145204305276	3.36644811668281	2.70015337024828	3.06979667071346	3.51115173508463
AP2B1 (adaptor related protein complex 2 subunit beta 1)	-0.117235632057293	0.178278795269173	0.178278795269173	1	FALSE	4.34725461389838	4.62043978765172	4.69756255866736	4.99920178852979	4.8874082907255	3.81234419272945	4.73299633427023	4.45646448700053	4.52175431898801	4.48222874611038	4.70570149684579	5.20201800598418	3.85724453523543	4.75779134113757	4.68011052504036	4.79542929602632	4.4264190812659	4.79141818716404	4.69403326608513	4.83718638515903	4.59763843380873	4.31799861786144	5.05058440843052	4.97238018939611
AP3B1 (adaptor related protein complex 3 subunit beta 1)	0.186942338546098	0.0221195440816362	0.0221195440816362	1	FALSE	5.49823490842362	5.39398243089311	5.10463020161487	5.28231747470107	5.7435903645067	5.63457874849506	5.63965761449703	5.49764749056803	5.35329505810698	5.31222588038576	5.12252363815545	5.1532297642697	5.35074828246748	5.41167367924836	5.48131831858937	5.48775001327387	5.50766463324956	5.56110308503593	4.96411209800911	5.40078040766179	5.20771328426575	5.48878169779679	5.6737118784422	5.28023627090949
AP3D1 (adaptor related protein complex 3 subunit delta 1)	-0.180864156149861	0.100254379507551	0.100254379507551	1	FALSE	3.24732601203122	3.53480866123175	3.48283537876173	4.02710095821664	3.54214659262587	NA	3.54173784275644	3.56934525961792	4.16385292195891	3.1685842752595	3.30952692117823	3.76945439605627	3.1420343334258	3.79140776769696	3.56987990614808	3.4553601018681	4.19271495679107	4.24032959586712	3.6588170018966	3.53720908027135	3.67122542606018	3.33123226516325	3.76798312758651	3.26632180562947
APEH (acylaminoacyl-peptide hydrolase)	-0.160236227827014	0.0319462798234384	0.0319462798234384	1	FALSE	5.87579234754481	5.4962258437698	5.91122898255986	5.73336789971403	5.35854043985515	5.17340331053267	5.55902980761883	5.61128453282772	5.67004434586631	5.64452832906748	5.72514399927194	5.50033679810706	5.4963632775419	5.50449327710845	5.58853775407468	5.71647241843224	5.57706924247324	5.32590444835315	5.88514236968997	5.74338032171915	5.39140686361777	5.59205332518029	5.55692290074129	5.61682228668163
APEX1 (apurinic/apyrimidinic endodeoxyribonuclease 1)	-0.0954978995314082	0.192985207674426	0.192985207674426	1	FALSE	4.23360433905648	4.02615379966136	4.45473522397254	4.11384216166232	4.399410383578	4.11097286869754	3.500763818583	3.83000173483992	4.17810907609433	NA	3.68388730406144	4.15261340467436	4.10682567675897	4.40331544775635	NA	3.62412429581774	3.97014501401501	NA	4.28677028069222	4.1416698416945	3.80776706176642	4.28728758759697	4.37245068818818	3.87228703171443
API5 (apoptosis inhibitor 5)	-0.576915712950546	6.47627429613315e-05	6.47627429613315e-05	1	FALSE	5.7250103549041	5.75967783726179	5.49117968150158	5.22799900690047	5.18936203181409	4.96667040430712	4.86769387957569	5.11106888208291	5.45959555194136	5.20527520322468	5.31843615704342	5.4352485365223	4.95592185824123	4.69872411090461	4.85487336880684	4.11267511469936	5.10752467822133	5.37115457257655	5.26930250419996	5.24517998170004	4.97446506890793	4.51782998480927	4.73238317767716	4.71092762876483
APIP (APAF1 interacting protein)	-0.138021005835513	0.158623180925002	0.158623180925002	1	FALSE	4.65649065010186	5.11185761974255	4.85779193994247	5.00757227553235	5.45310598038788	4.96386711236344	4.52816495671717	4.48523359614454	5.36431678649651	5.59056908628518	5.37559554392619	5.13401142156608	5.15566019466648	5.32927431775082	5.16021431440777	5.1019945741999	4.94541106078359	5.08291543585708	5.20748684136596	4.97853886971045	5.23543987061826	5.49313812544369	4.49586781526299	4.25434460332116
APOA1 (apolipoprotein A1)	0.307045281958893	0.0471906167634002	0.0471906167634002	0.459688035226333	FALSE	8.48780788427173	7.43622848111601	7.86893364573085	8.53971716564286	8.32161247082453	8.80042431443047	8.19355985663973	8.29079759985022	8.38913225145283	7.37854630300616	7.8318139192683	8.54001564157481	8.14734231792751	8.79469852890222	8.06268299625346	8.26378092005495	8.32084566764572	7.38535337807368	7.80591795222344	8.45965292419727	8.09772666263252	8.84091321907586	7.99205460951579	8.32291510160312
APOA2 (apolipoprotein A2)	-0.0078363190439115	0.334651863639236	0.334651863639236	1	FALSE	5.64438988821173	3.80895130801648	5.04654344468382	5.79343033806295	4.89454617162023	5.23956607122882	4.70666868217975	5.17334334174792	5.61563110816688	3.65727414074358	5.00662118012238	5.749282176252	5.22371214112541	5.41981526922927	4.67575948660015	4.72144922200388	5.77143136436548	3.73836793331653	5.11189933988498	6.03701974546941	4.96432469334293	5.33174103982848	5.2638344288784	5.27204559098403
APOA4 (apolipoprotein A4)	-0.192162338956536	0.158177461007605	0.158177461007605	1	FALSE	3.81096743796759	2.71990406027885	4.22707100955659	3.89934000325902	3.19486241841557	3.30874675004689	4.16641819988994	3.83431681716638	4.05124157455226	4.38536200707121	4.31714485366341	4.2557952847873	3.32905181863336	3.40932304300887	4.67843253379615	4.42850422562661	4.32065796431193	3.53804145333366	4.51645015989978	4.16145239027809	3.46900029595865	3.77191726253877	4.18343093350275	4.12347583289732
APOC3 (apolipoprotein C3)	-0.401525497046371	0.0204799275230529	0.0204799275230529	1	FALSE	4.93215568443206	5.40152807638059	5.11824342848262	5.77454461376267	4.24186305909749	5.06995130040716	4.32394645542167	4.80522537594566	4.88187014467919	4.44404416726333	4.71606354143296	5.17140700988816	4.46677066464546	4.99850693999192	4.61095985612012	4.21404707184487	4.66722794672037	4.11978775886682	4.95197937294912	5.37867807846314	4.61093033643226	4.87576532155883	4.66763103169281	3.85362644560632
APOE (apolipoprotein E)	-0.405732327470205	0.00606612253256203	0.00606612253256203	1	FALSE	5.46954414205448	5.35544272116974	5.93068057467413	5.45391260364389	5.03759746799458	5.16538539982492	5.43611185594303	5.07711479166242	5.11072654426834	5.30340815603232	5.38011295803495	5.007513971686	4.95905604844073	5.14248695953016	5.30103153120334	4.95004375512149	5.15543757559374	5.32837693403267	5.22761016780951	5.51237228666237	4.09094655916735	4.64289792208748	5.12500630696597	4.4386721080782
APPL1 (adaptor protein, phosphotyrosine interacting with PH domain and leucine zipper 1)	-0.279889122761003	0.00808487383581527	0.00808487383581527	1	FALSE	4.32740713224729	4.47703613119808	4.41285602879239	4.4232218229819	4.18537499403941	4.00339535161052	3.89757927387559	4.35869163534339	4.34282494105105	3.9256861678643	4.02161297510916	4.33133976771849	4.10395077116523	3.93874685360351	4.10385008758358	4.04360698009683	4.28660026792933	4.49948875593459	4.19059115746756	4.20822850462022	4.18066506310899	3.2987242909633	4.04250426312896	3.93113461526301
APPL2 (adaptor protein, phosphotyrosine interacting with PH domain and leucine zipper 2)	-0.0173709297607307	0.331152993385258	0.331152993385258	1	FALSE	4.75401093226452	4.49181462394895	4.86740724814813	4.73659946384483	NA	4.37086174008529	3.07998390729519	4.82814918112429	NA	NA	4.44742711710395	5.08714880874254	4.63038217195566	4.61940714120015	3.99108188455684	4.81494001130628	3.29138990783556	4.96732541368907	2.14157993047203	NA	NA	3.67600782620062	NA	4.61755121447867
APRT (adenine phosphoribosyltransferase)	0.650191347751062	0.000151340613321909	0.000151340613321909	0.927158899786174	FALSE	4.31391334294217	3.65385110349435	4.41265960229595	4.04567012142845	4.92347249052718	4.96764358556711	4.76133846910067	4.70520383465087	4.67715866067034	NA	4.54155200907051	3.59544398458948	4.36181747757759	4.89053424400419	4.64027386214872	4.82047513134887	4.27895860951398	3.69183562541865	4.17267152099994	3.57064507799186	4.54155200907051	4.750354600724	4.63610834784357	4.84464174781203
ARCN1 (archain 1)	0.0416457102487314	0.252659821750451	0.252659821750451	1	FALSE	5.6459696319298	5.35192509124975	5.75375427443557	5.80273864904607	5.65341262005733	5.55315158006799	5.88375765078937	5.66190633163198	5.67673848683854	5.8015208367862	5.7576340217211	5.96562038519578	5.85594984330384	5.84077037184552	6.00915454922074	5.83838455835769	5.89480079032527	6.29806256771902	5.38405326152053	5.85084191940785	5.57886325635858	5.88398975107189	6.12071688144982	5.80335104500549
ARF4 (ADP ribosylation factor 4)	-0.389364653327036	0.00489023622011758	0.00489023622011758	1	FALSE	NA	NA	NA	NA	6.17936573840347	5.90121687559925	6.07035497760054	5.67636332894947	6.17572618108376	6.5580441092322	6.7197584321076	6.27144808729584	6.14207028726125	6.07355034525927	6.46129444303925	6.04172704157115	6.37469522930421	6.37880290726796	6.56526966884184	6.32935146669058	6.21741104183066	5.87921318610168	6.33662438067295	5.40807663652261
ARF5 (ADP ribosylation factor 5)	-0.636082707483807	0.00983728487101687	0.00983728487101687	1	FALSE	NA	NA	NA	NA	4.06476216220023	3.64961545906341	4.38120722056382	3.93058596489628	4.42447873390836	4.59137423599067	4.46785983323879	4.91309046143556	2.92464150739355	3.95493143215066	4.28549099736392	3.79384387385943	4.69836851959799	4.31615298472016	4.14532692737975	3.24591697047287	3.57776717965382	2.82850769630506	3.87580954563592	3.30369747122445
ARF6 (ADP ribosylation factor 6)	-0.157965941424069	0.179159945191835	0.179159945191835	1	FALSE	4.27326223952854	3.93545974780529	4.04881161411526	4.39115592934412	4.44496516828289	3.74924462695265	4.27703999333782	4.78750037657548	4.45081534691373	NA	4.68302266506368	4.43031203887125	3.67022851071938	4.39147216812035	4.73125928524039	4.24529028777388	4.48722906980423	NA	4.60587949101898	3.80490025342809	3.49630894482473	NA	4.62104377783726	3.2699547401529
ARFIP1 (ADP ribosylation factor interacting protein 1)	-0.111813470774437	0.0981027828984509	0.0981027828984509	1	FALSE	4.96685494408082	5.00840621109976	4.96808153351714	5.24355865086382	4.87278936800624	4.70315054616075	4.97619405868781	4.84636293095902	4.98577819522261	4.84566065522672	4.75949675541606	4.9218694932298	4.82473221803387	4.9272896738278	5.22987243475139	4.95188148837907	4.95856895472098	5.25464694894322	5.00959799161951	4.99175311224451	4.44785025493639	5.0114822208528	5.12396410638543	4.65694249591114
ARHGAP1 (Rho GTPase activating protein 1)	0.243433646808186	0.0291736564079383	0.0291736564079383	1	FALSE	6.37644841258701	6.24164000717884	6.10192526106985	6.22474454322918	6.38699023777396	6.36713688829171	6.93063090531437	6.12290873171492	6.44360665147561	6.00114018009863	6.20818167400863	6.38048703985963	6.20768790881254	6.4771915989122	6.92287573674585	6.2833625085029	6.44178721830844	6.03203911284096	5.7847866313365	6.12672099018739	6.305713394937	6.24895411917149	6.92146013431638	6.10979931938558
ARHGDIA (Rho GDP dissociation inhibitor alpha)	0.0782087508205229	0.0973779566590079	0.158177461007605	0.0973779566590079	FALSE	8.61599003583412	8.23379221468612	8.41353061786572	8.70386205644324	8.54023267620067	8.34443351226484	8.63258449753276	8.47717135666893	8.44443930895836	7.89552681307168	8.50901486597978	8.48386010520182	8.65498681494526	8.53189216214165	8.6819446498584	8.33733199596494	8.66472104173548	8.26325980932474	8.36128586004707	8.54908384265712	8.45255425378993	8.32712145521892	8.52855569167346	8.56806251539176
ARHGDIB (Rho GDP dissociation inhibitor beta)	0.0110041603289467	0.320062020863107	0.320062020863107	1	FALSE	6.40127548280312	6.83742609941961	6.93485849960284	6.29724278322661	6.44917176133396	6.10211638920765	6.56368287325789	6.54096182841596	6.42827306395889	6.4748351142111	6.74262606994879	6.39889073247257	6.37136893011075	6.53784427402133	6.89991274440004	6.72841034327994	6.21650142797723	6.61810501214107	6.54502623366273	6.19688043470705	6.50303223626326	6.23942477486738	6.65975334234416	6.62831138057665
ARHGEF16 (Rho guanine nucleotide exchange factor 16)	-0.342573600377175	0.185926773822987	0.185926773822987	1	FALSE	4.38241825224835	3.83569168869103	2.40336317159467	NA	NA	NA	3.90406977539646	3.23098380064124	NA	NA	NA	NA	2.23018456446277	3.84743574936252	4.0815867598531	2.57325575129972	NA	3.27969117473346	NA	3.58561156746049	1.97290582631134	NA	NA	3.39783033722024
ARIH1 (ariadne RBR E3 ubiquitin protein ligase 1)	-0.336752534311059	0.0317097691538156	0.0317097691538156	1	FALSE	4.09025218224867	4.13954316687179	4.19177581777836	4.03914716939755	4.12039341559244	3.5994844320161	3.93624217408397	3.39926681448587	4.48107285682775	3.76423998322067	4.43858561975773	3.95197005089524	NA	3.87673302768205	3.19345005749338	3.3784283884465	3.56111836363048	3.0939910949721	4.3657695124696	3.90510054369612	3.84208378166646	3.35137391295321	3.95382395394117	NA
ARL1 (ADP ribosylation factor like GTPase 1)	NA	1	NA	1	FALSE	NA	NA	NA	NA	NA	NA	NA	NA	NA	NA	NA	NA	NA	NA	NA	NA	NA	NA	NA	NA	NA	NA	NA	NA
ARL3 (ADP ribosylation factor like GTPase 3)	-0.0593639454217206	0.265348093710893	0.265348093710893	1	FALSE	5.23063342082316	5.49807530767109	5.32970845109062	5.1951428344955	5.30982374117431	4.57066329142368	5.33272583297176	4.87064583276585	4.85658737530124	5.28346993360488	5.26109448069329	4.53439160109401	5.42247522391801	4.84345127475082	5.11975456484805	4.09062481629339	4.67571432935238	5.64036642121597	4.64407546275662	4.85600464227639	5.07227304734529	5.27669392469588	5.43572525938147	4.94804010574598
ARL8B (ADP ribosylation factor like GTPase 8B)	-0.00378589330937852	0.334396850097871	0.334396850097871	1	FALSE	4.64472154721798	4.80817908377147	4.25322537325841	4.85993974016431	4.58431314183605	4.42448545241443	NA	4.78099768280319	4.61698691547612	4.73703772711494	4.90932189142725	4.96571041678496	4.09798153509548	4.71580553255915	4.92948330356481	4.94754460251445	4.78255534329323	4.84042798434542	4.90007461734549	5.04061192803757	5.20486063230975	4.76110971350489	5.06293766097033	5.02772910357504
ARPC1A (actin related protein 2/3 complex subunit 1A)	-0.124504891020665	0.10875640192085	0.10875640192085	1	FALSE	4.95136398815284	4.50988582438094	4.52225038934817	4.57239251977513	4.7444571406685	4.50322150777284	4.32485379723617	4.60132212776048	4.93775868371564	4.2686215305464	4.53689837023683	4.93990826404686	4.45146170680553	4.42252904578113	4.77259302266103	4.96420915628705	4.87682141517552	4.81699897779938	4.61388521131717	5.08078129326123	4.52101931898394	4.7767093717322	4.67470921481827	4.37642236500101
ARPC1B (actin related protein 2/3 complex subunit 1B)	-0.225416333015245	0.0391081063555231	0.0391081063555231	1	FALSE	4.20603363782263	4.37572063972005	4.87242494536934	4.4936345259013	4.61227582036368	4.10620591921417	4.45198254129602	4.0135069245963	4.72335104309778	4.39132093213677	4.61733375037851	4.33360978358862	3.99673220438065	4.06576185534639	4.51049992979711	4.08274516114786	4.43718112227496	4.77666200304195	4.27819295630125	4.41419643345968	4.28446971460969	3.93012228727953	4.96086381521813	4.19949960366036
ARPC2 (actin related protein 2/3 complex subunit 2)	-0.249339449117902	0.0604494477339405	0.0604494477339405	1	FALSE	6.76930892376067	6.78476569631639	6.80973597915909	6.89835348555455	6.53568596130672	6.49321019417279	6.48736575527488	6.51411594639304	6.4010382093662	6.27442940674191	6.89948985623685	6.4210296923846	5.23307125255861	5.83744628406548	6.53142045174727	6.76918989006193	6.25278273534362	6.56061255617138	6.58723145744959	6.88931534361205	6.70382053824703	6.50848411535681	6.49735369192445	6.44485587157306
ARPC3 (actin related protein 2/3 complex subunit 3)	-0.489059086267255	0.000468343856057746	0.000468343856057746	1	FALSE	5.15397958366474	5.0521071842081	5.15453460427778	5.22371214112541	4.31422521663098	4.82094479188069	5.1201486945147	4.86351231684512	5.17037377009464	5.52295024914699	5.48369326388025	5.08710636667392	5.03274885217043	4.58499856764634	5.08562010711452	5.03397354344106	5.17765872148394	5.29969158367457	5.68247497949903	5.39198075465641	4.60145882061735	4.27232185276999	5.21198171393207	4.58961968961547
ARPIN (actin related protein 2/3 complex inhibitor)	-0.54353061843786	0.0633629228444098	0.0633629228444098	1	FALSE	NA	4.42985695113365	3.67614326614886	NA	3.61805067005334	NA	NA	NA	NA	NA	4.26144807227917	NA	NA	NA	NA	NA	NA	NA	NA	NA	3.53985361944539	NA	NA	NA
ARRB1 (arrestin beta 1)	NA	1	NA	1	FALSE	NA	NA	NA	NA	NA	NA	NA	NA	NA	NA	NA	NA	3.14669269000007	NA	NA	NA	NA	NA	NA	NA	NA	NA	NA	NA
ARSB (arylsulfatase B)	-0.991360135415762	0.0221526841446498	0.0221526841446498	1	FALSE	NA	NA	NA	NA	4.85349670370232	2.82531550495909	NA	3.27908494040342	NA	3.77938580619894	4.60773864963022	4.13656874805317	2.67211527065973	2.97284518567107	NA	4.78483373402105	3.26749984260409	5.15917302446801	3.91569298134865	4.614703955552	NA	1.93323647381459	2.88066985435412	2.77999926662929
AS3MT (arsenite methyltransferase)	0.173390827030096	0.101111777856118	0.101111777856118	1	FALSE	5.1854265355	4.04252177315768	4.90119032172279	5.32167199378796	5.35200986922366	5.17745143141308	5.18488724137502	5.26643050708146	5.51374970000261	NA	5.17453824939255	5.06924244484053	5.15636425430018	5.40746152706114	5.36268378732519	5.25524767281983	5.18716993073396	5.35459673315726	5.33703310876718	5.27008036641994	5.38888178199414	5.00086085171765	5.68128901943728	5.3277268796843
ASL (argininosuccinate lyase)	0.275273095380445	0.000321276714645851	0.000321276714645851	1	FALSE	7.37042586738464	6.97189987286353	6.96897775980763	7.17288749750302	7.50889605817603	7.4728045447158	7.4574137138634	7.46101279810857	7.39837602502304	7.41549672167538	7.29165880724229	7.31677931708858	7.60146624920591	7.68728469191784	7.48902906385044	7.59345088367865	7.35129263167153	7.18451834326752	7.30554195210933	7.26315650376287	7.55589282686783	7.53901918870288	7.48014392282384	7.4678745020535
ASPA (aspartoacylase)	0.192885989028909	0.00717105561802357	0.00717105561802357	0.77303272806283	FALSE	6.95677689054876	6.8686003471972	6.76056693884051	7.08954052260411	7.01759904659409	7.28171679361771	7.09026065227318	7.11903448160863	6.99894013161127	6.96611895109177	6.7758670296478	6.8095430668046	6.99026283597933	7.07773435461479	7.00912318954764	7.2187327413859	7.13006598175308	6.66411301703097	6.82509870856061	7.06265062039931	7.1282212149541	7.25013731981074	6.89418720416628	7.14550423988451
ASPDH (aspartate dehydrogenase domain containing)	0.0204866612089668	0.314865470981724	0.314865470981724	1	FALSE	4.68114562645781	4.52365604179605	4.50455683615601	3.91851981113649	4.25340692902094	4.84439067490639	4.50987949203574	4.73672933350889	4.93009389401215	3.84613222092491	5.1158281380504	4.45584666140559	4.69432863251726	4.36025891522004	5.0670104984258	4.50249609730223	4.7161733184496	5.17960658982592	4.72414818761432	4.56297503565786	4.21598915414672	4.64952349150802	5.137536311901	4.43297276550168
ASPSCR1 (ASPSCR1 tether for SLC2A4, UBX domain containing)	0.188537475923549	0.0830845924328778	0.0830845924328778	0.584186350950328	FALSE	4.56691863475402	3.90861118527621	4.4494557271723	4.37686684600455	4.65568383926506	4.28813704646158	4.96071093803352	4.76109907282692	4.63831716281133	3.72727790389102	4.62180573474717	4.98889369201587	4.54207228308114	4.72657512683151	4.81054078837042	4.78466101665875	4.39923262926276	4.17233549327182	4.56240729423335	4.36320612759339	4.38218996403368	4.1268242193044	4.69033328045023	4.30895056679914
ASRGL1 (asparaginase and isoaspartyl peptidase 1)	-0.11168108842784	0.0421338785814365	0.0421338785814365	1	FALSE	7.11618798577476	7.18836135914622	7.25980916016485	7.2252556464986	6.9000093871493	7.2245033939183	6.86421091173853	6.94924309625241	7.19659720893476	7.16274377663714	7.13409769744888	7.17195736850118	7.01650746276469	7.25580283660272	7.12296255380972	7.01235636539623	7.11329418396347	6.96713401564475	7.18444891641083	7.11479385626743	6.91778975904161	7.1837743101617	7.06720845978444	6.98013957763916
ASS1 (argininosuccinate synthase 1)	0.303810167160354	0.00111796478783964	0.00111796478783964	1	FALSE	11.4281560032994	11.4644232232592	11.189985123879	11.3387698036935	11.7722485829308	11.7927984267192	11.68556790164	11.5468221304488	11.5627098885382	11.8428570835485	11.43023299441	11.6047755926801	11.9045179671182	12.0194343584272	11.9551667489879	11.6474404376265	11.5564581556351	11.6771161906035	11.4231106563319	11.5565156342885	11.9697678317307	12.0027341605491	11.8570479164872	11.5672858934252
ATG3 (autophagy related 3)	0.538147891473255	0.0194393445155136	0.0194393445155136	1	FALSE	1.82046083493494	NA	2.81291916389481	3.37423268715287	3.20124961404206	3.34620521607924	3.60198169983264	2.69335313610082	3.78583299520004	NA	3.39224872137915	3.66203455409493	3.53096964878385	3.32486819488736	4.24313589201192	3.78122330681783	3.02330148941135	NA	2.84783259026266	2.5763165422516	3.89225500784799	3.60516242366465	3.99064632658157	3.64029700247226
ATIC (5-aminoimidazole-4-carboxamide ribonucleotide formyltransferase/IMP cyclohydrolase)	-0.0265530242654965	0.253676831409272	0.253676831409272	0.630177660723886	FALSE	6.4458508285719	6.14724563533901	6.19083804193209	6.10283866688564	6.40261133770513	6.1841493508084	6.36440083942908	6.20358879915479	6.35085787576765	6.32151506431409	6.32273037089152	6.19072546785642	6.29750875989353	6.26598627880637	6.09459289846277	5.96709019806274	6.40566567475746	6.12475616478226	6.27979998762966	6.19722455786567	6.15206170174061	6.25567633847996	6.35975483043157	6.21399071243246
ATL1 (atlastin GTPase 1)	-0.570899428337491	0.0438835756324744	0.0438835756324744	1	FALSE	NA	NA	6.06299592539141	NA	NA	5.8444333603831	4.96525789349158	5.22486220945958	5.89495596444855	6.18410371615132	NA	5.90790012884172	5.88967065844761	NA	NA	NA	NA	6.81512707860541	NA	5.44664993925934	NA	NA	NA	NA
ATOX1 (antioxidant 1 copper chaperone)	0.345080528276407	0.00399371504245653	0.00399371504245653	1	FALSE	6.78138594410513	6.19033040160109	6.83057224815722	6.97567603779733	7.39233459761749	6.94607579151515	7.00678048745334	6.98137319711209	7.1602849173286	6.54949667766032	6.92449186908043	6.99041034442869	7.03861176676445	7.21413452174686	7.05962567106209	6.87952198737617	6.68692066843966	6.10391721075207	6.59191274704846	6.87038938082632	7.13687835708477	7.07571445404868	7.04812717713421	7.01757677762688
ATP1A1 (ATPase Na+/K+ transporting subunit alpha 1)	-0.212797555790407	0.0442914094691638	0.0442914094691638	1	FALSE	6.49652466560592	6.88221506786627	7.07715752868504	7.26894896184552	6.54593285712506	6.46588470127357	6.75698323037259	7.01979085714107	6.74495489773828	6.79877634690891	7.36126831157432	7.24498217037655	6.79969607369154	6.30469903258411	6.6083805093443	7.21807398093919	6.81017315168512	6.83411704851769	7.08328784173446	7.15955855080199	6.86008132294889	6.71782719566701	6.89604171623439	7.01500239653347
ATP1B1 (ATPase Na+/K+ transporting subunit beta 1)	-0.147533629927733	0.128761280745937	0.128761280745937	1	FALSE	5.18169891109611	5.63181730284046	5.80548077796189	6.08809494264145	5.44938639183451	4.92467000816975	5.40312453661466	5.71955036635971	5.31853377164753	5.24985108941091	5.51093977247299	5.66410163634798	5.27045418940571	5.01618428463146	5.69282609364805	5.78420295383037	5.4050835839442	5.29555773687224	5.99077337790844	5.97132052249855	5.25536476595226	5.32412652894449	5.78371332018768	5.7192464269313
ATP5F1A (ATP synthase F1 subunit alpha)	0.415081596708233	0.00776740077508015	0.00776740077508015	1	FALSE	6.05534968738671	5.50774073630006	5.72855455659537	6.08870768930716	5.72559120875096	6.12389377208795	6.56472721463459	6.09587168895297	5.96669808677804	4.90475382534769	5.58370861466873	5.71038217077593	5.71904102619751	6.31459683850971	6.10105751499477	5.91420093383845	5.81914955789987	4.81554468929416	5.46470747014039	5.92272353691712	5.77279093932409	6.04138975040956	6.17813099242159	5.99770790178788
ATP5F1B (ATP synthase F1 subunit beta)	0.145462102957947	0.0675364449756103	0.0675364449756103	1	FALSE	6.11797133884966	5.67949698949486	5.75003027641347	5.96628971645793	6.01695310694696	6.2039293690189	6.20652601587743	5.84024165112349	6.20259794924148	6.08562223143494	5.82007426747192	5.68530946207926	5.94903760775505	5.99840313518222	6.23275284076896	5.86180156108346	5.9155017794186	5.45619175619206	5.52118896760822	5.97002073600897	5.77656462918302	5.87789145621829	6.01371236482065	5.93802696818831
ATP6V1A (ATPase H+ transporting V1 subunit A)	0.269328070268694	0.00195985052068186	0.00195985052068186	1	FALSE	6.20873768938915	5.86643573713171	5.90586351212385	6.04187813995592	6.4457068423234	6.40631897063619	6.38215710139219	6.34431721525446	6.19531019171586	6.01624223914099	6.11087476146451	6.14097901618044	6.13139193154591	6.37880464092531	6.39597448117154	6.15429358140854	5.92427094605723	5.64472731452622	6.04763217485186	6.0722901997737	6.27057752973749	6.17292549002512	6.4031841990603	5.92152678205531
ATP6V1B1 (ATPase H+ transporting V1 subunit B1)	0.133596702422112	0.0765813993166691	0.0765813993166691	1	FALSE	5.27786203863721	5.45407058313496	5.46301423112997	5.25295299676769	5.776714634824	5.4919941529488	5.52353059278044	5.469661351483	5.72083113705042	5.66384554724315	5.37011195747919	5.2931055831958	5.38407053502327	5.67110651212203	5.14009967693798	5.73594181920845	5.42727764068922	5.07000713483491	5.26841567854423	5.71839176760022	5.73998037967588	5.56087694291633	5.46486100550379	5.62420912194833
ATP6V1B2 (ATPase H+ transporting V1 subunit B2)	-0.243082212637401	0.0563440801312072	0.0563440801312072	1	FALSE	5.45803415091889	NA	NA	5.11805234799816	4.1334813279209	4.56998316730572	5.04144889157398	4.44783703375749	4.939532201083	4.50366675457602	5.03081277764903	4.71394870415585	4.41601549528914	4.63499976774549	5.23633571197993	4.85710516268533	4.59654162643965	4.7334790795291	5.06201374757113	4.7817426326594	4.42345043370641	4.3176586197807	5.01179080293944	4.71829586076291
ATP6V1C1 (ATPase H+ transporting V1 subunit C1)	-0.43951222234263	0.00233574191570211	0.00233574191570211	1	FALSE	4.30882682434788	4.09312067540246	4.07850736692113	4.2869254922411	3.91741265936643	3.50030492583868	3.18607421503476	NA	4.34670873867032	NA	4.25745573262659	3.60815870072063	3.654183459652	3.53038292603624	3.53106949272595	3.75536832037851	3.88546698794364	4.42565399637565	3.64628940594657	3.66764238456835	3.24170597313238	3.92424243739629	3.7514422969637	3.77793515347044
ATP6V1D (ATPase H+ transporting V1 subunit D)	0.151563297299141	0.164093454470719	0.164093454470719	1	FALSE	3.29543651387939	NA	NA	3.74433334738136	3.96628279393078	4.21260824595942	4.03168631744121	3.48005826922726	3.5251668453732	NA	3.40615567439867	3.43111478485284	3.88792488091082	3.76455847535347	3.03778984437521	3.21252576164344	3.7370810051531	NA	NA	3.69376571221778	3.13051249348313	4.06856763450565	3.98445263873285	3.61274172618018
ATP6V1E1 (ATPase H+ transporting V1 subunit E1)	-0.0635884958383582	0.19292754978614	0.19292754978614	0.705383521452529	FALSE	6.2478136119705	5.90483569691692	6.1550408237265	6.42895806578186	6.19202447290037	6.08425777369806	6.37412485526207	6.09384535742613	6.31581979545139	6.00864374967921	6.33188253328481	6.37473869368815	6.03533578179876	6.41991468484904	6.39895569909784	6.10999776221593	6.62664793271178	6.14608290148535	6.21777744057318	6.52346629593184	6.22236794683798	6.11179086500512	6.43183520344944	6.04419518860046
ATP6V1F (ATPase H+ transporting V1 subunit F)	-0.0571734097223767	0.262680009265505	0.262680009265505	1	FALSE	4.83905258069301	5.41932988784134	4.84359699720843	NA	NA	4.85923907347779	NA	4.90255118188273	5.10367387440626	5.65697966679786	NA	4.86024276004665	NA	NA	5.24100497828519	NA	NA	5.36541959177069	5.30069483087111	5.32191006108664	5.23683698723461	5.3486183990225	NA	5.2093090889109
ATP6V1G1 (ATPase H+ transporting V1 subunit G1)	-0.480309614148204	0.000327719948313139	0.000327719948313139	1	FALSE	4.67914225818608	4.67094228152084	4.85867232811681	4.80625702568438	4.39097715502013	4.11426706571266	4.10610539289855	4.41637362749506	5.01365877453899	4.94172608582659	4.92013606265877	4.69580455829203	4.64483112213234	4.63804486710992	3.6659157214261	4.54352681566365	4.82940308723778	5.04917331906332	5.1691914450018	4.5116261653697	4.64148244737618	4.5112403072487	4.52389436487732	4.185359134758
ATP6V1H (ATPase H+ transporting V1 subunit H)	-0.0830716584284064	0.153518828398485	0.153518828398485	1	FALSE	5.32696511742537	5.22010548378996	5.07835792170198	5.16958833331996	5.49204223728051	4.97645987329749	5.33305156200393	4.76213616990111	5.34308797760022	5.6070846647586	5.21451341008002	5.3332698666742	5.23848117147476	5.22027964543067	5.15288106684514	4.99647913804195	5.25525900482865	5.32352139277249	4.91396168013542	5.0869705436632	5.20169266547559	5.17062614112954	5.35415944490566	4.97753637982285
AVPR2 (vasopressin receptor 2)	-0.274015653179695	0.104358789722883	0.104358789722883	1	FALSE	5.16850164192183	6.82611624958344	5.63184348872019	5.53783029966162	5.65114930306352	5.71271132347782	5.29265293141974	5.25491522762198	5.12452252175374	6.80317536305105	5.40338703292183	5.20794359489269	5.10698894693456	5.80980284942117	5.28408469581262	5.20379236781974	4.9749743501294	6.21209458761995	5.68196080847506	5.08426840530353	5.71224084041109	5.49191080297719	4.96387635786013	4.88430485905842
ApoN (NA)	-0.644372296076931	0.0140950189089024	0.0140950189089024	1	FALSE	3.71987340293806	NA	NA	3.7688830023417	NA	3.38214153461652	2.53826251053381	NA	4.05338941954463	NA	2.84670591854597	3.3388664977725	2.9467495720169	3.1219337902554	NA	NA	NA	NA	NA	4.16904308497095	NA	3.26754928113695	2.77389086109264	NA
B3GLCT (beta 3-glucosyltransferase)	-0.592690723377292	0.000409967090371965	0.000409967090371965	1	FALSE	5.94942754395251	6.55847887911101	6.38195299032984	5.98535697338168	5.85607936479376	5.51742373510477	5.74104085652754	5.50916059019177	5.74599022030326	6.48683823871914	6.27347299611471	5.6469892044393	5.40951313571867	4.81166625382896	5.74033395858029	5.60964269041469	5.93069240046013	5.75108875169213	6.63228275872299	5.75909456590787	5.35421587664461	5.38688335525705	5.2946501538412	5.75876687170375
BAG3 (BAG cochaperone 3)	0.0197555486923314	0.309296594907248	0.309296594907248	1	FALSE	NA	NA	NA	4.52631299719324	4.4727476930995	NA	NA	NA	4.63690298308225	NA	NA	4.34274673174677	4.38847887390799	NA	NA	NA	NA	NA	NA	4.47023098392261	4.50082754214367	4.53604046316039	4.67092529108121	NA
BANF1 (BAF nuclear assembly factor 1)	NA	1	NA	1	FALSE	NA	NA	NA	NA	NA	NA	NA	NA	NA	NA	NA	1.84035848990375	NA	NA	NA	NA	NA	NA	NA	NA	NA	NA	NA	NA
BASP1 (brain abundant membrane attached signal protein 1)	-0.811227719898198	0.000424118422234573	0.000424118422234573	1	FALSE	4.41291698330213	5.25849631175915	4.47901062141768	4.30397796389231	4.02575527612608	3.31474002334349	4.08978625430359	4.28527643996568	4.39550157538498	5.70080034682461	5.21133543936616	4.84603190070563	4.13906832682454	4.04287192911025	4.62893686591869	4.3078947755125	4.12577506760952	5.66252169554877	4.87178452045173	4.86662613561368	4.11790278909403	3.45714773056637	4.14834031414967	3.84232519818307
BBOX1 (gamma-butyrobetaine hydroxylase 1)	-0.110044449270761	0.0333107549923615	0.0333107549923615	1	FALSE	7.62011716502868	7.56943033027484	7.59158966453542	7.72213126945775	7.59773227940413	7.3302267284809	7.63348206998133	7.49303882485279	7.50107285157725	7.53178691781756	7.55727222306003	7.60696774482492	7.534746421104	7.32396446378542	7.54440810576378	7.57116103621077	7.6614859669791	7.60476076950626	7.66787793657824	7.76638976712071	7.48384801589938	7.42067608240292	7.58035656566334	7.56670862196287
BCAT1 (branched chain amino acid transaminase 1)	-0.128756749749294	0.159693946871395	0.159693946871395	1	FALSE	3.99160800839316	4.2311097936328	4.39788508637742	3.75561401004188	4.33275805120823	4.24041355891332	4.17203140072926	4.19236778334209	4.13317715525892	4.42232047487594	4.2255217342566	4.08533966935737	4.68785014621668	3.58063996904145	3.9461038719862	3.45478127684484	3.70181517137586	4.43420786680627	4.69266710653985	4.19385846016451	4.3878312302865	3.99520409321603	3.64072503152277	4.08933712678169
BCAT2 (branched chain amino acid transaminase 2)	-0.161546505499176	0.190435665789269	0.190435665789269	1	FALSE	7.08274516114786	6.78774587811908	6.69977370518433	6.00323342085898	6.09402277509931	7.33172312827488	6.19539681606349	6.22218823977774	7.09982117869224	6.96621125920507	6.82814918112429	5.93977430285628	6.46401635873034	7.57482055656189	6.19638672043778	6.28577948977044	7.0306119652096	6.99002452123537	7.00996294547313	6.1644423744623	6.25010320261172	7.53571084147195	6.11688870321081	6.3969009955681
BCL2L13 (BCL2 like 13)	-0.467883240216417	4.10602954718164e-06	4.10602954718164e-06	1	FALSE	5.38442977699883	5.32373033752135	5.40240839474873	5.36412064394114	5.1384172144555	5.14820606738676	4.65840002067473	4.85731919356341	5.38077792534503	5.33548682890746	5.18718577012221	5.43291933185725	4.9572785214287	4.82751419768921	5.04516335160322	4.73810307134609	5.35457557709959	5.51356654193539	5.54937037501543	5.42948541280409	5.01484622569591	5.08767498668722	4.67941253757036	4.8911226455984
BCORL1 (BCL6 corepressor like 1)	-0.926764805282726	1.39178649911511e-06	1.39178649911511e-06	1	FALSE	7.79967664890558	8.41209133887619	8.41680597056623	7.97293384877643	7.49743672804116	7.06994915288602	7.0698095571543	7.00164463625261	7.4957511171312	8.5721241702052	8.04490771479895	7.98208661571291	7.2546790694421	7.19750176311214	7.00664586269146	6.71752563470725	7.79598118580042	8.65071789475869	7.97950522374308	7.89380509675594	7.30954911203998	7.38672474079917	7.28522649530337	7.09851641020854
BDH2 (3-hydroxybutyrate dehydrogenase 2)	0.109483262520805	0.106791225385414	0.106791225385414	1	FALSE	8.96339898165133	8.77302048864329	9.12470292644738	8.98751983678566	8.74085674566965	9.13924692185957	9.30333326070233	9.24599234038826	8.95423993961751	8.70355410138668	9.04333630175705	8.98398544289379	8.60407503124798	9.0409362542535	9.24013779830724	9.17360968404937	8.90101167384945	8.71652111921019	9.01637095669498	8.94748499042204	8.71576298411083	9.06811453933903	9.01161304088378	9.14526730879745
BHMT (betaine--homocysteine S-methyltransferase)	1.24090021715076	0.000151340613321909	0.000151340613321909	0.00751871111417797	TRUE	9.74483047457012	9.74497507345715	8.46571331959596	8.49965457781943	9.51680902559525	10.7065478194666	10.2133108250302	10.6795944549459	9.71821262216122	9.831112443066	8.31673859564778	8.39208554244202	9.672699357285	10.7736090365934	10.2290831603444	10.697454136463	9.73007608072499	9.74186636887784	8.13937228339098	8.30660402258179	9.64175192789901	10.7516277396692	10.069691427138	10.5698650997145
BHMT2 (betaine--homocysteine S-methyltransferase 2)	0.176170842315779	0.0271572933273346	0.0271572933273346	0.846548635610499	FALSE	10.0795381172233	9.85325496590989	9.84801569152433	10.1455246192359	9.9792251048784	10.3178761011919	10.1354656103643	9.90344053644381	9.95813507089283	9.65881664494368	9.96023222343738	10.1512449158087	10.4320302897355	10.2594725858863	10.0864281852798	9.92087981184322	9.94881544877069	9.80369685634652	9.76138168919443	10.0889604509866	10.2794016478974	10.1909481387813	10.0284310199101	9.83806776985152
BIN1 (bridging integrator 1)	-0.217290110630513	0.0443019666841002	0.0443019666841002	1	FALSE	4.44008844800814	4.73896774698094	4.38970446693586	4.3231034124688	4.02195048087645	4.27738969881086	4.14621530900708	3.80273089553216	4.13233829298214	4.63081897547624	4.23524454928867	4.54501696370048	4.18347063440457	4.15672828829836	4.32989856753393	3.67449454907182	4.30223861461911	4.29337784187184	4.5357481609153	3.68893005180021	4.31069638739051	4.13821649793593	4.65098278469561	3.95532210392427
BLMH (bleomycin hydrolase)	-0.0478278395977945	0.234503747758948	0.234503747758948	1	FALSE	5.91919942950622	5.83969006446351	5.70745852965473	5.69724838987954	5.84652340313865	6.01407851181053	5.63240782439347	5.67054012077029	6.04497545203849	5.70414434849528	5.69329458533544	5.94292496992169	5.9430961577784	5.92637665296851	5.29495886963256	5.82773774373384	5.69996521540225	5.80223975474093	5.36409962708563	5.76412318515293	5.44937978829521	5.87148145111582	5.45293142702847	5.67591752583735
BLVRA (biliverdin reductase A)	0.280991153787704	0.000654591890018828	0.000654591890018828	1	FALSE	6.65204185835267	6.69031931079644	6.70530061574567	6.91570015092811	7.12457628367825	6.93707362599612	7.32125167303819	7.06137659347344	6.91357161153301	6.70322531276656	6.65108040124233	6.95721814916694	7.00126180620104	6.88008550185145	7.14061507564306	6.89196592687275	6.68036655674479	7.02195714138	6.76959985368484	6.74745453765868	7.13488831938401	6.89225743685447	7.21628994302561	7.17808715943411
BLVRB (biliverdin reductase B)	0.255261724636766	0.00181399713600352	0.00181399713600352	1	FALSE	7.54751152364422	7.19951530825834	7.3157926298902	7.48809720444534	7.44776100962747	7.72325819626552	7.85750831070474	7.61162241416925	7.57698310993746	7.35565061727802	7.42172823828678	7.54286936287351	7.48751850606578	7.78473298473928	7.88496416470878	7.79586433264358	7.62442262771781	7.34552056899879	7.3215222798367	7.58707240143832	7.55282277189031	7.7297566801442	7.89782125965936	7.61619593762839
BPHL (biphenyl hydrolase like)	0.471267762086786	0.00195985052068186	0.00195985052068186	0.922902813140485	FALSE	4.84534953815009	5.42464668717448	5.32250145221889	5.16299949919329	5.62696471930419	6.16417684887758	5.1793557850002	5.77403587213057	5.243859457848	5.58183929451009	5.28759049552394	5.49675313466654	5.8150783921913	6.18422474403592	5.44654407839315	6.07693955663245	5.08786164887019	5.01909250948638	5.60451913029617	5.77306797704616	5.63830557680709	6.30236109542733	5.44215726159146	5.85515003963441
BPNT1 (3'(2'), 5'-bisphosphate nucleotidase 1)	-0.11127362194828	0.10550024811213	0.10550024811213	1	FALSE	5.19151527596143	5.78606832251854	5.72849741719472	5.97461190716388	5.58375373738408	5.12137188499968	5.62854323544481	5.60099222861112	5.61552223540461	5.59985037362675	5.5481005732538	5.69912682333137	5.44814439483187	5.47457232379628	5.70665210732102	5.49533060585263	5.45925454974374	5.50415000985674	5.2928038311258	5.51534976488645	5.31796968497383	5.37219295149984	5.47996452927478	5.35007993669853
BRCC3 (BRCA1/BRCA2-containing complex subunit 3)	NA	1	NA	1	FALSE	NA	4.12132214832854	NA	3.76824785490284	NA	NA	NA	NA	NA	NA	4.2509767278133	NA	NA	NA	NA	NA	4.51110111997789	NA	NA	NA	NA	NA	NA	NA
BSG (basigin)	0.0703404496039609	0.233859207526708	0.233859207526708	1	FALSE	4.40048328100928	3.67277607224733	3.93914193212015	3.98324901744563	NA	4.02582613280087	4.69974039646426	4.08672433185942	3.84874811461196	4.16236312920651	3.58001278897785	4.62245015334491	4.404691987237	4.12367447256042	3.98408801103915	4.27645944392591	4.48638615796876	4.29950843407423	3.85557117533953	4.08522067929248	3.64777499312618	4.00773372004163	4.05592445462949	4.31902535962798
BUB3 (BUB3 mitotic checkpoint protein)	-0.328074704744551	0.0365074952974581	0.0365074952974581	1	FALSE	4.86490421752969	NA	4.99499147614454	4.47096629090381	4.75588101657595	4.57315029986323	4.82623830629231	4.43204407427823	4.53789861746684	5.17208742259293	5.02797232585156	4.04575747754748	3.78642908320306	3.89548682466585	4.93218403715131	4.45618846996435	4.5222692241018	5.28629345507237	4.62373812764197	5.29630321798256	4.81139396142857	4.34816158604712	4.26600690002364	4.62704645939241
BZW1 (basic leucine zipper and W2 domains 1)	-0.392440969146627	0.0784302412336804	0.0784302412336804	1	FALSE	4.36548958270056	5.47244228036137	3.82620270748558	3.69181329717138	3.05276539581425	4.40253800867036	3.56939387203612	3.96286362384268	4.30863755065533	3.48018755571982	4.47706204364723	3.52540491903155	3.84260679973675	3.71517953204439	3.99292247917538	3.2258641054264	3.61025121684943	3.69179096857853	3.30107837024058	NA	3.79910803430212	2.27797582338531	2.9844653990331	4.19269128852784
C10H9orf64 (Q-nucleotide N-glycosylase 1)	0.32795167404756	0.0354439793933871	0.0354439793933871	1	FALSE	3.55696886903699	3.22173481474464	3.73964291441256	3.76576810462789	4.10711871261263	4.22268093149457	4.04049795827222	4.09044698023265	4.63515072403263	NA	4.00900670479347	4.67874237706527	4.6355106329882	4.23430203952855	4.76036999950872	3.94499896120861	3.97515324410369	3.52763338729093	NA	3.690014738722	4.02285602719533	4.27765750100343	4.08506767764419	4.07369172147774
C1QBP (complement C1q binding protein)	-0.191573756625477	0.127651506760514	0.127651506760514	1	FALSE	4.06866221293363	3.65574107475941	4.07684124473469	3.68764302531492	3.77179052226994	3.81347338344098	3.5677157963124	3.11768008377265	3.4201320273428	4.13195159418502	3.83461009822691	3.45574147324693	3.86401771720462	4.13038728642418	3.09556159141433	3.54363198031195	3.37799826542492	2.94103868303135	4.39625540975674	3.73777327725894	3.79815422743359	3.18354050533837	2.78752440623052	3.81202580655701
C2 (complement C2)	NA	1	NA	1	FALSE	NA	NA	NA	NA	NA	NA	NA	NA	NA	NA	NA	NA	NA	3.59176318080531	NA	NA	NA	NA	NA	NA	NA	NA	NA	NA
C3 (complement C3)	-0.146428569889355	0.107182862298207	0.107182862298207	1	FALSE	7.11142783205038	7.09012300821289	7.27518402015335	7.36567504224472	7.1612326791166	7.42898820509071	6.76772099968469	6.5690793814787	6.91744369027655	7.20662368996032	7.27944343694911	7.25322348193231	7.16672548596044	7.52608446582572	6.77794567069515	6.60713054214406	7.01953513210204	7.06870305170176	7.208097765361	7.16900298504625	7.14306683237807	7.48372711730289	6.95354462352481	6.62209429411659
C4A (complement C4A (Rodgers blood group))	-0.185668960108067	0.120639326629829	0.120639326629829	1	FALSE	4.0668211186617	3.20723068379755	4.03748765262375	4.04821874484335	3.54876951591182	3.83669169089486	3.13435895865213	3.13048448758445	4.06691581165119	3.57998866122187	3.82094479188069	4.14524539707542	4.0679484225467	3.97867156729858	3.52289690855893	3.49887632535432	3.99865586428279	3.49406993663631	3.9143253300853	4.3941436801116	4.24783639298454	4.33993549339106	3.31716222339349	3.92238816500384
C9H11orf54 (chromosome 9 C11orf54 homolog)	0.476742050542306	0.0779124515257004	0.0779124515257004	1	FALSE	5.49183386026756	4.36460744874083	3.51587641965697	3.81717298454463	5.12132214832854	4.38670060228761	4.5528996029403	5.62519741747553	5.70827553905911	NA	3.75126017840139	4.87286322624019	5.48806506062445	4.8969886581645	4.16690018807021	5.67842971673392	5.55827375753612	3.75347617691865	4.35435341976139	NA	5.56304827634428	4.02801212195683	4.67880997039077	5.7601224565429
CA1 (carbonic anhydrase 1)	0.035234016595554	0.320062020863107	0.320062020863107	1	FALSE	NA	NA	1.58741299995598	1.83486490095075	NA	NA	NA	NA	NA	NA	NA	NA	NA	NA	NA	NA	NA	NA	NA	NA	NA	1.74637296704892	NA	NA
CA2 (carbonic anhydrase 2)	-0.408284696628901	0.00138605283349383	0.00138605283349383	1	FALSE	7.58599155665163	7.85837270827055	8.26454112237746	7.74500197397674	7.88233736124948	7.57698310993746	7.44606595366155	7.09911632936575	7.75554858590376	7.85052441692171	8.22740896981357	7.64161827763104	7.83784865651073	7.47758019491667	7.52596705549921	7.04278658642949	7.78693608702495	7.99387811784737	8.11803261541951	7.65341118688643	7.66003155812115	7.48120205243452	7.44337458167892	7.10855581937294
CACYBP (calcyclin binding protein)	-0.189769256397567	0.0375862784029365	0.0375862784029365	1	FALSE	5.04263996029311	5.1362036931191	5.1867382404547	5.04131746347159	5.12097394361166	4.41077525900824	5.04066452643125	4.75733266714168	4.83239890806312	4.72880757531314	4.70321146739115	4.95267835537595	4.95120077390447	4.63070250746798	4.36178239334935	4.74369268196723	5.08759861792362	4.61553400582908	5.14916586048029	4.91288933622996	4.63801589645737	4.737659724143	4.9522124047218	4.76693962896997
CALB1 (calbindin 1)	-0.938122128814746	4.07707872207751e-06	4.07707872207751e-06	0.705383521452529	FALSE	7.21186883141248	6.92146013431638	6.56120239300835	7.53248060927641	6.38839104567066	5.96458808323783	6.45643163059854	5.99639778586191	7.23034713730545	7.06620761578702	6.5109714106609	7.67418520474998	6.20252546908228	5.88588180721131	6.42997408302032	5.9325431233743	7.25316674099622	6.83669421527576	6.72775712135086	7.6235742674856	6.23001466971893	5.94887179456315	6.39944969167133	6.05738095183789
CALD1 (caldesmon 1)	-0.283923628665236	0.0132906765013357	0.0132906765013357	0.407538388824379	FALSE	6.77121212846597	6.70543886319114	6.97824139973736	7.19180936898646	6.5913847089555	6.35508323687773	7.03731632395237	6.53192100554191	6.92249520706364	6.83367442449824	7.2280009315858	7.18088382351455	6.83990921317989	6.26256846032534	7.14202534482694	6.7610857718691	7.23772622649729	6.6788043377346	7.28495824438855	7.15930625464117	6.82490783969531	6.58167813664006	7.06796132550696	6.76962629895083
CALR (calreticulin)	-0.132164782271699	0.0524444296318204	0.0524444296318204	1	FALSE	6.84086602441893	7.1077610900874	7.15002140868297	6.98581917240495	6.70442935207648	6.56293383613772	6.82586193160209	6.94602898951548	6.74223532024937	6.91744369027655	7.16884257420067	6.86664838834165	6.85503040470656	6.66652937792404	6.89699834233891	6.98101921055577	6.72625903795137	6.94461251091916	7.20886837067295	6.92809786719564	6.96264155972697	6.67081201636993	6.99542798583254	6.93378506135473
CALU (calumenin)	-0.798027834472219	0.0101706111553007	0.0101706111553007	1	FALSE	3.52553020517871	3.72249881262216	4.0863591818249	NA	2.87878026288357	NA	NA	3.29220602849124	3.55930825254051	NA	3.77035335386764	3.62719825012756	NA	2.71063564155196	NA	NA	NA	4.97941719224615	4.49198774158348	3.64612808737373	3.96149368362649	NA	NA	2.83829025406611
CAND1 (cullin associated and neddylation dissociated 1)	-0.0833716584932559	0.0875320649551397	0.0875320649551397	1	FALSE	5.65828004484732	5.75295192430149	5.57377744069302	5.74810695635111	5.79026377360686	5.61587824826687	5.51746153060113	5.46399511365514	5.73711616760318	5.807983387991	5.60511500168944	5.72112106827649	5.71531134420132	5.4331430720367	5.63600391067537	5.48008089519983	5.72917206190423	5.69205051713057	5.73655346553523	5.64115293362024	5.61555460384081	5.56933310625742	5.86630219593184	5.69959327375097
CAND2 (cullin associated and neddylation dissociated 2 (putative))	0.914769894524711	0.111983042821398	0.111983042821398	1	FALSE	NA	NA	1.01321925912536	NA	NA	1.80843035942484	1.80623743121292	NA	NA	NA	NA	NA	NA	NA	NA	0.898339940421339	NA	NA	NA	NA	NA	2.17240110483431	2.95453693235694	NA
CAP1 (cyclase associated actin cytoskeleton regulatory protein 1)	-0.010912448561018	0.305078347672895	0.305078347672895	1	FALSE	6.79120196780111	6.70258828793445	6.87654150286734	6.78462175982887	6.66018134439655	6.5480173190556	6.85641307812917	6.62414769662779	6.83510297949099	6.76274744195315	6.68529544369467	6.6630741598631	6.69511690905076	6.84417220592968	6.99921081033579	6.8420234212246	6.77108004256526	6.83885094616565	6.69848242947939	6.77243994848877	6.78470027242046	6.73017800219718	6.87699571908455	6.58992074894842
CAPG (capping actin protein, gelsolin like)	-0.469274341910319	0.00329818792323915	0.00329818792323915	1	FALSE	4.11304200262578	3.88255501782615	3.91171075377207	3.92936494218342	3.12068868474778	3.52659469837564	3.2966438810907	3.11538787853784	4.03995428626331	4.38023766275427	4.32377356369147	3.32057709996479	4.10238098637312	3.52208086549945	3.74292243017374	4.16939591625577	4.13151540520486	4.35522069733124	4.5877430187244	3.88761299952937	3.61130224036503	3.90147514690123	3.57881798042325	3.54432463820375
CAPN1 (calpain 1)	-0.249116749092538	0.0353260827840851	0.0353260827840851	1	FALSE	4.95499190017822	4.6815392201124	4.64914981301563	4.81631810266122	3.99844826862592	4.49134004687872	4.34801282502254	4.30928534610913	4.41775801948451	4.7767041086212	4.66441457242264	4.59042836344565	4.01246140594355	4.21456780638974	4.37008056273169	3.81128605776968	4.38950486264946	4.35186150449982	4.45776499935645	3.85593987963065	4.1010280907255	4.63022489030769	4.66608620774877	4.66415284871447
CAPN2 (calpain 2)	0.115893261710126	0.0804817120003955	0.0804817120003955	1	FALSE	5.4708914759044	5.21961384750837	5.47336806670645	5.56784658610363	5.49007909417471	5.49389386723801	5.63136333872378	5.48290635102045	5.5207742357467	5.38567606745566	5.46447223533783	5.33507230141212	5.37921199264477	5.28191704843565	5.80164240563565	5.52252974630222	5.54762873592677	5.01031437817786	5.4810663967437	5.51754341744658	5.52826812102722	5.61655766532679	5.8295730675297	5.32704418693262
CAPNS1 (calpain small subunit 1)	0.0464965457771169	0.226786786475902	0.226786786475902	0.480330858568246	FALSE	6.68250307099661	6.16728365529505	6.68654254681519	6.68574396445325	6.78634805061543	6.64509637430694	6.74169618142534	6.40117136041629	6.89717990857398	6.48104055611822	6.76151134170753	6.50853165322405	6.69739853217172	6.73103385841076	6.90368907193343	6.71117824989793	6.66884244717604	6.41530910613607	6.86392606459607	6.80847515192247	6.68991413198345	6.66392806980757	6.69795447866886	6.51543965670222
CAPRIN1 (cell cycle associated protein 1)	0.138343094195205	0.125066662321503	0.125066662321503	1	FALSE	2.93517495244067	NA	3.09918072691063	3.13905686323627	3.40369037825065	2.98334570897202	3.53396196534515	3.15775841112338	3.47417642564478	NA	2.92322335800711	3.15366754401754	2.98390201542457	3.04507421160495	3.57847987518597	2.90838445398578	NA	NA	2.86588912916366	2.84060422335409	3.18602983012474	2.97747410176419	3.595467855251	2.95300815747218
CAPZA1 (capping actin protein of muscle Z-line subunit alpha 1)	-0.296156242089367	0.000718041687270535	0.000718041687270535	0.928770088496237	FALSE	6.96357816073136	7.22421396152785	7.12928301694497	7.0475929163009	6.99974074244147	6.62828513050768	6.81901667799251	6.72226108164229	6.95205394721174	7.17539485649328	7.27231252046491	7.19036793754627	6.88517166155296	6.73131903102506	7.10564665267773	6.72575478734508	7.02553825590858	7.36144378669704	7.16521855535999	6.92055532472155	6.78749776463234	6.54821311295892	6.9692771458017	6.95149454625829
CAPZA2 (capping actin protein of muscle Z-line subunit alpha 2)	0.0170925281620331	0.29200600634857	0.29200600634857	1	FALSE	7.02671154773039	6.94063660720115	7.2244165702979	6.82886003093094	6.92729204455836	6.99972946931679	7.19903427737801	7.00268002028171	6.81472985198525	6.92048386821087	6.92767131127904	7.01217755538574	7.18053578000301	6.88033043950807	6.91446885088932	6.92489561944433	6.74585580479964	6.96346256387215	6.95225201638007	7.23730557946137	6.81116272941938	6.96031477177026	6.88094260177704	7.11828704113266
CAPZB (capping actin protein of muscle Z-line subunit beta)	0.148748133623813	0.0821876680691857	0.0821876680691857	1	FALSE	6.1899391794121	5.70764626194499	6.07437912651438	6.24621994693791	6.41647496952764	6.23439401881075	6.10457778781652	5.87868611062609	6.07859062254286	5.72826883695878	5.78961189071508	6.11538288427557	6.23921853371648	6.2525878559427	6.30844643182913	5.8646269351932	6.18101307543674	5.37638763415477	6.02333520405946	6.11038412520097	6.18621132407858	6.09928047429571	5.8571524513097	5.96447949849288
CARHSP1 (calcium regulated heat stable protein 1)	0.133085522076939	0.0679469528165614	0.0679469528165614	1	FALSE	6.95906300573111	7.00644390199107	7.05574879535504	7.14607475293324	6.90370112105078	7.21981710329332	6.99825192785713	7.09961081196091	6.99944761256751	7.32058395917016	6.92800308789045	7.04303822342068	7.54934572930761	7.33061217742217	7.07862050800443	6.91279355246675	7.13678609644241	6.93082011277252	7.12748883792323	7.18664911398964	7.52291887256932	7.38685404737717	7.34552056899879	7.08912734480193
CASK (calcium/calmodulin dependent serine protein kinase)	-0.215505158332532	0.121751870843579	0.121751870843579	1	FALSE	4.83901729668497	5.88521315734083	5.32829434668473	5.16172647839428	6.28934020584023	4.76854958480218	4.47805931921322	4.85359151624147	4.78390709882434	5.57943059427671	5.20417985185709	5.4697134415059	4.67535866662413	5.05967974367042	4.88716942706992	5.27065227632209	4.67249323190543	5.38484072301339	5.38674543063048	4.48876563359945	4.74267456942443	4.92492174057609	4.93340739867274	4.71486093627027
CASKIN1 (CASK interacting protein 1)	-0.223303278511865	0.179442078275206	0.179442078275206	0.418923866481757	FALSE	5.13617087466725	3.67323981040161	NA	3.90530275759244	4.14838912805734	NA	4.2801026151571	3.94061781587016	NA	NA	4.13955953787935	NA	4.01207696501482	NA	4.25094641909395	3.30556493392614	NA	NA	NA	NA	NA	NA	4.20056712708042	3.78385472878644
CASP3 (caspase 3)	0.110254789839162	0.24249038577184	0.24249038577184	1	FALSE	NA	3.57551806950419	NA	NA	5.43799004016973	5.12968279417544	5.76920840706013	5.07715325503975	5.37535922227204	5.66463643142407	5.49941221632818	5.15561162616218	5.50045153244339	4.80685504468468	5.94422830014721	5.5046299255992	5.48979017121906	5.70656646751722	5.45544887834643	5.47218230368947	5.29988935913116	5.40357109275312	5.80508346639724	4.83701477575267
CAST (calpastatin)	-0.23188749952107	0.0222030594276737	0.0222030594276737	1	FALSE	4.58864868230145	4.68279799870165	4.58481822400311	4.44291696328216	4.18848796478933	4.30747224256141	4.41262573295545	4.03344943234952	4.65711976384045	4.79910803430212	4.51771032623899	4.18579520148486	4.43319315836822	4.62676618837824	4.65104020699359	4.49029414369948	4.87819072931961	5.03076864544342	4.69924622678801	4.10518357512922	4.27796987407835	4.17397488782462	4.35479064923107	4.43958989535292
CAT (catalase)	0.56924377366166	1.19201819433461e-05	0.0119774487475606	1.19201819433461e-05	FALSE	9.67640846588804	9.06275044361615	9.30703683132509	9.23990159463575	9.58199892848302	10.4186537895751	8.81284153050099	10.5543394280496	9.77871946233063	9.22775791975981	9.35322844355098	9.34083150306484	9.73476888464991	10.5839571481041	9.11315611493111	10.7030903146881	9.70849247943256	9.2164184868862	9.39563480999994	9.37108398446663	9.78823218734065	10.6208154787493	9.03947017999968	10.557865723825
CAVIN1 (caveolae associated protein 1)	-0.483141049704632	0.00686584003101923	0.00686584003101923	1	FALSE	4.50349503280219	3.84162095372793	4.57523970998182	4.788925791837	4.92816183970684	3.79256386937516	4.5861762583292	4.39079148131	4.94880172692325	4.6063770803329	5.09573879816939	4.51470932074986	3.92837979881735	3.90739064321945	4.37781785308364	4.21957125695325	4.94453989355444	4.73909740363947	4.91175388961498	5.00306247423421	3.30917909848252	4.61842661664593	4.46146962464818	4.15574113854033
CBR1 (carbonyl reductase 1)	-0.497143431403532	0.0108228494894187	0.0108228494894187	1	FALSE	3.63697256532568	4.63248344023723	4.20996796504477	3.69492475411997	3.85169907708625	3.91845302433738	NA	4.10313671098286	4.74871883411906	5.2138721561368	4.18651640438348	4.35288561669553	4.33576192364376	3.61239968342801	4.02487813665179	3.57526391728986	5.18923945705395	4.82148063072554	4.790198598571	4.24589872142711	NA	3.94538296682437	4.29192765653903	4.13896187571482
CBR3 (carbonyl reductase 3)	0.00150851596306937	0.33894222075799	0.33894222075799	1	FALSE	5.08747981403333	4.87854879423542	4.96072946946417	4.9268059633162	3.70404195482129	5.02713635395847	5.37966601091888	4.5498909172258	4.79026638054705	4.72021826046634	4.87307493222397	4.27976099419062	4.46319083920871	4.8086321721094	5.16959234173592	4.70818171690135	4.09993476397393	4.85900544227535	4.94431967661644	4.96201219238154	4.71762159275927	5.04019545638987	5.70002627128657	4.13208324796568
CBX1 (chromobox 1)	-0.629253551153417	0.00551509398598637	0.00551509398598637	1	FALSE	NA	4.47999362163598	3.61519262452525	3.92985726171705	NA	2.86320304343255	2.95603992002753	3.93388418142903	4.4940315233275	5.23918033767507	4.65917105570893	4.46149581820083	4.21096545314822	3.63631139847527	3.90252706433136	4.28846192456339	4.27569991125616	4.75076727169952	4.82781902461732	4.4587888203943	4.21804491104908	3.85005928713713	4.13120258474194	4.27950843973481
CBX3 (chromobox 3)	-0.338910124407756	0.0131056807228164	0.0131056807228164	0.928770088496237	FALSE	4.55434326566276	4.92455600168655	4.85726942177404	4.73233433099018	4.36060306705985	3.82206727357898	4.2645139121702	4.28344770837798	4.19734645609552	3.93075625802952	4.79950699465787	4.31741261376487	4.21094987269927	3.7070056630126	4.15985519464567	4.37027589672849	4.34046257293336	4.97549720864165	4.55307168964593	4.09632089573052	4.56739333361928	4.06149108596486	4.46460946030055	3.93974374856198
CBX5 (chromobox 5)	-0.181915748230252	0.214816792408784	0.214816792408784	0.928770088496237	FALSE	2.99586255494083	2.58187905405704	3.50048340147311	4.06933268216715	NA	3.32342771806093	3.53602802597335	3.36352154354654	3.12689853969529	2.41202001490069	3.54814065689505	3.04050146516848	3.45057783583966	2.18699489391504	3.12873386392966	2.62153382092432	3.0385538260411	NA	NA	NA	NA	2.01109125543418	3.97845192329295	2.04011740937945
CCAR2 (cell cycle and apoptosis regulator 2)	-0.308443202561664	0.0137262214793774	0.0137262214793774	1	FALSE	5.39785771205854	5.40781839045678	5.37675573859118	5.03950253191578	4.52127064316477	4.47835707305659	4.81397097328147	4.60348985735402	5.1649350765482	5.33527243300455	5.34451251786303	5.14347505372169	5.02621135507398	4.85788149548679	5.45302693997363	5.0499835576126	5.2365959376686	4.79265756675799	5.68835382971772	5.11570331440575	5.34559508003188	4.82178673501953	5.33994261737126	5.03060534454333
CCDC22 (coiled-coil domain containing 22)	-0.181614242883934	0.0668625892572622	0.0668625892572622	1	FALSE	4.17063014666307	4.42786090127565	4.26083111150171	4.38445740729211	3.6722216529991	4.09785515768396	4.24663610321623	4.12658471644197	4.17444636854819	4.5684760362018	4.56641942388653	4.84195299751712	4.33244299757122	4.02717174883189	4.42232720344033	4.44988487178312	NA	4.27493252620329	4.03874344157318	4.29462810018521	3.90660202774259	4.17621105520349	NA	4.54768425421067
CCDC6 (coiled-coil domain containing 6)	-1.02451069682235	0.00720938886671576	0.00720938886671576	1	TRUE	NA	NA	NA	NA	NA	NA	5.77213639131848	5.22635438748887	6.31511332456312	8.0878552857843	NA	6.77490563240298	5.77429158335438	6.6055535954944	5.64201413542178	6.1507404082987	5.87527876721788	8.02432522050975	6.63956790392452	6.71642851773054	5.60660508475882	6.37876129886642	NA	NA
CCDC93 (coiled-coil domain containing 93)	-0.594546501321297	0.0802799706490124	0.0822622148972576	0.0802799706490124	FALSE	3.32702621697059	4.13353064717501	3.71171514862302	3.56260877644267	NA	3.56649857859576	NA	3.8476762720296	NA	3.97492388884363	NA	2.47236559211468	NA	3.31257079126661	NA	2.90557618273774	NA	4.08071734807567	NA	NA	2.28546436438704	2.56724607196515	4.23953552183674	1.39093177031986
CCNL2 (cyclin L2)	-0.279188238483068	0.01164806786101	0.01164806786101	1	FALSE	5.91485867700886	6.03722406162424	5.67548852190936	5.45355050204935	5.65152533418059	5.79564488280635	5.43050607674949	NA	NA	5.77928598916164	5.94258487899067	5.51124979680091	5.50952800329208	5.39892150650185	5.20177498747737	5.39970431381456	5.78900146133301	6.03114593223529	5.38520667721853	NA	5.11797757048412	5.60895705221829	5.47878417778254	5.60716161954405
CCS (copper chaperone for superoxide dismutase)	-0.616350602430186	0.00152547585723897	0.00152547585723897	1	FALSE	4.3396077522685	4.43025850658772	4.75685783929545	4.45662875778722	3.72091319896962	3.86710572950265	3.55077756254916	3.50389568515054	4.03545675854936	5.2069166725386	3.86124078525967	4.36251196966418	3.93869981323934	3.33453967318116	3.83416509666851	4.43394090745632	4.56701602161474	5.09213553839362	3.62012889802457	4.38600385976687	3.37944075253498	4.07170261295206	4.05656618817753	4.02680891020639
CCSER2 (coiled-coil serine rich protein 2)	-0.709637594511863	0.000235770398528929	0.000235770398528929	0.846548635610499	FALSE	7.49200537276954	8.3557783352001	8.07906338066798	7.90043212307537	7.30449278897383	7.00180224263399	7.52959453181395	7.27478347206111	7.50417543986169	8.01712575706796	7.79777823354087	8.07493352308256	7.34948913002515	6.60014781873745	6.94771290571586	7.12677673482796	6.84082826758176	8.33770217336283	7.70997983224002	7.70633714881896	6.73871380226617	6.76525625812695	7.33413917883824	7.32757958910664
CCT2 (chaperonin containing TCP1 subunit 2)	0.093613659704758	0.106201077566023	0.106201077566023	1	FALSE	6.29241734910638	6.00453734680351	6.15731863703897	6.11649784050175	6.2905902806659	6.13767770226703	6.54708423509524	6.28048127430062	6.45482403890998	6.11744778543748	6.22122942388331	6.29846403714566	6.19938770345118	6.44409056267145	6.53007074222508	6.36399453821529	6.27714789023863	6.33867399441239	6.38518423930189	6.32205612839084	6.40340407648532	6.23222135854823	6.60796643899136	6.07219371471118
CCT3 (chaperonin containing TCP1 subunit 3)	0.0263326772906338	0.253446854406506	0.253446854406506	1	FALSE	7.01808887692759	6.8813954346865	6.93960272035604	6.97253183508447	7.10890076292495	6.77151588015205	7.00896638095641	6.98865060695923	7.10294152004594	6.97235950920354	7.00337736020232	7.08604066156524	6.95306730891365	6.95949197382277	7.06622914662069	7.08843845206447	7.03579983742326	6.78289340093345	7.04520267632219	6.98378028472429	7.09681001350959	6.92821633257162	7.30984920083018	6.85987018563681
CCT4 (chaperonin containing TCP1 subunit 4)	-0.174760879557729	0.0291736564079383	0.0291736564079383	1	FALSE	6.4397777037456	6.67368361524226	6.52164440690262	6.53440249598938	6.23317865273345	6.11305242421539	6.55648766162986	6.38231621879886	6.36426074848744	6.38398416544129	6.41628072437782	6.28616590522708	6.13101733012335	5.98651788186673	6.38888694675195	6.15844205826498	6.25575752511727	6.42333613287239	6.05244850049918	6.25032115971788	6.16597020817147	5.91268578813125	6.39406648858555	6.0823108696546
CCT5 (chaperonin containing TCP1 subunit 5)	0.0103041554446016	0.316456700127859	0.316456700127859	0.378609247989355	FALSE	5.75932097776846	5.8346353782858	6.09461189869524	5.79157967928168	6.12666730812731	5.6915229985057	6.20952354908595	5.77024233645693	6.01352032376359	5.75172346430077	5.77003878234672	5.74599559666293	5.73935398142844	5.75966452319434	5.99994815221532	5.70813204387698	5.84607704566758	5.78814799251146	5.95772194791938	5.6536447749485	5.78605002065927	5.56281328263569	6.08245990597921	5.69428962532218
CCT6A (chaperonin containing TCP1 subunit 6A)	-0.0924111814135574	0.121934381631815	0.121934381631815	1	FALSE	6.07227733547151	6.35666500236433	6.06088179503072	6.13881856373934	6.06647242271317	6.13189604914275	5.97891862684046	6.03496618998408	6.17764477020248	6.59839647211232	6.21884315120187	6.16910523765162	6.17556651608123	6.22333373032204	6.41881061864248	6.20755516839889	6.24956669834036	6.39372508097819	6.38256004946618	6.35207698158671	6.34032726007231	6.1455062778326	6.47069140804277	5.86758269311018
CCT7 (chaperonin containing TCP1 subunit 7)	-0.0802959261249107	0.145076322556523	0.145076322556523	1	FALSE	6.16474404877326	6.10404725300459	6.14536565266031	6.28758310828235	6.23358516669814	5.89589635042973	6.33436268269481	6.11795679826458	6.22989165651242	6.46434643432143	6.35628997431547	6.07607375423609	6.07185489382428	6.01244352724154	6.50023639807722	6.18408189037026	6.23009731332641	6.31809445390741	6.11749557795424	6.31755009288585	5.91256364548579	5.9910592024914	6.50628933032227	6.0876983207809
CCT8 (chaperonin containing TCP1 subunit 8)	-0.133795754054284	0.0343246355137606	0.0343246355137606	1	FALSE	6.92015035768987	7.013998146041	6.75968848842729	6.82077889665806	6.79659775404831	6.68126652736335	6.75984824647417	6.79904843984356	6.96549571679616	6.92877298957379	6.8040019151793	6.79484471194243	6.80383406009956	6.5519296949511	6.75413924405858	6.78114985171021	6.73821388686221	6.92451562222992	6.64232323349736	6.62476767983019	6.59383030755304	6.4159749464181	6.56146819917416	6.83291532438204
CD2AP (CD2 associated protein)	-0.230545765814874	0.00982530931070019	0.00982530931070019	1	FALSE	4.67176324763712	4.98795292988085	4.83817022150618	4.89623793683968	4.83995958748953	4.22614626922961	4.66042097009497	4.48095657088877	4.686366056136	4.91366016396598	4.93876566931973	4.76517933285349	4.66182369333918	4.50561785861212	4.84312460197144	4.34539637539127	4.67123108838419	4.87695889606957	4.97482296097683	4.96683187789997	4.58256202426627	4.61800366984025	5.0724531376734	4.58492643289428
CDA (cytidine deaminase)	0.289791138829257	0.0211627312890022	0.0211627312890022	0.891871879964783	FALSE	5.55712515028749	5.25142370747839	5.00094645809798	5.66972412638145	5.75875354922665	6.07984527920769	5.86340824184818	5.73021876877003	5.68493933104862	5.67916478340218	5.05457067503243	5.86660140995782	5.35345033307765	5.9955885338925	5.71339338898875	5.83409428830876	5.51903546345427	5.44072302246659	5.06112813511825	6.11471890966456	5.52445552294075	5.98975211331534	5.56776142200484	5.96687339675998
CDC37 (cell division cycle 37, HSP90 cochaperone)	-0.196659135807867	0.00514552608433556	0.00514552608433556	1	FALSE	7.23908293319201	7.43814311761717	7.41389021337012	7.44232980538216	7.107614644825	7.04875931191986	7.32276641776589	7.01504701366787	7.3207825009809	7.35314682549808	7.39855559498998	7.29709968583679	7.05192671047757	7.14944229257657	7.27001493743756	7.05935527761642	7.33677432058327	6.97507985438749	7.36501882831875	7.27444804392521	7.00842862207058	6.9678717960875	7.29586074979894	7.19735432014377
CDC42 (cell division cycle 42)	0.0955376162657627	0.13606127712554	0.13606127712554	0.253187089912587	FALSE	6.97112965377522	6.83019193101449	7.15593133876956	6.89157715524867	7.13475486815503	6.88050187112799	7.23271830996572	6.95689302432336	7.28261586829782	6.88026920899239	7.44871928167795	7.30478480664348	7.27999122590397	7.34044654970437	7.45029574064369	7.31647161551107	7.20717054265399	6.79890592137311	7.15437257653267	7.00775614146135	6.96866679319521	7.13740105597469	7.33071076410028	7.05102400302447
CDH1 (fizzy and cell division cycle 20 related 1)	-1.34393532690648	0.0314721069005522	0.0314721069005522	1	FALSE	NA	NA	NA	NA	NA	NA	NA	NA	NA	NA	NA	NA	NA	NA	NA	NA	NA	NA	NA	4.29756561750875	NA	NA	NA	2.95363029060228
CDH16 (cadherin 16)	-0.31916327212744	0.000671871838509251	0.000671871838509251	0.842544718300649	FALSE	6.98375748757112	7.11681178647236	7.17541481795993	6.82508598475518	7.09585059599508	6.57421657993074	6.72919925870403	6.64142175312853	7.12247601191732	7.03081057107081	7.29462074889163	6.87498134765377	6.90770789125312	6.69105951611055	6.77031370577308	6.63389759860789	6.96782569586171	6.95671882015559	7.2920270812595	6.95127305677812	6.98053947727093	6.61395296678307	6.62794967091014	6.49573513035061
CDH23 (cadherin related 23)	0.284534320148953	0.0132563945079117	0.0132563945079117	1	FALSE	4.93039672672545	4.79558514511806	4.92559122998237	4.97113885284709	5.47015613078108	5.06984392043381	5.20905169461212	4.81803758913797	5.15109977377756	4.74099230209889	4.43448812096851	4.33943672733927	5.11868780042847	5.00967412458376	5.02239888612547	5.09725682101013	4.82260779406025	4.93453537255541	4.49976298951692	4.86589407677084	4.62940908076364	5.24376808008027	NA	NA
CDHR2 (cadherin related family member 2)	-0.311208034783646	0.0147076531355679	0.0147076531355679	1	FALSE	4.79191302518971	5.35659106088749	5.12929126089307	4.17596365008829	4.8124109422104	4.91323410513206	4.92888192708934	4.86733805271905	5.29492579610024	5.45614574832298	5.00876474486344	NA	4.77938580619894	4.93341212006649	4.47125250378281	4.71448732057006	5.32027887350594	5.14072958368834	5.55936332319221	5.17041383193679	4.90398786034913	4.88036717657012	4.80344921089814	4.78934844646624
CES1 (carboxylesterase 1)	-0.054645350679928	0.240771354042772	0.240771354042772	1	FALSE	6.39905998151075	5.85027186505368	6.64261060640788	6.4297080125729	6.51886398813152	6.47002594215339	5.99004041010977	6.41870606782518	6.62072568831091	6.19294767403331	6.69165978111602	6.72477303745659	6.47477023213924	6.46271492919029	6.58560405678406	6.61699720415204	6.61055686022295	6.12032498082812	7.01705335791978	6.60152270522895	6.43162463104578	6.54015594268912	6.21044926122874	6.52551767705359
CFB (complement factor B)	-0.160856681073776	0.0640671071407432	0.0640671071407432	1	FALSE	6.03542156635911	5.71256826883763	5.9592717088428	5.99051926406491	5.47265672585328	6.12525433903147	5.60118839395415	5.37358557487915	5.79416109770499	5.42750225745436	5.79722832810877	6.07497418471475	5.63147393288724	6.05451423997164	5.39404075715903	5.74607355162667	6.0403686355192	5.56026251305824	5.76821873727574	5.95162742362624	5.74306520018872	5.74472891040827	5.5730502956908	5.72221189103103
CFH (complement factor H)	-0.0846795235769981	0.232680752002	0.232680752002	1	FALSE	5.05099354039203	5.14553480880359	4.26384569364098	4.4359885562223	4.85576052174543	4.87511162988549	5.14025513403492	4.17777431262638	5.20729941346328	5.14664300412192	4.94886245240778	5.27472384609204	5.04844545892269	5.07966824243674	4.75934761212205	4.7282960507908	4.89615557588503	4.11052193776875	5.05479639320201	4.96901691381497	4.16229867102143	5.20751417256746	4.94518161077198	4.50857443596533
CFL1 (cofilin 1)	-0.197869841717765	0.00720938886671576	0.00720938886671576	0.0315196724101925	FALSE	9.09529679552401	8.93995232750925	8.8886823744055	8.9006313699148	8.93150578186973	8.47984492118148	8.69102460929875	8.67227682160214	8.95231900420962	8.9042462383356	8.83175692716088	8.85101189202063	8.88587021829257	8.59799665282103	8.84089748769509	8.63083134964956	8.83277611269166	8.71942647085519	8.89412959127429	8.87347487327573	8.95031968104889	8.44505210293503	8.63252633592517	8.55111991424457
CFL2 (cofilin 2)	-0.0726544041683537	0.212497767547992	0.212497767547992	1	FALSE	5.60697810520166	4.69721224217916	5.29937655196362	5.60639484820612	5.33185566850594	5.16263301658105	5.65273887276965	5.63443354095011	5.55178361427719	5.71045931876996	5.5454865668599	5.57357145348239	5.30094736348688	5.15068558196604	5.66447146259867	5.50233378450248	5.50246109020371	5.42957914320877	5.54274093123414	5.26253087751651	5.53778061195302	4.90613057606426	5.21567859660793	5.39703281709685
CGNL1 (cingulin like 1)	-1.06768963228059	1.29211537580189e-05	1.29211537580189e-05	1	TRUE	NA	NA	NA	NA	6.13100703750257	5.41934000161939	5.55258303271307	5.16097664316598	6.90600065924138	7.04905348710772	6.90223038546718	6.45608659319247	6.20938707811775	5.59316849170044	6.13812637123065	5.59761757840293	6.93833284574948	6.95265972023889	6.79680538088048	6.26982237207224	6.06381785033325	5.7761461099412	5.92513069260595	5.02691069122452
CHCHD2 (coiled-coil-helix-coiled-coil-helix domain containing 2)	-0.0678161970310114	0.196942908074396	0.196942908074396	1	FALSE	5.3755746935726	5.60811433490334	5.60518909784072	5.75130035359001	5.44347072940962	5.68155608601251	5.60283988040653	5.76563021567004	5.65953073108639	5.99272538489155	6.06594491373973	5.90047076703757	5.37350901551801	5.64721663784876	5.55452745909307	5.76046581119032	5.8732447668915	5.9716171237742	5.8033226273162	5.73631803946065	6.07372813432061	5.75448669787116	6.07475160174764	5.79737620064405
CHD3 (chromodomain helicase DNA binding protein 3)	0.579708586081748	0.0710701920624366	0.0710701920624366	1	FALSE	NA	2.72821005332964	NA	NA	3.25520612135928	NA	NA	NA	NA	NA	NA	NA	NA	NA	NA	NA	NA	NA	NA	NA	3.36063115746349	NA	NA	NA
CIAO2B (cytosolic iron-sulfur assembly component 2B)	-0.149316559254471	0.212676468039715	0.212676468039715	1	FALSE	3.68873986801449	3.39910271802698	3.80861158027165	3.70090574433874	4.54896058542892	3.82095500019441	3.89806320486124	2.92311494340063	NA	4.67707407175065	4.35748162753371	4.50448056496291	3.57251379133978	3.90598622331664	4.38113798803919	NA	4.46660754467069	4.66184079130537	4.44982545937343	3.47675754297172	4.77468165337325	4.13849503579732	3.6260419028133	NA
CIAPIN1 (cytokine induced apoptosis inhibitor 1)	0.325228086081164	0.0444334027513844	0.0444334027513844	1	FALSE	4.77905480739899	4.77684620587936	4.15523111629928	4.95299511588319	5.08661819312144	5.05349803119297	4.75861232340536	4.52262703770905	4.25882793287345	4.374323120589	3.89611681616172	4.2441183300972	5.00984428962484	4.8694716986291	5.44156647465489	4.9044889149052	NA	4.88193375373786	4.83444323872742	5.26063167141228	4.50714131607587	4.61039887873787	5.70579824456253	4.43033211296548
CIRBP (cold inducible RNA binding protein)	-0.22998281645935	0.106649153733705	0.106649153733705	1	FALSE	4.50488094374952	4.33077349756979	5.04489678913987	4.86285800639233	4.24879287088684	3.70555774539968	4.52297221234533	4.40854883542997	3.96377003107076	3.48541394590701	4.19516646257416	3.34596403034287	3.33526885946956	3.59105701874693	3.84069485217601	4.2257839176641	4.46118801391796	4.12444394302931	4.5066400222572	4.34457287877532	4.15642088784439	4.10948593301561	4.12639473762014	4.13979689661535
CKB (creatine kinase B)	0.0978212073342648	0.152145579854041	0.152145579854041	1	FALSE	8.00284876246477	7.99656952397319	7.84891082481442	8.05553190254745	8.46574188462275	7.86847688375269	8.16281425588208	7.74403996870057	7.65616740773473	7.87653536383094	7.84862294042934	7.80073168351708	8.45914059113807	7.67260920315247	7.88222118278164	7.72604781928349	7.79785603342086	7.93412133396648	7.81389660220393	7.94525068374733	8.35242309051969	7.73241167081416	7.92271521302591	7.76225578698818
CKM (creatine kinase, M-type)	-0.0238358447006239	0.317961440903891	0.317961440903891	1	FALSE	6.03192446379876	7.07996471343142	6.47411151394241	6.43164134426419	6.97899639608894	6.85977081620874	6.36394724572612	6.04503226146461	5.57720523074499	6.8977607670185	5.95399152623476	6.61498510762166	6.80007156815555	6.62932018792665	6.42021794441455	5.91351656268639	5.54253665495329	6.73637486996173	6.38501508069828	6.98720715597523	6.21464162667255	6.23684846478084	6.50008498799377	5.46424023011903
CLEC3B (C-type lectin domain family 3 member B)	-0.235041765304032	0.107329792352232	0.107329792352232	1	FALSE	4.46149581820083	3.76025288770054	3.89713391395553	3.16340373026279	3.20744311036657	3.09640186460893	NA	3.67375992461141	4.41870269509202	3.79805051476751	3.67150851504024	3.46349167726237	3.56302386319527	3.79616164041442	3.95797958343248	3.60528097178348	4.45172544397143	NA	3.72551213911465	4.51288423140841	4.04139194086629	4.20632283260047	NA	3.88741803942247
CLIC1 (chloride intracellular channel 1)	-0.0312055292865253	0.245795511584312	0.245795511584312	1	FALSE	6.14162693021912	6.13950223854014	6.39832813592348	6.250362852108	6.30918164560621	6.00562904006639	6.34214935721117	5.94139979814985	6.06369491496771	6.01766807820809	6.15270465872074	6.28350141875689	6.24496314862757	6.15628132259916	6.26783726436467	5.98902771205373	6.13858718722085	6.12570895376283	6.2619632580627	6.29959451728228	6.34654741781789	6.08182107044463	6.2385633315197	5.97537568387357
CLIC4 (chloride intracellular channel 4)	-0.203321283013646	0.00983728487101687	0.00983728487101687	1	FALSE	7.53537647839103	7.73249986029087	7.41465141398856	7.42844392615361	7.4758955224267	7.25889575507544	7.23696132245541	7.49820298968557	7.59793335655481	8.07937811111865	7.51537657531238	7.58484227112478	7.49563920594668	7.5166219223475	7.40541380463476	7.63334401825426	7.66349406207888	7.74848135974758	7.5689289487137	7.6049312268109	7.55055441321936	7.24554319917302	7.35180498059144	7.36560506031188
CLIC6 (chloride intracellular channel 6)	-0.0197507562984784	0.322022583773746	0.322022583773746	1	FALSE	4.45573489873236	3.99168963110532	3.90107927294371	4.52391317818079	4.50050889619003	3.59747158212024	4.0976866372461	4.66229666233671	4.6540975128132	3.53933254456577	4.5413289770456	4.64340599868851	4.73296920895712	4.14385867649194	3.23495803016277	4.30060698307692	4.89446856460339	3.52294711151993	4.72825795128224	4.66430647490732	4.82785966334187	4.3622033477877	4.97269265400426	4.39044069909073
CLINT1 (clathrin interactor 1)	-0.852259239009047	5.37856368469705e-05	5.37856368469705e-05	1	FALSE	4.53174949576316	4.58567765972708	4.20903219317264	4.39050948664061	3.7261772795547	3.60411877996205	3.16527363626866	2.88407232090408	4.48213837473815	3.47553889717179	4.56533517619239	4.18225529175896	4.23922999233171	3.73947010163841	3.6560501071976	3.74720476846811	4.1399196530537	4.56946071143666	4.57213781630314	4.20569747374461	2.80610748219378	3.69435649415375	3.05054871269284	3.36973168622866
CLMN (calmin)	-0.493182473903296	0.00128571185134885	0.00128571185134885	1	FALSE	4.22713263784158	4.16204080947798	4.20137509374498	4.00618131080655	4.23381138429316	3.58687280635215	3.79450944353407	3.54859691524016	4.25633891448336	3.88881142528085	NA	4.36284857279584	3.61998809577575	3.56302386319527	NA	3.15571199926892	NA	3.88629650723996	4.0265522131407	3.62706981285272	3.63772615793072	3.40343134576812	3.16915054727324	NA
CLTA (clathrin light chain A)	-0.250263862148613	0.0559507993983733	0.0559507993983733	0.584186350950328	FALSE	4.91185453489972	5.80773615537194	5.61687226526583	5.59708715389727	5.44819396306671	4.80216219090841	5.87337766703457	4.94059432636223	5.67845507009603	5.78160626215446	5.57627421009426	5.40133010137816	5.50854274516769	4.7382436164062	5.94050506274399	4.97956352736198	5.6405573055398	5.37726953866315	5.59724808980489	5.73823821108013	5.51023722596884	5.16972862125224	5.7082148313008	5.10199877488864
CLTB (clathrin light chain B)	-0.418176245849034	0.00556221142877924	0.00556221142877924	1	FALSE	5.1281779015869	5.16998911979707	5.0819403412202	4.85515751648801	4.51583227633991	4.28206907519813	5.1606257799626	4.68664058786396	5.33529030054676	5.65615596419973	5.04232477308048	5.40584263827082	4.99744145734556	4.65635907345368	5.64771456303527	4.97931200471271	5.28345141260624	5.19991179271265	5.33280100773766	5.10293942107515	4.78311086901503	4.57451330180249	5.10550208786322	4.18674616254069
CLTC (clathrin heavy chain)	-0.0700208661362217	0.222714173085152	0.222714173085152	0.77303272806283	FALSE	6.34778788338968	6.25156762060825	6.09807631088968	6.50195657541373	6.40281254707346	5.84778900322754	6.70236664813014	5.91532489506977	6.32880954266863	6.25519667767861	6.10555865842888	6.4734265174824	6.35848066052385	5.76089422447813	6.59949187077793	5.96992867132408	6.2837643855423	6.15323787250943	6.06501430531964	6.40442121257827	6.38660749281678	5.88218816193072	6.6589397884632	5.94374320505923
CLUH (clustered mitochondria homolog)	-0.21525568993252	0.0343246355137606	0.0343246355137606	1	FALSE	4.06818065817721	4.19141262535573	3.83859886337056	4.27666042977621	3.83316334101603	3.72190851186069	4.36411013555165	4.22720196651556	4.40704677488392	4.56782529555024	4.10164167267387	4.46105701345107	3.70958840901314	4.01706672418983	4.33404619103477	4.22569138778437	4.10008619710662	4.45975291039024	3.9559450995141	4.64431200939194	3.88133180188816	3.99828578162022	4.13696241164474	4.04009460833231
CLYBL (citramalyl-CoA lyase)	-0.051515406411431	0.307620494864975	0.307620494864975	1	FALSE	NA	NA	3.75864430027374	3.64990281989314	3.83332528805134	NA	4.53034546754552	3.98611963618422	3.07191708843061	3.36084181805888	4.13274133671738	NA	3.48601924098538	2.94413691789008	NA	3.33018548830988	NA	NA	4.44517711406127	NA	NA	NA	NA	NA
CMBL (carboxymethylenebutenolidase homolog)	-0.468212624893616	7.69625406318695e-05	7.69625406318695e-05	1	FALSE	7.0427537609772	7.66500896402218	7.20769766865505	7.16514819347611	6.85111186655683	6.87101810012947	6.7289816699487	6.7539654857674	7.19637098174611	7.35038232194593	7.28498599679631	7.08670947290617	6.60616532966744	6.91542529155076	6.42551301542007	6.72944400683366	7.14675703474192	7.59977154039246	7.09304248095019	6.88472001256047	6.82312517818814	6.97632926361808	6.91281749900375	6.51090022376239
CMPK1 (cytidine/uridine monophosphate kinase 1)	0.273461312748689	0.00101953359820828	0.00101953359820828	1	FALSE	6.85071192683766	6.56928449179161	6.56901404392183	6.67575948660015	7.13052937912991	7.0897417714951	6.93928535647869	6.79646797210271	6.75413924405858	6.8741575933097	6.73315093881719	6.88554996133958	7.15968972737101	7.05713613771467	7.01024275552775	6.93890913108715	6.76517668018469	6.47110289958815	6.89379903074292	6.7313054526549	6.91026495722099	7.14944229257657	7.15914476194039	6.71383326018628
CMPK2 (cytidine/uridine monophosphate kinase 2)	-0.816474300663293	0.0252060264999882	0.0252060264999882	1	FALSE	NA	NA	3.31445726493136	NA	NA	NA	NA	NA	NA	NA	NA	3.60599205600296	NA	NA	NA	NA	3.58233922119585	NA	NA	NA	2.6844552133801	NA	NA	NA
CNBP (CCHC-type zinc finger nucleic acid binding protein)	-0.833711451413153	0.00120078863483671	0.00120078863483671	1	FALSE	2.27477750957509	3.26431573131864	3.27478794390944	2.66161736190405	NA	1.61826685131421	1.92733139811651	1.91228962514736	2.97980037587468	2.64684696836391	2.04972485346364	2.30731485383222	1.87429336072391	1.81042253783913	2.11284689657144	1.31801597731548	2.37164249468299	2.62884357062865	2.93490330712903	1.35761393361259	1.01449812699935	0.876180974372687	2.39743608194318	2.15709869971573
CNDP1 (carnosine dipeptidase 1)	0.232477871773345	0.00120520303993791	0.00120520303993791	1	FALSE	7.67854380335488	7.66794178441336	7.70361292934179	7.57500215422182	7.79483821523294	7.6605593072868	7.88736685802847	8.01104271285982	7.56921004771596	7.71878628866752	7.64430335593023	7.54156904482164	7.94557259043319	7.67461600861502	7.81404405836399	7.9204957778751	7.57383650512904	7.61441538650813	7.58739499676088	7.45116164715439	7.90338781128975	7.66080172192067	7.73312381641079	8.10966352698324
CNDP2 (carnosine dipeptidase 2)	0.00642779343971019	0.321976979130912	0.321976979130912	1	FALSE	10.1668284021201	10.1691107510666	9.81326012392057	9.93621242843511	10.0231028453406	9.95446533629256	9.97210385456272	9.9607202037786	10.1162009843741	10.2982573585054	9.89074154921841	10.0480644935062	10.1521200259018	10.1115139041591	10.012959685616	10.0366681660775	10.0481190011633	10.2970308839622	9.84143225843219	9.92157468321596	10.1369142346301	10.0721326041672	10.0244748279521	10.1667907507182
CNN1 (calponin 1)	-0.198358168414037	0.213866170944947	0.213866170944947	1	FALSE	4.39336814644853	NA	NA	NA	3.72167888520947	NA	NA	4.16483453876703	NA	NA	4.48413168482873	NA	4.30934356066852	2.78274822929495	4.59441120035548	4.11757038045435	NA	NA	3.72368961033061	4.26340254665638	NA	4.05019693184614	NA	4.40153490262028
CNN2 (calponin 2)	-0.136272070714323	0.147798245503278	0.147798245503278	1	FALSE	5.10439956665722	4.84985918518657	5.07202860307995	5.19084791643195	5.22817606720293	4.64780952347026	4.970747840556	4.64140730174082	4.88187014467919	4.51930286135599	4.81416073038394	5.4205329299092	4.91729330349146	4.91494715047958	5.24489086369405	4.83094993062113	5.2227272938176	5.2108992350781	4.8171934545467	4.49150680796359	4.63008507000212	4.59037446595691	5.27799962036785	4.065382742935
CNN3 (calponin 3)	-0.0807787709273133	0.193631593937381	0.193631593937381	1	FALSE	7.47294260360046	7.04179054861726	7.31054007708537	7.28386622599804	7.21715314988602	6.990841436517	7.57030353356412	7.37791326626717	7.70581206513531	7.14086043889786	7.09400376710646	7.50135156167563	6.93050081079116	7.08771741203138	7.82990028662661	7.08965703854159	7.41648510333937	7.44013829379929	7.43697798934232	7.51321437100876	7.35762237826952	6.97574481233986	7.64372634137778	7.31755732826617
CNOT1 (CCR4-NOT transcription complex subunit 1)	-0.494974128974703	0.0259774091987109	0.0259774091987109	1	FALSE	2.96524496216874	3.82805268165223	3.48707468005172	3.39054387918567	2.4517412666683	2.81906932034277	3.57336240698105	2.87198160455369	NA	NA	NA	3.93492217303952	3.63275678753406	2.86385719745367	3.84046323386954	3.06933096341366	NA	4.15994397414064	3.79327165449808	3.82897677990912	NA	NA	3.91087654053683	2.75185786970656
CNPY2 (canopy FGF signaling regulator 2)	-0.0696197488007135	0.233914750537544	0.233914750537544	1	FALSE	4.68152797606945	4.18084007408706	4.77100342720142	4.71257377120148	4.04031383424559	4.61033390936892	4.78531513994176	4.4599168071921	4.76989336896799	4.5762863051231	5.06320091113295	4.44564725760306	4.48373195344128	4.40160316324082	4.4689286362777	4.5648902770864	4.59260653159917	3.53116932975868	4.44988487178312	4.82496128552304	4.44414358416811	4.31042010652713	4.68836502068735	4.50619569226481
CNTNAP1 (contactin associated protein 1)	-0.412517550727788	0.000409967090371965	0.000409967090371965	1	FALSE	5.94391195228625	5.92471275827838	6.02565341355878	5.66621974129769	5.38811719390043	5.37803642668317	5.05247675873806	5.26109071861477	5.92597331692956	5.82799681058648	6.02691732886759	5.41866896732676	5.60163412510745	5.62221585261262	5.19414222405788	5.41946473238608	5.91342082055849	5.6670916671725	6.14906625064102	5.72187844378359	5.36795459605145	5.74048238191389	5.8192108829602	5.41647496952764
COA7 (cytochrome c oxidase assembly factor 7)	-0.272913418389753	0.0537197059862914	0.0537197059862914	1	FALSE	NA	4.8833813246708	4.65660505482506	NA	5.16326524153571	4.03969114559193	4.53267228988949	NA	NA	5.33803926435483	5.19281751477841	4.81324761599259	4.01653197677243	4.41452795762129	4.73213349945518	4.67636332894947	4.43500844859168	4.69625538919042	5.07852871497448	4.94646418952527	4.56485370393416	4.97537339085502	4.82108770170005	4.88854357095676
COASY (Coenzyme A synthase)	0.259457452391183	0.0136228473786581	0.0136228473786581	1	FALSE	4.68867273833914	5.27504803257227	4.54012648833811	4.77814548339863	4.98249624389418	5.08525467745532	5.21274830286319	4.92801019655433	4.70102777394684	5.15578565573524	4.63457584448739	4.65012692161281	5.21105503746448	4.91519580361313	5.03272681582889	4.73531095648009	4.33843867763981	4.46972971925235	4.65693677722817	4.99861073733318	5.20751417256746	5.06862782149538	4.90734737671827	4.71442687364341
COBLL1 (cordon-bleu WH2 repeat protein like 1)	-0.258108555938688	0.00323086793091502	0.00323086793091502	1	FALSE	4.92801493564412	4.9217409860795	4.83299125236982	4.81726509726679	4.94212973535672	4.54650557416346	4.68448214423812	4.66609757278732	4.8052356960956	5.06993841523235	5.25778759298951	4.85194888143312	4.76928511780661	4.14641084250664	4.62150100027265	4.69641676354114	5.00438453369835	4.80629312006673	4.88077856776582	4.7452965018539	4.70405302475803	4.7061768803796	4.67858464698899	4.66272960643209
COL12A1 (collagen type XII alpha 1 chain)	-0.152791649478614	0.158177461007605	0.158177461007605	1	FALSE	4.85536685265826	5.07549840312098	5.07309613396441	4.80136562762277	4.78396470367041	4.58526904084861	5.19023556959977	4.88073939270573	4.69362634159111	4.73845440832781	4.87078883424145	4.72352033664593	4.56522548778637	3.46002169137465	5.17039380115477	5.16852972174223	4.95576380765564	5.43926408121089	5.17511736350198	5.26366169150377	5.15489100127586	4.83127430373682	4.78327329366557	5.25820608074085
COL14A1 (collagen type XIV alpha 1 chain)	-0.658581616682112	0.0160773081130008	0.0160773081130008	1	FALSE	4.35374672071372	NA	4.21104335286912	4.4961363449725	NA	4.10819824536972	3.97193894764755	NA	NA	NA	3.81530899750762	NA	NA	3.4646551990544	3.91015700383547	NA	NA	NA	4.12317782211199	4.18502604956994	NA	3.14358117235333	NA	2.63441901939175
COL18A1 (collagen, type XVIII, alpha 1)	0.17633714898575	0.193631593937381	0.193631593937381	0.384349146188796	FALSE	NA	2.44921535041947	NA	NA	NA	3.56636462192828	3.95606594809793	3.85375617584363	3.87731235822185	NA	4.24803381337244	3.82551089914988	3.92376721009083	3.84443587125417	4.37510200471459	NA	4.24659810305712	2.9519159817949	4.13909289134983	3.96940839545538	4.37603333175718	3.73564131385966	3.42131756793318	3.84474718540413
COL1A1 (collagen type I alpha 1 chain)	0.0576548548160892	0.28712490810063	0.28712490810063	0.54660681408771	FALSE	4.97774242776631	5.82080697257521	5.94996907687502	4.96988724029906	5.57265020966614	4.68532908758885	5.95589629240863	5.45536667809087	5.11129427970459	5.41665061218896	6.03289428358349	4.89064124396344	5.60427596778433	4.69744023559111	6.17378105656694	5.37292076490901	4.79362541688755	5.79787418612252	6.03546555646279	5.3451727999525	5.6392553202872	4.91157175172643	6.31070910957702	5.45468587997798
COL6A3 (collagen type VI alpha 3 chain)	-0.353703040205539	0.0240585990342099	0.0240585990342099	1	FALSE	3.95157847023032	4.40630536332233	4.73522429283951	4.29563487347376	3.75422477891511	4.02814476771338	3.93621390100641	3.94424938753842	3.58712492187178	4.46175118041937	4.12824390238938	3.23995093815371	4.22707100955659	4.07056106707866	3.22763635036572	3.77147362287765	4.11524137299275	4.53781166697143	4.34194306331196	4.49412115279041	3.55178668981222	3.53053275027408	4.27692836736196	3.73167202380007
COMT (catechol-O-methyltransferase)	0.260200745974367	0.000327719948313139	0.000327719948313139	1	FALSE	9.19281800782805	9.46658633771924	9.23769754991335	9.31519938759825	9.67323662977869	9.62607768755377	9.57293702501731	9.43615142625488	9.10661004808528	9.44091483493254	9.26489058717338	9.2538474849874	9.554838232191	9.538280128453	9.42776119383405	9.36200735615811	9.08673865999083	9.24057908537873	9.18134360940861	9.22744988555446	9.60270628722416	9.53508481940852	9.40690013826083	9.40110350612824
COPA (COPI coat complex subunit alpha)	-0.0929651385057967	0.139971388620995	0.139971388620995	1	FALSE	6.24883460746568	5.81151213236716	6.04163944105799	6.34268629438035	6.20175342740712	5.84814467504161	6.34238940349271	6.22276979130492	6.54912389898903	6.4816589890611	6.28193929725524	6.32680337084352	6.38178518248894	6.20476870658474	6.2055293623273	6.10877115744469	6.42133440098288	6.52254073114447	6.00023667274112	6.43361715297061	6.18264463059302	6.03086132151599	6.39090667059218	6.22602099839636
COPB1 (COPI coat complex subunit beta 1)	-0.290086541563562	0.00440612959364909	0.00440612959364909	1	FALSE	6.03646377117531	6.55693822366927	6.03220666043839	6.15082772000877	6.10861436105909	5.5032787614889	6.18901602787761	5.81336563520232	6.06488716173329	6.09985483452283	5.98827340326771	6.19917173113927	5.64419085620441	5.64980799714679	6.06035872310377	5.76709328782502	5.90109134387724	6.2347293102892	6.04720027202351	5.8708627949604	5.71988708933141	5.5082860240476	5.89122960192835	5.84634036312717
COPB2 (COPI coat complex subunit beta 2)	-0.174371928060125	0.0459558334568357	0.0459558334568357	1	FALSE	5.1566190877435	5.1976688469287	5.1008641445243	5.27109693844638	5.21880441187782	4.56887120267811	5.12738978375692	4.98768922463171	5.11841371802061	4.71513559198238	5.22605761714963	5.27732274049464	4.94204525991605	4.77843989379223	5.12306191240212	5.18629849646324	4.9706788273847	4.86670031003881	5.40105015932136	5.56649857859576	4.99172137202408	4.85699066801737	4.98462124787871	5.00970995047091
COPE (COPI coat complex subunit epsilon)	-0.0488505418853555	0.223789760372438	0.223789760372438	1	FALSE	5.4313655513985	5.33642979255609	5.076353860756	5.45017199727674	4.88245719870831	5.14381787040733	5.49249415167943	5.34944312893483	5.60469109854902	5.30615285211144	5.355400433549	5.24930880197118	5.34188259226819	5.2772818199937	5.1089216659443	5.50317061367325	5.55724158413547	5.05874508381106	5.05192888499424	5.34526507338016	5.35172372359311	5.24360053913933	5.30003584199139	5.24201936553146
COPG1 (COPI coat complex subunit gamma 1)	0.00757762324111696	0.322024223567781	0.322024223567781	1	FALSE	4.95051507235555	4.91194079669868	4.63080150587439	5.03602851135559	5.16673552688457	4.68094316504402	4.95614495900671	4.87641871717565	5.08485514843277	4.77662515965203	4.6716670206089	5.06900178437233	4.8716711849007	4.75358849198436	5.11772412897011	4.86908669037038	4.79835126096103	4.98537291374427	4.65205620360686	4.96657812556761	4.88724255279747	4.77757226225894	5.06304555619049	4.60455174654002
COPS2 (COP9 signalosome subunit 2)	0.182304242876485	0.0944176452172956	0.0944176452172956	1	FALSE	4.62342209495978	4.11276684542843	4.10307794659757	4.03941040929724	4.15237814540104	4.15477761178082	4.04497108198997	4.66301436723487	4.00022540349095	3.65799434795093	4.29618572929127	4.54520853081682	4.6964946619401	4.46725991393886	4.58746700819336	4.69294044196325	4.48984474998779	4.44677894668848	4.37674184956284	4.7231598813416	4.37533141717932	4.24925569993658	4.37892772527293	5.13964957510042
COPS4 (COP9 signalosome subunit 4)	-0.136023340532602	0.0286913445555901	0.0286913445555901	1	FALSE	5.6582771881584	5.84818724959355	5.90958591599512	5.84441327325727	5.65989887728898	5.61529563601477	5.71469611774121	5.68104721126381	5.72695652120531	5.52133660850809	5.99281600629706	5.80035894961289	5.55508910385523	5.6064333445141	5.79530200677798	5.49003736443399	5.7745788748857	5.90513424798051	5.7958682279013	5.86782729202423	5.62847616176632	5.56302386319527	5.80768979453876	5.89607078763775
COPS5 (COP9 signalosome subunit 5)	-0.639689598575502	0.00886614792175061	0.00886614792175061	1	FALSE	4.48740917030267	4.43933722956641	4.37187942589312	4.26615686364662	4.01289936494639	2.59156931988175	3.70777876414925	3.86209426894717	3.11447697211654	3.99558401165648	3.70521489567602	4.03441822789346	3.59781718206395	4.23167816179851	3.63216349996247	3.82106728687826	4.11107305643298	4.38617635212594	4.30790205947828	4.35061039519924	3.96574735119629	3.73110719389558	2.70380503781414	2.03623604554795
COPS6 (COP9 signalosome subunit 6)	0.306984224730068	0.0750881913560238	0.0750881913560238	0.12528122960297	FALSE	3.58410865353392	3.09434925108255	3.81438635499538	4.56870706974558	4.31684808846776	4.37443441549832	3.79215777704939	4.68872867995218	3.36318509741109	4.41004254766206	4.0358702024938	3.99207954255948	3.8230971473492	4.21273274165642	3.51388231719217	4.54340308273269	3.19193054155787	3.45688498287115	3.65729700999104	4.28985659223238	3.35298445802064	4.63100530473466	3.49689690783382	4.39633762240986
COPS7A (COP9 signalosome subunit 7A)	0.327261569031648	0.0188910812834535	0.0188910812834535	1	FALSE	4.29702262751676	3.61839137581425	4.02898457440859	4.23651557886237	4.62377323811141	4.21365056579146	4.16785565516434	4.46624861579241	3.99407279123429	NA	NA	3.90926427964524	3.99108188455684	4.16917139724051	4.1751652797733	4.19329076488218	4.44371935762316	3.08612305888185	3.66624531014182	4.28719153033897	4.2586772054529	4.3399639891008	4.44760564351162	4.36169117036277
COPS8 (COP9 signalosome subunit 8)	-0.221165167054325	0.048845241931399	0.048845241931399	1	FALSE	4.9097299090327	5.10915157917052	5.03978763607768	4.3896700543739	4.91964994730457	4.77496096304227	4.63799271951646	4.75932630467852	4.5725562339792	4.82504781266556	5.07150097692571	4.52017706383001	4.28206165963016	4.50611950766648	NA	4.42688866925497	4.6495004987031	4.86803479798067	5.04603698158843	4.51297901605842	5.05997386316447	4.27179168215256	4.1012382509127	4.5485044420997
COPZ1 (COPI coat complex subunit zeta 1)	0.255764751833343	0.0321082132837006	0.0321082132837006	1	FALSE	5.75969913951415	5.37779009533627	5.56457937573543	6.06285565520599	6.02108657498156	5.86100747801747	6.08786589091186	5.82343857684524	5.30935447563689	5.21204009797664	5.33028589710201	6.00723587476766	5.80944016966704	5.67326525513256	6.24728005369479	5.80635757207496	5.74507056803146	5.1775789980583	5.37775539740101	6.05299834989358	5.34207822471596	5.70529785066163	5.90934589565743	5.75995740429901
COQ9 (coenzyme Q9)	-0.151803763137803	0.187892366181715	0.187892366181715	1	FALSE	3.39125905830102	3.98003444276389	4.18523225423016	2.94873352448551	3.41444677507437	4.17683337078449	3.82327042017665	4.06311460489693	4.26450640581581	4.61631652360549	4.62854031926276	4.18073666107519	3.81440686457409	4.7396807144477	4.28331434982598	4.36581849459536	4.14216833862222	4.5082574966586	3.68425770505893	4.07097315773607	3.32854927500974	3.65717122464365	3.63434931387689	3.47841532205616
CORO1A (coronin 1A)	-0.470115993989761	0.0136342111776003	0.0136342111776003	1	FALSE	3.8675999893454	4.29966960695013	4.38865795806025	3.99135404153045	3.97515324410369	4.07447974712065	3.84868803235971	2.20600862365853	4.29559079592076	4.11806065637158	4.74217872013884	4.1972678132552	4.22379321624303	4.04740751426417	3.92367214584192	3.79587082473394	4.39473363001981	4.36361265087392	4.68280361578712	4.21080964108645	4.29008521859625	3.8822224057616	3.81765395282405	NA
CORO1B (coronin 1B)	-0.284237119529156	0.0160773081130008	0.0160773081130008	1	FALSE	6.19965271619888	6.52160201000319	5.79671454781812	6.30582281587762	6.38000036812653	6.09569027943612	6.00490358291707	6.15728629541772	6.55144680351909	6.99104559308096	6.66657198326755	6.6579829188982	6.41273919211642	6.21320144939264	6.43025014198899	6.39721084264074	6.27219492824831	6.82776822460179	6.58620779039885	6.68511319229845	6.38529987713698	5.93549275025554	6.32013262614153	5.91907068429084
CORO1C (coronin 1C)	-0.387091982980568	0.0882676746408014	0.0882676746408014	0.77303272806283	FALSE	4.2930099125433	4.09578942467319	4.59545591996961	3.32410492130846	NA	NA	3.99136311254542	2.4872316428268	3.44196146575897	4.55410992021998	4.29277438852008	3.60358480663896	4.42631843537933	3.64616265715789	3.24141310702649	3.39792614688188	NA	NA	4.58208024465964	3.29146505737342	4.17287949894982	3.44499828686331	4.49083964793742	2.90428369629157
CORO7 (mitochondrial import inner membrane translocase subunit TIM16)	-0.437192311905008	0.00211939619553498	0.00211939619553498	1	FALSE	5.11181589839363	5.60641261586053	5.13132195844806	5.21748665554043	4.84044812703609	4.53023932987318	5.1183887988559	4.79060524266661	5.67500009242691	5.97606113301473	5.09371650472515	5.64611944479825	5.18038261425415	5.06511989062899	4.94746044355039	4.90894257157333	4.9588287585037	5.81323222147084	5.69521993811065	5.52344904507028	5.35125375639621	5.15628739093406	5.33127526714661	4.98195309058753
COTL1 (coactosin like F-actin binding protein 1)	-0.271423077605943	0.0132906765013357	0.0132906765013357	1	FALSE	6.71756676036822	7.28893065379338	6.73857870707632	6.50974650636565	6.74512974459542	6.71435543310108	6.19789683597707	6.28238605508917	6.73688894895625	6.87207767329246	6.67048630202452	6.39723822923624	6.54774748076526	6.61711772317761	6.05712313757313	6.38772957896172	6.55526246367404	6.86615380232188	6.61985168049155	6.38894547938164	6.51183644622402	6.64185522746063	6.20339694854612	6.19807566423959
COX17 (cytochrome c oxidase copper chaperone COX17)	0.0131266046648664	0.322608288648701	0.322608288648701	0.459688035226333	FALSE	5.76188361236552	5.73243744983417	5.94002811351658	5.91142075157	5.89189546978889	5.44090902280825	6.27013083817896	5.74964420864122	5.39968039149908	5.62443725024451	5.67294292204353	5.47734381148373	5.95141761166165	5.38455065562536	5.76159644061301	5.51265988292463	5.62579941955529	4.79119415203657	5.95594045128948	5.69131640426504	4.90532201458062	5.39633077153437	5.81706039434127	5.66042667498367
CP (ceruloplasmin)	-0.345132890663524	0.00338423390934846	0.00338423390934846	1	FALSE	5.48015846726912	5.56872834729027	6.07641799963474	5.71657667724512	5.60891862319396	5.63772326025158	5.46055582686992	5.1178487779015	5.70289021737591	5.85760783608573	6.07629399522974	5.61600474407973	4.98187548056232	5.7076490225317	5.60551211260068	5.35860724911781	5.59043135769154	5.97391658764216	5.83374778300939	5.72110192367149	5.53558643635484	5.7881271062118	5.23149385071032	5.03838350195622
CPNE1 (copine 1)	-0.0784070202772705	0.233765146959802	0.233765146959802	1	FALSE	4.55690757765057	5.18598148072244	4.64987408638572	4.47100532327644	4.58938598831678	NA	5.00525625006778	NA	NA	5.13370736065839	4.67056844561957	4.50470301133974	4.24579226405921	5.11265843575834	5.03590978133785	4.65156838492559	5.17926022883475	5.41035128160303	5.14274425582588	4.80499315305262	4.84949893172018	NA	5.05361532258983	4.69527562643105
CPNE3 (copine 3)	-0.131084596866535	0.243660611251419	0.243660611251419	1	FALSE	4.19169687068129	4.0636409926427	2.38638055641778	NA	3.67766609006197	3.83312285141656	NA	2.95460579150714	3.9368828819374	4.24220614857088	NA	NA	3.5004706539457	4.2185022094442	NA	2.82204687261399	3.8286417357559	4.14911300713633	NA	NA	4.1486250386638	4.114367024952	3.79474855765427	3.90865921699253
CPOX (coproporphyrinogen oxidase)	-0.0551008169614465	0.211700646400476	0.211700646400476	1	FALSE	5.93612672219576	5.87503051214225	5.76662166212954	5.73769487249111	5.97328752818369	5.7899170085772	5.72451385311995	5.98684322388359	5.58673772634111	5.97967326895894	5.73351704140616	5.77561159753707	5.78243215531475	5.41142624572646	5.39197388306029	5.81083894233079	5.46441015309032	5.91216601152705	5.82280406505476	5.66500327722465	5.66003869115359	5.52102560262208	5.59039542633069	5.95149454625829
CPPED1 (calcineurin like phosphoesterase domain containing 1)	-0.0688373903292457	0.13606127712554	0.13606127712554	1	FALSE	5.53948144230815	5.38668336024637	5.33628695888734	5.51341178682495	5.37045027973695	5.20520481278678	5.37599511747683	5.43997878120509	5.31326399421676	5.43569859373062	5.31647523591116	5.35995332386173	5.24242720745083	5.20977306261884	5.33737214027436	5.5455637895857	5.56175075547363	5.36328323563916	5.20653383004741	5.50205048900652	5.09475966973991	5.24045553860404	5.54725238901216	5.39959153371137
CPS1 (carbamoyl-phosphate synthase 1)	1.04150274789033	0.0162860018238585	0.0162860018238585	1	FALSE	NA	NA	3.78869614975841	NA	NA	NA	NA	NA	NA	NA	NA	NA	NA	4.69168490304294	NA	NA	3.22470248969116	NA	NA	NA	NA	NA	4.40471923218728	NA
CRABP1 (retinol binding protein 1)	-0.219052582510382	0.14348559583575	0.14348559583575	0.77303272806283	FALSE	2.54969627490476	3.07452598742866	3.17270191964806	NA	2.75253452581717	3.00092302948823	3.15996979987702	NA	NA	NA	3.64167318410441	NA	2.6161977023739	3.14602300855323	3.71722126837449	NA	3.492301864982	3.78635589267767	3.64124543630784	3.76368776357692	2.79925934134566	3.76766539067306	3.58119455498792	NA
CRACD (capping protein inhibiting regulator of actin dynamics)	-0.59051562256742	0.0435257405368255	0.0435257405368255	1	FALSE	4.57361083566424	4.17598759437313	3.95833230699113	4.1759556685717	NA	NA	3.60773273254418	NA	3.7872130344768	NA	4.34033438211824	3.79070949192353	NA	NA	NA	4.0855691224859	2.71718616614523	4.08439597845844	4.1425931508641	3.70798853442093	3.15473549341274	2.59146639547202	NA	NA
CRAT (carnitine O-acetyltransferase)	0.23075822770531	0.0788610353155525	0.0788610353155525	1	FALSE	4.98320796719652	4.31961793420016	4.43784693134466	4.606217159626	4.62640409104799	4.67266859944942	4.58627235391499	5.19380721906807	4.55916750687931	3.90275857618324	4.71327240089373	4.65519724586252	4.39773452119544	4.52080565900136	4.45239775559947	5.06756988436308	4.93479482335581	3.98216307325455	4.07962557972554	4.21900584500453	3.9669564308956	4.48940163914503	4.9678694911112	5.22008613119866
CREG1 (cellular repressor of E1A stimulated genes 1)	0.377528900145528	0.0271572933273346	0.0271572933273346	1	FALSE	4.21786660290838	4.27738225915141	4.26709378328413	3.44835917821732	3.92111256407167	4.27847547760655	3.45421538247311	4.36941064531651	4.17912882877215	NA	3.20540346141441	3.54316177299036	4.37296602347243	4.62506003228478	3.86449322645115	4.53308361596553	3.86722436730881	3.0489493341597	3.54664756046618	3.39436322453955	3.98379624251716	3.88761299952937	3.75919845340828	4.2033734548815
CRK (CRK proto-oncogene, adaptor protein)	0.330585106548914	0.0604224920249353	0.0604224920249353	0.595141735524938	FALSE	5.68415950193757	4.86809901996655	5.37065253762352	5.31016559049428	5.50921444106702	5.12564283688624	5.51272624315191	5.78882402315323	4.8897217581781	4.63183766967688	4.35330211642276	5.27911466371099	5.81134001060793	5.25130629402839	6.02359469175726	4.33849572765478	5.65672231025184	4.60890384252742	5.55605229117379	4.68799567284709	4.86280842532438	5.27539449620292	5.47625205954784	5.88814900401585
CRKL (CRK like proto-oncogene, adaptor protein)	-0.714868023699912	0.00113064979534901	0.00113064979534901	1	FALSE	4.5818453187543	3.99919727760564	3.75564605343527	4.05857626122623	3.30042248529571	2.70458206869076	3.492673596144	NA	4.09020136105727	3.3145776252861	4.69402211899792	3.54512819931654	3.61625182018799	2.94666723794449	NA	3.67547723060941	3.79523705895695	3.41827092013782	4.14023058929113	4.09219052084217	3.54248093822006	2.80347504291766	2.68143127368239	3.65879415673119
CRP (C-reactive protein, pentraxin-related)	NA	1	NA	1	FALSE	NA	NA	NA	NA	NA	NA	NA	NA	NA	NA	NA	NA	NA	NA	NA	NA	NA	NA	NA	NA	NA	NA	NA	NA
CRYAB (crystallin alpha B)	-0.10822854068083	0.213507863961909	0.213507863961909	1	FALSE	4.35455794681454	4.59453063517952	4.91880123582486	4.08920151363421	4.77007315064023	3.7418013293107	4.59123059908733	4.78678452723345	4.91533923785195	4.37657517079239	5.18129738891139	4.9531022397283	4.92200274781481	4.61070596706309	5.32622093295261	4.47180525428134	4.77595128599139	4.93354903376424	5.19095060722423	5.21540292078794	5.10429891439257	4.46642482840034	5.08973118014806	4.31943729701049
CRYL1 (crystallin lambda 1)	0.205172211910975	0.00195985052068186	0.00195985052068186	1	FALSE	10.924760553775	10.6814316953638	10.9352460976103	11.006585557943	10.9938936813662	11.0546178834356	11.102343189749	10.9625056442529	10.9037387738939	10.5512276035983	10.8359161813371	10.8076366709191	11.0420902531958	11.1344648258025	11.1344648258025	10.9837631868932	10.8579343555254	10.7812613446002	10.8474489039824	11.0095137368545	10.9730659145425	11.0881521998921	11.1352796196054	11.0001267937969
CRYM (crystallin mu)	0.0746919904215985	0.232680752002	0.232680752002	1	FALSE	5.43405103417398	5.2898860944443	4.72194677941615	5.35986901140483	5.14338117304048	5.5936435956757	5.19090321238223	5.36058902165292	NA	6.19497545785891	5.09881113851209	5.1235999858918	5.89304907506694	5.80065145032416	5.22202397180768	5.11395881445181	5.47669922699928	5.64598115654894	5.43604520875391	5.1961506220327	5.51656677149686	5.40544103595723	5.40712157507271	5.58862769653434
CRYZ (crystallin zeta)	-0.130116246301819	0.104107540183635	0.104107540183635	1	FALSE	9.88756944041613	9.37898189639377	9.24051468973135	9.64641110311107	8.96668712919682	9.58543017369387	9.63926834595769	9.49666207091601	9.59540482092986	9.34995127112307	9.4143004658247	9.6217185696793	8.95247626776034	9.51611760750162	9.65499755195963	9.65111808233351	9.64776959768526	9.54241283706827	9.48562204473599	9.71078233119423	9.08831123588866	9.54420522482603	9.50765393093611	9.35711649130088
CRYZL1 (crystallin zeta like 1)	-0.193888866926987	0.178278795269173	0.178278795269173	1	FALSE	3.37910799888417	3.89242988586252	3.61165634547723	3.40236746161726	3.83061027435791	2.33019983285091	2.67561723648312	3.75565673440824	4.07773008267787	3.10288148827595	3.68072942494532	NA	NA	3.41112791327656	NA	3.56346323668308	4.03903308385611	NA	3.74746259400944	NA	3.63981097771678	NA	4.37137764315802	3.61053471432837
CS (citrate synthase)	0.084822607731201	0.125066662321503	0.125066662321503	1	FALSE	6.72282118975617	6.39972652703805	6.69693971497749	6.60977268849344	6.68392098080932	6.74081965089482	6.69105951611055	6.66389961428408	6.72747124372629	6.21406650561453	6.53282187657717	6.59948591977154	6.7619234928106	6.54855222062903	6.50640041844034	6.59251085701183	6.69931564285962	6.20190042149576	6.576851634573	6.74017202479945	6.60913588151959	6.66662878843508	6.46899541018438	6.80536985132729
CSAD (cysteine sulfinic acid decarboxylase)	-0.578492878453979	0.000574485262681276	0.000574485262681276	1	FALSE	4.41140590683722	4.49943135161047	4.56065382203349	4.21957900078406	3.80350604073054	3.44554132313466	3.92805758675175	3.55274593674845	3.89621371351757	4.27014766170626	4.99360643665625	4.61104841155977	3.77601974064747	3.37033170158454	3.61773338889654	4.21871143325573	4.29056447886063	4.34128841840282	4.93635054908199	4.18097529530334	4.49258387670166	3.81279597507707	4.08474462086847	4.16657888050923
CSE1L (chromosome segregation 1 like)	-0.300702584942136	0.00244296270356057	0.00244296270356057	1	FALSE	6.01003010483574	5.74066046976059	5.87282383565262	5.64415046954755	5.33392458255539	5.24173723917812	5.62070076589231	5.25386449947232	5.76688398983149	5.95682334518043	5.62201373766335	5.57773093149008	5.44529631987983	5.32774124869169	5.91549221865689	5.71325315185217	5.67714174328317	5.72897894988158	5.93857750111384	5.69832128603372	5.4422368997514	5.21651694858744	5.75635883491209	5.35858263553888
CSNK2A1 (casein kinase 2 alpha 1)	0.131491919614012	0.175368840260853	0.175368840260853	1	FALSE	3.54757321550631	3.65458447721343	3.70650845056811	3.76553474636298	4.03744372413481	3.91195996528691	3.74643101527114	4.06639061763174	4.23562750738249	3.12842208947552	3.74907296056599	4.16542158041604	4.35268085240627	3.53224214174677	4.16620928832699	4.18994313168182	3.78267065867701	3.73155255899134	4.25115856675911	4.47094677432148	3.14117117246074	3.92580957777157	4.41760276360148	4.27909237128773
CSRP1 (cysteine and glycine rich protein 1)	-0.133565831216951	0.152145579854041	0.152145579854041	1	FALSE	4.36298880092535	4.16312835007844	4.34652437050921	4.41049035992409	4.49077548167292	4.23857288470964	4.15945158261747	4.40009384998626	4.59380192890496	3.7110102559271	3.98692056713493	4.35213702684427	3.79052183783694	4.04738133793959	3.35345033307765	3.92165530828626	4.23131719715266	3.52392572024681	4.25187054870193	4.34347888926864	4.32215169529012	3.66845955691538	3.96380701519066	4.31848315749208
CSRP2 (cysteine and glycine rich protein 2)	-0.964954945422155	0.083894560422101	0.083894560422101	0.890884859325257	FALSE	1.356109996664	3.91288933622996	3.53645083019471	3.70337760312719	NA	NA	NA	NA	NA	3.66970712158962	NA	NA	NA	NA	NA	2.67410807021809	NA	3.9957920198434	NA	3.7038426814337	NA	NA	2.21831620724691	NA
CST3 (cystatin C)	-0.0940661690367526	0.23150870207115	0.23150870207115	1	FALSE	5.92012891509011	6.22118688099647	5.89421873866969	5.35280442054086	NA	5.30437961623513	5.73554925465206	5.640363528835	5.7480479017832	6.52064696456574	6.15233149460808	5.77256663172107	5.35054675047641	5.83640388251507	6.38020302363571	5.76107247078864	NA	6.45643655910654	5.80663597166775	5.54138783606776	5.77812970971763	6.1098243873546	6.67458776312212	5.78060406808062
CSTB (cystatin B)	0.355358934826723	0.0469048020361742	0.0469048020361742	1	FALSE	5.25424632734966	4.66758561929726	4.4594316186373	5.2945950190691	4.92304932007546	5.64929929602735	4.36176134240286	5.23699766457306	4.88854844147928	4.44803533872004	4.28917787479342	5.22404027421793	5.50013917869161	5.54539698331925	4.27350843003939	5.26676030963751	5.42351766526117	4.60941812068454	4.37576233590767	4.77889716222743	5.40309385211041	5.33412844978217	4.62343380110856	5.85999438779784
CSTF2 (cleavage stimulation factor subunit 2)	-1.20390775681589	0.0385592683095715	0.0385592683095715	1	FALSE	NA	NA	NA	NA	NA	NA	NA	NA	NA	NA	3.11831154670986	NA	NA	NA	NA	NA	NA	NA	NA	NA	NA	1.91440378989398	NA	NA
CTBP1 (C-terminal binding protein 1)	-0.217326913861793	0.149424713111622	0.149424713111622	1	FALSE	NA	3.29484421147863	3.23055657176566	3.38897474480597	NA	3.63381479301088	2.7614576204389	NA	NA	NA	NA	3.81054592947801	NA	NA	3.26649122639619	3.65753711520482	NA	3.84923869270338	NA	NA	NA	NA	NA	3.16822482587189
CTH (cystathionine gamma-lyase)	0.575328668472475	4.64665654900695e-07	4.64665654900695e-07	1	FALSE	8.23378742224456	8.00639901799573	7.89722832237771	8.03185280352043	8.54138318939016	8.71323527751218	8.6569503590632	8.48805300650698	8.28161480131418	7.98396834749393	7.82830153557116	8.0530570170996	8.42584530563943	8.72113337538841	8.62966261384767	8.42960759587676	8.12963334320272	7.81524238198012	7.84218060460064	7.88860323372467	8.30398618062875	8.70558400875249	8.6801133388225	8.60025860136662
CTNNA1 (catenin alpha 1)	-0.0922581567360954	0.305492015136621	0.305492015136621	1	FALSE	NA	NA	NA	3.87299616153356	NA	NA	NA	2.76157676193729	NA	NA	NA	2.32783967254471	NA	NA	NA	NA	NA	NA	NA	NA	3.09210254791865	NA	3.17079997105316	NA
CTNNB1 (catenin beta 1)	-0.262247355181126	0.166203479112833	0.166203479112833	1	FALSE	2.52975599256251	2.89390772982967	3.46563496690493	3.29354852921541	NA	NA	3.746560002959	2.54326572675103	1.96569933627717	2.90991707849842	3.20430664221475	3.3396790066724	2.61552694358592	2.72593088623259	2.82994695369073	1.84206567379907	3.33070180195338	NA	2.96514520235354	2.87471828917721	1.46941194443926	NA	4.19315669311332	2.48819363161116
CTPS2 (CTP synthase 2)	-0.301288975312433	0.1225339070273	0.1225339070273	1	FALSE	2.37944075253498	1.7110102559271	2.29458840275485	NA	NA	1.81506711720847	NA	2.20979957089579	NA	NA	3.24086687494263	NA	NA	NA	2.16181030671321	NA	2.67378931677315	2.19704129792037	2.8354633081487	2.51687747962568	2.53270594824652	NA	NA	NA
CTSB (cathepsin B)	-0.105899407883059	0.0973779566590079	0.10185188963474	0.0973779566590079	FALSE	8.11602159335887	8.11554831001524	8.15503576241115	8.38048703985963	8.21827745377056	8.14293923951612	7.87025990459779	8.22608459879414	8.33739444218582	8.39057741112773	8.18184796267171	8.58533439759861	8.30122637892158	8.19305711704553	7.96822902289892	8.43600355269717	8.23940281540661	8.31059914983096	8.3049855345098	8.62194196539785	8.41633731153418	8.37714110579891	8.0360636887437	8.28276411545867
CTSC (cathepsin C)	0.427689104370974	0.000245466156960163	0.000245466156960163	1	FALSE	6.24090578937688	6.57228033450128	6.49102731788046	6.27301600699903	6.48193501845051	7.06657359626612	6.81969372673777	6.86704393511453	6.02237225208329	6.53926119228455	6.57389102400072	6.29359487617159	6.69856577247536	6.9577521238267	6.68673862225062	6.71134347078786	6.13965571379724	6.49823012065793	6.70195098169852	6.15049671975935	6.52290161516073	7.14199470145536	6.86916814299406	6.80524085614289
CTSD (cathepsin D)	-0.0544938722472366	0.233914750537544	0.233914750537544	1	FALSE	7.54251343990928	7.37293469077206	7.3552541793042	7.37678525233244	7.57610638110412	7.45487502279271	7.5323715113766	7.20379823956655	7.42275440302701	7.36482628226836	7.45360811520082	6.87704481497589	7.53384363737918	7.22410782176764	6.77189878027635	6.80553752782582	7.19446139173748	7.27632916036228	7.59697985331757	7.31041283526356	7.41933663036792	7.5242282645491	7.18800522119666	7.25586891330144
CTSH (cathepsin H)	-0.341167742805795	0.0469048020361742	0.0469048020361742	1	FALSE	NA	NA	NA	NA	NA	NA	4.41217858312516	4.2542690070142	4.49916981411525	NA	4.41737322429567	4.53101333135876	4.36886610826878	4.62531140802166	4.84328040898502	4.40461024929894	4.76747471493019	4.52341767933897	4.97089505762191	4.97014501401501	4.3456589435689	4.36506258520111	NA	3.3267386671329
CTSZ (cathepsin Z)	-0.36155900069393	0.00802145583559142	0.00802145583559142	1	FALSE	5.58155913936951	6.45804563797805	6.02966269298734	5.88856305294819	6.00299948879242	5.58262524589731	5.6530829532504	5.38469914978851	5.86275388418149	6.61265180038311	5.96748911957854	5.93873509365626	5.60221336980378	5.7106852284519	5.83347203685123	5.58653057908997	5.5334885952395	6.52321064840787	6.11170324472448	5.47110289958815	5.76916608214359	5.46524313960708	5.59224173821336	5.4572987888258
CTTN (cortactin)	-0.407735963065605	0.00697536571430971	0.00697536571430971	1	FALSE	4.60300314416484	5.350804847791	4.32852055294321	4.67635204449417	4.71326690119378	4.62507172515079	4.5849564894793	4.78893622924483	5.16970056475709	5.62077113396592	4.79395829050146	4.94420252625049	4.03785659913297	4.72122499169952	4.05723363504243	4.76148208779941	4.88740341635232	5.40924156703658	4.68167414179283	4.91355964457112	4.55749586749894	4.43854570032254	4.84366734071338	4.35662275055589
CUBN (cubilin)	-0.487295169436819	0.000601838840519847	0.000601838840519847	1	FALSE	4.40440588419095	4.97778363382386	5.11405046359842	4.7816010168776	4.60806996772166	4.03325559514864	4.06890293004875	4.51257455814701	4.51240389345129	5.16259273808864	5.24692867092069	4.61051109166611	4.38291621027316	4.15977448127277	4.07280039126307	4.59015885586422	4.41851380944987	4.79741770599992	5.0721658400473	4.88532543407714	4.50178305794886	4.51318752037086	4.0541799254952	4.63855465539576
CUL3 (cullin 3)	NA	1	NA	1	FALSE	NA	3.6503280089065	NA	NA	NA	NA	NA	NA	NA	NA	NA	4.00737492992765	NA	NA	NA	NA	NA	3.09348918895233	NA	NA	NA	NA	NA	NA
CUL4A (cullin 4A)	NA	1	NA	1	FALSE	2.45007365497878	2.75923680997903	2.75515250624542	1.80444186104199	NA	NA	NA	NA	NA	NA	NA	NA	NA	NA	NA	NA	NA	NA	NA	NA	NA	NA	NA	NA
CUL5 (cullin 5)	0.226294341851345	0.119023510336153	0.119023510336153	1	FALSE	3.5157755186618	3.41336390436619	3.77428103945757	4.09804050743252	3.97465779105408	3.75400023909988	4.09978331494432	4.00627109094752	NA	3.62004676504945	2.73926053838003	4.3811726047168	3.61679288670566	4.37023404166983	NA	3.98553686153785	3.53528159847279	NA	3.41746099363677	4.01989758114177	3.4392241805446	NA	4.31082723880871	3.22019682451667
CYB5A (cytochrome b5 type A)	-0.563564886950323	0.00115377152414485	0.00115377152414485	1	FALSE	5.15367564979724	5.04673986958179	5.32504815340493	5.69231001899682	4.70106105295774	4.57080899060107	5.11171576223324	4.99255545441217	5.03641541545742	5.87680177397827	5.23221943948511	5.13422504765638	4.40758389016988	4.25311188930331	5.00761263835342	4.80205876597784	4.91995974562804	5.40786936373665	5.33323408128703	4.75900132716596	3.95161576820645	4.35754496706413	4.86014341627819	5.13890864721433
CYCS (cytochrome c, somatic)	-0.495269048325126	0.00720938886671576	0.00720938886671576	1	FALSE	4.81508864209923	4.49934843022079	4.46348513797168	4.86511709458666	4.2502036564993	3.15690137446568	4.03158928357976	4.66950871754051	5.08863773485519	4.5932402155347	4.5172000914886	4.80040295793462	4.60963087182666	4.56353035140637	3.56139946089503	4.90172613265012	5.02588370128677	5.25179482264146	4.69140016225264	4.5915597458278	4.66099134732712	4.63164562807936	4.18370881687541	4.0390945156533
CYFIP2 (cytoplasmic FMR1 interacting protein 2)	-0.0444280601815715	0.308653731124319	0.308653731124319	0.842544718300649	FALSE	6.22478891031198	5.40902767071443	5.34709512626099	NA	6.4565088419563	5.8605308182965	NA	5.30395240041299	6.03046409642467	5.10215419177398	NA	NA	5.99754984746279	5.5613902955437	5.0374481170439	NA	6.22557764500953	NA	NA	NA	6.31726064791394	5.59760268149993	4.97656526897918	NA
DAB2 (DAB adaptor protein 2)	-0.03803900897253	0.199013663413158	0.199013663413158	1	FALSE	7.91164365100834	7.85902532725496	7.78851606392163	7.75183859320636	7.89441156929165	7.81773196713765	7.67916337558648	7.82530863515051	7.74417455348377	7.93607841815423	7.85803696066001	7.80289112635198	7.92926432737372	7.69220399161585	7.73738932360225	7.78369891668225	7.74205338341991	7.78266410691353	7.69399564432062	7.77950268842468	7.83363647897702	7.61892136577096	7.61350218580652	7.76872027245479
DAG1 (dystroglycan 1)	-0.108360683969157	0.206231851163522	0.206231851163522	1	FALSE	4.04486619685428	3.81608765860021	3.97789351089051	3.99393697536266	3.56812941650049	3.66360648972538	3.80098270694525	3.81062818470792	3.28226483240781	3.56974626308945	3.75819655960675	3.1827336075757	3.16201985620294	3.35842439536099	3.55793692751233	3.56899277059035	2.96236393150695	4.08136519483599	3.79879707960524	3.29730295327467	2.62910011816038	3.47113542355887	3.91967378030681	3.95459648640863
DAO (D-amino acid oxidase)	0.517983087802692	0.000337020833825436	0.000337020833825436	0.139660543955605	FALSE	7.99747307197096	8.12861303870471	8.09842166332257	7.82958955708936	8.61249625974843	8.70720035786137	8.01723156467253	8.75202599270534	7.9253526709829	8.32009199924248	8.07070595611767	8.01290383323064	8.53337645851403	8.92714979382909	8.09367636792666	8.85802452406264	7.53270657154202	8.38408003536163	8.08985297594478	8.06164660837982	8.66619204120516	8.77282260347069	8.09040357643753	8.6366354950884
DARS1 (aspartyl-tRNA synthetase 1)	-0.0140005785720605	0.307631688203247	0.307631688203247	1	FALSE	5.99342528743486	5.4590741794539	5.7615246387424	5.80575934678638	5.75925705331358	5.54840579754958	5.85658986510829	5.65185822649999	5.74561651421327	5.30915071594291	5.67535584355334	5.69734848647713	5.48119559292895	5.46220286441665	5.80728020912987	5.55192200686333	5.61330474063341	5.33146517724264	5.41959956432847	5.79269400298576	5.47896533553395	5.58677074706733	5.68938023995555	5.56248361656266
DAZAP1 (DAZ associated protein 1)	0.143543977014362	0.233400438233183	0.233400438233183	0.890884859325257	FALSE	3.64161538775877	2.37735700531224	3.81220041412647	3.67939001622221	NA	3.28856527952821	2.77399632511117	3.99541215618296	3.01348905884634	NA	2.93561060998684	NA	3.08379543571463	NA	NA	2.40732555587824	3.51868619861699	2.03766686699838	3.00135729802901	2.24114764575577	2.7388024178399	3.65045439228962	3.0329013344309	3.55331134764133
DBI (diazepam binding inhibitor, acyl-CoA binding protein)	-0.484921435845466	0.00391467173255259	0.00391467173255259	0.480330858568246	FALSE	8.02908841127356	7.21923629648949	7.553076298829	7.35157532943803	7.17009530955415	7.14126928494613	6.48817916794715	7.41162114554227	8.1619733146668	6.80398900394343	7.61098789926413	7.33530102096586	6.87169582382136	7.2464270899537	6.63471668212678	7.37380479057702	7.70383437777852	7.20039841674533	7.39079663923575	7.2835977220155	6.93649660685157	6.82765391802626	6.44582931429854	7.27700836685486
DBN1 (drebrin 1)	0.116714570136936	0.231210689817158	0.231210689817158	1	FALSE	3.78978140860507	4.17735176212245	4.10745353786499	3.87917641964206	3.98808476443196	3.79714789984012	4.47276718533461	4.36737106564853	3.70177082237905	3.98795747610041	4.63257068436327	3.54900372665664	3.67037582567705	NA	4.56646813499077	4.19522159325284	3.78033109881835	3.17568107751135	3.26872781353677	4.28006548636163	NA	NA	2.83650184479502	3.90389630273305
DBNL (drebrin like)	0.098364243137273	0.232680752002	0.232680752002	1	FALSE	4.18126160428363	3.60780373597491	4.43742750744489	4.47926290246509	4.13732317559783	4.06810325045405	4.42831661898904	4.3910252887482	3.62506003228478	NA	NA	3.52948365371714	4.23232306524079	3.81547296108733	4.25977715368194	3.80741675052018	4.06751825782361	NA	3.27494743077055	4.00473508091527	3.60526911740995	4.10151561549124	4.20740093993313	3.06976058806674
DCPS (decapping enzyme, scavenger)	-0.307153835589904	0.00111796478783964	0.00111796478783964	1	FALSE	4.99467022922132	4.71140129362942	4.8503893946901	4.68018368159249	4.69083051202103	4.64669838291307	4.44673925332357	4.66355525796038	4.84688941350747	5.29232899582014	5.28440308409352	4.81680959366797	4.72392983565832	4.71627759887891	4.79671714312784	4.8856963733394	5.169331771531	5.04697118016911	5.06989116860674	4.9459260197715	4.71381126981134	4.60467627450699	4.6878109634618	4.44660693421928
DCTN1 (dynactin subunit 1)	-0.0280761260891362	0.297898389688167	0.297898389688167	1	FALSE	4.28531343489712	4.56113669773036	4.53725878766757	4.11052193776875	4.96738075296951	4.52208086549945	4.57042042675815	4.48562003231852	4.50171300828862	4.7224605597068	4.47136307082617	4.65170613867733	4.33771109212829	4.15399984364613	5.12448116506386	4.07832803080039	4.56690037398574	4.70978689040034	5.21091871129658	4.73380985660168	4.64771168534875	4.443241953604	4.91708321316546	4.47791689347494
DCTN2 (dynactin subunit 2)	-0.117393440700535	0.117644307173048	0.117644307173048	1	FALSE	5.11586558303792	5.50188175851567	5.3983401083474	5.41014772818284	5.57760707672514	5.1145835795474	5.68606905483113	5.37172960626865	5.36235065282792	5.1567485097163	5.71127463104986	5.7070885150959	5.29004097115977	4.86709089909089	5.24644609241073	5.11416709954703	5.34456222703313	5.30751231565275	5.72410997840756	5.3070896706565	5.42601645558499	5.1571407491493	5.55327140740669	5.23408739839561
DCXR (dicarbonyl and L-xylulose reductase)	0.571093890714678	1.29211537580189e-05	1.29211537580189e-05	1	FALSE	6.98716166948405	6.47138908536964	6.7951045563351	7.101849642948	7.34485512129116	7.67657771683155	7.33275268155211	7.25449956336783	6.89589635042973	6.63064863783408	6.67031633490875	7.00014651627494	7.22187708107703	7.68224320377078	7.23877730781397	7.26411414445668	7.0736274612777	6.45786019284324	6.46741806905464	6.7938178688116	7.25189894494989	7.47459828053564	7.14066619642917	7.31550283207178
DDAH1 (dimethylarginine dimethylaminohydrolase 1)	-0.191387538837912	0.0822297227402366	0.0822297227402366	0.333971122549047	FALSE	6.89560557487191	7.70570840761216	7.40770964144005	7.26153081524341	7.45102148802283	7.00977264363279	6.65536614099236	7.11006042270242	6.82097031252956	7.66704055902299	7.21616381338877	7.28259733633156	7.45159028469683	6.98029955079386	6.89719201217722	7.05101312358672	6.81991082603131	7.81382607436457	7.30420071218455	7.23638737816726	7.54091069904335	7.07413075625607	6.78441237202674	7.12923149120197
DDAH2 (DDAH family member 2, ADMA-independent)	-0.244850641970307	0.0261865544646494	0.0261865544646494	1	FALSE	4.58498654543813	4.17271951857264	4.8057928745923	4.52877133204741	4.71938608272826	4.5796749636688	4.32217333219973	4.46152201127791	4.89434244429646	4.38995221315362	5.09682687668261	4.76874011854571	4.40272899743766	4.5404799008677	4.73261110701806	4.51824556379748	4.89158930594785	4.58707090082641	5.18876487590506	4.5761048690425	4.54043650399182	4.49091664368786	3.93930181409968	4.29997725063205
DDB1 (damage specific DNA binding protein 1)	0.292835564761793	0.00500761283592834	0.00500761283592834	1	FALSE	5.08410679644458	4.64033749714535	5.01232284020734	4.86490916851569	5.41279507170719	5.35538633739997	5.34221337345832	5.02948380665979	5.0260696760816	4.96290988289816	4.93227381708644	5.48677550288139	5.34237340164981	5.26253087751651	5.40803246613065	5.10062449732751	5.31638834380143	4.67400295718403	4.85849828266863	4.98513606736801	5.13669588033131	5.10558589531752	5.67024834245527	5.19178765947031
DDC (dopa decarboxylase)	0.316129103902646	1.05028788947913e-05	1.05028788947913e-05	0.340555892355258	FALSE	9.26383724507729	9.28121139746228	9.11635695843154	9.28812320059895	9.50629964600779	9.57954976723756	9.5248629311227	9.36588496767757	9.17019798561295	9.13638110494755	9.02888128245278	9.15232033876018	9.47603936334575	9.58099904256206	9.49651028522398	9.40178617109197	9.16245930754992	9.20887812253293	9.05086896329074	9.16526629896976	9.43333714688614	9.55499934744597	9.53618698069834	9.3618758032188
DDO (D-aspartate oxidase)	0.197118747095552	0.152145579854041	0.152145579854041	0.480330858568246	FALSE	NA	4.32304575050842	4.08518668032843	4.11822681379295	4.28412172131611	4.97968698607163	3.41210404467757	4.26096656451949	4.00642370436597	4.39718003209937	3.62431149167117	4.30813512696789	4.50359043631107	5.19535547327366	3.95217512216752	4.60251032817676	4.03295597732996	4.44444179378381	4.42041502895372	3.71255176162017	4.15737523313165	5.14230314836346	3.35705929291685	4.12494842668108
DDOST (dolichyl-diphosphooligosaccharide--protein glycosyltransferase non-catalytic subunit)	NA	1	NA	1	FALSE	NA	NA	NA	NA	NA	NA	NA	NA	NA	NA	NA	NA	NA	NA	NA	NA	NA	NA	NA	NA	NA	NA	NA	NA
DDT (D-dopachrome tautomerase)	0.382969446328461	0.00551509398598637	0.00551509398598637	1	FALSE	6.33696707757288	5.42223636517316	5.8646492187788	6.02952356109394	6.72040160352291	6.55217876682962	6.31755371058055	6.41055819814258	6.59581841009816	5.80723898654792	6.00792429100301	6.29048707067599	6.24372810048686	6.50500008265	6.54791247360097	6.16045435024279	6.3841258088423	5.54687285787503	5.98203982626352	5.54924098035205	6.16170028104567	6.11118367230909	6.34404552311163	6.3380410476956
DDX1 (DEAD-box helicase 1)	-0.365268291678726	0.00195985052068186	0.00195985052068186	1	FALSE	5.39991617986609	4.97880882782288	5.2486562700044	5.30259323200966	5.27698790229056	4.24876251625292	4.90065431172357	5.09435009568527	5.56460376257661	5.06791831519062	5.28984552874736	5.260394565247	4.69116004300989	4.95772891164632	4.846774105191	4.8382761331068	5.4419150018299	5.37486560219545	5.56435072904933	5.2824620457657	5.12766216635111	5.1438301123539	5.17466607387731	5.09225818867163
DDX17 (DEAD-box helicase 17)	0.158985058962305	0.202670807073757	0.202670807073757	0.57821328054002	FALSE	4.42257613826432	3.87324230566228	4.62115516588334	4.099825385714	3.89606836504318	3.85702551518257	3.0760750372907	4.15328652099086	3.82622304976842	2.47763588510176	4.34995259763084	4.33176969785171	4.27275480535421	3.85130929591516	4.79094402521249	3.69559300881759	3.73870299511651	3.10104994881141	4.41543418587318	3.71710060088314	4.4007086930379	4.3084336896738	4.62224514228518	3.95804456530492
DDX39A (DExD-box helicase 39A)	NA	1	NA	1	FALSE	NA	NA	NA	NA	NA	NA	NA	NA	NA	NA	NA	NA	NA	NA	NA	NA	NA	NA	NA	NA	NA	NA	NA	NA
DDX39B (DExD-box helicase 39B)	0.0616444991805179	0.258678526481734	0.258678526481734	1	FALSE	4.6874414737306	4.39415740261718	4.26551941056462	4.45973324152274	4.91325325654438	5.08838332643225	4.52252033065658	4.30645182528439	5.19334596728341	4.63137789107177	4.58141150886093	4.75141016006437	4.84791675460399	4.81956600600848	5.28088581003587	4.64596675076063	5.30554742400368	5.40342793713595	5.01740084070079	4.87113395182818	4.88989207754252	4.93903376661546	5.56069661501417	4.48707468005172
DDX42 (DEAD-box helicase 42)	-0.190510445057915	0.122574939975131	0.122574939975131	1	FALSE	4.17709657735723	4.35139511601271	4.78815321403913	4.40994753930989	4.20130451275499	3.40041496738008	4.42335630426584	4.45579406828493	4.30578087216461	3.85684629222271	4.5578634268734	4.65426940137091	4.29524547515673	3.84993922929732	3.54730175157835	4.68415669603587	4.3270549688024	4.03535997796045	5.10605931599616	4.67017184711465	4.61384985937605	4.39746757156655	4.40922119732453	4.67582157550802
DDX46 (DEAD-box helicase 46)	0.973960346123103	0.0196339719807346	0.0196339719807346	1	FALSE	4.18313711286916	-0.00890577654931494	4.19413434248111	4.93458726644835	5.05126768093078	4.9053460854544	4.95726923355287	4.81633346428992	4.86196032526096	3.82340290888666	5.23409889783732	4.74432796482356	5.1702014914957	5.52777724305346	5.38558634289334	4.99102291044492	4.77906006194138	3.49360890941236	4.59571847335407	4.71492136501341	5.13495196100745	4.85347175199847	5.21936990276098	5.22497793737397
DDX5 (DEAD-box helicase 5)	-0.0452288622277432	0.312396338091828	0.312396338091828	1	FALSE	NA	NA	NA	NA	NA	NA	NA	3.39189142135386	3.07982181775187	NA	NA	NA	NA	NA	NA	NA	NA	NA	NA	3.64451390876483	NA	NA	3.24198658070736	NA
DDX6 (DEAD-box helicase 6)	0.029156503006467	0.313972823690962	0.313972823690962	1	FALSE	3.74790293941255	4.33664758667833	4.37054792501552	3.65981041662132	4.280570356128	4.05050169744673	3.95056172905206	4.14108123015401	4.3657695124696	2.16464470433318	4.28858742605738	4.12693982714706	3.83830639213607	3.67073838303796	4.13284002414397	4.31488500616317	3.66784672105264	3.82099583272699	4.35576336195983	4.0800606801968	3.67274213433396	3.22245991727552	4.31244009789902	3.74826800197834
DECR1 (2,4-dienoyl-CoA reductase 1)	0.132509636639573	0.129468125889292	0.129468125889292	1	FALSE	4.8275751682276	5.58422894428064	5.04683588979947	5.2140859391224	5.35467782850445	5.48375452187273	5.04634699303869	5.51652264929834	4.90081368685065	5.62793654264426	5.44051374341438	5.08536516595164	5.4757431569676	5.36966887949743	5.54053879453993	5.50285566650274	5.2731838973731	5.61764230456308	5.21522428579425	4.61778627393522	5.01829143995242	5.33069104730361	5.43327329288202	4.96894321127162
DEK (DEK proto-oncogene)	-0.169857868533869	0.119925354899475	0.119925354899475	1	FALSE	5.46475647256355	4.80700966443499	5.5572752869167	5.44982215861226	5.43304289415677	5.19073336807815	5.28620102877333	5.32171167439929	5.23579597674488	4.89254160238604	5.19696106521006	5.60082576437017	4.84428018898404	5.00763954627347	4.87922544138	4.59021875078893	NA	5.15980273146694	5.0712091983158	5.58436726624124	4.83110198959998	4.64282862504914	5.83303933802866	5.39662875455012
DERA (deoxyribose-phosphate aldolase)	0.188232782770508	0.20037090893049	0.20037090893049	1	FALSE	NA	NA	NA	NA	4.82550581109509	NA	NA	3.63188422136618	NA	NA	4.28012489197573	4.5207428118076	NA	4.55810229025995	4.32937478997649	NA	3.85553130977152	3.88437324550072	NA	NA	NA	NA	4.2722621249743	NA
DES (desmin)	-0.114215447705267	0.184244744449996	0.184244744449996	1	FALSE	5.23042591897244	5.07967677482759	4.84958399967934	5.58126988989134	5.32822611878773	4.72479213340805	5.75794597740376	5.16848158457264	5.07045373248242	5.09153905564296	5.24669310157826	5.56087388669898	5.13237531189856	4.51633038682594	5.50303382688361	5.13461524442511	5.16677167363283	5.04805740735949	5.1235503259761	5.64888818047015	5.06695885186458	4.4692022268206	5.6049579052619	4.9202790065962
DHDH (dihydrodiol dehydrogenase)	-0.0893527285936424	0.143721046676183	0.143721046676183	1	FALSE	6.3256256686134	6.50929046241026	6.50010570820683	6.53085731608892	6.23189508114251	6.30783832353072	6.55038202596937	6.34721208558565	5.86379724568199	6.11597791216954	6.24232049359982	6.36795110255975	6.21859520155086	6.14496815957165	6.43998875125895	6.14116912837968	6.12367447256042	6.46338541011593	6.3380035970765	6.39461703114364	6.20212970237213	5.84600681956078	6.21828132916504	6.05490706901595
DHFR (dihydrofolate reductase)	-0.382265311090389	0.0112963537280806	0.0112963537280806	1	FALSE	5.54935497149738	5.45536338998323	5.79480832999247	5.47323491998693	4.73527304177791	4.25934782162631	5.40093065531526	5.39777216396411	5.37017125680497	5.49446361409223	5.81785089887467	5.68872867995218	5.38881980345817	4.8430743380548	5.57220756101022	5.28054808618683	5.30751231565275	5.53269098907367	6.04004198915583	5.43198726440673	5.02501107085635	5.10321645882025	5.76219730876249	5.60062657655569
DHRS4 (dehydrogenase/reductase (SDR family) member 4)	0.0256839204682656	0.317961440903891	0.317961440903891	1	FALSE	4.59938921247703	4.8094144442359	4.85350668426303	4.6824665519431	4.96386248959287	4.84937382266743	4.67947446946503	5.15232540961083	4.74839682553775	4.03456789281821	4.65866850185466	4.94818965819029	4.82897170406305	5.10629387399473	2.89071516657272	4.60421961940224	5.40197171479242	NA	4.4536953535934	4.07699512126353	4.6483618966052	4.98258751009554	4.75025275466126	4.77969046812756
DHX15 (DEAH-box helicase 15)	-0.167895302296636	0.0806765582609367	0.0806765582609367	1	FALSE	5.2054277040592	5.60232919084013	5.43027858142682	5.39419856935081	5.51962367343107	5.16585165793924	5.31002376922519	4.92576211367192	4.82697042977068	5.31037284265882	5.25364140473699	5.276734861875	5.54393196674147	4.95761748798149	4.83212543633352	4.87508213305203	4.82321436359797	5.66459376888108	5.02031995285217	5.2126471520188	4.89742922230345	4.86412174824531	4.97632238909687	5.13809359648728
DHX9 (DExH-box helicase 9)	-0.260924613804985	0.0310296710584034	0.0310296710584034	1	FALSE	5.33106741235202	5.81869976112204	6.28239532245914	5.88535228156739	5.96011548913618	5.47794279010957	5.55265680285701	5.4907530228061	5.52597801420065	6.1766319454437	6.34806241373511	6.08529717403222	6.00348980282276	5.40668291865498	5.93237540343325	5.5075821837477	5.43896147360843	6.14391784326459	6.22565475973411	5.92667077991528	5.91072786570132	5.53529715298537	5.6608772899194	5.61909309360124
DIABLO (diablo IAP-binding mitochondrial protein)	-0.585636148933221	0.00156164128828911	0.00156164128828911	1	FALSE	3.72546851263261	4.13924026971887	4.26284654268607	3.95463370644258	3.74065777162389	3.13393335798797	3.33671184751443	3.54371858073719	3.40224465525408	4.7402098109741	4.11465020519151	3.00330179383771	3.24660418314984	3.51139213259429	3.70293453197598	3.15777457673367	4.19366925322332	3.99552974371853	4.14171888181782	3.62564455952416	3.19637570337164	3.07335753717724	3.74596871466424	2.88209521029232
DIAPH1 (diaphanous related formin 1)	-0.456152097751364	0.152237557828822	0.152237557828822	1	FALSE	3.02972320013217	NA	3.70036203247041	2.83968351467921	NA	NA	NA	NA	NA	NA	NA	NA	NA	NA	NA	NA	NA	NA	NA	NA	2.73377081800923	NA	NA	NA
DIS3 (DIS3 homolog, exosome endoribonuclease and 3'-5' exoribonuclease)	-0.114681115305393	0.236759932050222	0.236759932050222	0.77303272806283	FALSE	3.95517328905592	NA	NA	NA	4.15920128644197	NA	NA	NA	NA	NA	4.29476776764656	NA	NA	NA	3.92109351670671	NA	4.21454449393671	NA	NA	NA	NA	NA	NA	NA
DLAT (dihydrolipoamide S-acetyltransferase)	-0.310671592521353	0.0156575911636205	0.0156575911636205	1	FALSE	5.15392690638156	5.1724715139236	5.3089760418687	4.95724601360168	4.67645924325599	5.14718049815274	4.95670256002662	5.3594438610421	5.17306345445491	5.49352245040397	5.6894864750569	5.07432132001349	4.6226844160318	5.19010121359305	4.5257682188879	5.08532692089126	5.20635018586227	5.15003562966281	5.55388267917579	4.65048885856361	4.84295369750944	4.63591107128968	4.54338452187773	5.26979619615475
DLD (dihydrolipoamide dehydrogenase)	-0.261281674221599	0.00399371504245653	0.00399371504245653	1	FALSE	5.09451056123034	5.49942178400105	5.08680923722797	5.33748632242501	4.82003596254554	5.01663894211379	4.92551527517838	5.08925660801282	5.27343010125197	5.37035960320312	5.32686447723911	5.0407390375398	4.75129767527891	5.2412872478582	5.06611502954054	5.40554314883892	5.14927156135971	5.30671793220872	5.4007086930379	5.04515461263122	4.88770559635158	4.91849118860117	4.79045928105023	4.88374787732664
DLG1 (discs large MAGUK scaffold protein 1)	-0.0717013198288909	0.304601258414659	0.304601258414659	1	FALSE	2.83843750726301	3.4198759304222	1.68147625234312	1.8093938635607	NA	NA	2.66014368531076	1.78419405288356	1.08326784066167	NA	2.97505233228138	2.12701249019249	0.971758735123041	NA	NA	NA	NA	NA	2.83750935926374	1.92997652924505	3.2362966740779	2.47470599601366	1.84317586936238	2.62937294138573
DLST (dihydrolipoamide S-succinyltransferase)	0.303097194250071	0.00840804692137312	0.00840804692137312	1	FALSE	6.33729541906602	6.03786318660609	6.30487969966092	6.4829289323706	6.73984810269933	6.52487233149198	6.65536614099236	6.63019139292716	5.97648278605719	5.90559880538453	6.43578525529389	6.57645411318516	6.13624881727144	6.42170299553053	6.53153741911772	6.68862798348685	6.3144989571548	6.16484057123148	6.30625677054401	6.2389817019566	6.50905446640691	6.06559600592462	7.12793243460709	6.68805443905615
DMD (dystrophin)	0.438904799304444	0.0624351234669647	0.0624351234669647	1	FALSE	NA	3.6363578060359	NA	NA	NA	NA	NA	NA	3.30266414502909	NA	NA	3.72537034822428	NA	NA	NA	4.43228465599497	NA	4.21445901171922	4.18753023379963	NA	NA	NA	4.27887686010211	4.04538180870112
DMGDH (dimethylglycine dehydrogenase)	0.42770479779968	0.000720176249261563	0.000720176249261563	0.480330858568246	FALSE	6.21316839201261	6.13756705011587	6.38701437143999	6.05043421918452	6.00502039941985	6.85272300014396	6.45579406828493	6.71434169412967	5.91299469102502	6.04969828357572	6.14789277635129	5.86012354670358	6.09682266090783	6.72527763126074	6.37723482820568	6.70997983224002	6.09870588531542	6.01347119287513	5.94189037542682	5.9691919422666	6.07732632754873	6.84017365868484	6.36566279565153	6.69425340341094
DNAH12 (dynein axonemal heavy chain 12)	0.486658603718697	0.23290169200108	0.23290169200108	1	FALSE	NA	NA	3.40619650019089	NA	NA	NA	NA	NA	NA	NA	5.39130374522636	NA	NA	5.3533762266536	NA	NA	5.56750589954026	NA	5.1018643467821	NA	NA	NA	NA	NA
DNAH5 (dynein axonemal heavy chain 5)	0.909616960023664	0.0287075683293506	0.0287075683293506	1	FALSE	NA	NA	NA	NA	NA	7.29951942370595	NA	NA	NA	5.60182129113394	5.45330026966713	5.1177989196213	NA	7.62325966234274	NA	5.79289438579118	6.80548593713267	6.38461627121006	6.21936796652656	6.00490582947748	6.02896468990099	7.50865841321257	NA	NA
DNAJA1 (DnaJ heat shock protein family (Hsp40) member A1)	-0.0524641626754696	0.282276113345603	0.282276113345603	1	FALSE	3.57615930226258	3.86897314267599	3.73907039279651	3.57822624424842	3.96632894348441	3.74553853454927	3.97788435478791	3.00097709493665	4.05741561242724	4.03674947642787	3.13770351988119	4.21397710810649	2.97531468833925	3.89293496997275	4.43795343228663	3.43946356799098	3.2737411533466	4.35937357618741	3.13629476041286	3.48697174437041	3.72246602447109	3.40979822782842	3.82105707935903	3.44536916303154
DNAJA2 (DnaJ heat shock protein family (Hsp40) member A2)	-0.146546631754674	0.212442825285335	0.212442825285335	1	FALSE	NA	1.97523763766227	2.24706163663002	NA	1.18603775610168	2.20376496601866	2.15416191325558	NA	NA	2.29445018836429	NA	2.38826118785257	2.0469973639366	2.40360313039834	2.35925970745566	NA	2.38097874062309	3.31809553880733	1.43725437631546	2.13684432384572	1.80946383665855	2.18075575326609	2.73755048842599	2.17566830456207
DNAJB1 (DnaJ heat shock protein family (Hsp40) member B1)	-0.260964077446104	0.0656758902531548	0.0656758902531548	1	FALSE	NA	3.09534216241339	NA	3.58473405592066	3.6794237981126	3.44619004970006	3.65754854778975	3.65669085241421	4.1764504391191	4.02235893487781	3.63197732023875	4.13802804476676	2.94945649309601	3.60213615061353	3.81367859592181	3.41364823661203	3.58996717539349	4.20776793757217	3.65427513063682	3.28190147405779	3.15383451388593	2.89101470889975	4.00136090137047	3.46281143222667
DNAJC8 (DnaJ heat shock protein family (Hsp40) member C8)	-0.107912671904601	0.15667464024341	0.15667464024341	1	FALSE	5.11127341103373	5.02683546246861	4.59909756353785	5.06719124683154	4.27994666779454	4.41326234355352	4.83443818207767	5.31654402178666	4.60254002065248	4.85886623974331	4.81091090129737	4.74839682553775	4.64276509983983	4.46813362652377	4.64159804840356	4.95949661061882	4.79655103389283	4.57054186420142	4.48554275336406	4.5494104233927	4.77243466977934	4.27983526649973	4.79954325831092	4.52420788791007
DNM2 (dynamin 2)	0.142528552716182	0.224380224946058	0.224380224946058	1	FALSE	NA	2.9171682079368	2.7687856312166	2.80988977612838	NA	NA	NA	NA	NA	2.34889241739443	NA	NA	NA	NA	NA	2.68218897692258	NA	NA	NA	NA	NA	3.02523614484788	NA	NA
DNPEP (aspartyl aminopeptidase)	0.0151234933026254	0.320730133087969	0.320730133087969	1	FALSE	4.73170460339473	4.59280981903295	4.24598996434763	4.58442138861596	4.78302702978204	4.59012291771579	3.99485122220122	4.28693288285074	4.268748769822	4.32390323443151	4.16320887603813	4.2366227229427	3.95335837319653	4.41373623285636	4.19159423299607	4.46931295110129	4.04857623930256	3.77477651932493	4.57934912861353	4.25193112668859	4.75060114563158	3.54633887675812	4.94291793436973	4.06073051272726
DNPH1 (2'-deoxynucleoside 5'-phosphate N-hydrolase 1)	-0.180108365411297	0.125838930522187	0.125838930522187	1	FALSE	5.00317943990257	5.05188104487048	4.63171546434532	4.44431589057576	NA	3.90910103376804	NA	5.05084121758077	5.32108026247568	4.40461706097066	5.19700826146238	4.73546260532545	4.93410127779824	4.97856174947575	4.75747135140392	4.61890815509115	5.43289261429288	5.06714821355077	4.55096836632454	4.9955885338925	4.55894106113082	4.79018817029203	NA	4.90780401324935
DOCK10 (dedicator of cytokinesis 10)	0.166450892342285	0.229921166752075	0.229921166752075	1	FALSE	5.63940583197419	3.26154285018834	4.88020062772949	4.53059517244799	4.91813335898814	4.57863686247174	4.68077442549246	4.65223407290924	5.63557738042411	3.72513036265872	4.750413560948	5.08973118014806	4.73591745624159	4.60725336796219	4.9226688361814	5.18801709387816	5.96070167222893	2.68315744808926	4.86942727984259	5.04906438133318	4.65359318820104	4.96063217679753	5.13239176444541	5.04210585255137
DPEP1 (dipeptidase 1)	-0.215510448324195	0.0646072031701362	0.0646072031701362	1	FALSE	5.56047040916651	5.47289712683883	5.66940100105782	5.78915278841945	5.33808919706313	4.83894672607996	5.05193758302812	5.53943181143483	4.78944235290426	5.12228342022569	5.49862426017662	5.64029410995211	5.25756133284085	4.76810490818521	5.04783063228632	5.45617861123632	5.30401813415894	5.45191991924543	4.8196222045224	5.57447697179075	5.42886262048307	4.88877246774244	4.93733026647689	5.55343116171134
DPP4 (dipeptidyl peptidase 4)	-0.739752983083409	0.000734514700325076	0.000734514700325076	1	FALSE	4.47570749464264	5.74100039461715	5.3093617522366	4.80429109658428	4.55969982039483	4.32794599149835	3.99500504838322	4.09905108709165	4.41272056510519	5.65499397296372	5.23108290580813	4.44202120289759	4.31285391962028	4.30274309563043	4.25189326574501	4.23275284076896	4.43935717847426	5.73239945953864	4.73136791209953	4.26691394190426	4.47650482339834	3.91802360678915	4.26292920548492	3.62477937506592
DPP7 (dipeptidyl peptidase 7)	0.220739449614098	0.00979907466959975	0.00979907466959975	1	FALSE	5.57686070222419	5.24042882439674	5.19287273529042	5.47526001964755	5.36625925890681	5.51049043531124	5.73660216958208	5.70272125547474	5.60366194833194	5.43016482031162	5.3337421506141	5.66639587303285	5.55986498121335	5.75733533427245	5.95484770300517	5.9041902302528	5.63786523968547	5.5497153707246	5.57469191105457	5.47386157661729	5.45425816131463	5.8380718680574	5.87727799764607	5.74247517226375
DPYD (dihydropyrimidine dehydrogenase)	0.13879641168133	0.0181739285506019	0.0181739285506019	1	FALSE	6.43040069734667	6.18199699884968	6.36284156103156	6.3630291139901	6.48452163855687	6.45577270178199	6.5918379658651	6.39267118318661	6.40740544050101	6.49626419869764	6.33530280769463	6.2956532387234	6.56260572389185	6.38735047696521	6.68216593691933	6.30546351934293	6.31401307732639	6.4651125068558	6.3571244108984	6.35779126102854	6.6461914646786	6.3970037146785	6.64312600133078	6.48378192592202
DPYS (dihydropyrimidinase)	-0.608559756658019	0.000132260285604451	0.000132260285604451	0.868062907224514	FALSE	8.37163291208745	9.02249543040677	8.74191186113286	8.63444080167448	8.24376903196185	8.39500708600263	7.88249021340207	7.79604610013144	8.33497937373484	9.10839899958074	8.58086529529448	8.60013963981689	8.31762968007365	8.39769602189336	7.86202977909503	7.80055697648982	8.44069063602737	9.04404433270602	8.56889095816092	8.55752879851189	8.36558319026167	8.27899762464578	7.88640991913557	7.47708633614562
DPYSL2 (dihydropyrimidinase like 2)	-0.154105840251712	0.0496465051697131	0.0496465051697131	0.531061788611383	FALSE	6.87099344963156	6.50680343779565	6.92131730736439	6.79628625776276	6.41539531090012	6.35746051373892	6.82853003707838	6.47748953187733	6.50123689889714	6.31571113013737	6.74364960181566	6.64796202260466	6.60043776868767	6.3039834417218	6.67079785640565	6.49905976282643	6.54461984439057	6.49932132027114	6.74196577602205	6.60204407617692	6.22142858526018	6.24459597973327	6.71336589258536	6.51009635903422
DPYSL3 (dihydropyrimidinase like 3)	-0.689684779157587	0.00840804692137312	0.00840804692137312	1	FALSE	3.42256941086083	NA	2.98417006030548	2.82052823107462	2.53240174790666	NA	2.15862786378554	1.91718730719638	2.7700742081132	NA	2.17856486715739	2.41805498419237	1.20449132921746	3.10288820524146	NA	1.75267153145378	3.00999383916822	3.07198056705703	3.23527212566776	2.6383125284208	1.29958462713231	2.18694420055379	3.07615201847901	2.42172419947546
DSTN (destrin, actin depolymerizing factor)	-0.625751446661348	7.69625406318695e-05	7.69625406318695e-05	1	FALSE	4.98811658476014	4.29553937040683	4.30077535331695	4.54360723637848	3.9866202701331	4.05621934062609	3.82382067821559	3.85878668940847	4.30557660708971	4.26197453744507	4.30782193383193	4.63077238940122	3.60705802560723	3.74079806804147	4.0566182081188	4.06738057801906	4.01750328759617	4.54587572732261	3.97993387180048	4.62582571489076	3.83497408834344	3.42320164970806	3.68146050997138	3.15736714811149
DTD2 (D-aminoacyl-tRNA deacylase 2)	0.110642338646747	0.233859207526708	0.233859207526708	1	FALSE	4.46965158439432	4.7061768803796	4.9337425792381	4.47634280038436	5.33761119880567	4.84749087268226	NA	NA	4.53464683131418	5.37877170107931	3.97612530555842	4.63810860049781	4.82182244295691	4.01626452871707	NA	NA	NA	5.11422957921228	4.73720542228159	5.03866882732378	5.31318779448093	NA	5.11718801581077	4.41417613358691
DUSP3 (dual specificity phosphatase 3)	0.252302699116868	0.0759378033286835	0.0759378033286835	1	FALSE	3.56146056174932	NA	3.41441971321019	4.11328376412012	4.17541282182569	3.52477832504275	3.9696570462691	4.02462109578518	3.98165175771504	NA	3.42673439291799	2.97787702986399	3.91635243355749	3.85649773938564	4.07374312757702	3.56859155759841	NA	NA	NA	4.03295597732996	3.98882099797403	4.16603249337283	4.14945448689039	3.34232717310665
DYNC1H1 (dynein cytoplasmic 1 heavy chain 1)	-0.303028131129008	0.000151135561858193	0.000151135561858193	1	FALSE	8.21509612097621	8.20805873642016	8.18141567067061	8.20349483469745	8.04993565293672	7.80699420320565	7.85845352473086	8.06437092987939	8.32987704617524	8.17925226553527	8.38793115172674	8.1535216321947	7.90797221133397	7.78723654643467	8.1931014834692	7.84088490246697	8.3746352463039	8.19207577735372	8.15260934880499	8.2918245421837	7.81127835005664	7.77894445758767	8.14316889854348	7.99111363884938
DYNC1I2 (dynein cytoplasmic 1 intermediate chain 2)	-0.719342002185767	0.00520854673385626	0.00520854673385626	1	FALSE	2.527373159558	3.20417672109	3.25955421824557	3.08987606303218	NA	3.03528782820652	2.25574544181413	2.67797722514386	4.66830637235332	3.43353369931591	3.89652374132958	3.38584514857967	2.93250154954452	2.98579913926122	2.87960775377905	2.20296303715942	3.92233107265769	2.76822667850505	3.88909383597782	3.50187220714302	NA	NA	2.97319061946368	NA
DYNC1LI1 (dynein cytoplasmic 1 light intermediate chain 1)	-0.215467288550616	0.151771289875869	0.151771289875869	1	FALSE	4.07370885704769	NA	4.2108797585967	4.38451266629121	NA	3.47062796609787	4.64349835703149	NA	3.53044535469291	NA	NA	4.07103324445682	NA	NA	4.00267552021998	3.64222791124677	4.81421201180324	4.30475195760626	3.43865214969521	4.56348154100816	3.63866469967967	NA	4.23384205513462	3.94260833611166
DYNC1LI2 (dynein cytoplasmic 1 light intermediate chain 2)	-0.423856649252321	0.0506781081363163	0.0506781081363163	1	FALSE	NA	3.62171197714902	3.34766565630097	3.2870200891854	NA	2.96528190849793	3.55302866989387	NA	NA	NA	3.99994589792155	3.27224271290827	NA	2.54399071966485	NA	3.25059175976307	NA	NA	3.48389314877829	NA	NA	NA	NA	NA
DYNLL2 (dynein light chain LC8-type 2)	-0.455299350802259	0.0628121615380387	0.0628121615380387	1	FALSE	5.48363522759323	4.71810402795921	4.85772228178663	3.85162912411733	3.29858500602712	3.59988904495926	NA	4.76786133670721	5.10891748536466	NA	4.84586134032145	5.24365384973105	3.9074771723293	4.51409069100603	NA	4.80331487694015	4.18995894065244	4.47874535530467	5.51844071867776	NA	4.44593853728927	4.89130252215276	NA	5.14084817172615
DYNLRB1 (dynein light chain roadblock-type 1)	0.244669059345127	0.0618717545438067	0.0618717545438067	0.630177660723886	FALSE	4.60288440871842	4.55870845822417	4.9476474568039	4.35224298296746	4.78560286025582	4.65137895203763	4.83280395610441	4.64326745008698	5.10080528749716	3.48239656364151	4.75436376224193	4.46959949213792	4.71248573086149	4.43578192225309	4.80491057590401	4.74049047729294	4.37291032042352	4.14834844991565	3.78654408938438	4.35629173523833	4.4990996374516	4.29362798022875	4.8417970470731	4.62752512978606
DYNLT1 (dynein light chain Tctex-type 1)	NA	1	NA	1	FALSE	NA	NA	NA	NA	NA	NA	NA	NA	NA	NA	NA	NA	3.02110479118987	NA	NA	NA	NA	NA	NA	NA	NA	NA	NA	NA
ECH1 (enoyl-CoA hydratase 1)	0.0566789638497831	0.225884748866437	0.225884748866437	1	FALSE	5.32710887694269	5.48100179431215	5.5164028822427	5.26726985624857	5.44146356005484	5.51174000542664	5.38219688238914	5.8738673230104	5.37395787385073	5.1562671630518	5.58941595213744	5.03957710306068	5.19268339902047	5.27351588970212	5.08205960213622	5.60677680456179	5.4264190812659	5.17618711462715	5.38945323635631	4.89953819258694	5.44462400265324	5.13044906758106	5.23182789722158	5.15154225912297
ECHDC1 (ethylmalonyl-CoA decarboxylase 1)	-0.128863059935189	0.108998432825029	0.108998432825029	1	FALSE	5.89156500444716	6.3435659415373	5.99134723823179	5.80172775636644	5.81984442265668	5.75141819435632	6.01482614536167	5.58312189090576	5.74878859317288	5.62522664667932	5.75805261344827	5.92536810136513	5.62198151382256	5.69496374414662	5.17219545861566	5.7995303071109	5.4923435292747	6.06945513808336	5.40004943450746	5.78518172286995	5.60934424142144	5.86037438000377	5.63174456179176	5.72697014056835
ECHDC2 (enoyl-CoA hydratase domain containing 2)	0.832700570729514	1.97092955784571e-07	1.97092955784571e-07	1	FALSE	6.3055237123116	6.23826906228599	6.34248185510993	6.72616365270478	7.22110372536788	7.23484616500627	7.35195511735194	7.59087892755536	6.91771816541802	6.20854262067568	6.48446685803308	6.87725345387661	7.2090048907145	7.17259752161334	7.49600688153084	7.63743636120378	6.70429100785527	6.44726344848764	6.59837711656114	6.64931366857766	7.26875251198376	7.22495672128461	7.48021664358402	7.60431600345529
ECHDC3 (enoyl-CoA hydratase domain containing 3)	0.0535590898066944	0.263325602613188	0.263325602613188	1	FALSE	4.7947641506769	4.47128502438109	5.06182371071282	4.25143885690496	4.84776645769264	4.7951175473263	4.61014489093075	4.90031618497767	4.73244287693759	3.83341637527049	4.94689925829324	4.35688328366402	4.68186525924321	4.58476411651381	4.08198719489869	4.72636259193624	4.5298022101078	4.69890742843072	4.50703980227941	4.53532515068542	4.90141239364091	4.49703108319761	3.87098605440005	4.86498343126689
ECHS1 (enoyl-CoA hydratase, short chain 1)	0.0870696421100848	0.135007989402737	0.135007989402737	0.586799685123101	FALSE	8.35836109442972	7.98766194202704	7.82611624958344	7.89863161642283	8.21860198199084	8.14734740630533	8.15908924464918	7.77091491818161	8.29429449752136	8.06731065746277	7.84489403206729	8.03467242896011	8.06487207615742	8.25890046483218	8.19629720434011	8.07286147352763	8.33034775261139	7.98861652634123	7.86214139432383	7.93023467181284	8.18186286698234	8.24540533943363	8.25260866956149	7.89935692292311
ECI1 (enoyl-CoA delta isomerase 1)	1.03148767638486	0.00011783406216259	0.00011783406216259	1	TRUE	4.23711242314531	2.69081040260876	2.52585088814594	3.86541407985694	3.9174031112598	4.34980402117827	4.24289970250299	4.5623828702352	3.75797263715383	3.08984725706788	3.64793612766145	3.4704978200435	4.80804003949951	4.65240618361496	4.7684225483254	4.17865887607072	4.05865418179713	NA	NA	3.84817723216495	4.55157138652443	4.99543929261876	4.45683899710427	5.12471274725887
ECI2 (enoyl-CoA delta isomerase 2)	-0.11713452033761	0.175436695893574	0.175436695893574	1	FALSE	4.5382339488685	5.19265578540492	5.0674537220512	4.53972957106732	4.31648609705691	3.78209398956379	4.26531686651029	4.66570542721116	4.13187753365342	4.19066226452512	4.57976546034788	4.17020549820841	3.93816344465118	4.68624838368716	4.60783923637989	4.62576143655793	4.32004414831632	4.16555021516987	4.39100466020424	4.13824107696933	4.11253333755398	4.35889554834637	4.26095903968546	4.39980683353109
ECPAS (Ecm29 proteasome adaptor and scaffold)	-0.198710650748195	0.102555914442074	0.102555914442074	1	FALSE	4.0363538694723	4.92352478387554	3.92914713186658	4.19226519337823	4.20536123131835	4.14509047680242	4.22053891381317	4.53769365434497	4.46010690415875	NA	4.46634651434283	NA	4.34781445312572	4.26526435044669	4.02253648751092	4.67754206824662	4.21702903507562	4.09349256937487	4.54240664589507	4.51472825421118	3.86100251362365	3.58188146369133	4.38530678059514	3.41592087948381
EEA1 (early endosome antigen 1)	-0.0207782425808771	0.29465579437014	0.29465579437014	1	FALSE	5.60520984408114	5.22346116545242	5.37577623436908	5.71320090315899	5.15870056378006	5.25789316891644	5.43290597313692	5.50321832694421	5.54416696408029	5.20128098499097	5.7128323586334	5.63109554931862	5.58108606581553	5.18838905508005	5.74312176553204	5.46795762251978	5.38894031483336	5.54879725337956	5.31135415910663	5.55318230597544	5.47160043614777	5.45500165238373	5.84784160810552	5.45224288804734
EEF1A1 (eukaryotic translation elongation factor 1 alpha 1)	0.0855065832452684	0.181652874466451	0.181652874466451	1	FALSE	8.4152600854435	8.56945691382642	8.15270060310791	7.98538657677202	8.74181750522828	8.61192112979282	8.11190768376869	8.23538242591337	8.64201196861275	8.62888657467595	8.48442013182489	8.50977500432694	8.84508854950412	8.72784219303972	8.40853355083549	8.39746928293943	8.52492559909429	8.44563980933998	8.51155105763613	8.38693593554927	8.97103765983029	8.67956102890852	8.39904288654979	8.15342536284277
EEF1B2 (eukaryotic translation elongation factor 1 beta 2)	0.0599822966921673	0.264913705821105	0.264913705821105	1	FALSE	5.29449209518996	4.72954189446092	4.99082328786864	5.72055209160511	5.65730558586537	4.96050707658435	5.57641329680433	5.37035262784906	4.79671195250374	NA	5.16402998419394	4.44703031264182	5.25385315650467	4.37704043420944	5.11403796633035	5.42346388026801	5.23500323348445	NA	5.09335734629474	5.03138196209937	4.87396080626204	4.70523701747191	4.99948594832079	5.01163875624689
EEF1D (eukaryotic translation elongation factor 1 delta)	0.0446024944043592	0.213866170944947	0.213866170944947	1	FALSE	6.16690219601746	5.77694882297345	5.99128147135735	6.02683767513507	6.04596056008109	5.89919496942651	6.10530093010739	5.89504324255885	5.74349073263789	5.86156586328756	5.98745275824885	6.00531239930145	5.84653092483413	5.89980884622367	6.19891841332186	5.88309045996613	5.84741820968272	5.95740390190044	5.87375415096899	5.94142092692458	5.8965431158559	5.80839019945148	6.3219479318078	5.91428944765331
EEF1G (eukaryotic translation elongation factor 1 gamma)	0.216388537110396	0.00593509594374205	0.00593509594374205	1	FALSE	5.57562395304742	5.29445165879983	5.49146511949946	5.62423252138254	5.86906447522032	5.52804927886903	5.77600657654279	5.71918344048179	5.56700384861666	5.19286090250149	5.37073273548612	5.45102973305457	5.5705661504635	5.47253326112974	5.76893062712917	5.64904056563445	5.5170488761603	5.43531522052406	5.28201716542187	5.55191893161675	5.71835066545063	5.49819660585322	5.93101875390082	5.44942271076036
EEF2 (eukaryotic translation elongation factor 2)	0.234130020464741	0.00659748608276045	0.00659748608276045	0.340555892355258	FALSE	7.66375732824722	7.1557694678233	7.38425707567575	7.5541129907998	7.72582293961902	7.61703394882423	7.88637333562722	7.55735647674763	7.73461479208322	7.27505362135557	7.44576807961056	7.54305502695933	7.68980233848933	7.69715523819596	7.97091690887473	7.58120811556085	7.66937407068047	7.23564090907472	7.52261291516997	7.55293033421467	7.67318185128357	7.52660095777721	7.98077365273202	7.6402810935397
EFEMP1 (EGF containing fibulin extracellular matrix protein 1)	-0.878358978949675	0.000220578801097385	0.000220578801097385	1	FALSE	3.70649739945614	3.50949316641015	4.03228601829882	3.82404479726093	2.36825710034976	3.19656770305229	2.37730702501923	2.83280901848535	4.0592168165538	3.39926681448587	3.6112904353643	3.79745921016174	3.50916375794596	1.95068116331992	2.81883011439226	2.4631411294913	2.8206813924113	NA	4.08985403499358	3.92717587417948	2.86931672048028	2.76129804051788	3.24671970004324	3.5498909172258
EFHD2 (EF-hand domain family member D2)	-0.118034390095343	0.229451288565654	0.229451288565654	1	FALSE	4.11297530266954	3.97716083899457	4.08866741291575	4.10664982667266	NA	NA	3.63028897008598	4.23427137846462	NA	NA	3.44612386647455	4.41937034252815	NA	NA	4.65646204750348	4.01209484826004	NA	NA	4.26693642330279	4.62613537944998	3.55549715660759	NA	4.43617516792103	3.56248666937185
EFTUD2 (elongation factor Tu GTP binding domain containing 2)	-0.12511359123893	0.235477347673336	0.235477347673336	1	FALSE	3.27828366653984	3.33544037916551	3.75911321293317	3.99269593170909	3.77083961518821	3.47609649054864	3.40945882607164	NA	NA	3.44379228043883	4.04722427001751	3.29522490024691	3.62548091576808	NA	2.30194754387959	2.66149423295618	3.864196051539	2.63732042621168	2.97172747147544	3.81911633907041	3.64899456426205	NA	4.06414993912135	NA
EHD1 (EH domain containing 1)	-0.291682099487282	0.014537737403484	0.014537737403484	1	FALSE	4.19180739540758	4.5851368158406	4.63214022881091	4.58425901540024	4.49858915900036	4.10632319106335	4.33007789970578	4.49715885765785	4.16513211027795	4.07212295489735	4.53206755228903	4.74481769536682	4.23179334427252	3.86680909229777	4.23404906626126	4.14442168262607	4.36542659101648	5.20500535455992	4.87392636576882	4.69768487137298	4.52727681334726	4.24369954295609	4.11885803752587	4.3502850704471
EHD4 (EH domain containing 4)	-0.353285661291223	0.0467797171848246	0.0467797171848246	1	FALSE	4.17748731067216	4.99037857465242	4.61652825995768	4.04292444517384	4.51216366448713	4.37717234727768	4.88083243173657	4.41518401555378	4.54887429910308	4.37883064553565	4.39652258375192	4.5699467230352	3.58606814314371	3.92800071832804	3.94327435917295	3.95307895261251	NA	4.12009476733988	4.71623369224843	4.11880821411321	2.87156966810915	3.65161430430432	4.63297775387329	4.11041335926997
EHHADH (enoyl-CoA hydratase and 3-hydroxyacyl CoA dehydrogenase)	0.454402098186601	7.00871534766904e-05	7.00871534766904e-05	0.139660543955605	FALSE	7.67349282415879	8.01979085714107	7.7759920958889	7.69493589423511	8.00206113003118	8.23929301308873	7.86385174739556	8.41764157913863	7.63600826237499	7.89450858124278	7.87334567367455	7.69782940938434	8.11518414022309	8.38294386956899	8.10070438414963	8.48629202369497	7.53086667748091	7.98315323171402	8.04318043361192	7.67316064614641	8.29764539780363	8.36375368067825	8.12123303250436	8.55848576701599
EIF2A (eukaryotic translation initiation factor 2 subunit alpha)	-0.236486820991821	0.0455155326632355	0.0455155326632355	1	FALSE	3.86851886250931	4.18564457515305	4.34490659353249	4.57718709971601	3.79846532070507	3.56884688786635	4.45115834944889	3.95989995483864	4.02162185785152	4.36825151193088	4.31318053715333	4.29193502156813	4.21943186089029	4.14481320952372	4.24010821531937	4.34222048619933	4.56377437862958	4.1402878597104	4.27502940313824	4.59066788348154	3.37670712640698	4.47183776242229	3.83776163248365	4.29191292636806
EIF2B3 (eukaryotic translation initiation factor 2B subunit gamma)	0.526346822378649	0.0290699061154095	0.0290699061154095	1	FALSE	3.50068734659467	4.18129341288548	3.20384168975019	4.21197782157842	4.26065801413646	4.11579901349929	NA	NA	3.36409612424661	NA	3.54386702651599	3.41596142987448	4.47271520545572	4.07856714067447	NA	NA	3.06283493722269	4.5125998400887	4.21224247770701	NA	NA	4.30869579135941	NA	NA
EIF2B4 (eukaryotic translation initiation factor 2B subunit delta)	-0.55074703906872	0.00329062317212408	0.00329062317212408	1	FALSE	3.83781208183449	3.71847122843582	NA	3.72144922200388	3.48277085549664	3.16227772149118	3.06269508305276	3.29883570923103	3.7006061733505	4.35135977740708	2.84424302363564	3.77880782231649	3.56799561118053	3.4646551990544	NA	3.21712367358536	4.24264823246393	4.21251486713593	NA	3.58012135888653	3.46298152355755	2.79160780831807	NA	2.96962021181559
EIF2S1 (eukaryotic translation initiation factor 2 subunit alpha)	-0.487212350661121	0.00329845395033354	0.00329845395033354	1	FALSE	4.25530433197385	3.66840282378885	4.22190027534462	3.45185729447654	NA	3.08338358771008	3.93410127779824	3.45580721674484	4.57051150579889	4.00183826453236	4.01166558918059	4.43528854729323	4.08061502988312	3.34191460666592	3.61257661221754	4.05951968287048	4.36183151102999	4.45930701686679	4.3080987126545	4.50807998022903	3.57951808930982	3.65875988830477	4.09623654831636	3.80447696831164
EIF2S2 (eukaryotic translation initiation factor 2 subunit beta)	-0.362255116756729	0.00139557809766202	0.00139557809766202	1	FALSE	4.5555585079423	5.10498656495273	4.66934430494167	4.39975899190331	4.18090370917938	4.27308316549322	4.37947540996029	4.30233367525424	4.58377780225522	4.84579110371371	4.51167043757037	4.61149700893226	4.29991133250837	4.02897573688349	4.10921845613892	4.04971788436005	4.34620521607924	4.01047551614123	4.87210476844681	4.43725437631546	4.27774675735517	4.39511765379948	4.22006677834776	4.08481263883321
EIF3A (eukaryotic translation initiation factor 3 subunit A)	-0.247224774179584	0.158244056538421	0.158244056538421	1	FALSE	3.91187370463411	3.86639369771677	4.1329551509435	4.38640401046558	3.09210085607909	3.94850740566937	4.04510217768752	3.17426418748409	4.52035938462784	4.57457990444799	3.58881655744977	4.19038571738998	NA	NA	4.31342000969062	NA	2.97171275893625	2.5936429981589	4.34919540554022	4.38579684170911	3.94632849608073	3.18134112447331	NA	3.96921497074528
EIF3B (eukaryotic translation initiation factor 3 subunit B)	-0.323502721570471	0.025834862737261	0.025834862737261	1	FALSE	6.5893260588084	6.68097128638393	6.33377434616243	6.29360223269438	6.0642210910603	5.92723988758619	6.67877617412388	6.01372352921211	6.41052258347561	6.24801483181672	6.64083057322294	6.40483842279556	5.79576435076277	5.89145321227127	6.48585184434801	6.21613470498346	6.12623158366518	6.54967225077239	6.06384588675666	5.66882259610473	5.33814269447574	5.3991163934448	6.30551459232626	6.01248151921848
EIF3D (eukaryotic translation initiation factor 3 subunit D)	-0.170056944556874	0.158177461007605	0.158177461007605	0.305629704395887	FALSE	4.0689201225916	3.11578736351422	4.18174660927575	4.02991221340633	3.83365924640951	3.49239160196348	4.12968691501332	3.8190243444737	4.5520142612127	NA	4.17102263501029	4.28822565683592	3.77036392650884	3.06110739231167	3.89859534152415	3.5212266645935	3.26525534750099	NA	3.78384425455073	3.95747819629776	4.55184204832174	3.50123530629438	4.06199215373422	3.61523971640454
EIF3E (eukaryotic translation initiation factor 3 subunit E)	-0.164290945853987	0.0882676746408014	0.0882676746408014	1	FALSE	3.8304885869875	3.66148739215094	3.93388418142903	3.56490246793112	3.80138632314268	3.52308516065557	3.85453431238492	3.66105407505799	3.87076911074269	3.85338691297727	3.74265301430321	4.00671093289494	3.28682054149809	3.70886041021564	3.37094541257664	3.05245589116895	4.05635808965337	3.43752072329419	4.01928381029431	3.77724084706654	4.09352637316462	3.94533614234323	4.06001278625172	3.42517729101722
EIF3F (eukaryotic translation initiation factor 3 subunit F)	NA	1	NA	1	FALSE	3.73968611437187	3.50530662152682	3.51494281607547	3.04803909223451	NA	NA	NA	NA	NA	NA	NA	3.18731485465281	NA	NA	NA	NA	NA	2.79024865326084	NA	NA	NA	NA	NA	NA
EIF3G (eukaryotic translation initiation factor 3 subunit G)	-0.168824367695166	0.253676831409272	0.253676831409272	1	FALSE	NA	1.14818572587834	1.65683955614943	2.59906065681667	NA	1.76327133514649	NA	NA	2.80594245069562	NA	2.41022168924732	3.11207788846364	2.42556403868998	2.26653170451967	NA	NA	3.05761489465773	2.06449661000963	NA	2.03108107240651	NA	NA	NA	NA
EIF3I (eukaryotic translation initiation factor 3 subunit I)	-0.00909673213788091	0.328264401038893	0.328264401038893	1	FALSE	NA	NA	NA	NA	NA	NA	2.91509252213044	2.88258436226823	3.25265937784852	NA	2.69065398649987	NA	NA	2.6603239835354	NA	3.05941238893362	2.88110074228458	2.65693563348886	3.05521474656701	3.1924829910665	3.24793358793623	2.90912024012413	NA	NA
EIF3J (eukaryotic translation initiation factor 3 subunit J)	-0.47958586249411	0.000663105825573094	0.000663105825573094	1	FALSE	5.27617652750835	5.57946378267253	5.31783586282048	5.29342566579327	4.99370605903353	4.80847257767866	4.99539858777365	5.04499293210017	4.82445219725683	5.51222688651396	5.55816965483461	5.20816606346696	5.08496566753001	4.81729580020063	5.27656738425221	4.88066103939412	5.5990439889557	5.7446724080442	5.08726339609154	5.07053530750383	5.01434636538113	4.37332804087606	4.58902637391877	4.43764056339401
EIF3L (eukaryotic translation initiation factor 3 subunit L)	0.00270136479379657	0.33894222075799	0.33894222075799	1	FALSE	NA	NA	4.4625758880422	3.70961046384912	NA	NA	NA	NA	NA	NA	4.6548250342563	NA	4.16308808541303	NA	NA	NA	4.4277536526548	NA	NA	NA	NA	NA	NA	4.46969716357577
EIF4A1 (eukaryotic translation initiation factor 4A1)	0.136574450517153	0.162301465605332	0.162301465605332	1	FALSE	5.11528715757379	4.82280151625193	4.97073403818584	4.68624838368716	NA	5.07778561687119	4.99497790377818	5.09068832386005	4.83711067764311	4.39134155615901	4.73506178448043	4.51427378254596	4.56719860426165	4.64449083598079	4.04596711065463	4.93659082982394	4.62138377756404	3.77429158335438	4.76351249585084	4.87405428345657	4.70176527865858	5.09565863590487	5.207635204522	4.57015322839647
EIF4A2 (eukaryotic translation initiation factor 4A2)	0.217799323792464	0.00927085826282894	0.00927085826282894	1	FALSE	6.08783195422924	5.87699571908455	6.04820784423035	6.20173774715365	6.59053914640503	6.24821222778998	5.99194807256586	6.2502131329201	5.84523912563878	5.99334376286388	6.2047334994367	5.99321693770707	6.29887455699858	6.32675843801903	6.26928567081419	6.02195714138	5.90601028311096	6.36836327619568	6.10730496874965	6.06011008937581	6.23371169955497	6.47882299921574	6.48335952334258	6.11300448427984
EIF4E (eukaryotic translation initiation factor 4E)	NA	1	NA	1	FALSE	NA	NA	3.76400637762866	NA	NA	NA	NA	NA	NA	NA	NA	2.63746650277574	NA	NA	NA	NA	NA	NA	NA	NA	NA	NA	NA	NA
EIF4G1 (eukaryotic translation initiation factor 4 gamma 1)	-0.454068187529405	0.000145664131945373	0.000145664131945373	1	FALSE	4.1575126715426	4.55823701626393	4.31781054371937	4.31833130437067	3.99527646634709	3.90075090481142	3.91545397497642	3.5964104306008	4.090548603523	4.48728052938373	4.34497048755323	4.0688083674006	4.05762355847813	3.81048423497776	3.8126009046006	3.74622676117694	4.38036928382038	4.47929524299885	4.76197666502256	4.37427442636625	4.33509731937948	4.155822077873	3.95202598231499	3.61282427607567
EIF4G2 (eukaryotic translation initiation factor 4 gamma 2)	-0.248072239081385	0.0413225951925815	0.0413225951925815	1	FALSE	4.83970769835037	4.17235949784814	4.47123299107197	4.10291003516339	4.23592614414287	4.10607188257003	4.77645672074352	4.32422736030047	4.75232578128085	4.52808992349424	4.37827577882654	4.71517403960983	4.51156924197247	3.96497152992183	4.70569043955076	4.55009415491345	4.60200546256751	5.00854515350724	4.94594474208978	4.95058039130818	4.00609152507813	4.33087386544737	4.82436054228771	4.1539512192128
EIF5 (eukaryotic translation initiation factor 5)	0.275539242956411	0.114891504887585	0.114891504887585	1	FALSE	4.18677785044965	NA	NA	4.27088022948958	4.42132430117663	3.37042935488883	4.75759935581435	4.80909541077321	4.05130248870063	NA	NA	3.61399126194321	4.51610342109746	4.03727678367709	4.56856723807309	4.25507768200545	4.29136043635997	3.51633038682594	NA	4.6186967677606	4.07159107310115	3.75894271687236	5.25658800965002	4.42560029096941
EIF5A (eukaryotic translation initiation factor 5A)	-0.405601959415523	0.0109407598417247	0.0109407598417247	1	FALSE	5.29374935527321	5.93190521120933	5.25287354393699	5.30852106219326	5.40967605239405	4.98811658476014	4.70984201927331	4.96725623660331	5.36797206338306	5.63324228747532	4.98494018425883	5.18904964332786	5.07915193888887	5.00545837708258	4.26279393662065	5.19112832401604	5.15008032325827	5.74275539826086	4.86331407228588	4.74814453527213	5.208599193318	4.62548091576808	4.22670889020632	4.92511169821737
EIF5B (eukaryotic translation initiation factor 5B)	-0.116622612510402	0.157169906441895	0.157169906441895	1	FALSE	3.7976978359237	3.60256377419307	3.8177664967165	3.38179556292174	3.54633887675812	3.61188056710276	3.22868172414523	4.27248609145923	4.27457477038709	3.68212378961972	3.36074351360898	4.1097115780637	3.99378303525001	3.44149675911506	3.89726947283354	3.88187014467919	3.91005144160287	3.96710403533767	3.88632577567944	4.09459078731038	3.38787257792872	3.63704214421326	3.77704090902331	3.80981570873162
EIF6 (eukaryotic translation initiation factor 6)	-0.0950550226162585	0.106649153733705	0.106649153733705	1	FALSE	5.81739813859461	5.92056723379591	5.59814185141006	5.86278859242008	5.80071874298131	5.58164951793977	5.76588211823506	5.6875310556888	5.54445447454392	5.30897968112763	5.74757000772092	5.86349249361501	5.42456943110048	5.4261506766306	5.4750135248646	5.72590744396772	5.64858623779419	5.6835308436197	5.56081276099232	5.80226819376805	5.64960396343959	5.52518564209045	5.50355863584243	5.65215948522648
ELAVL1 (ELAV like RNA binding protein 1)	0.282849857361942	0.0668625892572622	0.0668625892572622	1	FALSE	4.87523452686717	4.53590364820557	5.06168116663983	5.04828414679183	5.52016763281718	5.08822217789049	5.490932683952	5.32440019765976	NA	NA	4.62735586206614	4.96937155465275	5.82866458214732	5.16228255602516	4.67296271650161	4.61718091815506	4.3424551869822	4.34773651384578	4.74408034545382	5.53421415835916	5.28008776375358	4.90057220251375	4.65582692374362	4.55647846502089
ELOB (elongin B)	0.0744790660617246	0.196483819688142	0.196483819688142	1	FALSE	5.32099003820933	5.18575556450118	5.3522677049432	5.38649023530485	5.69691468438797	5.35405010212958	5.48661462929227	5.28432534460175	5.7941870965668	4.77580910055703	5.25956626969048	5.46644766919969	5.48647626365667	5.46088014394991	5.09418961229024	5.53160915441334	5.75154138123039	4.93182013493853	5.42216234457821	5.39271926042965	5.38432961274951	5.43657163765292	5.37304609283747	5.34449831492841
ELOC (elongin C)	-0.34978203552597	0.12216755700466	0.12216755700466	1	FALSE	NA	NA	NA	4.60925262588064	NA	NA	NA	6.45879046055016	7.03473294642249	7.18736197158878	7.09383479616231	7.03029193158043	6.38714882304655	6.22914758747237	6.1461358659523	6.58290970895715	7.08191478402694	7.59769503981907	7.01101474980597	6.93059542615327	6.47083617536765	6.6868926628288	6.93221475196839	6.53457991556278
ELP1 (elongator acetyltransferase complex subunit 1)	-0.149260171450697	0.150250104291687	0.150250104291687	1	FALSE	4.63176201997794	3.88964875800903	4.10872516560444	3.84089622917722	4.66839147689582	4.08884546845943	4.02419554817586	3.98421564121498	4.82840309626467	NA	4.26230536010118	4.45909713692503	4.42517729101722	4.01162981182476	3.7676971675136	4.11194940246339	4.56775229698178	4.34132400456496	4.83681790452898	4.75965653469489	4.62319966008399	4.19439441178246	4.93137103815517	4.31568939609236
EMILIN1 (elastin microfibril interfacer 1)	-0.203775659824505	0.113646783590173	0.113646783590173	1	FALSE	4.32105500024986	4.04161973020946	3.95719028419401	4.52434581646254	3.62338697594352	3.9852271667297	3.65264710411362	3.40626454061069	3.82606030347393	NA	4.00400692603029	3.94916137137824	3.86356187372876	4.07994978469416	3.92643595758247	3.80259649466975	4.72302878435352	NA	4.0852716762363	3.20835650053632	3.91689697115997	4.47516272410637	4.29985273609208	3.29082542442422
EML2 (EMAP like 2)	0.0192618155652522	0.305492015136621	0.305492015136621	0.503792813252834	FALSE	6.0227051422749	5.67643385479541	5.68594014844598	5.51785517482265	5.83038717300435	5.40730515909546	5.76637784008386	5.52953362799871	5.71686746464439	5.49870084159695	5.67228106525345	5.67431657825	5.84139451641124	5.66981764915393	5.96699333342192	5.53278759766447	5.81943827397117	4.85295765086565	5.54328552661813	5.79941633153713	5.65388262331276	5.46926735977957	5.66209153819845	5.38150142173411
ENO1 (enolase 1)	-0.0552836464898045	0.133069397139114	0.133069397139114	1	FALSE	10.0255410242292	10.1470013557249	10.0786978871265	10.1677317411032	10.0783109500071	10.0797780931115	9.92546097691038	9.94115474044805	10.0457596613827	10.0119819565575	10.0510593606305	10.0326381161501	10.1469759075529	10.0826280856265	9.99214527306384	9.98742035478762	10.096477979645	10.0146342525156	9.92823114005966	10.0162790167569	10.0108497567551	9.91441353727039	9.98148165947853	9.81201039899213
ENO2 (enolase 2)	NA	1	NA	1	FALSE	NA	NA	NA	NA	NA	NA	NA	NA	NA	NA	NA	NA	NA	NA	NA	NA	NA	NA	NA	NA	NA	NA	NA	NA
ENO3 (enolase 3)	-0.463116708701614	0.00451837974066217	0.00451837974066217	1	FALSE	8.28870461244859	8.87215156796941	8.48752252560504	8.29016633537202	8.34771437123687	8.47206936172639	8.11687934869139	7.61023497311899	7.98412789668201	8.63191186072101	8.44150007897906	8.14013956555391	8.17576409892528	8.06972901501056	7.90916105278187	7.41481206056585	8.28046921071362	8.79180756079045	8.42485492207362	8.0187231826865	8.06889111005669	8.17541980828344	7.60215694080211	7.13184667397646
ENOPH1 (enolase-phosphatase 1)	-0.215893604567384	0.114393712685812	0.114393712685812	1	FALSE	3.85362644560632	4.25237781080279	3.74801032034498	3.62636904454733	3.45583351330517	3.39967697399306	3.43786690087015	3.37218598500431	3.2073025374612	3.8768705169988	3.13822469099359	3.63028897008598	3.584168800161	3.01800561750315	4.31122698906757	NA	3.63334983122496	4.45958243796252	3.87714545633021	2.73615673689235	3.61649885398921	3.2836536490342	3.25100097433034	3.26441482514739
ENOSF1 (enolase superfamily member 1)	-0.100828202371912	0.0603108491017008	0.0603108491017008	0.928770088496237	FALSE	7.77215619047229	7.96483756615763	7.62445187262301	7.76006122968783	7.67383905599044	7.69911432704956	7.68121732472907	7.7281654197152	7.92452156045619	7.9423326908496	7.64845825254368	7.7209829479311	7.51941609729334	7.84329925546683	7.91442101220769	7.73813280317372	7.78198256100538	7.93838577951374	7.78944887395771	7.93040618922355	7.63999904242935	7.72927404726001	7.75613596169364	7.66507293894991
ENPEP (glutamyl aminopeptidase)	-0.228497620005841	0.0504608832675835	0.0504608832675835	1	FALSE	5.46566108494142	6.16743420356544	5.47739238658368	5.21744012449573	5.32774484092118	5.2511964469882	5.39118343112012	4.88578909325465	5.48421870843316	6.01308702097019	5.21508446906451	5.06969787084282	5.27661949048496	5.45634291457529	5.32056771363091	5.08853173679768	5.42546266173986	5.89952610865124	5.19036201088301	5.03486277532222	4.94652033480381	5.44180547379018	5.37292076490901	5.1590357441472
ENY2 (ENY2 transcription and export complex 2 subunit)	-0.210698354306966	0.0629822537811614	0.0629822537811614	1	FALSE	3.73165030366155	3.90606321324613	4.34172250962232	4.52835877448283	NA	3.80442533967831	4.21636949604855	4.14209480072625	4.07374312757702	4.80443566555279	4.39479535502174	4.42514371427965	4.29292895549713	3.57258654938577	4.28097115629628	3.93191939010004	3.89042723610851	4.11954708492545	4.64185811685252	4.15371617801261	3.9736388251299	3.92343445781053	4.3227213590322	3.9817339456496
EPB41 (erythrocyte membrane protein band 4.1)	-0.680220131107653	0.00889210618558906	0.00889210618558906	1	FALSE	NA	4.46697943130424	3.92827556161193	3.92553426425427	3.57959049497976	2.84490181326833	NA	2.87693925674394	NA	NA	NA	2.97723045882197	3.56878609904403	2.53095966400958	3.18551613396402	NA	NA	3.52428939273945	3.64976489383809	4.02965606796333	NA	3.15349569077005	NA	NA
EPB41L1 (erythrocyte membrane protein band 4.1 like 1)	-0.524105536538685	0.0494068134690724	0.0494068134690724	1	FALSE	3.74919098340105	NA	2.9367133104889	3.0653810194693	3.92232155704701	2.60390284121961	3.15290215326956	3.16409436507378	3.91157654512337	2.71852821834003	3.91393296702456	3.33873816505317	2.69796948625441	2.67318552680899	2.92477640609308	3.45450493755737	3.90374208729705	3.32147213120839	3.70703880441689	NA	0.910072554667316	3.73029214569837	3.02376277938994	NA
EPB41L2 (erythrocyte membrane protein band 4.1 like 2)	-0.374742974411018	0.0798126104408819	0.0798126104408819	1	FALSE	NA	2.28322247342962	2.457977698899	NA	NA	NA	NA	NA	NA	NA	NA	NA	NA	1.93836107733211	NA	NA	NA	NA	NA	NA	NA	1.80567217084428	2.24353808708348	NA
EPB41L3 (erythrocyte membrane protein band 4.1 like 3)	0.112612913209476	0.0590387332249385	0.0590387332249385	1	FALSE	6.3823214071145	6.2644763800077	6.41561502523767	6.56431719115467	6.35163716219095	6.33959884522056	6.40498143852851	6.40880525281262	6.18063920741461	5.95389145067821	6.28148683713547	6.29377693908654	6.39329091341522	6.26398461848129	6.52811962461161	6.47328850490038	6.23310002124657	6.10053199126986	6.09448944836251	6.35704697296808	6.3411086948735	6.23772431474276	6.42703454583281	6.30347391457988
EPHX1 (epoxide hydrolase 1)	-0.179909920183102	0.150593589502113	0.150593589502113	1	FALSE	3.86575058927349	3.69512526303242	4.05504811412057	3.77086075326738	NA	3.4657263779641	4.20064559028201	4.009391964629	3.73538136685499	3.8679656326447	3.9350353633219	4.35402188329366	2.66185674922433	3.14639943711367	4.06003873439317	3.55349567285857	3.02466009803628	3.7553362708158	3.51172103270762	3.65935375917005	NA	3.30270508291725	4.17000514894051	3.32251947862874
EPHX2 (epoxide hydrolase 2)	0.407470823964775	6.34360553505396e-06	6.34360553505396e-06	1	FALSE	7.12478304164196	7.00954872697226	7.00096898524855	7.22722122388932	7.54244379253578	7.62350842557423	7.2278469486452	7.54565954002547	7.25139719559912	7.05020781744055	7.01124962261484	7.19597745864259	7.42856954721172	7.70751098672456	7.3414432118128	7.59034751645745	7.25610487680918	7.06741284790213	6.9559288306624	7.21953640920018	7.58686980471153	7.54092619298398	7.50566072784724	7.61920022967043
EPRS1 (glutamyl-prolyl-tRNA synthetase 1)	-0.0574915550828482	0.186460044418728	0.186460044418728	1	FALSE	5.26726236421973	5.10791379574231	5.25433326412764	5.36056795328613	5.19214681127728	5.1263203912707	5.47655990707827	5.12941079284717	5.48267729163615	5.20463765340275	5.38643850101969	5.28331805439667	5.16578735543335	5.18103892443167	5.57588106644675	5.22094126798614	5.42801505720155	5.23346245757106	5.23602567599401	5.45678972501311	5.34988184884745	5.11164900093146	5.49854448354084	4.98338128252555
EPS15 (epidermal growth factor receptor pathway substrate 15)	-0.0593393525794432	0.242493501433786	0.242493501433786	1	FALSE	3.63480233953385	3.55674820785854	3.81884033768007	3.90278751255271	3.71086703250473	3.42839702482101	4.0279325286485	4.08270258933025	4.06706214313821	3.73201950155149	NA	3.76697672053688	3.57852818078568	3.58807296201777	3.98628349914707	3.294970628928	3.7521491276947	4.14997468161938	3.38268108484595	4.29884157311203	4.1096280099386	3.8040019151793	3.79876598044901	NA
EPS15L1 (epidermal growth factor receptor pathway substrate 15 like 1)	-0.115571623354977	0.161282081570951	0.161282081570951	1	FALSE	4.44971983127015	3.94205464632039	4.76736347577447	4.56179657019993	3.97180103192088	4.2003709504048	4.69511969371669	4.54473883713207	4.26515180958708	3.7475485256184	4.09721467527012	4.56981308616626	4.22523636286988	4.13976415980098	4.33240003038049	4.35741828522232	4.6393421558691	4.59222977621263	4.36506958617913	4.72795856298549	4.61901383714267	3.81866653193404	4.13121081772845	4.30266268294017
EPS8L2 (EPS8 signaling adaptor L2)	-0.0333076680103144	0.239432111473852	0.239432111473852	1	FALSE	6.10087255247503	6.10885268483106	6.06096391306694	6.31896030612989	5.9137989649507	6.00679170561646	6.18295245171604	5.95207025981786	6.01716028461294	5.78066180496066	5.94596580440743	6.08369844077723	6.13027607367424	6.00871321111816	5.82983941427427	6.13776375918422	6.0852716762363	6.01634476833968	6.09585059599508	6.09820898654248	6.14251963461927	6.15173910118488	6.10367387440626	5.75298135168858
ERP29 (endoplasmic reticulum protein 29)	0.0962357604144354	0.221188298569663	0.221188298569663	1	FALSE	3.87283860724899	3.97756385458233	4.7342110253697	4.53589120983901	3.91410523711847	4.06935846322382	4.20119471324	4.78503259506979	3.9246130060543	3.5559878942489	4.50322786940905	4.53519449010307	3.96000193206808	4.25894096810551	3.9124390972385	4.6394174091459	3.81641539021399	NA	4.69501387263258	4.1811582214839	4.46356360750367	4.80780826926248	4.19133365838102	4.49575911045506
ERP44 (endoplasmic reticulum protein 44)	-0.340921373293266	0.0787588168153209	0.0787588168153209	1	FALSE	4.0874288950853	3.91021457997966	4.18214403279068	4.17171923908785	4.07494208352142	4.16091212300292	3.78004757606187	3.94354630834475	4.33165506234302	4.81664066251967	4.364236231174	3.57153119841353	3.93052919605134	4.16919545452063	4.03705709574501	3.54467084248156	3.71940251193326	3.255103370791	4.64087538996563	4.03409243290651	2.10814303306392	2.9122033842037	4.29082247615041	4.04191755432339
ESD (esterase D)	-0.140050896993149	0.0570734415028858	0.0570734415028858	1	FALSE	6.79042018168104	6.7831292081978	6.91142794241202	6.78889447916044	6.34637898669122	6.33949551944551	6.7632123668144	6.62077699781713	6.54156594742731	6.89590846480624	6.58166909921709	6.74211403157908	6.65161143438597	6.59266931459915	6.80060227293583	6.72755292882818	6.64121074849503	6.62117714934996	6.69777381955519	6.67810008247499	6.52802270291803	6.21081158884109	6.95122642308063	6.46041985408126
ETF1 (eukaryotic translation termination factor 1)	0.0581316776559104	0.304987083411802	0.304987083411802	1	FALSE	NA	NA	3.58201398738004	2.24285550791338	NA	4.00525625006778	NA	NA	NA	4.10868335356823	3.89227443978534	3.64825834275073	2.97516792159895	3.87665445647491	NA	3.17114276316089	NA	4.34145922397629	2.78182969323999	NA	3.50150283889813	4.24388230138564	3.31654546987511	3.48618661820189
ETFA (electron transfer flavoprotein subunit alpha)	0.291398051111541	0.00402447854647975	0.00402447854647975	0.0973779566590079	FALSE	8.18578727417525	7.5370941253576	8.12846869496658	8.01851177841907	8.01165217277613	8.33578782271908	8.12142990894896	8.57876892988984	8.20055535723212	7.78428148921639	8.15717006173138	8.22099252139736	8.18482576490725	8.43643255248586	8.23056809938526	8.5144300233295	8.10665192025214	7.74897773055881	8.15321253410897	7.94479403834125	8.12189608812429	8.47535649791316	8.23256962623334	8.43955665238275
ETFB (electron transfer flavoprotein subunit beta)	0.287960231700319	0.000424382984654012	0.000424382984654012	1	FALSE	7.58866966776331	7.44130087361565	7.68787253588454	7.66638735102458	7.67604874169202	7.84687562712862	7.96622856631882	7.98879260086904	7.65826861805767	7.28039033092788	7.52174175803062	7.62497087106501	7.66084449674572	7.97636363573276	7.82409318203051	7.87059898437248	7.61594591019758	7.64049801841594	7.60972541782011	7.68229237143083	7.63194095420668	8.01079102586124	8.0060174476454	8.01499124203426
ETHE1 (ETHE1 persulfide dioxygenase)	NA	1	NA	1	FALSE	NA	NA	NA	1.05757504041375	NA	NA	NA	NA	NA	NA	NA	NA	NA	NA	NA	NA	NA	NA	NA	NA	NA	NA	NA	NA
EWSR1 (EWS RNA binding protein 1)	-0.00836824607184372	0.328086827758644	0.328086827758644	1	FALSE	6.55736413592979	6.08838120617356	6.64892555945312	6.78940322596459	6.76950729143624	6.60552100189261	6.93320672515434	6.8609876203397	6.58834735737083	7.20736579696364	6.80588571675781	6.75728999237877	6.55068369014043	6.46037889591055	7.10337174459083	7.12189608812429	6.30759063711749	7.11531421141601	7.05773185184341	7.05240502520469	6.6855617697121	6.62422813401754	6.87756022098761	6.28268258140534
EXOC2 (exocyst complex component 2)	-0.103104971523291	0.23745626010889	0.23745626010889	1	FALSE	3.95898183525565	3.48922178722254	4.15109571365067	3.81723439367953	3.59736431012968	4.23622471909847	3.85173904868853	3.97967784134432	4.23977989886237	3.85217866323665	4.54716600045702	4.34546734447611	4.49893375176654	4.41517725359169	4.06297650417916	4.27284436553142	3.99424480631905	4.78274927751798	4.9338558621027	3.70713822406209	2.81840885194442	4.05937258431493	4.95437314603767	3.83476177193603
EZR (ezrin)	-0.330105897698714	4.58165863317058e-05	4.58165863317058e-05	1	FALSE	7.27004297879335	7.56044748091853	7.36438858201474	7.321143416105	6.97571042547841	6.98579640744734	7.02692175394601	7.07593902715188	7.34069577978837	7.5871024133487	7.40889014918781	7.35943331853218	7.07493352308256	7.09481666309815	7.28581832088144	7.14586083697766	7.31957277702307	7.59930291434096	7.28361624113596	7.55236169964577	6.97965955171582	6.99998872890097	7.21077847665466	7.14950326311496
F2 (coagulation factor II, thrombin)	0.234250858226561	0.198215292378141	0.198215292378141	1	FALSE	3.45003669238186	NA	3.68896361104237	3.61450961948138	NA	4.58920619232271	5.09619437275993	3.45985125070567	NA	3.94542042531509	4.88447093479539	NA	NA	3.98278371287986	4.45093408778932	NA	3.82791046013783	NA	NA	4.96584429952749	4.1498121409145	NA	NA	NA
F9 (coagulation factor IX)	-0.298013579694759	0.0199840429486454	0.0199840429486454	1	FALSE	6.36736407583004	5.95752927147667	6.42108693537317	6.37285983767765	5.96827971889171	5.89838009169598	6.03203470343088	5.72580385730684	6.45634620045122	6.51581808712972	6.72109918870718	6.34066017812659	5.66284921281527	6.33200252318987	5.94286633927365	5.79282932948997	6.14645361192724	6.01481052713069	6.02335738431933	5.96928635669329	6.15254445334437	6.50497784413543	6.38182151367697	5.33611911125474
FABP1 (fatty acid binding protein 1)	-0.0763266592297417	0.296999347096693	0.296999347096693	0.302671844223779	FALSE	5.33407122680223	NA	3.67085166353057	NA	NA	4.335447525377	NA	NA	4.62380249618323	NA	4.79534616962623	4.23734956193828	4.9923152518612	NA	3.97259156991879	NA	NA	NA	4.91286060176872	NA	4.77719349582355	NA	NA	NA
FABP3 (fatty acid binding protein 3)	-0.874974289749142	4.17855874534273e-05	4.17855874534273e-05	0.586799685123101	FALSE	8.33792512596013	8.53317007300826	9.15001886920754	7.96407512170942	7.95194907605378	7.22423325882714	7.07554332726532	7.3887922565875	7.8337756076758	8.17938166370586	8.72682440671128	7.75475391310454	7.5842184192407	7.28965928068068	7.28862618166541	7.49507951977121	8.22927547160564	8.03518399661834	8.82233500950642	7.74206686100895	7.78439274036213	7.23811808269449	7.0656692404875	7.4228132591966
FABP4 (fatty acid binding protein 4)	-0.334943027193762	0.00120245284969066	0.00120245284969066	1	FALSE	5.8922064268595	5.87060145011532	5.85001426661801	5.77296244513912	5.43097099237183	5.73947820269964	5.41355008062252	5.3578968027146	5.98007329784945	6.16863601896889	6.02930489814856	5.89332580312815	5.63194822748643	5.86859293968848	5.7358606077189	5.58113428423268	5.92878483100656	6.18803688146354	6.25650875676209	5.94827377462792	5.75514395848641	6.11397964431456	5.76282184000008	5.36803494402586
FABP5 (fatty acid binding protein 5)	-0.346425518258982	0.0131447957265711	0.0131447957265711	1	FALSE	6.35478359819413	6.77924658579838	6.28953571671626	6.23905428356305	5.89086494551036	5.85672181873333	6.29694373021053	5.54025980323334	6.20723302690824	6.7785897045875	6.14092995090072	6.13493553763145	5.84516383953593	5.73669686718886	6.48878972982838	6.20804312454818	6.09599402202767	6.35667908602549	5.91949025603287	5.75540571063517	5.41710650776326	5.63289344176327	6.20876304638473	5.77252440521297
FADD (Fas associated via death domain)	-0.00313955015831687	0.335248968837516	0.335248968837516	1	FALSE	3.99933259919525	3.56866451371474	4.55294262654113	4.14555518772314	3.99040126742115	4.15094142036107	3.97918393997197	3.82107749432526	3.95702308305332	3.60132807119749	4.26784288115127	4.23302138547379	3.75271648359345	4.07763609686516	3.98968400329773	4.4630927262785	4.56212028613762	4.11451695082629	3.89638811235955	4.09512270003298	4.09600034931835	4.55737332689471	4.16484258204735	3.91323410513206
FAH (fumarylacetoacetate hydrolase)	0.143715228471232	1.19201819433461e-05	0.0546473294666303	1.19201819433461e-05	FALSE	8.85652824112092	8.59212809520176	8.98628293021065	8.73720001306433	9.05628817481924	8.79386012677629	9.15064344549813	8.67644020195244	8.85503975154256	8.56618345619567	8.93305029849479	8.68727419252705	9.02496786858341	9.00942835740543	9.0495082510551	8.67432646609386	8.82457694049783	8.59636122908519	8.90559760206119	8.8065915086711	8.96515513245911	8.88593731074208	9.22075316203376	8.56408850290897
FAHD1 (fumarylacetoacetate hydrolase domain containing 1)	-0.278425501787816	0.00614511005314179	0.00614511005314179	1	FALSE	5.45188366313162	5.08290266595097	5.60779781915582	5.37226609767188	4.79919612594923	5.07114911892304	4.86412174824531	5.42540223500365	5.22794896418071	5.22526721655211	5.43865880252021	5.38540342554095	4.98586470124253	5.20670182446572	5.07227304734529	5.03269596438524	5.57100930294732	5.25380022147642	5.47396869791585	5.28696614012561	4.79898884292319	5.38908491519698	4.87185350294998	5.51943496908551
FAM111A (FAM111 trypsin like peptidase A)	-0.369745809756954	0.0366427214807197	0.0366427214807197	1	FALSE	5.38446776851567	4.63669421621368	5.05368916783672	NA	NA	NA	4.53346990639053	NA	NA	NA	NA	4.84361207110538	4.88976555650658	4.63094125676642	4.17191134655269	4.33632623955597	4.86137479576347	NA	NA	4.45201549917825	4.79427548919253	NA	NA	4.15891864178529
FAM120A (family with sequence similarity 120 member A)	0.115857968977901	0.245797419704888	0.245797419704888	1	FALSE	1.53592852461697	NA	3.45063061945758	3.82530736296015	NA	2.92744897825644	3.61807416958571	3.45255590104902	3.97541007871447	3.15219640162917	3.60204110593596	NA	3.26366394473309	3.9114519116266	3.72321996348011	3.18905438897539	3.47636872528941	3.35070939252101	3.76322033564877	2.54808885628677	3.164329330907	3.23839250980535	3.84235537240736	2.89178273129711
FAM98B (family with sequence similarity 98 member B)	-0.273646840195374	0.0784302412336804	0.0784302412336804	1	FALSE	3.88837309230869	3.13342707479398	3.89985233939406	4.01251504072025	NA	2.68822512732724	3.87731235822185	3.61695751885488	3.87657588098844	2.88928467535267	3.78774587811908	4.01703108052784	3.0150925217235	2.91308854608965	3.8021208218259	3.88930804170466	4.00903358672537	3.34758062265314	4.12990942278159	4.03001819132292	3.178134578698	3.63354745829421	3.9216267478911	3.72403901576727
FARP1 (FERM, ARH/RhoGEF and pleckstrin domain protein 1)	0.261098946288646	0.0585009379414959	0.0585009379414959	1	FALSE	4.52832751531401	3.75866561779224	4.08445550873704	4.43808654740914	3.7882471983057	4.09911001572624	4.56276139574915	4.43638840888119	4.56602967583278	3.70573466822242	4.04639501702233	3.83808447784863	4.26292920548492	4.59872249967662	4.71368481865023	4.60744868387118	4.56972196302139	3.58858872215694	4.07044943893246	4.81395045750507	4.05847236058468	4.52844004515215	4.745710621988	4.73976171118812
FASN (fatty acid synthase)	-0.120815582904552	0.09919916921197	0.09919916921197	1	FALSE	4.89088925880597	4.70362677086498	4.90983549479365	5.10795144670747	4.61861455321115	4.86125071239056	4.88701341312873	4.61758059900527	5.16060561281752	4.2644313401238	4.84474718540413	4.94294607637171	4.65607299585621	4.668516287811	4.83584830046613	4.62068610544496	5.00586254617573	4.56349984510101	4.80839534822849	4.89799062556097	4.74073331754406	4.57971116302163	4.99698974418216	4.56797736403897
FBL (fibrillarin)	0.10607592267926	0.179159945191835	0.179159945191835	1	FALSE	5.17659803940324	4.81815521717118	5.07159107310115	5.00929341957977	NA	5.46870060451885	5.19119150693338	4.95874061603564	5.5899611849684	4.94326966994456	5.27425047753121	5.25051445064341	5.17492967611464	5.70254950342662	5.16186753286411	5.09649379251433	5.11224139955237	4.24624085262828	5.24195455760177	5.39806642812199	4.92002646271441	5.11424207482063	5.01471235152137	5.40117306740125
FBLIM1 (filamin binding LIM protein 1)	-0.1473218088103	0.204359349047983	0.204359349047983	1	FALSE	2.79692786669734	3.26960023562965	3.2190337335286	3.66115671455313	3.22754547945693	3.17901254964498	4.19098615233398	3.22702632740371	3.36991311253911	3.8892009428168	NA	3.47047178942371	3.4632562441222	2.53430817459666	3.87240524422579	2.54431969182641	NA	3.58556349845569	3.99454352062371	3.72930260186775	2.67272629636784	3.57413784755718	4.18463735296368	3.54463375313963
FBLN1 (fibulin 1)	-0.182910076326852	0.0639185705470792	0.0639185705470792	1	FALSE	6.09357707736419	6.61526473334021	6.5477814060669	6.3350294124587	5.89056585845449	6.0152120850685	6.28543921056853	5.82090906221382	6.04159563880666	6.39352260011252	6.40427814129606	6.05403445280154	6.33821937064117	6.22677438660901	6.39567122246438	5.98535241896002	5.86241915474072	6.64738646979559	6.64793325041685	6.08026538796329	6.28914282364698	6.25306838475358	6.30788931251403	5.71992267334649
FBLN5 (fibulin 5)	0.296392518792374	0.13606127712554	0.13606127712554	1	FALSE	2.18195805221449	NA	2.69358954549915	2.48447330290855	2.21050420062263	2.72090006937621	2.62568429877803	2.74943343638824	NA	NA	NA	2.73432810225061	NA	3.25851138709996	3.67373731484875	3.52770844426103	NA	NA	3.40982537651992	NA	NA	2.66756064187039	3.54100675879303	NA
FBP1 (fructose-bisphosphatase 1)	0.0412107145089868	0.207053843477051	0.207053843477051	1	FALSE	10.9428370230561	11.0966163363755	11.0783176222161	10.9630044202296	11.1692360502712	11.0627949571483	11.1271947509899	11.281379496109	10.9890680292053	11.3060730850788	11.1899418965987	11.1130453896507	11.1408744949039	11.046087199232	11.1795545912177	11.3321932328752	11.045391092395	11.1458048061284	11.2788907949885	11.1740643011994	11.0537765826919	11.0107099173628	11.0869257086514	11.3268563897765
FBP2 (fructose-bisphosphatase 2)	1.31045033004315	1.64120746618533e-05	1.64120746618533e-05	1	TRUE	6.9656342365752	6.01607951480197	6.21874048971884	7.40458811114374	8.10251116716598	7.97881912183577	7.87886631855663	8.07516356721766	7.56561240692924	5.92495735953905	6.84854783070633	7.58153955659968	8.1866689203466	8.07962344655686	7.95338165580255	8.24423062052471	7.5303126905683	5.66757426597502	6.68281204137432	7.64111968901809	8.38483554374999	8.21155251868584	8.34348777239385	8.33378150063115
FCSK (fucose kinase)	0.07466320715901	0.28712490810063	0.28712490810063	1	FALSE	4.88438789931663	4.50524309550377	4.98974303216544	4.7808454978444	4.34354284654937	NA	NA	NA	4.98226348894466	3.37705432036358	4.23567345552329	NA	4.89296410404624	NA	4.48647626365667	NA	4.98859834968244	5.00140143834168	4.19774746791187	4.50611950766648	NA	NA	NA	4.92078872466165
FERMT2 (FERM domain containing kindlin 2)	-0.331228361369703	0.0072443241857175	0.0072443241857175	1	FALSE	4.60112598060183	5.08259189672495	4.70533656135594	4.83844759254846	4.15488290232175	4.29085932914004	4.93588400748807	4.71475105934309	4.85234847844177	5.54668151164225	5.03968237340958	4.9190492256379	4.54978620784835	4.40623732482784	4.63847935710172	4.82592805859012	5.15665953335721	5.23079479052054	5.09187751583909	4.86504778922595	4.95727387749826	4.68887411799513	5.01137934548807	4.7805673252266
FERMT3 (FERM domain containing kindlin 3)	-0.815353590405509	0.0740110874653245	0.0740110874653245	1	FALSE	NA	NA	NA	NA	NA	2.50790117374514	NA	NA	NA	NA	3.32325476415065	NA	NA	NA	NA	NA	NA	NA	NA	NA	NA	NA	NA	NA
FETUB (fetuin B)	-0.0973995025023859	0.178278795269173	0.178278795269173	1	FALSE	4.98646554727987	5.16933978977756	5.06038466502404	4.21567083181286	4.8545592457185	4.56696732900612	4.68482434677654	4.54635739964324	4.56987990614808	4.80432724018458	4.79583446865167	4.8061590506657	5.09938358143202	4.92563869970427	5.00009467375561	4.46474667221207	5.08516968054595	4.72910134782521	5.32640791395105	4.36132622072433	4.61637534237607	4.70527572979852	4.70508768876646	4.57196192337286
FGA (fibrinogen alpha chain)	-0.0898892906657137	0.224751971769459	0.224751971769459	0.459688035226333	FALSE	5.35205932074122	5.68110907302659	5.35842087871545	6.62064212320901	5.32670990899667	5.78979183982466	5.69653917342254	5.5902816377838	5.54199177675488	5.92724700001161	5.71376453915162	6.28598472809154	6.04829940681986	6.24738070434193	5.43291933185725	5.76582908977113	5.84766124053763	5.81548833171759	5.32512372928893	6.50963250889091	5.64812888997926	5.99506612187726	5.74536911592608	5.61413854154799
FGB (fibrinogen beta chain)	0.0101970688480952	0.331152993385258	0.331152993385258	1	FALSE	5.10191895971107	4.7831894638713	4.2595060114592	6.04185843236838	4.82226106835939	5.46402126139557	4.77499784895625	4.62473259355416	5.41923211766466	4.7718750170196	3.60833615034766	5.80908511819649	4.93822461956457	5.38692817792175	4.88898185214344	4.76711977907704	5.18426442309951	4.83014882207916	4.18798147554054	5.5969083151639	5.03653410387181	5.30145961271105	4.98280196294521	4.72860625219838
FGG (fibrinogen gamma chain)	-0.0955486083749831	0.238477984038938	0.238477984038938	1	FALSE	4.7472638575578	4.60324058574551	4.57139164021218	5.48123757919817	5.07256889815723	4.87444288685875	4.46933900263828	4.7644417030685	4.86700685721115	4.24077988594102	4.39196013976987	5.50657972835489	4.91917797276817	5.32370151935505	4.62722743882271	4.78862307415799	4.90736660643454	4.24542720771966	4.8657901734568	5.54352372246971	4.75337989990246	5.22026029517548	3.70447361942558	4.30734837324129
FH (fumarate hydratase)	-0.0557840019438453	0.243082558463518	0.243082558463518	1	FALSE	7.25035527176305	7.26273381305411	7.63942753909493	7.51025780088672	6.87419448789302	7.56526966884184	7.45593540794937	7.38639711225581	7.22881869049588	6.88655014732434	7.43191541342428	7.37911839859756	6.82395311640506	7.49948716140087	7.28357920265732	7.53682223607162	7.2295110179702	7.07193424509156	7.42649959292012	7.30150534040548	6.57093950028697	7.41308628787333	7.19303246844282	7.34652259762406
FHIT (fragile histidine triad diadenosine triphosphatase)	-0.555241966591984	0.00969631544854995	0.00969631544854995	0.928770088496237	FALSE	4.18693627955519	3.97474955445681	3.61139667689353	3.88772021635919	3.85172905589178	3.68084192368142	NA	3.65907969530102	4.46904589572063	4.16247592410103	4.13163886829718	2.7442859801835	NA	3.2860930673585	NA	3.1979754445371	3.96069703930431	4.22594583067493	3.93174923421359	4.04985726003583	2.6019603130366	3.12508072106317	NA	3.71296988625837
FHL1 (four and a half LIM domains 1)	-0.345905747807327	0.00612815042938842	0.00612815042938842	1	FALSE	4.42052282449055	4.58108606581553	4.87033512553545	4.86461703126689	4.33768968699856	4.52531094728062	4.01278318469829	4.02856915219677	4.30413133525667	4.21971838263148	4.72671679936912	4.65499683616116	4.7019149516344	4.06565847093199	4.36984333588895	4.51160719115351	4.74429028635666	4.18359766994918	4.58216456770571	4.95508492296436	4.0880228376857	4.0515983208422	3.80779796749881	4.45559682700501
FIS1 (fission, mitochondrial 1)	-0.0176053927350871	0.308653731124319	0.308653731124319	1	FALSE	4.89872109060672	4.58452361422885	4.90824609196343	4.96091940290538	4.88790539029962	4.76737936760757	4.8676988209975	4.66118522422813	5.42048913925049	5.31728597666741	4.84014092044186	5.1345947103839	5.01296638775698	5.30740302278178	5.30898695961795	5.17229548475702	5.31043101335377	4.95520584362007	5.16441622638467	5.29131991209798	5.11599871290083	5.14637010854628	5.44181211208991	4.88502763749992
FKBP15 (FKBP prolyl isomerase family member 15)	-0.728176097393481	0.00327841615259388	0.00327841615259388	1	FALSE	3.64632397186549	3.91615176261925	3.76056161650933	3.57427108444171	NA	3.09766641347067	2.66156947967302	2.1231264918179	3.12664913836221	3.32316827941958	NA	3.12145146010719	NA	3.4968202305943	3.48621236681943	2.61004800938207	2.98322529966639	3.96281736330389	3.84842764701536	4.03931389357762	2.01868045926906	2.24118731548665	3.48096303146462	3.23138478889476
FKBP2 (FKBP prolyl isomerase 2)	0.217069979848537	0.162348859003079	0.162348859003079	1	FALSE	5.88352551316063	NA	NA	5.13157713807174	5.058212576239	5.72279933595551	5.79014384926541	5.16816464144078	NA	NA	NA	NA	5.14285451162133	5.77300993545259	5.48944659862258	5.58798298496637	NA	NA	5.1159903926443	4.54712897520692	NA	NA	5.24744147114441	4.88619894148639
FKBP3 (FKBP prolyl isomerase 3)	-0.711613946907243	0.00181003948017477	0.00181003948017477	1	FALSE	NA	NA	NA	NA	3.10272698943719	2.26909300807807	2.92341353938899	NA	3.34624777408278	3.2260398860799	4.11675565545341	3.42735139930424	2.96310785489762	NA	NA	3.39294932220024	4.025294622894	4.12653515916112	3.19069860677894	3.69564868273952	3.34359258914089	2.80610541941656	3.03586844340886	2.55751057167203
FKBP4 (FKBP prolyl isomerase 4)	0.14557543803493	0.0809109456523571	0.0809109456523571	1	FALSE	5.76742969059087	5.72640891631263	5.55525786147015	5.87197421438572	5.53524426695836	5.80023468357523	6.01319200833493	5.84866550087	5.82175357685773	5.45182103678886	5.55310241725489	5.57563605352899	5.63738419161025	5.79067821793742	6.06240669894215	6.05029272225817	5.73657781776418	6.30201190628596	5.72592652490983	5.93854927376605	6.12593620741884	5.83169486652775	6.28810197001816	5.78952321188375
FKBP5 (FKBP prolyl isomerase 5)	-0.126266786829701	0.135007989402737	0.135007989402737	1	FALSE	4.74599559666293	5.7198898265945	5.52818684067213	5.29751426234132	5.52373444189176	5.17795365985873	5.04732462094029	5.18337535040474	4.99415427462052	5.45697366556814	5.09241042968444	5.18966249362227	5.0251439928131	5.0337929888493	5.14639047567022	4.91612309306367	4.59957369462665	5.60370051763169	4.98580551347349	5.29947912798038	5.02379204858516	5.03234332959447	4.90414204951711	4.98402875033351
FLII (FLII actin remodeling protein)	0.00439853228711891	0.338574271771027	0.338574271771027	1	FALSE	2.26539488684644	NA	2.78084339862927	2.82368619007464	NA	NA	3.02205704524345	NA	2.93200446051809	NA	NA	2.30096712504402	1.23381445140665	3.27088471345296	2.92376150641254	2.62374046836652	NA	NA	NA	3.13415028212292	NA	3.18917935207598	NA	NA
FLNA (filamin A)	-0.276377598636301	0.0031913087355355	0.0031913087355355	0.0606948652274882	FALSE	6.72477303745659	6.37133233473755	6.81166368527285	6.89044669267991	6.32093590094099	6.12201002012581	6.66546383521222	6.38535855547839	6.54991247409544	6.36543184042853	6.76758859375206	6.82409318203051	6.44174240841932	6.12288181991452	6.58501660077082	6.39587168875151	6.67102439915835	6.39725021070829	6.67378253401974	6.83669421527576	6.45483061757674	6.22231384384169	6.50366516465334	6.3473715602946
FLNB (filamin B)	-0.0741576467293445	0.0961639430556687	0.0961639430556687	1	FALSE	6.27370050406462	6.39978291291551	6.44545524565113	6.32769454889442	6.29241366782748	6.1303358001057	6.3060452795336	6.19503650335245	6.10401998705188	6.18276975290747	6.26072575036149	6.20640489083008	6.20195137595072	6.07614432054502	6.17382102390595	6.12838208179113	6.14765267613646	6.16583357314914	6.28391436625657	6.27072515051362	6.15080335448169	6.04689044389435	6.29030274875572	6.18666099783645
FLNC (filamin C)	NA	1	NA	1	FALSE	2.76696188402455	3.05130945015383	3.47335832468022	2.946813190582	NA	NA	NA	NA	NA	NA	NA	NA	NA	NA	NA	NA	2.46949009227667	NA	NA	3.16449024433026	NA	NA	NA	NA
FN1 (fibronectin 1)	0.0142584928884977	0.326911214228266	0.326911214228266	1	FALSE	3.31063386530071	3.75137802244915	3.70494940766369	2.67933821578722	3.8862574817303	3.65230291965544	2.84561650075928	3.68059441488135	3.62814366357998	4.27092506849629	3.4150420076938	3.80831296559124	3.77721980226152	3.29266839016404	NA	NA	3.60441534643246	3.56668122673612	3.29243722785012	3.36560855948914	4.31870006279989	3.97944005808644	2.49643422659781	3.54490571950719
FNDC3A (fibronectin type III domain containing 3A)	-0.607474794277368	0.0314451657365391	0.0314451657365391	1	FALSE	NA	NA	NA	NA	NA	NA	NA	NA	NA	NA	NA	NA	4.98985654243086	4.29237685452186	NA	4.62526464375896	5.42320501193996	5.14486622062348	NA	NA	4.79874524730574	NA	NA	NA
FNTA (farnesyltransferase, CAAX box, alpha)	NA	1	NA	1	FALSE	NA	NA	NA	NA	NA	NA	NA	NA	NA	NA	NA	NA	NA	NA	NA	NA	NA	NA	NA	NA	NA	NA	NA	NA
FSCN1 (fascin actin-bundling protein 1)	-0.0573619354628548	0.231589404645369	0.231589404645369	1	FALSE	5.58419887253424	5.61946876868597	5.17782214073504	5.26054134984892	5.60126863572555	4.99670057351584	5.55843295890404	4.90084266225499	5.42370589694824	5.57534561395588	5.2737322031443	5.38378722345805	5.59637464784677	5.48092103720446	5.34282138617465	5.29469793560604	5.46949204591837	5.23512964203502	5.01762354206102	5.38632812834392	5.48570052682785	5.3391445128419	5.35110884841329	4.77081847679934
FTCD (formimidoyltransferase cyclodeaminase)	0.197304795400105	0.0478653399705648	0.0478653399705648	0.0606948652274882	FALSE	7.14325054627711	6.62613830049729	7.2355930453165	6.881970449996	6.99481728774704	6.88474442963473	7.44136727845972	7.16062779666161	7.17309744366561	6.82598909619665	7.32039441649541	6.89362917202242	7.18255326458792	7.00741978357191	7.69161093167247	7.12994238397696	7.09428886070663	6.74940018197365	7.41020540456781	6.96341632253491	7.26395458181151	7.0663798534599	7.62065971626429	7.2409534772032
FTH1 (ferritin heavy chain 1)	-0.792577235779217	5.6875022367865e-06	5.6875022367865e-06	1	FALSE	4.38701781907361	4.71546510983153	4.43762059073533	4.01033228328482	4.40225147810406	3.58651256487982	NA	3.73542469460851	4.399410383578	4.81366320599823	4.48973559038548	4.35525594149178	3.92658776628645	3.64825834275073	3.73971851349246	3.75494093432365	4.55829212782134	4.90412277677229	4.80752494395419	4.67855084544325	3.21534467267682	3.61430936705549	3.77467111232688	3.8942066100961
FTL (ferritin light chain)	-0.136791307335433	0.107301787827698	0.107301787827698	0.253187089912587	FALSE	7.30504027362667	7.64768146929379	7.5489143612533	7.16706683818259	6.92852429703144	7.24550517021585	6.99996618643872	7.47792013057969	7.14133060186141	7.58786000725351	7.41378868960235	7.07913273395318	7.04467825858099	7.2349610948395	7.06123616574775	7.53726500097168	6.96370530657948	7.51497436659958	7.45373979376527	7.03464492018346	6.86464426690063	7.26222642067675	6.94736225188702	7.61209443025939
FUBP1 (far upstream element binding protein 1)	0.0917267733719687	0.153681280637736	0.153681280637736	1	FALSE	5.55305017993025	5.24921776871517	5.72556939687033	5.74799958261139	5.69054839603868	5.52415772880322	5.70281543340156	5.36620329629909	5.35413475532575	4.96028928366625	5.40637680028831	5.57639213230038	5.43569526048961	5.33629052990141	5.78359023105039	5.36063466872549	5.57071793033955	5.42765980357096	5.37053397609463	5.09049779277262	5.28632672709055	5.42441154712683	5.79166302297979	5.4308238410426
FUCA1 (alpha-L-fucosidase 1)	-0.194087429512556	0.0618717545438067	0.0618717545438067	1	FALSE	5.01855406175087	4.67315499139053	4.79655103389283	4.95996021498183	4.57202864390534	4.3467796432283	NA	4.69162349311593	4.90141722091169	4.79151716834828	4.55995061271308	NA	4.10192736151665	4.27206799255916	4.62124309774001	4.77170074117586	5.11121080320988	4.48550411233446	4.57139770824079	4.45553764936223	NA	4.492301864982	4.77689356852207	4.98051891370771
FUCA2 (alpha-L-fucosidase 2)	-0.24520272695827	0.0372541585581654	0.0372541585581654	1	FALSE	5.77368782114935	5.76147676884329	4.86716010637484	5.29079299308089	5.34749558399307	5.05361966653252	4.84161592217365	5.14912520423372	5.83764306956456	5.62695304177067	5.53022996440954	4.91199350970351	5.40592430641792	5.15147731564356	5.00014877025526	5.57049329045073	5.45755161182511	5.51485762621373	5.69912682333137	5.41892527856944	5.59888920676408	5.10037639952237	5.02242995855324	5.50637026679692
FUS (FUS RNA binding protein)	-0.164574587590945	0.105999274834781	0.105999274834781	0.637275409301723	FALSE	5.49848065905585	4.69755143881627	5.6694860410546	5.49630574871882	5.52682940735049	4.91206059619693	5.15805421312231	4.78297986807232	5.54024430213427	NA	5.21144057603039	5.39636502558651	5.47425756116588	5.13000006425687	5.06856333533888	5.48010352081757	5.50415954616113	4.89469167352558	5.48775644349938	5.41766689305676	5.48571018586717	4.94066479373871	5.41353315650106	4.81323735299634
G3BP1 (G3BP stress granule assembly factor 1)	-0.496768547460537	0.00571493757163723	0.00571493757163723	1	FALSE	4.80678288312976	4.75301612873584	4.1059210764587	4.05295489116577	4.21801390252067	3.92015035768987	4.25303622837362	4.2589108262429	4.67685975762087	4.98307112459637	4.89466257431844	4.34548153787415	3.94263648415342	4.13375256295658	3.55867172802102	4.10592945498956	4.56401226543738	4.72423551914423	3.70573466822242	3.8632942463316	4.47138908536964	3.67762099245359	3.67390687943237	3.30078560130584
G3BP2 (G3BP stress granule assembly factor 2)	-0.225865665530635	0.098854238165994	0.098854238165994	1	FALSE	NA	3.95304169244538	2.9933573506123	3.20913359777944	3.17699608596922	3.45830325227735	3.50454412457051	3.6620003625524	3.99230618683089	4.24241196309824	4.27444058908078	4.0805638680655	3.98590112327813	3.62124309774001	4.46638567190298	4.00372815219875	3.99109095728317	3.95250131185454	3.90098270183941	4.03750522364482	3.39703624087218	3.09847514344086	3.62664939271738	3.79089712160477
G6PD (glucose-6-phosphate dehydrogenase)	-0.146121630751449	0.126693997237623	0.126693997237623	1	FALSE	5.22992625503692	4.50265520977236	5.26709003681737	4.93361040465259	4.87688033716292	4.8095430668046	4.96901691381497	4.85733910179838	5.1578683337015	4.387810556021	5.0367978209503	5.04026560740281	5.03132020100535	5.10652420634377	4.82705175389461	4.15565210002931	4.93014121581401	5.28072623609151	5.09958977360058	4.4123615248071	4.5578634268734	5.00659425320176	4.8344887477776	4.49310929694398
GAA (alpha glucosidase)	-0.174166122129058	0.0980193550395624	0.0980193550395624	1	FALSE	5.01974193933545	4.66009004794602	5.07158678293466	4.76912640140659	4.86366098238948	4.48208673141227	4.38034850234509	4.51615386101184	NA	NA	NA	NA	4.65061522785734	4.89276986577563	NA	4.70774563973906	NA	4.45300388570374	4.69627764879475	NA	NA	4.65748566745148	4.28637848203812	NA
GALE (UDP-galactose-4-epimerase)	-0.0384381771656284	0.28712490810063	0.28712490810063	1	FALSE	4.41696131221535	4.46173808602047	4.07330611733652	3.71536626237919	3.24181120736906	3.84565062023915	3.48105347648882	3.98274721205656	4.02384082925766	3.50968317554731	3.84567069014449	3.75947545017515	4.55790017766094	3.76057226115206	3.79888000741126	4.09035381926101	3.67018318001364	4.26316965215431	3.74762371157781	3.8576526202673	3.76258268976612	3.97996130094035	4.21668766428049	4.16521252447583
GALK1 (galactokinase 1)	-0.108716106818573	0.0774072355436758	0.0774072355436758	1	FALSE	6.56352882610642	6.08829215249471	6.12165369375268	6.33564045970802	6.09805314404827	6.18664713333899	6.2600331856654	6.10072120186432	6.48259985488665	6.09659920721425	6.34099657875846	6.44705842321637	6.27693953034821	6.26949139872713	6.33029306889119	6.11375466587987	6.57514287668766	6.06122752359507	6.16436795176545	6.36843661678934	6.21247984851885	6.18505777528224	6.23028180290381	6.07719812768393
GALK2 (galactokinase 2)	0.000463161440624823	0.339495043450576	0.339495043450576	1	FALSE	5.30277233549749	5.02465212038888	5.27262791891852	5.37503595496914	NA	5.13701161204173	5.27169458755325	5.19477654978325	5.39522392803581	5.08363462476186	4.9606692414442	5.43859892599067	5.3863867648793	5.16639007894156	5.50939815245637	5.04700172785165	5.71662606036896	4.97166770085163	5.48122143077769	5.12283006504122	5.526100119814	5.12969927745635	5.08587500323426	5.43419118329405
GALM (galactose mutarotase)	0.324147764362883	6.47627429613315e-05	6.47627429613315e-05	1	FALSE	8.99189026731136	9.07390857852376	9.05507903370455	9.04837515956958	9.45488324583087	9.34879232175525	9.28290771537038	9.28008173032723	9.03732456137332	9.1289403361778	9.11715216392924	9.07704267006588	9.3063078154536	9.44927866782455	9.40498612035154	9.28232164522318	9.0895961336572	8.66898068813385	9.24977241349071	8.88273474316657	9.25210953301256	9.47498757559524	9.42067187223819	9.35324167847582
GALNS (galactosamine (N-acetyl)-6-sulfatase)	-0.155436974676085	0.107991235689776	0.107991235689776	1	FALSE	4.49234673417045	4.75311243003023	4.15999239701713	4.39286004885421	3.92310162876444	3.49440280914247	4.06518453088234	4.24526746651951	4.36948742246889	4.46204577297831	4.0559678239976	3.92001693189096	3.89435214624997	3.66374309887169	4.24932397362208	4.61176256006487	3.93846458840881	4.07574653806091	4.34093250849488	4.26454393719719	4.26713124741668	4.31592120902717	4.34108200135067	4.28900076554465
GALT (galactose-1-phosphate uridylyltransferase)	-0.425945537348692	0.0327251417771156	0.0327251417771156	1	FALSE	NA	NA	NA	NA	3.10807275980041	2.70994565585182	NA	3.78086648982765	3.68550290187773	4.05911296203546	NA	3.19871886967837	3.00307507099259	3.23646047309389	3.60325245679879	3.80318569787589	4.34408992074993	4.05507415170903	3.59251683685943	3.56470740205298	3.43681479626904	3.92485050001185	NA	2.99076793308105
GAMT (guanidinoacetate N-methyltransferase)	-0.461541691555791	0.110227724392047	0.110227724392047	1	FALSE	3.97643696017388	3.8858866867282	NA	4.00765300004529	NA	NA	NA	NA	3.71445434983313	NA	4.10509974429984	NA	2.94448929348792	NA	NA	NA	2.89189935716596	NA	NA	NA	3.6595706894826	NA	NA	NA
GANAB (glucosidase II alpha subunit)	0.141186782549193	0.0883949600541987	0.0883949600541987	1	FALSE	5.55092220643483	5.36317107711924	5.76569385836515	5.39392753342986	5.75816190721452	5.46246137350469	5.6533581585621	5.5749370843549	5.37414224804767	4.66173250076373	5.38560359805024	5.43830948772678	5.50213962167723	5.42077207082524	5.42394115202621	5.55217722948078	5.65169465970039	5.25673140857183	5.26135404042272	5.14207028726125	5.25510034860468	5.3688207209026	5.64715330556452	5.32057132376655
GAPDH (glyceraldehyde-3-phosphate dehydrogenase)	1.01326822622795	2.36363993523934e-06	2.36363993523934e-06	0.846548635610499	TRUE	10.8636210300297	9.76521978544829	10.2066236899603	10.7492744653149	11.2610018366558	11.3992992896975	11.6370912460439	11.3283832176591	10.9705157706536	9.92868121517423	10.0576533399639	10.9231863291536	11.3768959234852	11.6041223020466	11.6363572622059	11.3515963087048	10.797491310218	10.0992557485298	10.1066152821726	10.8588823978691	11.3941411071273	11.5061339909858	11.6525581976612	11.3386583969505
GAPDHS (glyceraldehyde-3-phosphate dehydrogenase, spermatogenic)	1.49216101559096	5.02802679843547e-05	5.02802679843547e-05	0.928770088496237	TRUE	6.23911922190532	5.35893773364538	5.63674641076306	7.29291055553487	7.73030029846004	7.35846659443886	8.07983674781336	7.42038976320965	6.2509729392582	5.07313470463022	5.30865211105177	6.88821964429963	7.3049855345098	7.14701153486799	7.96328337043381	7.6792830350171	5.60441831178932	5.22917258826956	5.45359988489147	7.35040000333232	6.77391722782006	6.98472604903832	8.21055446249085	6.93946167836279
GARS1 (glycyl-tRNA synthetase 1)	-0.189152949986326	0.0441249472680916	0.0441249472680916	1	FALSE	6.00433958558682	6.26548002922546	6.00674234504623	6.04759945946692	5.60296752455697	5.61049632730577	6.00007213294874	5.44345746803461	5.69479663661274	6.0960235491468	5.96376540798911	5.60740133698799	5.56482017773011	5.56919333525263	5.87369510116206	5.68344382021596	5.27275480535421	5.90355893505342	6.01271391894491	5.68108939002616	5.76231160490159	5.55445685439095	5.68640247661558	5.93511317648989
GART (phosphoribosylglycinamide formyltransferase, phosphoribosylglycinamide synthetase, phosphoribosylaminoimidazole synthetase)	-0.203559846319861	0.10597741946216	0.10597741946216	1	FALSE	4.06849884629981	4.15776326082549	3.79945000707565	3.94038290357886	3.80663339414014	2.98523627634949	3.74591494916413	3.33150458941313	4.50984782989282	4.18013194431157	3.86067482585592	4.13735596784788	4.05225067732757	4.41437235372639	3.99545738329239	4.45449177722331	3.5251668453732	4.36667191611176	4.50345686963207	4.14129381202497	3.78638726050036	3.76598021575519	4.46887651791037	3.9408714781892
GATD1 (glutamine amidotransferase class 1 domain containing 1)	-0.370228600449994	0.0428888820613173	0.0428888820613173	1	FALSE	4.23279888055433	3.91784225877431	4.39353289643554	4.60948313130667	4.59946657883123	3.70719345423804	4.50640517916854	NA	4.15887825945648	4.94035941024581	NA	3.74495758785043	3.83578262663027	NA	3.79538253801562	NA	4.47262423616095	5.11376299904015	4.38844443209923	4.57421052374685	3.95913953371099	NA	NA	3.89850827804583
GATD3 (glutamine amidotransferase class 1 domain containing 3)	0.381541835208851	0.0208906677638812	0.0208906677638812	1	FALSE	5.14131016317921	5.3134163816154	5.25996541691508	5.42971303322424	5.12436949607905	5.43102449822505	6.24606789643949	6.07499772513591	5.19342876692503	4.84538466763169	5.60913144800323	5.59178112957321	4.9780125349367	5.79814385650249	6.08904045646287	5.78567347374487	5.00155907129185	4.99959418494933	5.4755064723223	5.64941427242086	4.84629773403711	5.63290216393418	6.18460760146	5.89756959359994
GATM (glycine amidinotransferase)	0.197244922798689	0.000187294081958532	0.178071027529641	0.000187294081958532	FALSE	9.94082597492168	8.52248737541292	9.48243286775058	9.10460923632404	9.75079741349215	9.14943721158206	8.67436531053871	10.2145619783118	9.71819549428114	8.51097378349702	9.48240664820789	9.18204915787487	9.83139592485501	9.34534758212024	8.5707133771756	10.3173786942037	9.94650132753229	8.62334746602835	9.46237752674	9.10390672296285	9.68392448875869	9.18599782855003	8.60454210999927	10.1185907355306
GBA3 (glucosylceramidase beta 3)	0.328244277232506	0.00236708929472087	0.00236708929472087	0.340555892355258	FALSE	8.37031251890875	8.46396569688069	8.22875617235621	8.27536562741139	8.49763232308104	8.45641191639816	8.23671264129736	8.98707922156322	8.29450128512056	8.40953095562613	8.12965394798068	7.99674463060209	8.53434568598809	8.59727789078072	8.21199533708714	8.84851653383427	8.25449956336782	8.19974594984854	7.95571383217638	8.24479194159979	8.59747158212024	8.55289192001942	8.29895151646805	8.94322688003138
GBE1 (1,4-alpha-glucan branching enzyme 1)	0.0315715642989771	0.267825521756818	0.267825521756818	1	FALSE	5.89909343706783	5.57345935984961	5.96326371560544	5.76103788740554	5.62437875924843	5.80160102164547	5.44338121276262	5.52809304995644	5.66831204614568	5.54659200227277	5.90543995802488	5.52000415213169	5.94447195787178	5.94703255955883	5.84987919663061	5.51672433976274	5.62101446376412	5.54348660362508	6.01895235442316	5.45840497264422	5.9238955368912	5.82016619514594	5.56434158242811	5.89395431264558
GBP1 (guanylate binding protein 1, interferon-inducible)	-0.181453930533836	0.161116497917015	0.161116497917015	1	FALSE	5.12877592357897	5.95776837213075	6.46232885248014	5.62147755649289	5.94169322566137	6.28677212854697	4.97368473997824	4.91826218787329	5.8145914376632	5.73224206051329	6.2526238065502	5.4830934429685	5.96408436587319	6.28860588123867	5.63045789404154	4.93719371117032	5.54382682395908	5.849038476896	6.2363720698602	5.51582281688196	5.67780137442943	6.29318101135276	5.43329666461013	5.07548128879326
GC (GC vitamin D binding protein)	-0.207898408616105	0.0244404506778693	0.0244404506778693	1	FALSE	6.99102291044492	6.8641366092102	7.02185723059792	7.12794274918633	6.66350117801242	7.16287466392316	6.73618542625158	6.45709682693781	7.12614690155444	6.96406356642141	7.09594551187712	7.13724734066467	6.91399039267484	7.21981710329332	6.86609196714591	6.55982063433191	6.9381563858404	6.79332368381958	7.29280935154748	7.15645729394888	6.84314219392855	7.19975085671584	6.78526282099195	6.60679456751282
GCAT (glycine C-acetyltransferase)	0.109921837748455	0.193631593937381	0.193631593937381	1	FALSE	NA	4.26255342731929	4.33965050533314	4.05054523013456	4.00409684158288	4.48240947187384	NA	4.25324050377798	NA	4.04978757388104	3.99909803370561	NA	4.24106982888442	3.98344056983226	4.36217528797946	4.39981366791984	NA	4.30639349392046	3.61195136669255	NA	3.73472045733098	3.84472710264734	NA	4.67920983277933
GCDH (glutaryl-CoA dehydrogenase)	0.0668856298627438	0.265671264899232	0.265671264899232	1	FALSE	4.84403407628805	4.88815874770891	4.07002860903944	4.61353165291793	3.87997036678573	4.66142468325808	4.85393578306962	4.88548651152495	4.47710091144832	4.62740839555282	4.47134355961072	4.40625093278344	4.36595843436315	4.48079504708921	3.80034082814903	5.04296820709992	4.83148713396571	3.80211047936992	3.52760836743312	4.51352864425953	4.55182359572126	4.13488626638168	4.11584061982089	5.10178872546731
GCKR (glucokinase regulator)	-0.113746004869985	0.275706803055863	0.275706803055863	1	FALSE	3.74234042884946	4.20552545252636	NA	NA	NA	3.52449000039672	3.80884836866282	NA	NA	4.05659219838263	NA	4.92004552417241	3.92851245346004	NA	5.30113398962226	NA	3.65106317527285	NA	NA	NA	3.58749701189607	NA	NA	3.85772228178663
GCLC (glutamate-cysteine ligase catalytic subunit)	-0.0188849179748404	0.305492015136621	0.305492015136621	1	FALSE	4.89933516903283	5.04705845754608	4.58996717539349	4.70543056871799	4.88414364961725	4.95912098184621	4.98574632327612	4.48877848497163	4.58863069451976	5.07119203303031	4.67625612306029	4.6548250342563	5.17853538852467	4.93153651113003	4.95469883919151	4.59114081876012	4.92005028949756	4.80696843412185	4.91138479682222	4.56562154549706	4.16670741212089	4.61404428433301	4.80764343221573	4.64800517981049
GCLM (glutamate-cysteine ligase modifier subunit)	0.247372939874047	0.147798245503278	0.147798245503278	1	FALSE	4.27663809939773	3.78010008447995	NA	3.1633666938822	3.79945000707565	NA	3.42513699883836	3.84427516669561	3.20405148483527	NA	3.52740819294853	2.72734543962311	2.89301848607601	3.80873512688975	3.86438426942417	2.8508454190459	2.43945824870147	3.58172482909023	3.56851859779254	2.41301992284908	NA	3.5329652159336	2.92360749857441	4.21294280378711
GCN1 (GCN1 activator of EIF2AK4)	-0.0271917840893972	0.308522131058891	0.308522131058891	1	FALSE	3.81670209431686	3.54698086470366	3.42735139930424	3.77933327177703	3.91216122008823	3.59650584693952	3.21769137430998	4.33622625029573	4.01991536770769	3.17333374651103	3.67023984317327	3.82550072302235	3.520573110708	2.9021198992106	4.0263131782564	3.66143038417916	3.48395762187044	NA	NA	4.19979011105339	3.7128268572557	3.19614117729279	4.15502867653984	3.76840666797924
GDI1 (GDP dissociation inhibitor 1)	-0.130359373187482	0.107775960147168	0.107775960147168	1	FALSE	6.09254785569067	6.03813544251609	6.1361852328318	6.17820072397527	5.84107492772536	5.87774179638392	5.8388559873723	5.97372147080481	6.25938548744554	5.35595007595999	5.93849281741356	5.83209504738564	5.69257226378139	5.5823633096732	5.68166008803983	5.58431915575912	6.18279755639262	6.12971370017266	5.85580785446423	5.4653574335622	5.83376296016668	5.97499728649402	5.94930613799232	6.06998136536754
GDI2 (GDP dissociation inhibitor 2)	0.0154438979989639	0.301729276025887	0.301729276025887	1	FALSE	8.00973905834916	8.30150534040549	8.01831703655235	8.06229983540132	8.31891332122357	8.00491706222705	7.93917367480516	8.00760479011554	7.94371039080621	8.32849990860469	7.8719976164544	8.02189608561313	8.23650218529282	8.12067852550685	7.8944236961423	8.0748425652826	7.96909291561945	8.24972027648114	7.94048392055175	7.88418883892915	8.33473362266768	7.95669559134382	7.98014529127157	7.91814767387683
GET3 (guided entry of tail-anchored proteins factor 3, ATPase)	-0.140602575416057	0.105999274834781	0.105999274834781	1	FALSE	5.81830351710976	6.0552238587239	5.9585805541019	5.87116106471212	6.10277149351663	5.11316705673273	5.44991457707048	5.92681782090499	5.89182257952929	5.92121970081416	5.63009380916823	5.52619404017692	5.64976489383809	5.5985647055809	5.90413482226798	5.57189823271328	5.3164426519833	5.98172481388809	5.82099072872362	5.90277545580263	5.48562647204454	5.4732771385699	6.00163788130863	5.72972677519309
GFM1 (G elongation factor mitochondrial 1)	0.528844847980274	0.000512156444865476	0.000512156444865476	1	FALSE	3.18807803877179	4.14144096574204	4.16100890216549	4.09257111110434	4.31776713851222	4.43578192225309	4.21847121074326	4.58479417648061	3.82754468328049	3.32991291492804	3.82145511910246	4.00462722930488	4.41700858678878	4.3447432959556	4.16490692667569	4.19506407143836	3.83966739200655	3.25298326336179	4.3270549688024	3.49354486619997	4.0484018628281	4.34572280427901	4.38443668462176	4.36892894995706
GFM2 (GTP dependent ribosome recycling factor mitochondrial 2)	0.980582106166482	0.00135374365429334	0.00135374365429334	1	FALSE	4.53504514923177	2.31124152335368	3.64656591011183	4.48973559038548	4.5991035161464	4.98938428101435	5.36206304328864	4.57190733155108	5.04585356316946	NA	3.40618289172185	4.32600515552949	4.68121873054191	4.81253929791733	5.20114765374676	5.02794579450484	4.07305756226738	NA	2.9223653283365	4.16518035933454	4.280637163889	4.90106961612417	5.1965401636842	4.84890832171951
GFPT1 (glutamine--fructose-6-phosphate transaminase 1)	-0.012938497715482	0.313204690358538	0.313204690358538	1	FALSE	4.97597862126401	4.54086421622304	4.83161380372078	5.15672828829836	4.95532210392427	4.77843989379223	5.08906164922321	4.70850179092829	4.86195040301171	4.33675468648172	4.71673853784125	4.81373502423705	4.70602764892967	4.90713102474679	4.85555622588062	4.69329179714449	4.83575231462075	4.75755668893945	4.63103441650757	5.17979366979479	4.71204544855369	4.61364951534525	4.82907829308058	4.6351333068056
GFUS (GDP-L-fucose synthase)	-0.173614272981142	0.113093276369902	0.113093276369902	1	FALSE	NA	NA	3.75913452352411	NA	3.44905948035147	3.57116710520939	3.6285636485541	3.78682633842142	3.6231059930332	4.26544439756371	4.50448692104968	4.03652970817873	4.0408924306469	3.86656184802699	4.22032995487956	4.14682626322133	4.18288294946117	4.19685880136636	3.69277309989203	3.68395465677111	3.94561706643656	3.85248831125071	4.08110950060353	3.25408151107781
GGA1 (golgi associated, gamma adaptin ear containing, ARF binding protein 1)	0.334865463300501	0.107906384918115	0.107906384918115	0.846548635610499	FALSE	3.18258583921868	2.2733905622489	2.88664768933046	1.91858850290449	3.76865014741364	3.20785850135047	3.12831814968319	1.9412378005959	2.82220599249072	NA	3.53335153805799	NA	2.87323246070341	2.48860241121292	3.47964447457624	NA	2.23051660863793	2.08192245123245	NA	3.34506987262795	2.43387282491694	2.86026958169132	3.61683992637964	3.55355710936464
GGACT (gamma-glutamylamine cyclotransferase)	0.050329805658859	0.298627215122306	0.298627215122306	1	FALSE	3.92786801662121	5.39370792268486	5.15875306705338	4.44125770882789	4.9451675616265	4.99720206698456	4.81086464237374	4.47381937513393	3.96932550232648	6.25052203015204	5.39116968029765	4.18972178790166	5.20540424344157	5.4911764740122	4.79444186062117	4.70388143119258	4.53554911272774	5.67816770589935	5.18642528325717	5.05279842890528	5.10513746877587	5.50642739569243	4.81403251886026	4.93166887584619
GGCT (gamma-glutamylcyclotransferase)	-0.117220163155692	0.0512299856210539	0.0512299856210539	1	FALSE	6.84685682730878	6.80691689457337	6.76753562797632	6.70918033372087	6.66325921657942	6.66008148860757	6.57308817687473	6.47921277320499	6.94520970865249	6.77672252942571	6.66830353544877	6.65631044426406	6.63702619934791	6.65123829637917	6.73366616768204	6.61704276740631	6.81674048786178	6.97338167497138	6.66343001709748	6.57092432534867	6.70734532632066	6.77619612806221	6.91529381855254	6.38142008976384
GGH (gamma-glutamyl hydrolase)	-0.510613029671053	0.0214163924168723	0.0214163924168723	1	FALSE	NA	4.44156979435847	3.15633027310649	NA	3.0681307736759	3.51728829311125	2.7620936369911	3.38536200707121	3.68131432260132	5.08276644658558	4.32381678856649	3.9741621677966	4.01070823920779	4.20995237381963	3.86368080330464	3.28970022043625	3.86555265206383	4.74893346658459	3.97344596680819	4.0054808338918	4.22484292057127	3.77412287175753	3.94030772356642	3.33050103527043
GIMAP4 (GTPase, IMAP family member 4)	1.06233868715993	0.0211182103410087	0.0211182103410087	1	FALSE	2.36746332807883	NA	NA	NA	NA	3.6073895000244	3.21782008411665	2.11640468312383	2.62748544120653	NA	1.62397452164461	NA	NA	3.90809234081827	2.72222774152225	NA	1.13682792199804	NA	NA	NA	2.4357245927462	NA	NA	NA
GIPC2 (GIPC PDZ domain containing family member 2)	-0.239295803392863	0.0542392621521315	0.0542392621521315	1	FALSE	4.51679051330294	5.07556685840169	4.62174713696237	4.54654878886533	4.31391334294217	4.20182202651229	4.60986722519379	4.06662310414274	3.93428059364002	4.37192123324425	4.62441092958973	4.57579637532908	4.67393513825882	4.50040054053151	4.49932291498816	4.16808037901904	3.94697409560783	5.16430358309365	4.69502501205959	4.49396749887319	4.62926335193089	4.09893322260096	3.94536423721428	3.98825749492067
GK (glycerol kinase)	0.33066007306065	0.000296628913438474	0.000296628913438474	0.0973779566590079	FALSE	8.3141028323776	7.72506626884999	8.05787262106673	8.09102804186294	8.5370164479329	8.37817778800343	8.53413554736486	8.26968774800827	8.22090548622353	7.8856475709904	8.04144013007297	8.15096070792471	8.39904716030902	8.34428259066936	8.57984765657839	8.20009429596052	8.17822164278416	8.08093475014376	7.82555669083556	8.03016500203221	8.4452425129174	8.27705022528681	8.44335800383632	8.16188264502508
GLA (galactosidase alpha)	-0.509179719572746	0.00949207393677629	0.00949207393677629	1	FALSE	5.174638113239	5.64082334458567	5.53421415835916	5.11936447790786	NA	3.70304531252129	5.25257082639488	4.67759844312074	5.37262132633573	NA	5.05386290645027	4.94786716640441	4.81641539021399	4.98354545679141	5.53036731844997	4.77487664884024	5.05155917007107	5.77473435744986	5.1454451381376	NA	4.81410431871727	4.30405099990881	5.13671638448831	4.50237516008758
GLB1 (galactosidase beta 1)	0.0430200249697617	0.279626175056751	0.279626175056751	1	FALSE	4.44362654143558	5.13317304437834	4.72632989148086	4.4442628754114	4.84130393153234	4.75876687170375	4.79144944511377	4.43984916423471	4.94794662759511	5.44412038750309	4.8393197030417	4.19101774725191	4.73683213870251	4.9968090193081	4.42620436155261	4.73848143070589	4.21169754451435	4.25550073314839	4.70108878488043	4.49905497779734	4.94979636862321	4.60753745508928	NA	4.37023404166983
GLO1 (glyoxalase I)	0.0775193018911141	0.0802799706490124	0.128432096800635	0.0802799706490124	FALSE	7.58470700085128	7.90856675451484	7.64100404965259	7.68358417795011	7.57868214409133	8.00254501232345	7.95653297918846	7.77501760887938	7.57179814170986	7.76206971167817	7.7634381334126	7.73860572712634	7.77681462992037	7.84400896038682	7.51405122857873	7.80551173270986	7.51829120722326	7.71712802619924	7.63278441017736	8.01089170592973	7.73911901194974	7.81935524208204	7.86570234458157	7.78575977442701
GLRX (glutaredoxin)	0.313744077944201	0.0167137335037357	0.0167137335037357	1	FALSE	6.26505989470563	5.48486316432233	5.79391148479012	6.12645255990992	6.41776814428785	6.28857819837821	5.78205990644779	6.12946231218693	6.40955726080153	6.20597110159917	5.58729297441153	5.87910288391178	6.56329543621395	6.49119090765822	6.01312946359083	6.05341765935981	6.31938310144293	5.47322517706156	5.69137782726474	5.96983429892446	6.66938115767061	6.31556623031895	6.06451428626807	6.18259696209488
GLRX3 (glutaredoxin 3)	-0.39658368962888	0.00313958247869	0.00313958247869	0.584186350950328	FALSE	5.47402387851115	5.42540894921044	5.58288713457282	5.23283340942919	5.5706481135798	4.98662482055407	4.45824418554713	5.10504105982079	5.47096629090381	5.29280015083295	5.68169381681704	5.2525443355876	5.44067319687434	4.90723199303776	4.87731235822185	4.85708027331306	5.39403389536778	5.82431725875036	5.86394340472536	5.1853670644205	5.48921215166536	5.05665288703761	4.93200918650535	5.24108508742531
GLRX5 (glutaredoxin 5)	0.43191593596459	0.00108294002997395	0.00108294002997395	1	FALSE	4.45346490111855	4.0582298966508	4.4875828173501	4.16211333769562	5.00011270614754	5.17558048747441	4.86216371633341	4.87789636283526	4.65607871796412	5.20440681437067	4.50809900089128	4.83619682694386	5.04897722522605	5.16026676262182	4.68748626540501	5.16999312709962	4.73982650530652	4.56707688506453	4.82791553971906	4.87143462984992	5.08708090083341	5.35633047499739	5.11944748396296	5.01008159156325
GLS (glutaminase)	NA	1	NA	1	FALSE	NA	NA	NA	NA	NA	NA	NA	NA	NA	NA	NA	NA	NA	NA	NA	NA	NA	NA	NA	NA	NA	NA	NA	NA
GLUD1 (glutamate dehydrogenase 1)	0.174875726073927	0.109422808144435	0.109422808144435	1	FALSE	5.77430212717413	6.00727176125337	6.17481785074469	5.57424686046883	5.82658661969553	6.55276591427899	5.78488606853362	6.15801178623343	5.51714023731634	5.97464861439279	6.3209016129536	5.71604707415998	5.45197594962922	6.45057123775163	5.89649225716936	6.18879058638346	5.57598087459608	5.87895334970019	6.05590493798849	5.51420433676606	5.49282738792251	6.55428186262639	5.8662675721214	5.95947110805613
GLYAT (glycine N-acyltransferase)	0.209201066767384	0.00983728487101687	0.00983728487101687	1	FALSE	6.7803625979077	6.28443454888741	6.61817697553946	6.33873638257392	6.91882746753263	6.63029770801704	6.68792850853405	6.7391325169793	6.79390888442829	6.72134531473244	6.49669721900963	6.35030805775665	6.89658670758884	6.70900107497844	6.56305590536863	6.85408294454628	6.59767269560662	6.27931899487491	6.48624133346487	6.47921600740336	6.90191675610923	6.61248077848332	6.57331695808094	6.65020448717518
GLYCTK (glycerate kinase)	0.494369743962582	0.0175221360004153	0.0175221360004153	1	FALSE	3.78627224181605	3.37927438530316	3.0627486090896	3.83337589277197	4.13145778547909	3.94828312059604	4.31909041019283	4.13633085756904	2.25853098480753	NA	3.60415437115754	2.87764806707348	3.2968273946831	4.11426706571266	3.12826040211823	3.90176474196705	3.74291165450485	NA	2.72437742160622	3.10182989756359	3.31202906270249	3.40944524834043	3.44715597919675	3.63287308982607
GM2A (ganglioside GM2 activator)	-0.292356776130427	0.0692716453492788	0.0692716453492788	1	FALSE	6.61008138699167	7.46515006498331	6.64575929145774	6.03006455421354	6.37683733393244	6.85213620631199	6.34025069585787	6.10504105982079	6.629288126871	7.44179053750412	6.45880686200627	5.80074980007216	6.51570614513382	6.55141757878719	6.12868932884679	5.80758934095573	6.68244688745446	6.7357523186211	6.31952039292681	5.92143395043369	6.05996953831217	6.45789794024535	6.37046422946709	5.6665634622995
GMDS (GDP-mannose 4,6-dehydratase)	-0.102754554745718	0.111178192972896	0.111178192972896	1	FALSE	5.65955641875386	5.90808032831996	5.76541009636989	5.83119068327022	5.92068393752259	5.62526172094221	5.72015257967322	5.7750136569164	5.54208466827106	5.65369062828664	5.69518930861816	5.63902662824814	5.58295034195883	5.19402399588513	5.55581308810464	5.70189832207054	5.47017891258311	6.00155006415866	5.74383537578172	5.50853006865372	5.61517202134469	5.37820640548052	5.69758201820054	5.41851043626722
GMFB (glia maturation factor beta)	-0.275852654189522	0.00493163784652038	0.00493163784652038	1	FALSE	5.49018180839441	6.04300759169846	5.84270233063406	5.52822435525119	5.88645015992333	5.37190032972012	5.49352565268186	5.20136725158328	5.57802391141035	5.98383043719326	5.69060147157511	5.50260111350141	5.49358329246856	5.53217043791912	5.10447085776292	5.37670018167552	5.70981169865387	5.79230617019073	5.75108607298817	5.7394376969386	5.52349609238868	5.42205803638433	5.26242564044294	5.67343487520469
GMPPA (GDP-mannose pyrophosphorylase A)	-0.754551433845984	0.0692532092241107	0.0692532092241107	1	FALSE	NA	2.79129106452419	NA	NA	NA	0.53780297163366	NA	1.3544860130187	NA	NA	NA	2.71978799691053	2.27020299103466	1.74746044565364	1.81734082998834	NA	0.35267944013785	2.93804296954517	1.82301152250484	1.55518299689169	1.40671080621116	-0.227060350766628	NA	1.29663947647763
GMPPB (GDP-mannose pyrophosphorylase B)	-0.11665046593203	0.0954843078670218	0.0954843078670218	1	FALSE	5.77725663046885	6.16394145579279	5.61257661221754	5.8161875222127	5.61560462635927	5.85770237883862	5.49176011965332	5.61340199312553	5.99827901093115	5.49892099053915	5.78957798474674	5.59543801686239	5.64007426145058	5.61258545808746	5.76583439270523	5.66644132289345	6.0303316637527	5.49504593169503	6.14391784326459	5.79612269528545	5.90677277070226	5.77114080358156	5.70940368652451	5.6670689526629
GMPR (guanosine monophosphate reductase)	0.0513044754706587	0.292752887969328	0.292752887969328	1	FALSE	4.69946834646142	5.3588533618138	5.39995034889622	5.27034579071151	5.86237699811978	4.99759952354512	5.58553345451436	4.70167103215134	5.73488029517686	5.95770337781654	5.82964917161728	6.02455904457619	4.4036085835437	6.09531051124567	6.22324876731441	5.70685651727123	5.35135270958208	5.47024725583078	5.52280904917332	5.80358869830894	5.61809473136254	5.96478443915127	6.28076891457309	5.59920768282036
GMPR2 (guanosine monophosphate reductase 2)	-0.118722229749248	0.128438545410295	0.128438545410295	1	FALSE	8.07329540463902	8.51926275483012	8.30179796333339	8.17733481765823	8.12055930457884	8.11562633444108	8.42023394800967	8.01105949043197	8.17134695806364	8.74836730448804	8.49727304650563	8.22619541097058	8.13423120947807	8.42952390995723	8.74900120332743	8.19569700793044	8.35623626513584	8.84481559019661	8.57634451103126	8.29829631350688	8.28706128864984	8.28816012260401	8.63490904122389	7.97983672273578
GMPS (guanine monophosphate synthase)	-0.0508266220032401	0.2860188280116	0.2860188280116	1	FALSE	4.27580418451677	3.48228038435299	3.86103229973032	4.16893080237291	4.13369503251308	3.08067812695954	4.52359331865179	3.96438939005288	4.29722076916737	3.39035127037233	NA	4.67303623639677	3.64745267005425	4.37723482820568	3.86730345375992	NA	3.93048188697411	3.5480666554567	NA	3.93696766018807	3.590542140421	3.92514493823326	3.82669084312597	4.02477178046818
GNAI2 (G protein subunit alpha i2)	-0.579428686422442	0.115909828793739	0.115909828793739	1	FALSE	1.60088343451381	2.98424298906946	3.12064721800835	2.56538270524521	NA	NA	NA	NA	NA	NA	NA	NA	NA	NA	NA	NA	NA	NA	NA	NA	NA	2.05237763509647	1.92434316547706	NA
GNB1 (G protein subunit beta 1)	0.377400915430113	0.116662115161745	0.116662115161745	1	FALSE	2.60440822955113	1.41818454963804	2.57960014879454	3.34637544056141	NA	NA	3.07364888166241	3.53802903338488	NA	NA	NA	3.13727726519551	NA	2.97188378293897	2.561377463954	3.68223617968256	NA	NA	NA	3.57179814170986	2.94399256899398	NA	2.93128593037724	3.52694518304753
GNB2 (G protein subunit beta 2)	-0.0702887889276248	0.236494777469959	0.236494777469959	1	FALSE	3.85413532043279	3.90033550864098	3.87590781650954	3.36721728181834	4.04323950141696	3.68176408257033	3.98951144352732	3.83579273049192	NA	4.43705458380709	4.09724839196062	4.17761487414502	3.8742067858778	3.5678617934494	NA	4.02083996709015	NA	3.46756642561918	4.06720845978444	NA	NA	3.44003527726593	3.90473456077381	4.09944670461349
GNPDA1 (glucosamine-6-phosphate deaminase 1)	0.335131556275396	0.00864118398371104	0.00864118398371104	1	FALSE	4.79129835874907	4.88763736769038	4.60982586614963	4.79960542245267	5.34405440274859	4.90605358972963	4.87709145452517	5.35020372779527	4.74461321271782	4.56194927544744	4.45229231566806	4.80351637318683	5.03413206055122	5.12713386234475	5.58994321354388	5.52143398040743	4.59799590817522	5.17951105027151	4.74061460075046	5.02211476432252	5.23851174320086	4.80507572547495	4.41265282849146	5.00626660207317
GNS (glucosamine (N-acetyl)-6-sulfatase)	-0.0518240768090727	0.190572326757159	0.190572326757159	1	FALSE	6.03028310206022	6.09167444925001	5.97917250506728	5.8720284080717	5.6979100108321	5.88927639967892	6.00963158018723	5.9266019975335	5.95546625369118	6.15585040556668	5.89210197219432	5.80299449163106	5.75727665625649	5.9065178512414	6.0693692051948	5.83833917203495	6.11195983194857	5.81863585815809	5.94419081069066	5.60932355454979	5.84153793083838	5.77226838054503	6.04236636422576	5.89069717260214
GOLGB1 (golgin B1)	-0.0428587616948087	0.297563586438878	0.297563586438878	0.718528472288089	FALSE	NA	3.35366204474506	3.37410746226678	NA	NA	NA	4.10240618357239	3.22455587143973	3.64091008584255	NA	3.97103765983029	3.61221093546661	NA	NA	4.41096516047969	3.57257442329958	4.08869285076746	NA	3.89893387178018	3.80326837380949	NA	3.43239825008368	3.71027195219894	3.27178720100719
GORASP2 (golgi reassembly stacking protein 2)	0.04455074212734	0.30488102979596	0.30488102979596	1	FALSE	3.73492634686325	NA	3.5539625247025	4.02986805364334	NA	3.31515463546071	NA	3.23274823670961	2.64100029121769	NA	3.08528527511687	2.46498447528251	3.43401432620213	NA	3.11010428342372	3.92746983824813	3.64284017478669	NA	NA	3.48376419394957	3.54006447721238	3.05935181625181	NA	NA
GOT1 (glutamic-oxaloacetic transaminase 1)	-0.298111103767765	0.00124763665929517	0.00124763665929517	1	FALSE	8.05485932754929	8.31361772599268	8.48576491920184	8.12272447934225	8.15905896158985	7.69423947166446	7.95427193354811	7.92016822627956	7.90130739650511	8.30756513757253	8.43633676747843	8.19001229464937	8.10905752818833	7.81408252270983	7.87095647309494	7.971399852069	8.1291954220869	8.37018608125558	8.49850220013521	8.16957430377642	8.16735290945062	7.76697936989803	8.03379188783735	7.94095367400235
GOT2 (glutamic-oxaloacetic transaminase 2)	0.202987059213249	0.00919654616852772	0.00919654616852772	0.842544718300649	FALSE	6.88057533558675	7.03616262054939	6.91454060593758	6.82798411231522	7.10611795907107	7.37057407887868	6.93558939594578	7.02351041881908	6.77626193873743	6.96842488392593	6.71527564626461	6.54666607938854	6.95862231110104	7.2187327413859	6.91943543256537	6.83687091096283	6.80902850771189	6.87987727214213	6.65301701084828	6.9054110748076	6.90352037372338	7.22045572082688	6.89110319814101	6.96453725735335
GPD1 (glycerol-3-phosphate dehydrogenase 1)	0.0177896697096328	0.28581848909571	0.28581848909571	1	FALSE	8.66849146831866	8.97366293060748	8.7642545823143	8.88142602637901	8.96051460607064	9.11868676233577	8.90073701995304	8.80354995315873	8.82482512201088	9.069887410286	8.82871725439339	8.97937088780953	8.80959451262142	9.03359919780549	8.93751212394908	8.74317159506849	8.88291505731664	9.06749620842604	8.74660165277004	8.91298212068665	8.85647844203639	9.00433003393271	8.87132003455178	8.77461247635068
GPD1L (glycerol-3-phosphate dehydrogenase 1 like)	0.232042077367633	0.00436388661794357	0.00436388661794357	1	FALSE	7.45720848415907	7.11263758681089	6.84823483142954	6.93119845326221	7.36234714573984	7.47955394117337	7.37609065127985	7.36234714573984	7.40285858256035	7.31927470419977	7.08456393257596	7.12708638805888	7.43446143244134	7.39127796447682	7.60313670986243	7.49391947866779	7.39113186486005	7.40274775389953	7.21367778047418	7.10042055564253	7.39649347103909	7.37982020599479	7.55086989010767	7.34522780982173
GPHN (gephyrin)	-0.185391998934278	0.0211182103410087	0.0211182103410087	1	FALSE	5.21051744810668	5.58433719737793	5.15420242781332	5.07974503213782	5.10848263892455	5.33577621284626	5.0300976696518	4.97652861048493	5.3728058714096	5.55511978852626	5.35921542274382	5.22156005537531	5.30306470157866	5.22971480665002	5.11209957977623	5.05004017017882	5.34223471157615	5.64758793939825	5.23600270771475	4.97445589102068	5.16165796124685	5.18582691028775	5.08041889972863	4.93937234463472
GPI (glucose-6-phosphate isomerase)	0.0849770841960118	0.101111777856118	0.101111777856118	1	FALSE	8.71233783851059	8.51505718344272	8.31528544549966	8.41520514648104	8.59526867231739	8.60335558246402	8.53662799806252	8.43495759150624	8.490967169916	8.62928739820236	8.42135375874724	8.58972978576243	8.76039062617209	8.76877650233668	8.67379666472002	8.50248177631914	8.59300261667529	8.49262633391892	8.54832487315597	8.511218955528	8.79155688915095	8.73703772711494	8.44645888783681	8.40341259819156
GPS1 (G protein pathway suppressor 1)	-0.351350144839797	0.0295790547896309	0.0295790547896309	1	FALSE	4.5433535865888	4.29071928277095	2.88959230201205	3.95675366267198	3.36221737748717	3.60589726502141	3.18752389957776	3.37192123324425	4.39736488547838	4.34968373379437	4.23767843187404	4.12795512658408	3.85430490549544	3.98757554370833	3.54559776627561	3.49551609361626	3.98503585142558	3.52120153337943	4.38137336506898	3.95580564626044	3.95844367546415	4.00030654012745	4.11453360829505	3.93647776151863
GPT2 (glutamic--pyruvic transaminase 2)	0.167944436210043	0.0766584586617388	0.0766584586617388	1	FALSE	6.77526129234775	6.28638772379767	6.61008138699167	6.78116296896801	6.86915580198304	6.71745708933368	6.71495981835032	7.0809240939432	6.87058665559505	5.96548417288087	6.64050669473259	6.63589511391858	6.59345088367865	6.62747114137722	6.56691102612866	7.02487370530067	6.79985146256454	6.19166923817665	6.5881794276133	6.59475156354139	6.49341837250279	6.50279362334818	6.49276651397051	7.07096886573168
GPX1 (glutathione peroxidase 1)	0.0869944489591093	0.223380101939841	0.223380101939841	1	FALSE	6.61317063932415	6.30105897613619	5.8342308441766	5.68929077274964	6.05499386763526	5.99796526748914	6.11894937598042	6.18087586917187	6.32873774938338	6.34639671720953	5.38457137665872	5.7787605224767	5.93331532840621	6.05602203387441	5.94928045465304	6.40393062338671	6.59205332518029	5.84590398230793	5.44105846999321	5.63085100253022	5.54381136113888	6.04716100171771	6.25993153134613	6.28378105083609
GPX3 (glutathione peroxidase 3)	0.0234904025641203	0.304601258414659	0.304601258414659	1	FALSE	5.6193983370587	5.76648120446095	5.09852904265655	5.07927143052254	4.86749126670766	5.80297123508896	5.39554955840035	5.21633457087134	5.21472709807079	5.6709621034475	5.17720822624605	5.181937386226	5.32630723488627	5.91363144485353	5.51031952387985	5.04884212285363	5.51772607135475	5.52621595404852	5.40441269682765	5.191890283396	5.41783226639235	5.80914172645981	5.23705887028091	5.18516484441078
GPX4 (glutathione peroxidase 4)	0.456393552027395	0.0109769967211147	0.0109769967211147	1	FALSE	3.16774167468758	4.48524647901814	3.23677424170122	3.47854475585798	3.86959507697199	4.28626018228685	4.12713799046969	3.8507894238183	NA	3.40137106395249	3.15042157415655	3.30779279612989	3.91890139068853	3.65707973750219	3.92151250065616	3.47759962196958	2.75509908192066	NA	4.04337075454813	3.19354940932485	NA	3.89434244429646	3.75058506790009	3.90842865016879
GRB2 (growth factor receptor bound protein 2)	-0.165089850873918	0.11483508258134	0.11483508258134	1	FALSE	4.35830482460349	4.74216793891364	4.50441064616018	4.22453426327973	4.65528312721294	4.12606428007053	4.74106243574909	4.38898163070189	4.31515318597556	4.36451640421605	4.70869490469849	4.76194476193055	4.0837154579046	4.19930328176004	3.9978975441242	3.92317771074474	4.39127968320779	4.38373884763006	4.32167560116136	3.80864246791806	3.83163406984954	3.71601413905013	4.81773068824849	4.42312095379174
GRHPR (glyoxylate and hydroxypyruvate reductase)	0.361111398546633	6.10165208549909e-05	6.10165208549909e-05	1	FALSE	6.85384598225164	6.63475588191033	6.59720934761599	6.84305423199779	7.13749327729991	7.28892142830928	7.10992465487514	6.9889005068945	6.84881069763077	6.67282132155664	6.80558911667416	6.80369201362272	7.05282885345157	7.06825161160839	7.0188789344319	7.03240945518361	6.75807660547209	6.43028694586067	6.47341677585086	6.94437824823227	7.09581895598	7.25108469745153	6.91463627378403	7.04012530196566
GRN (granulin precursor)	0.128002152929351	0.220710405487179	0.220710405487179	1	FALSE	3.32410492130846	3.96903073262268	2.94955547610111	2.75436803843967	3.23452584555632	3.09092624068744	3.21599070676646	2.87992529012951	3.10669672212485	2.97625730867318	2.60592570296984	2.68309230453248	2.92985726171705	3.41156183099426	2.99498514238946	2.34750408808464	1.74651485858005	3.65804006325647	2.15853738756474	2.63962346725926	2.95606780722784	3.63993828574137	2.99341351194815	2.41307680734249
GRPEL1 (GrpE like 1, mitochondrial)	-0.202238403751755	0.0417921411989914	0.0417921411989914	1	FALSE	5.01597027858024	4.90324559440901	5.0513372956307	5.0124971626829	5.17177527307427	4.71792313366406	4.67332462442629	5.07922875607521	5.06577908536187	5.24905085949217	5.23858816968197	4.97856174947575	4.92198371219906	4.48198989519327	4.66141328134835	5.18987989406694	5.44875231419176	4.97831005209841	5.66006436977833	5.07679422363264	5.148722645563	4.91998833904285	5.00278351782763	5.28307723751377
GSN (gelsolin)	-0.178194719216672	0.0733485673308865	0.0733485673308865	1	FALSE	5.90053839148078	5.40270171487598	6.27177114345534	6.10870844093537	5.61065872695975	5.73575773326904	5.93547153448133	5.66908630947711	5.9477923754032	5.73382341142144	6.18759753318949	6.12692537667335	5.65700825913597	5.84938132951656	6.20789480333785	5.91389707483234	6.22328545649972	5.49624182511365	6.35394604243704	6.12110660293748	5.78606309343959	5.80269988105981	6.11900127025348	5.44918166805995
GSPT1 (G1 to S phase transition 1)	0.0734913700612905	0.288095335985944	0.288095335985944	1	FALSE	5.14740032437075	4.88375765078937	3.60954222933022	2.87107479467631	5.24908879510215	4.03282377321407	4.89006724219978	4.73242116840144	4.96000656722542	5.69055956999809	4.9401103573921	5.06067864085686	4.43634176511432	5.26124871746687	5.59635377416372	4.78308990966354	4.8204955545516	5.56748460395857	4.86965429482898	5.21672258091106	4.68721189456992	5.28060747193272	5.39870607451041	4.17142302328589
GSR (glutathione-disulfide reductase)	-0.31582330714479	7.69625406318695e-05	7.69625406318695e-05	1	FALSE	6.87598888494138	6.90884892664013	6.74968174754216	6.701881692315	6.40332567442603	6.42731954945581	6.28833456629869	6.48168320427869	6.70141043623281	6.78235614046323	6.6915341649192	6.57781399885076	6.34961827909265	6.57275781946672	6.46634161957308	6.45250318782532	6.81242121108721	6.90233893359245	6.52236496363097	6.50974650636565	6.45388956352269	6.4238235292825	6.3467229198607	6.28018800776058
GSS (glutathione synthetase)	-0.455191284464229	0.00134885369956959	0.00134885369956959	1	FALSE	7.23256482972878	7.8402429102125	7.67857901345303	7.10326682360426	6.88026920899239	7.21932343241774	7.21729858334267	6.69054280902652	6.96716860753263	7.49091503965164	7.60802559917553	7.13669382989959	6.9059044170145	7.13942856461704	6.91507865507207	6.68631842796767	7.0574502721839	7.85628856725553	7.76423467442272	7.03968675950742	6.61315148097666	7.02947497219232	7.0962618530584	6.91976910837879
GSTK1 (glutathione S-transferase kappa 1)	0.102006626029851	0.197218137841969	0.197218137841969	1	FALSE	5.01504255201653	5.09072219341921	5.55634050885088	5.05335031734949	5.2834180742095	4.70019554908852	5.40225147810406	5.61915179928204	5.26707505085303	4.65702827343549	5.50504614705404	4.31722446320901	5.11895352759096	4.61254122819544	5.20877084844755	5.4985125716513	4.84616733135366	4.88348885643611	5.24131394617506	4.99842118872913	5.06130962195538	4.79030287721513	5.22709797225521	5.13279479324476
GSTO1 (glutathione S-transferase omega 1)	0.0702045004538445	0.129690296245242	0.129690296245242	1	FALSE	8.05164399539909	7.87077157619478	8.17102163390035	8.14775441839427	8.24092963348708	8.2279720610363	8.32959006404417	8.35779389966479	8.10207543530965	8.0915358822029	8.23792216790009	8.13859435430709	8.07906871565444	8.30375792054333	8.09019183188457	8.35920927198188	8.11795472102618	8.18098822019716	8.3254808617498	8.02187388287543	8.00621385675323	8.12239317993206	8.15523820117637	8.02771251874472
GSTZ1 (glutathione S-transferase zeta 1)	0.0136697550561988	0.316456700127859	0.316456700127859	1	FALSE	6.67419226814568	6.6243919199293	6.36491730724031	6.41438081089109	6.13584675236245	6.65033375384593	6.88465896806681	6.81936162932009	6.97169298872545	7.24465876653015	6.63180275492413	6.66065200004481	6.78160888478573	6.84629271876723	7.01270274673775	6.814114575548	6.89520566276337	6.97635217845219	6.89583577702128	6.64279108776355	6.60319013267929	6.81453760628475	7.01024275552775	6.7880200591799
GTF2I (general transcription factor IIi)	-0.109243436853095	0.174338343957527	0.174338343957527	1	FALSE	5.16718528860624	4.97064201901009	5.20077504523587	5.07529301778761	5.32365468860704	4.68395465677111	5.25534965769499	4.39567293596948	5.20981984160247	4.87677722210567	4.81918277596446	5.32469541358922	4.81112675666455	4.8719323360522	4.52872133135283	4.87605029738742	5.28559456537822	4.80281876624989	4.2635978485439	5.19801867741948	4.72812187339471	4.96098425250027	5.2362323740541	5.21167807880726
GUK1 (guanylate kinase 1)	0.816722993370245	0.0375862784029365	0.0375862784029365	1	FALSE	NA	NA	NA	NA	NA	3.57607462747722	3.90806351065429	4.409343411283	2.41175976260528	NA	NA	NA	3.60454581636871	NA	4.21053692947988	4.12263130907254	3.69194726147176	NA	NA	NA	2.84047531922241	3.71973105674985	4.2114561511809	4.0829069225989
GULO (gulonolactone (L-) oxidase)	0.0801717653359343	0.232680752002	0.232680752002	0.868062907224514	FALSE	7.11724828653128	6.83493870444532	7.32054785772339	NA	7.26464901987107	6.59000311742169	6.9471868930069	NA	NA	7.22128743488915	NA	NA	7.56378352884755	7.28738917966055	7.15046828674834	NA	6.74525078000742	7.36551757812179	6.96682265132437	7.12891199051472	7.62098954633363	6.83732517195398	7.24784208818184	NA
HAAO (3-hydroxyanthranilate 3,4-dioxygenase)	0.0835133341125377	0.107846371023635	0.107846371023635	1	FALSE	7.07507262392062	7.41312014640349	7.08946637119865	7.02919886781979	7.12112940253069	7.21573683123887	7.23848117147476	7.24451606531233	7.09437332206624	7.37620354670981	6.92860719930895	7.21098298095216	7.29003728381214	7.31061278165953	7.38878364808255	7.19955456900538	7.16822081365459	7.36958862247276	7.15839762296445	7.02802759792354	7.25361115194717	7.24702554714919	7.39422258273629	7.03970868979663
HACL1 (2-hydroxyacyl-CoA lyase 1)	0.165832712127431	0.239773522678702	0.239773522678702	1	FALSE	4.07229448784893	NA	4.01605053456963	4.2144046113072	3.45176500038823	4.33915876858089	4.44609739233421	4.80074462393678	NA	NA	3.81112161762635	NA	3.24499662673805	4.77541933529482	2.10248681165286	4.84283304687508	4.21214129139052	3.09352130264665	NA	4.2370206170178	4.02660532662588	4.19341693869573	4.53842641872252	4.63927847695342
HADH (hydroxyacyl-CoA dehydrogenase)	0.161852802483803	0.0191743593410407	0.0191743593410407	0.0606948652274882	FALSE	8.41673420382978	8.35184914008409	8.29018937907872	8.17828638955601	8.48570455143543	8.5519927357255	8.48361426947136	8.58312038617912	8.56934298087062	8.76535572438251	8.43959405067034	8.49483158936374	8.44951598017639	8.71706631850485	8.67807542731303	8.7759920958889	8.48489537956116	8.55765515472542	8.40323363178906	8.44135897802136	8.473190264372	8.70248786161699	8.79195078217453	8.64284955888036
HADHA (hydroxyacyl-CoA dehydrogenase trifunctional multienzyme complex subunit alpha)	0.146703289772715	0.121934381631815	0.121934381631815	1	FALSE	4.65871990744514	4.0956206627512	5.05714263774152	4.66396506114905	4.72526672299093	4.39695406802165	4.57431347541556	4.93980955700718	4.72638984174955	4.27561052817677	4.72885110094162	4.60985540844502	4.89785513443034	4.92722329179051	4.32072294130655	4.93475237096303	5.11011681481346	4.71663429072526	4.64657742996875	4.60377468646397	4.52617525659347	5.25457514759506	4.90994587164569	5.24610400988392
HADHB (hydroxyacyl-CoA dehydrogenase trifunctional multienzyme complex subunit beta)	0.105529637439171	0.215551199743929	0.215551199743929	1	FALSE	4.7124086911565	4.4808079696587	4.30969279870379	4.46460292607448	4.73735146348192	4.90624604786387	4.53257255681368	4.27353826845886	4.82639086265834	3.96148442284779	4.76836431953488	5.0390286957705	4.72130156206337	4.65287651480962	3.92315869062581	4.3972758849562	4.61625182018799	3.93996936502058	3.64229723714453	4.0699341201485	4.32031137090704	5.19759415302593	4.04090996024928	4.39445240492103
HAGH (hydroxyacylglutathione hydrolase)	-0.0554512823535477	0.248203257983796	0.248203257983796	1	FALSE	4.83716114976182	4.63070833109171	4.10768786931437	3.92912819028488	4.65590132206459	4.38930523074296	4.18252545639436	4.25592366027356	4.50319606094747	4.73811928878258	4.50729357337885	4.25031736944085	4.36758773322607	4.62364449554583	4.50802925723701	4.24286160379934	4.02643712721429	3.93470520017256	4.27580418451677	4.20478239802139	4.09262184888757	3.86994048021006	4.17246351306378	3.91912075323983
HAO1 (hydroxyacid oxidase 1)	-0.34574389420219	0.0757879645816229	0.0757879645816229	0.966513031214611	FALSE	5.81434533496322	5.93496933673642	5.9054929090881	5.63221585868106	4.55489577541901	6.38896613738985	5.34787821849582	5.67408490079869	5.58962867737097	5.7897527223623	5.88019327954367	5.69271173626885	4.2063853535797	6.31610409763365	5.38935342028411	5.58842082049357	5.80692462562302	5.74153170397942	5.81694779535051	5.68938303571634	4.33181268381921	6.34173851868626	5.1557937496231	5.84973660903465
HARS1 (histidyl-tRNA synthetase 1)	-0.175432780543057	0.0211182103410087	0.0211182103410087	0.64745178395394	FALSE	5.28634151440788	5.22891871388461	5.20166130347736	5.08308569047193	5.07361032474094	4.92671584245638	5.03755354284932	4.76427714425933	5.0100636833447	4.87584885478863	5.20832606351223	5.28776777797538	4.94746979478884	4.70267970443485	5.22210514184819	4.90020023756219	5.01452044353798	5.12990118236507	5.23896642115309	5.1521712477857	5.16802018856167	4.72963433778855	5.23673751134221	4.9033757595554
HBA (NA)	-0.127382862186579	0.0973779566590079	0.248922768878093	0.0973779566590079	FALSE	NA	NA	NA	NA	9.22607014440448	10.372190339068	8.9061269674216	8.77927942200917	10.0276848769372	9.40054006425166	9.58775501798451	9.13398471608049	9.35584439175799	10.5586407361847	9.23809658115093	8.95580099758649	9.83924158747183	9.08500498478245	9.15945259178835	9.12708380788989	8.94383051077634	10.2781474131497	8.51817709595111	8.38032252508002
HBB (hemoglobin, beta)	-0.0402271556326924	0.309296594907248	0.309296594907248	1	FALSE	12.0120448305015	11.0535050906671	11.1860647040976	10.9028122285754	11.546653347655	12.3602435493841	10.6856686367252	10.6902861323265	12.0220834076093	11.152056629963	11.1845096650931	10.8921481275138	11.3474774240464	12.3207779889704	10.5705957487927	10.6207696679994	11.881305185414	11.0307705762557	11.3061528521114	10.8785874157913	11.4214863103722	12.2692815793366	10.6556291056997	10.5304453546929
HBE1 (hemoglobin subunit epsilon 1)	-0.227360892769418	0.187571114768531	0.187571114768531	1	FALSE	7.71716230711124	7.46648845544198	6.97747455970091	6.76614458043178	7.89013657233501	8.08210112817683	6.36002533685037	6.17424261188715	8.06065810772624	7.83958803560116	7.27181782188978	7.24698755724666	7.89199022162109	8.42971219645023	6.56979030591961	6.35728631314065	8.19520977971333	7.87159110550232	7.51136524802015	7.13026165657895	7.9910739458745	8.37704130209799	6.70484430516052	6.49817426221753
HBEGF (heparin binding EGF like growth factor)	-0.147812284349771	0.20279233678659	0.20279233678659	1	FALSE	5.42141519688761	5.90186367362567	4.08547564598687	5.26823974537409	5.12699349906797	5.43143575822107	4.86014341627819	NA	5.24087908350559	NA	5.20953914494608	5.40824990730982	NA	5.55936638261123	NA	NA	5.55530695088813	5.50465852480817	NA	5.55972428985735	5.01727611292144	5.43639174052112	4.74245361416314	NA
HDAC10 (histone deacetylase 10)	-0.209086295213846	0.128937778447693	0.128937778447693	1	FALSE	3.69256110539988	2.65859767337399	3.71376179024214	3.65300267514463	3.0165979396703	3.31779173495661	3.54127940969066	3.40936377926957	3.97468532068776	2.36314864436889	NA	3.47923056120634	2.91453390895074	2.98455107241201	3.05117717679868	2.68383117440132	3.11573743394118	3.12877509889175	2.60829593034509	3.31185764240165	NA	2.52078931899435	3.05944007845544	2.9003490350513
HDAC6 (histone deacetylase 6)	0.174908628782831	0.0109003081501715	0.0109003081501715	1	FALSE	6.79226972416655	6.57236978022184	6.40912953006103	6.5248425634458	6.73856519686154	6.71285711457344	6.73260839378531	6.67052879067486	6.74701136907005	6.37600727667583	6.3371508866377	6.48675459032922	6.73172632271578	6.69584074127966	6.7189369453294	6.55482518874023	6.54674015270091	6.70243591422681	6.32844874527508	6.42547944649521	6.66502318091796	6.80022691659247	6.81324248450359	6.51316224872573
HDGF (heparin binding growth factor)	-0.0769366183597554	0.167464917568605	0.167464917568605	1	FALSE	5.80891785353218	5.97423789903673	6.03424433296718	5.84378540960095	6.07948051706992	5.76336376714121	6.22432009347987	6.05044945648735	6.27056071122225	6.26803571089507	5.94521205011783	6.10534703123715	5.74493606681278	5.92264980935237	6.26230160117891	6.01161639508757	6.14008944891009	6.07829600414714	5.91448559405313	6.06873529201792	5.9953149130963	5.59582885085112	6.20251763317128	5.67592881369186
HDGFL2 (HDGF like 2)	-0.552421108799933	0.0349536673946957	0.0349536673946957	1	FALSE	NA	NA	NA	NA	1.79362125548131	1.38419904339073	2.78143105958796	2.65558996813849	2.85700361134842	3.39289438541028	3.40274945902034	2.85265010087328	1.42139297846488	2.10058413177724	3.35791791012533	2.57324605493769	2.64957637356871	2.72245946675146	2.72283539454908	2.61732199462841	NA	2.14446084009765	3.49155811518888	2.1434162769668
HDLBP (high density lipoprotein binding protein)	-0.327806304530325	0.0306292247189294	0.0306292247189294	1	FALSE	4.42723070142528	4.42231374628016	4.87287307371903	4.34791364248367	4.28959842214019	4.55149140854749	4.0191948363297	4.43702128236555	4.16270148743744	4.14486214291573	4.39110779997458	4.679660249199	4.40476009864801	4.46213086629739	3.25326925132799	3.99537597347455	4.48926032880775	4.62581987152429	5.07629827142115	4.5977397272058	4.4252847313264	3.41586681052322	4.51743318407169	4.53267852297781
HEBP1 (heme binding protein 1)	0.0712706366202994	0.226004757365707	0.226004757365707	1	FALSE	5.16094035092931	4.6096722364612	4.88941513264261	4.86891389685278	5.05869746918475	4.64900031451382	5.10294781694	5.18172673522588	4.5228718064233	4.79222026023244	5.12152522894256	5.25778382227779	5.48701034611158	4.48275795049732	5.35251490140352	5.36435180914687	4.86164277943252	5.04730280611607	4.76116291571754	5.06527933134862	4.66079744436841	4.57775509703377	4.94324622357397	4.95317209882043
HEXA (hexosaminidase subunit alpha)	0.129564183324647	0.0710770448180117	0.0710770448180117	1	FALSE	7.15655841719682	7.48035399501959	7.19273665235794	6.98075651923102	7.54006602752301	7.47450094035495	7.26246134673904	7.26467716571625	7.03099811817189	7.45925946861758	7.29345325579606	6.99714560120422	7.29826423299389	7.50001326188131	7.239894436345	7.25240051985986	7.23319783049479	7.57688488234874	7.2011829485106	7.11536623660978	7.53766880835138	7.57345784501114	7.1995643840252	7.12969515665378
HEXB (hexosaminidase subunit beta)	-0.1516774250864	0.0286728924398606	0.0286728924398606	1	FALSE	6.08563922588574	5.92309211823478	6.23781034118869	6.15758340679764	6.21409954242216	5.92580245825617	6.03863151875192	5.8442651220663	6.11821019891193	5.92234534595605	6.11721087741495	6.06873314268592	6.04880507644453	5.83693905923053	5.94480223581484	6.08691536191232	6.0256379121028	6.07985167772034	5.97943091179381	6.05886411350208	5.82888287386575	5.76168419360221	5.91290849221951	5.51054423657171
HGD (homogentisate 1,2-dioxygenase)	0.327316938091977	0.124618573327532	0.124618573327532	1	FALSE	NA	NA	NA	NA	4.51493019567262	4.27285929168711	5.42296963678185	5.39101153641834	3.76193412740977	4.34978987024187	4.94212034944091	5.07701649170567	4.34114606497574	4.80662823907112	5.98094840282061	5.58894844564947	NA	5.0492386777532	5.44106511173102	4.35149405950366	4.62908845789859	4.56846995587204	5.87422400288037	5.06113677786631
HGS (hepatocyte growth factor-regulated tyrosine kinase substrate)	-0.0952919762056356	0.214816792408784	0.214816792408784	1	FALSE	4.0374173663994	3.68264071142861	3.74893346658459	3.89002831855828	3.25326471227923	2.90663088712669	4.33266497433974	3.27068740587908	3.84577103548343	3.73508887047818	3.52997082913658	3.59499036696184	3.63197732023875	3.85541170645748	4.13201742257712	3.83859886337056	3.27549730165918	3.53671191209092	4.03990166196854	4.42776035592719	3.85662721169839	3.75748201887192	3.82409572855238	3.54175023081777
HIBADH (3-hydroxyisobutyrate dehydrogenase)	-0.183901938414828	0.039420261398739	0.039420261398739	1	FALSE	7.50470777767247	7.66146458923255	7.61581352518973	7.43710286953198	7.63742186983925	7.32382039058095	7.04696027012574	7.63867483491525	7.5820968085041	7.70000961993801	7.69694666784195	7.44265326937997	7.4997183503928	7.32930302481501	7.07554332726532	7.73709182445979	7.44759572595741	7.7498426174838	7.6776773642438	7.24534353596357	7.37780050455412	7.27733390042982	6.9825943548279	7.62816845775544
HIBCH (3-hydroxyisobutyryl-CoA hydrolase)	-0.173209224986275	0.185926773822987	0.185926773822987	1	FALSE	3.63534810457798	3.61498069204408	3.68200015043715	2.94703209185662	3.14713082907197	NA	NA	NA	2.86245337509189	NA	3.64186967436221	2.99279924176616	2.7587018568508	NA	NA	3.4153124868121	3.32852055294321	3.08474632135667	NA	1.95700078810372	3.04827455469158	2.78493944778071	2.97143687104245	2.88446507362424
HINT1 (histidine triad nucleotide binding protein 1)	-0.147434381343591	0.115042693294204	0.115042693294204	1	FALSE	4.7281545332583	4.96774040656035	5.38304413007135	4.63973574496688	4.5735926594062	4.91449755333689	4.67951387928654	4.88179185275675	4.51981235309735	5.520657963753	5.21447455431732	5.11320873902632	4.3965773825589	5.16701262881275	5.02689299069368	4.87162683378308	4.56724120355462	5.18935017019567	5.00785479156861	5.18061732915742	4.99460687631358	5.08685593305085	4.96322440514536	4.70648634825951
HK1 (hexokinase 1)	-0.765613017960042	0.083894560422101	0.083894560422101	1	FALSE	NA	NA	NA	NA	NA	NA	2.68610155984029	NA	NA	NA	NA	NA	2.12877509889175	NA	NA	NA	NA	NA	3.69786276225371	2.64823993239842	NA	NA	NA	NA
HMBS (hydroxymethylbilane synthase)	0.0146438016942433	0.317497544221134	0.317497544221134	1	FALSE	4.19948389889143	3.77843989379223	4.23289095571759	4.05298965825274	4.09798153509548	3.91660084462475	4.04935195913529	4.23193155110372	4.28409950612804	4.34802699340006	3.78488083516779	4.37228351288053	4.19581214692464	4.14270750202152	4.08162936460945	3.77705143276904	4.13836396585546	4.10377457028589	3.71667269843386	3.86186606113775	3.44613710336255	4.33165506234302	4.73061278626282	4.04802688202201
HMGB1 (high mobility group box 1)	-0.335012001740853	0.0383751886604195	0.0383751886604195	1	FALSE	4.35677062647203	3.97896437396491	4.44632902459178	4.66103696776551	4.35722824159999	3.61243507092181	4.63215186443361	3.95676295386757	4.77899175139748	4.94727340605163	4.77040621629884	4.96121583440321	4.24713001422327	3.80148979628931	4.96549802556813	4.69103159072868	4.94634721317671	4.78755783812825	4.80907482554633	4.71210049119084	4.68991413198345	3.62146583446014	4.93443629721251	4.62638072680881
HMGCL (3-hydroxy-3-methylglutaryl-CoA lyase)	0.466147207196638	0.0305610321515292	0.0305610321515292	0.357958522257618	FALSE	4.81973970343249	6.5745254116031	5.75784199967098	6.15275332518546	5.70300377081365	6.66428371650357	7.03234332959447	6.51603879237984	5.8591421459754	6.40476180139208	6.16855579537181	6.0106008332265	5.97970984763629	6.63125273608174	7.07416287550701	6.73584707202618	5.92967976202143	6.89820835250872	6.42280821447615	6.42970968612529	5.73847872849085	6.75708993759916	7.44864495575643	6.7412377549599
HMGN1 (high mobility group nucleosome binding domain 1)	-1.78956506033434	0.000671871838509251	0.000671871838509251	1	TRUE	NA	NA	NA	NA	NA	0.531628491143566	NA	1.44776431510773	2.84888629429712	3.03792510738323	3.64655439016293	2.87031342284778	NA	1.66035365070461	0.534589564071924	1.98742274243591	2.90318484665475	3.14764372247428	2.80365068838505	1.04358248443005	-0.807922012649275	1.19746283963242	1.43392088351355	NA
HNMT (histamine N-methyltransferase)	-0.25095066485023	0.0411570601423826	0.0411570601423826	1	FALSE	5.82756500665014	6.37374911990446	5.9258902631574	5.55284735827148	5.83265713932914	5.48397051614313	5.65153681450487	5.40685635690152	5.99216567157698	6.22648926291933	5.69240766890182	6.06151052718361	5.59270817889667	5.76199527483377	5.82767678006591	5.44078613241324	5.42449553011486	6.4205868242799	5.24985488091316	5.74955303867221	5.81432738833239	5.97480002184055	5.24679569295546	5.45159687812596
HNRNPA1 (heterogeneous nuclear ribonucleoprotein A1)	-0.184796569737091	0.0349536673946957	0.0349536673946957	1	FALSE	6.04965472532376	5.79166823180107	6.28912990985205	5.98882326971828	6.1367840461389	6.0512742074516	5.75210362250988	5.69351762315496	6.12174899896228	5.98347249275751	6.38759345834414	6.18005633689077	6.30473553280716	6.12378412649107	6.05260717420698	5.9647959886669	6.18520053235457	6.25228318588387	6.30481400515979	6.19229676029796	6.19467610063092	5.97115955054434	5.62830992225202	5.63543517564621
HNRNPA2B1 (heterogeneous nuclear ribonucleoprotein A2/B1)	-0.0957143020286277	0.158244056538421	0.158244056538421	1	FALSE	7.88886499017852	8.41883506895014	8.44605768021277	8.36398140156825	8.39206407015515	8.05456633395228	7.89503596958466	7.88558656573256	7.81480674309309	8.44798824375949	8.53604124048102	8.17293248853849	8.39287120832457	8.36100067091339	8.17798255260535	7.88104664353534	8.01911253052682	8.41960209230704	8.48292086764327	8.16799510846326	8.4591036961354	8.31776985137593	8.14523928211685	8.06829998694718
HNRNPA3 (heterogeneous nuclear ribonucleoprotein A3)	-0.155623797974462	0.134222678444014	0.134222678444014	1	FALSE	5.09667510102912	4.74124584610145	5.69890742843072	4.92697196069114	5.48627995475411	4.81997978014709	4.91876307976212	5.01756564301437	4.84654847530441	5.2636767129661	5.39466504358686	4.91206538796995	5.24043645707787	5.23145160943605	4.90947551159932	4.7362206105359	4.59438134010448	4.9592554774613	5.2589108262429	5.54194842533373	5.33806779754262	4.74725848592238	4.26365042530438	4.65861709443244
HNRNPAB (heterogeneous nuclear ribonucleoprotein A/B)	-0.120392833567161	0.168003690496887	0.168003690496887	1	FALSE	6.67277890037074	6.05001839637779	7.37442224303578	6.83929198509782	6.93952044753569	7.02556040232443	7.05349151472465	7.00630924581566	6.9323565041894	6.80774130648367	7.21110956432488	6.74941359110402	6.657725741272	6.66096568519656	6.84251377673176	6.81131688821003	6.87877437854749	7.08237261514276	7.51015492336291	6.52577291613177	6.60379100309538	6.31516224523388	6.51304852084416	6.76008785037888
HNRNPC (heterogeneous nuclear ribonucleoprotein C)	0.0814719142818257	0.19362738199271	0.19362738199271	1	FALSE	4.92279726071428	4.6882307233221	4.87106000500932	5.28010632798409	5.23248808348691	5.02646368631985	4.98446175324454	5.07296327155522	5.05850266571143	4.4243174803758	5.07809742302666	5.44463725330974	5.36569953511925	4.98401507444036	4.97277994819691	5.05765388143981	5.00114918979119	4.82721947042375	4.46632040871227	4.95872205904036	4.9771333565589	4.82397349043209	4.86092308099922	4.64026807700984
HNRNPD (heterogeneous nuclear ribonucleoprotein D)	-0.116001211417168	0.185926773822987	0.185926773822987	1	FALSE	6.37501857295459	6.64754476970897	7.19589874113931	6.84355679937991	7.14734740630533	6.75749001942116	6.72380426831765	6.76582643829677	6.00099376470792	6.92712608401051	6.7750110222684	6.60827552417974	6.31808722122038	6.44240445735735	6.5225062070729	6.76148474727011	6.47525677656856	6.42171140983168	6.7636771418966	7.05523904552417	6.8802202227087	5.82662983520238	6.05324821217652	6.4982460798151
HNRNPDL (heterogeneous nuclear ribonucleoprotein D like)	0.55745352043404	0.0246296694235896	0.0246296694235896	1	FALSE	4.05339810877741	3.81611838660184	4.47397518986014	4.58540726312808	5.16287869103597	4.85701058078627	NA	4.54760406044813	4.27811859939299	3.83864928345343	4.78794433819039	3.31143336220875	4.77561423108853	3.85082942063121	4.45758115967356	4.29390749531397	2.38771269381072	4.67063642298901	4.02078664092199	4.37122428583846	5.20229625109966	4.61578116256226	NA	4.30720263101185
HNRNPF (heterogeneous nuclear ribonucleoprotein F)	0.216733605077615	0.0276027817940817	0.0276027817940817	1	FALSE	5.3149357467081	5.33087028100054	5.85088191476544	5.5733836159778	5.77552205392703	5.56748460395857	5.74712418853629	5.70637030558366	5.53288731587619	5.63005885218618	5.56867059322458	5.83360865162714	5.68301704883101	5.54831639509967	5.84264199606646	5.92534436224718	5.43818304819324	4.81609277997926	5.61911951145322	5.84311203615645	5.82988506877931	5.62221585261262	5.95974697547768	5.74493875696004
HNRNPH3 (heterogeneous nuclear ribonucleoprotein H3)	-0.21624862686757	0.137718304832534	0.137718304832534	1	FALSE	NA	NA	NA	NA	4.64851721345157	NA	4.17299147465935	4.08179125120998	NA	NA	4.74236198864145	4.40759748543023	4.64230879113695	4.24404219602218	NA	4.34132400456496	3.97069723121985	NA	4.71481698650359	5.02158188508022	NA	NA	NA	NA
HNRNPK (heterogeneous nuclear ribonucleoprotein K)	-0.28748909569695	0.000968786334529486	0.000968786334529486	1	FALSE	8.61363109997569	8.96750295302786	9.05297553422471	8.91340406503284	8.71027608554755	8.59070305963784	8.42192175141281	8.5826350299498	8.62952783887597	8.86058730573362	9.10598443789098	9.04735570649489	8.79508506962897	8.559476517375	8.53510815429706	8.60059684467235	8.67853676123212	8.83645753536087	9.15679350135434	9.07799865610888	8.74772977082251	8.64674589736694	8.62237767062086	8.67823039561769
HNRNPL (heterogeneous nuclear ribonucleoprotein L)	-0.127205030581803	0.305969050364794	0.305969050364794	1	FALSE	NA	NA	NA	NA	NA	3.56201035302097	NA	NA	NA	NA	NA	NA	4.1831291709404	NA	NA	NA	3.57156760268071	NA	NA	NA	NA	2.58794819233536	NA	NA
HNRNPM (heterogeneous nuclear ribonucleoprotein M)	0.160405140027217	0.097111235266688	0.097111235266688	1	FALSE	4.53724014759469	3.89749214905636	4.54953364219644	4.27293392014923	4.76080110197611	4.5264632446689	4.8031960326267	4.66118522422813	4.3739404788422	NA	4.63148266364434	4.91558782342299	4.78425269340458	4.42170131266441	5.1883455326596	4.78223555696575	4.47759314631434	4.45641191639816	4.92409513367297	4.74488764330423	4.57592945913905	4.23896260092693	4.68193832687217	4.80661277375351
HNRNPR (heterogeneous nuclear ribonucleoprotein R)	-0.0813671196295023	0.217103466462206	0.217103466462206	1	FALSE	5.05206369862676	5.4769421946682	5.75681515048466	5.22508208456032	5.53956208883595	5.22108825402443	5.28967218973803	5.18925527373724	5.04606318231622	5.64134660433165	5.7850142800666	5.23525603951068	5.74727728655885	5.38469914978851	5.50267748411789	5.06614948093103	5.13848684427481	5.90415650390677	6.13404018076695	5.51548854288228	5.86471854328854	5.29211913507683	5.39613893381121	5.44099205093335
HNRNPU (heterogeneous nuclear ribonucleoprotein U)	0.00418592590305367	0.0973779566590079	0.328322835155341	0.0973779566590079	FALSE	7.47685149152499	7.43920755494128	7.63370728391689	7.3896700543739	7.72144785485153	7.42850255067528	7.57040221025999	7.41770064425668	7.51842498135955	7.74033395858029	7.70806305072796	7.59730769114098	7.74942700010976	7.45366572605163	7.69060566166587	7.53325185192897	7.44580117976465	7.50373829928298	7.80987743182632	7.5071048353775	7.77897073211786	7.5128194583158	7.62314990022045	7.34037533320011
HNRNPUL1 (heterogeneous nuclear ribonucleoprotein U like 1)	-0.28702429409175	0.0504326644404813	0.0504326644404813	0.861488716558006	FALSE	4.60077522678208	4.03947182502987	4.09805735622892	3.81639490916912	3.97795760198173	3.39943089228206	4.05045816344528	3.80526149614748	4.29325275642788	3.3891675374695	4.06380491026176	4.14831590657647	3.97468532068776	3.51037966169224	3.85246833596492	4.08604490896464	NA	3.20914763785555	4.21936215780772	3.91521492900226	3.94173547430775	3.20408436040447	3.23283264212984	3.29451341573933
HNRNPUL2 (heterogeneous nuclear ribonucleoprotein U like 2)	0.227214160349744	0.0666647931535692	0.0666647931535692	1	FALSE	4.67275344706045	4.17017344419518	5.00333687871351	4.83532787960195	5.02099993376911	4.62489047507702	5.20376496601866	4.81405816207654	4.55893494048214	4.61393234589117	4.823739171748	5.02790599656988	4.66680203038313	5.03263425951863	4.93929240976782	4.59459034888392	4.67574255279788	3.5242392364663	4.72232393387158	4.3699340448761	4.79554878183583	4.67257243279077	4.87180423007352	4.48795576627612
HOGA1 (4-hydroxy-2-oxoglutarate aldolase 1)	0.496430453560798	0.000720176249261563	0.000720176249261563	1	FALSE	6.06203102240795	5.75761535556713	6.17743747812691	5.81674304739512	5.99961447841319	6.43814810899962	6.41326403629232	6.49818383810377	5.59171232475022	5.37131839339882	6.31671959191538	6.07878059815054	6.28380512258727	6.35475363090267	6.10213949089366	6.52469058016325	5.94646418952527	5.08843845206447	6.18697390391123	6.04002883406183	6.41865210314843	6.3090742986377	6.50730626076214	6.54179668510041
HP (haptoglobin)	0.674628221683747	0.0306426717743355	0.0306426717743355	1	FALSE	4.36210513607109	5.47844444567404	4.53636379239547	5.24383280659694	6.6675657509247	5.79401029506646	5.31948426485562	4.14315665098488	4.86559224167838	5.73470420164274	4.58462583259881	5.49325023080006	7.00603989575396	6.20361033181434	5.79246495997994	4.4075227099128	4.56457937573543	5.83330504566606	4.59705436845572	5.4220950498325	7.0713443678025	5.97592361080838	5.73305600816393	4.69731234128468
HP1BP3 (heterochromatin protein 1 binding protein 3)	0.724530643163724	0.0402130101045968	0.0402130101045968	1	FALSE	2.18674457812697	NA	NA	NA	NA	3.16151043681352	NA	1.82279539910678	NA	NA	NA	1.79507285782563	3.19937396072182	2.85567282755217	2.65974649327916	2.23570868144022	NA	NA	NA	NA	3.29352204457194	2.57614962539578	NA	2.63447478137885
HPD (4-hydroxyphenylpyruvate dioxygenase)	-0.463657260494625	0.06535512111442	0.06535512111442	1	FALSE	4.21527477183904	4.88813926025698	4.1373723636934	NA	5.06597721575105	3.45130344136043	3.56174159235378	4.16820075240073	NA	4.7445163423989	4.08372396639301	NA	4.99545286064525	3.1525777126326	3.61238788740385	4.16234701493023	NA	4.57060257909007	4.16158137940753	NA	4.57310181385746	2.89340881119695	3.57944568000582	4.02224351394736
HPRT1 (hypoxanthine phosphoribosyltransferase 1)	-0.0277741652691454	0.277281397740683	0.277281397740683	1	FALSE	5.98902316920545	5.78606832251854	5.93322089125954	6.07318398786926	6.2624726222279	6.0899620538867	5.88321267917035	5.77763012059746	5.90874807145226	6.03739759778181	5.88404838102498	6.08519518014456	6.06865791404869	6.10485241496874	5.8403902160424	5.69255831579102	6.18684716532408	6.11081422388594	6.15217327633772	5.99186419751721	6.17553258499164	6.31638834380143	6.06037601776912	5.53326119779618
HPX (hemopexin)	0.315758175416515	0.0335385299301376	0.0335385299301376	1	FALSE	6.63773485093322	6.38317895217585	6.31300997944421	6.45287543374128	7.09156232732347	7.30102970152258	6.2913457003964	6.0956839507854	6.51402439351159	6.20444202949185	6.2930411901854	6.50645913299022	7.07588556053607	7.31866933653059	6.47047504327687	6.25994847423009	6.61023497311899	6.2825676846904	6.35482237847085	6.3986838455693	7.0359537565578	7.26519307558829	6.46840573859933	6.06602028397446
HRG (histidine rich glycoprotein)	0.0211256466435821	0.0606948652274882	0.320062020863107	0.0606948652274882	FALSE	7.21349309933452	6.19916387699141	6.98266280036548	7.49490357354888	7.18540076499988	6.44361493899226	7.41242588765998	7.11416918224613	7.41833333310094	6.21351642878304	7.18350636428212	7.48778377163806	7.2584812362608	6.2287263550585	7.44996573474277	7.07931410370761	7.27079054729514	6.31560245663795	7.24692107251	7.46068523485039	7.39423973490979	6.42466851966302	7.55595416137913	7.19390969944105
HS1BP3 (HCLS1 binding protein 3)	-0.367815082630261	0.0159600512708469	0.0159600512708469	1	FALSE	4.87071980081603	4.88486650880764	4.78855521492886	5.0152120850685	3.54152722943703	4.55259225418735	4.47994836659839	4.47239678782552	5.05963648574589	5.4722473022496	5.02383196016716	5.24230905950474	5.12851612378786	4.56795911666663	4.77174299179847	4.95974697547768	5.3537326083974	4.82028620301641	5.00060400209426	5.26701885210029	4.81748512052213	4.83486793404547	5.04516335160322	5.21329283938392
HSD17B10 (hydroxysteroid 17-beta dehydrogenase 10)	0.234921876568141	0.00182495896090907	0.00182495896090907	1	FALSE	6.32962055860624	5.90225209574562	6.05049299075153	6.17867281754898	6.03491118310806	6.31326036574917	6.3322979781735	6.37389003213137	6.2896611248388	6.08225550938395	6.07897268287959	6.05811947546276	6.20467090682977	6.47098418087236	6.48008089519983	6.38474576689668	6.27969971665696	6.05796140689759	6.17828240522319	6.07578289907889	6.38712986268147	6.47434680496917	6.44244924668837	6.48206897859203
HSD17B4 (hydroxysteroid 17-beta dehydrogenase 4)	0.441364909060544	0.00462262952984773	0.00517032182967543	0.00462262952984773	FALSE	6.99282506812455	7.48731751482277	6.90964111502486	6.7407117333991	6.90738343222603	7.63591397261091	7.21467853539753	7.98211514512025	6.96406356642141	7.60467923932758	6.75182520659634	6.68599619611564	7.05426242587754	7.52148266389274	7.41626552147995	7.9371442655444	6.95537093045837	7.41020540456781	6.80092577762617	6.77898386920351	7.05207891872932	7.58692983633741	7.27310555096324	7.79756426223534
HSDL2 (hydroxysteroid dehydrogenase like 2)	0.000981234104594719	0.338931720363157	0.338931720363157	1	FALSE	7.44445173304282	7.16642422573614	7.42661699769579	7.56332594684187	7.01354042228118	7.77582094987846	7.45796358554887	7.30603433950008	7.78130069297483	7.5593923874109	7.52970383990573	7.1269625347419	7.23115396539976	7.54390568176424	7.70883558559844	7.3579478117619	7.59374965098665	7.59950377271707	7.6780859938626	7.19813068386113	7.41325557257846	7.66696957247829	7.51579443813594	7.68820134410692
HSP90AA1 (heat shock protein 90 alpha family class A member 1)	0.413145032223265	1.84945048856151e-05	1.84945048856151e-05	1	FALSE	8.50867425742805	8.45246365164355	8.6283507547846	8.74036094577673	8.88966214164989	8.89882808960814	9.22508449528579	9.05540988601224	8.62130464685098	8.41564459961251	8.68095722578249	8.71701489340991	8.84768691924165	9.13253314578589	9.21947832774115	9.02403427273007	8.6911223462435	8.36239536745363	8.54618451013294	8.7300590931129	8.76482515842437	8.88149332581924	9.14910690854896	8.96413000806358
HSP90AB1 (heat shock protein 90 alpha family class B member 1)	0.088195063852124	0.132916144733342	0.132916144733342	1	FALSE	9.27359514623657	9.48286642955453	9.5261196870605	9.59816791114849	9.37589957734724	9.38510311469162	9.87828239994889	9.30438554889758	9.20194255703923	9.37561943458589	9.37311310399881	9.37221864016134	9.36102261054067	9.46202777182534	9.71983542251643	9.37978122565009	9.12883725836965	9.48654343700344	9.30707327245041	9.41628452507726	9.25310054041681	9.33591284619819	9.75981496500659	9.38555614587216
HSP90B1 (heat shock protein 90 beta family member 1)	0.214635683900271	0.00649000310917087	0.00649000310917087	0.480330858568246	FALSE	6.62440361821152	6.50021089854433	6.64967293580854	6.32310701626481	6.82192701111825	6.76373024951623	6.71369581484336	6.54944739013885	6.46990387964425	6.1306426314088	6.6889076785384	6.29198105214811	6.68701868379671	6.62939742299871	6.60558618835986	6.5802404748032	6.60213615061353	6.40464601021667	6.7292808460274	6.28407914190514	6.78436002032745	6.78668783421994	6.75602251000576	6.59648646600644
HSPA12A (heat shock protein family A (Hsp70) member 12A)	-0.110768189796329	0.132667807995407	0.132667807995407	1	FALSE	4.77800351406061	5.5397605841618	4.77736184873837	4.82302069683839	5.27273241444117	4.90500905666917	4.6559642714935	4.83857869484402	4.87019207907845	5.29409135728802	4.94127536686611	5.10632737916738	4.90824609196343	4.83688857934134	4.57519129414717	4.73821118414601	4.73161229263227	5.31342000969062	4.95617749165266	4.98245060862831	5.13601087402272	5.08154415383853	4.91664383450613	4.91945450183384
HSPA1B (heat shock protein 70.2)	-0.573619937946482	5.23896814584619e-05	5.23896814584619e-05	1	FALSE	7.2434977202919	7.33985000288462	6.73111534205267	6.71955310426175	6.54462138981375	6.80033047292464	6.58764702105056	6.75224013375861	7.29486883435052	7.68498700476655	7.07666597647354	6.92509745226183	6.46967437416505	6.67960676960653	6.62202838462578	6.51431166065334	7.31764776745859	7.18497449379942	7.15239639964853	6.88441476425921	6.50331056812717	6.10579329783346	6.33625660491086	6.75580892968158
HSPA1L (heat shock protein family A (Hsp70) member 1 like)	-0.968416857177317	2.62902335215147e-05	2.62902335215147e-05	1	FALSE	7.11853623098698	8.42857373439194	7.7514034647869	7.48816148993866	7.1776288257156	6.18161742305754	6.7707894110089	6.38810169130224	6.99690842079042	8.4715289055045	7.74529112288835	7.45350934838964	6.73526491706923	6.6795786216563	6.42594262868687	6.53727898080809	7.21609589286278	8.1795657872486	7.50347595134332	7.40282448234074	6.89703465741401	6.76123207566103	7.06076077045707	6.51964254250816
HSPA4 (heat shock protein family A (Hsp70) member 4)	0.0522638901768676	0.217836487774236	0.217836487774236	0.77303272806283	FALSE	6.21123029503951	5.81412483230582	5.94376195572586	6.05217458426895	5.99549356395913	5.84226987713271	6.19611717163387	5.95424982872636	6.06226853044084	5.42574126339705	5.90013501304569	5.90075090481142	5.96466431870734	5.9474884970839	6.25964535479971	6.0017527110551	6.15382762473474	5.83967746869807	5.89775350773115	5.87280660193236	5.91447363467023	5.7082313882155	6.1236910246312	5.79334189363881
HSPA4L (heat shock protein family A (Hsp70) member 4 like)	0.325886678372882	0.158244056538421	0.158244056538421	0.77303272806283	FALSE	NA	NA	NA	NA	5.25526278214514	5.63865022064819	6.04972006220853	5.93906903886676	NA	NA	NA	NA	NA	5.50786122458711	NA	5.90502109476734	NA	NA	NA	5.34943605171382	NA	5.24522562661556	NA	5.86177179085501
HSPA5 (heat shock protein family A (Hsp70) member 5)	0.0130922609202794	0.30681648312925	0.30681648312925	0.57821328054002	FALSE	6.31107255323412	6.28747414207487	6.61842074323376	6.39348313019351	6.170257584461	6.21354753412758	6.48205122555333	6.42815411852413	6.17548068884038	6.02264744681121	6.53616638364096	6.22739645417871	6.27901062945524	6.25493411860649	6.5334185108075	6.24406313329333	6.09730950145381	6.28917418523916	6.48724354299649	6.29330978201949	6.21791118200964	6.26485353384463	6.52271333911081	6.28537077516614
HSPA6 (heat shock protein family A (Hsp70) member 6)	1.34781754845272	0.0999308814995668	0.0999308814995668	1	FALSE	3.40300861395196	NA	NA	NA	9.27644781194321	9.15098101034471	NA	NA	NA	8.61032726460945	9.19946377690639	9.30650149622722	NA	NA	9.76612966908631	9.57043067343728	NA	8.71778607742949	9.3089987870864	NA	9.43017025762787	NA	NA	NA
HSPA8 (heat shock protein family A (Hsp70) member 8)	0.268030796228017	0.00517032182967543	0.00517032182967543	0.0452421679791534	FALSE	9.40916814984965	8.94344374732891	9.39965817756523	9.46520517568302	9.5169389988312	9.53686108053547	9.72289972411987	9.46868716580845	9.36466216023468	8.79070362810277	9.37969243315529	9.50174365543349	9.44840750007264	9.62001449724416	9.79202889693715	9.4938634530746	9.31041965207423	9.01126360193349	9.30344286230593	9.52804576149186	9.37769207151785	9.49454561670921	9.69525613576342	9.45662341928072
HSPA9 (heat shock protein family A (Hsp70) member 9)	0.261625555248257	0.000449799006968955	0.000449799006968955	1	FALSE	6.91217080294995	6.66079459265986	6.84133161084878	6.56911584766565	7.04730935059797	7.03535997796045	6.82131479711101	7.07823621915877	6.68776058407035	6.76297328131323	6.87897051015108	6.85156166625625	6.90491756384029	7.21944928613475	7.1167702081495	7.10091459149365	6.92714979382909	6.69055677651635	6.89243960068625	6.66345848188466	6.95497562057396	7.16855178407485	6.99650173505565	7.03348907765973
HSPB1 (heat shock protein family B (small) member 1)	0.211398557361378	0.0533134877746778	0.0717774834640774	0.0533134877746778	FALSE	7.54217290967183	6.15618827160098	7.19782608461076	6.95265972023889	7.33241256260997	7.04440504882494	7.30357072032065	7.16358930041775	7.44499000728948	6.76453989857671	7.22411747115943	7.33849572765478	7.33139172441543	7.19149356201931	7.50762023794945	7.35836988639183	7.40112697809835	6.45935292403429	7.17795764509956	7.13900896082827	7.26741407022103	7.09563964945297	7.55347570543078	7.18583681914573
HSPB6 (heat shock protein family B (small) member 6)	-0.161428242743891	0.143721046676183	0.143721046676183	1	FALSE	4.97027388360338	5.17908900820845	4.46963205001859	5.19823089278057	5.08182959011275	4.20177498747737	5.11644793551166	4.79504479626885	4.75927303469284	5.62017876219259	4.96788793081851	5.33799289672105	4.88946380771391	4.91023856936159	5.49213840113633	4.94405255989951	4.74015583042164	5.58285101482316	4.96051171011902	5.62477937506592	5.03390748950432	4.46166606470198	5.51152496666624	5.03562830818451
HSPBP1 (HSPA (Hsp70) binding protein 1)	-0.688247323528431	0.000241847121027134	0.000241847121027134	1	FALSE	4.60822376811815	4.73078666320715	4.63875736204033	4.57592945913905	4.10908469910186	4.21313727849238	3.823739171748	3.80733431198123	4.22329124944368	4.67584415263022	4.25460160113908	4.59580200304798	3.69950721388853	2.82030560760682	4.44172913114785	3.7788919070917	4.21605902038097	4.82698059553688	4.60919351599245	NA	4.31415269388222	3.51129091747255	3.94522375738754	3.77351112677734
HSPD1 (heat shock protein family D (Hsp60) member 1)	0.150178573085598	0.0118312738062334	0.0246579673785469	0.0118312738062334	FALSE	9.10746818469571	9.17781815511988	8.9705718504445	8.94399749021687	9.10995337605798	9.24704454172532	9.02248155949943	9.30155792546234	8.91766745111831	9.07982608349949	8.9599816530796	8.75437311640802	8.99276276691107	9.225718376279	8.97762910503915	9.24490132621123	8.90051363647204	8.93715898168162	8.96212096298068	8.7297566801442	8.88995715856134	9.14172399006813	8.9345047071049	9.15516228996823
HSPE1 (heat shock protein family E (Hsp10) member 1)	0.0697368658707049	0.162301465605332	0.162301465605332	1	FALSE	8.18827727894717	8.26578848761497	8.23751591831035	7.97049132493427	8.09016536163016	8.3039268364807	7.90841063558374	7.97353091948403	7.96314462474245	8.05884139041042	8.00985100625418	7.78595589314399	8.16102099910435	8.3772669354078	8.10468785459378	8.08984238541411	8.0396319323259	8.23049124684807	8.12930877912639	7.80229016899595	8.22094416917124	8.34493942831326	8.01987423594123	7.92382068097818
HSPG2 (heparan sulfate proteoglycan 2)	-0.353855418076352	0.000978965339270407	0.000978965339270407	1	FALSE	5.6147775608646	5.87205057762923	6.16097261074032	5.6906713048325	5.63422441640611	5.68240193904535	5.68304512977574	5.73358211658581	5.76982197885448	6.07131647672319	6.0765954356763	5.88905975486143	5.81161745048075	5.59125154702644	5.27133229233327	5.29489639676832	5.85696577666975	6.06762150905517	5.90359990533729	5.78354046863092	5.13122728356051	5.31966850856052	5.60180049610783	5.75568076630831
HSPH1 (heat shock protein family H (Hsp110) member 1)	-0.184225935427718	0.0413225951925815	0.0413225951925815	1	FALSE	4.71702929262126	4.94920340189174	4.63346027321843	4.70007344906382	4.6035135952611	4.80787007829978	4.83749926741733	4.49881251554857	4.97269265400426	5.32821893671613	4.66012999085402	4.51651319436595	4.66790347605136	4.6864725134153	4.64720512309478	4.68842656946867	4.9762123923023	5.30559484621871	4.8015208367862	4.87334075155619	4.59185890498717	4.51744578259798	5.08573481594154	4.59053615238284
HTATSF1 (HIV-1 Tat specific factor 1)	-0.72577515987581	0.0504809062398184	0.0504809062398184	1	FALSE	2.7912097835233	3.39585798254212	2.79240977600192	2.10094065507002	2.85014732320363	0.5021268887757	NA	NA	NA	NA	3.50653847318033	NA	NA	2.16888588688673	2.06658177594551	2.67342752541492	NA	NA	3.4004286303647	NA	NA	2.88005267704569	NA	2.76363465439328
HUWE1 (HECT, UBA and WWE domain containing E3 ubiquitin protein ligase 1)	-0.362900618208881	0.0148076351945843	0.0148076351945843	1	FALSE	4.60084657345072	4.40655707785564	3.95219376356509	4.93553046641715	4.25782529956462	4.38288855044703	4.24990037816291	3.80359903017327	4.80155187661524	4.98880282389123	4.64809724420163	4.01456061243761	3.9236436253457	4.24469681780449	3.73519720938416	4.53553667130412	4.534254629676	4.58522697056966	5.06628727826662	4.52941493625332	4.30476655727069	3.89342046107003	4.58543130043362	4.7916109337327
HYI (hydroxypyruvate isomerase (putative))	0.103248253018757	0.150250104291687	0.150250104291687	1	FALSE	6.90942510678344	5.98598534571384	6.79722054492389	6.81979589518077	6.59369587743713	6.80233541105827	6.80232248489952	6.78910321750138	6.92822817857421	6.33731861428022	6.59415288873362	6.72477303745659	6.65473626192224	6.69707876590054	6.72398169724031	6.75782333620773	6.84745830006608	6.01364760964641	6.65933948629532	6.71535802478578	6.6004734508083	6.67683155602301	6.69560414377385	6.77769586589297
IAH1 (isoamyl acetate hydrolyzing esterase 1 (putative))	-0.263718362578717	0.126693997237623	0.126693997237623	1	FALSE	5.50354909556514	4.84544990582817	4.93150814568222	NA	4.99747307197096	4.39524106830853	3.47965740745574	4.80958422360482	4.70098340073814	5.25321780793912	4.00294549908215	3.70107214579078	4.81557542886257	4.81751581877392	4.31175013114234	4.64574200183581	5.00653590981625	5.20162602041443	3.72925908985897	4.33874529494818	4.30686736799982	3.76749590236837	3.97733488226417	4.38193396155588
IARS1 (isoleucyl-tRNA synthetase 1)	-0.0127851647870545	0.320062020863107	0.320062020863107	1	FALSE	4.20657290026249	4.45928078354378	4.44603120485784	3.65615310330179	NA	3.82083249566214	4.29452517866618	4.07680704772155	4.24923294132341	4.10423600316103	4.10716057001904	4.36006222015984	4.08977778149343	4.77540879963696	4.16164586964774	3.9494322132085	4.25274111282801	4.52757083683282	4.2833365771074	4.15245927362204	4.11890785921795	4.35222885593397	4.74549013125844	4.04540802133007
IARS2 (isoleucyl-tRNA synthetase 2, mitochondrial)	-0.0490607307026161	0.287003562272696	0.287003562272696	1	FALSE	4.56935741287603	4.15186693267538	4.18285117588658	4.41495409106075	3.84220449497451	NA	4.81391968329345	4.19474109793985	4.66971845813978	NA	4.58531110990079	4.39944456458946	4.67857901345303	NA	3.78489130188046	4.25549317975144	3.7105254423386	4.20349875000536	NA	NA	4.55172517786576	4.42840372510474	3.5373706230476	4.6304287706327
IDE (insulin degrading enzyme)	-0.261325854669672	0.0921814398966848	0.0921814398966848	1	FALSE	2.85542167377904	2.92047624597417	2.50899902550456	2.68463698691657	NA	2.72715589584432	3.24101489680096	NA	3.59568267343329	NA	3.02639994364506	3.18373104523315	2.84525317860952	2.73054649015966	2.82238549128507	2.98588837567026	3.40680874847866	3.51591425571086	2.46516737405206	3.54507876232379	2.2692217021569	NA	NA	NA
IDH1 (parathyroid hormone 2 receptor)	0.371287547568756	0.000235770398528929	0.000235770398528929	1	FALSE	9.55632786220855	8.97640659972455	9.10484769853138	9.12419887399371	9.64106548421962	9.71259406098681	9.76119217609825	9.58674222921191	9.60920459928096	9.26627588617617	9.48064279435205	9.40109070307449	9.53784932028463	9.8332553873617	9.88669950583893	9.64191807042844	9.39428261445139	9.16949162690959	9.22543641798372	9.47888486871581	9.52938369996045	9.85512698575853	9.77216114021828	9.48455305585989
IDH2 (isocitrate dehydrogenase (NADP(+)) 2)	0.433962787582706	4.10602954718164e-06	4.10602954718164e-06	0.407538388824379	FALSE	7.12968485459585	6.98654746144563	7.13057056280543	7.13081764017305	7.44306786075039	7.66493076859106	7.36448488746492	7.63626934033397	7.13771868239162	7.07221301223991	7.19967234483636	7.33806779754262	7.44566877459151	7.77697250280481	7.53662799806252	7.75784999822417	7.15893277533334	6.96751448080097	7.29990400808649	7.22377970403983	7.57618198216482	7.71068936061663	7.4200359963249	7.65019730535385
IDH3A (isocitrate dehydrogenase (NAD(+)) 3 catalytic subunit alpha)	0.41948083854915	0.0131377907295356	0.0131377907295356	1	FALSE	NA	NA	NA	NA	NA	4.27998379964797	4.48650200710531	4.10402627924055	3.90541829566613	4.01007263748176	4.46492960112985	4.01076193920001	4.23295233589526	4.86842502595511	4.89612166118408	4.43833277801119	4.67689359881062	3.36843312446466	3.76610746746416	4.31772373199913	4.6169986739569	4.67234047506122	4.36937574526012	4.3646984875204
IDH3G (isocitrate dehydrogenase (NAD(+)) 3 non-catalytic subunit gamma)	-0.683800209972103	0.000327719948313139	0.000327719948313139	1	FALSE	3.76796194730256	3.57431953116729	4.13272488815661	3.35102048274333	NA	3.17445915232045	2.89605286034158	3.27996300592779	3.62303573875401	3.56665687498673	3.61991768949781	3.52086221913505	2.78358446917389	NA	3.10512321742308	NA	3.52675743399086	4.01352479012503	4.63519136341133	3.32194252176564	3.1761120982486	3.05220545679372	2.5440822457679	3.32465221503124
IDI1 (isopentenyl-diphosphate Delta-isomerase 1)	-0.558268323133382	9.31860662484268e-06	9.31860662484268e-06	1	FALSE	5.35877953241332	5.26722490349194	5.00875578260519	5.32562746736503	4.78070379396761	4.70424120068789	5.09989269639378	4.74484997945166	5.22532120890833	5.50706835375663	4.90164408442074	5.23879832163142	4.53409273759622	4.8036093619636	4.44675910014254	4.7163818717712	5.21686611818123	5.25581416425172	5.06630450200819	5.38223147366878	4.29749958910057	4.39180208251935	4.76811020276067	4.76727341874685
IFI30 (IFI30 lysosomal thiol reductase)	-0.295600796173815	0.101699821403751	0.101699821403751	1	FALSE	4.5665655522655	5.66192342861882	4.80646842279411	4.46877879089655	5.03312782457102	5.01010845347429	3.88073449574842	4.1623389577246	4.52275884140771	5.84721774105346	4.81064874778265	4.98461669113385	4.98342232784354	5.3739543948658	3.97678520038566	4.24069594421251	4.69638337722538	6.00817311636353	4.67996420080622	4.4623926604189	5.14606864148895	5.14170253529526	4.31767308941654	4.70207015165432
IGBP1 (immunoglobulin binding protein 1)	-0.311198406060663	0.116780767349512	0.116780767349512	1	FALSE	3.4246937105854	4.16534921832642	4.31626161675958	3.82085291380658	NA	4.24571621827233	NA	3.63101112713624	NA	4.23288328301176	3.6313138596426	3.59709013435502	NA	3.27252341582663	NA	NA	4.06713099987905	3.80597339553954	3.55857377624063	2.97350290861396	3.63885001844978	2.56210074308466	NA	NA
IGHM (NA)	-0.35911146874318	0.00612815042938842	0.00612815042938842	1	FALSE	6.14399332838282	6.2273059532802	5.82959589917751	5.68258734220757	5.72113200793671	5.96824054487189	5.38230411265648	5.23039901839911	6.26743841661225	5.87105507508663	5.71404764877777	6.0540822215722	5.83076490391576	6.07430205066513	5.51327596764282	5.4859194491743	6.06211523427543	6.32086191005538	6.00993384211173	5.74112986873613	5.67215375028378	6.14266666336291	5.45217698191873	5.14147366452982
ILF2 (interleukin enhancer binding factor 2)	-0.163397322062511	0.047730792579012	0.047730792579012	1	FALSE	5.20252351010852	5.40722696875663	5.73044975759297	5.41605604302053	5.55763371323852	5.07472377646202	5.37383958365651	5.21731991235023	5.34888038150452	5.60898365632781	5.4841091222966	5.28759788272771	5.41006290578068	5.41432160969704	5.13966185246793	5.0527506176076	5.11144869848767	5.72195224612693	5.59931184197373	5.42351766526117	5.44166274295755	4.96612125886658	5.51409700489423	5.21909493145578
ILF3 (interleukin enhancer binding factor 3)	-0.236049068861467	0.046536476214111	0.046536476214111	1	FALSE	6.37674011342489	6.5988534854384	6.65399150465991	6.21631904829897	6.23734382516951	6.46417160170692	5.88585252976341	5.63756387893541	6.18230297154747	6.04182339599246	6.14132447028716	6.1229666938877	6.22139764937424	5.74672928179981	6.35945264640818	6.24266347432019	6.06729021850625	5.96282892857765	6.38847198561202	6.15197243584969	6.31178826949925	5.39862057670838	6.03721966803287	5.5294930240268
IMPA1 (inositol monophosphatase 1)	-0.151362706973031	0.0411570601423826	0.0411570601423826	1	FALSE	5.98222697495692	6.06760860305533	6.20868892468343	5.96843410026038	5.94313602052783	5.61002969567527	5.81901412248972	5.94570835499012	5.89762767427955	5.83229762828148	6.2801545938655	6.05909781596022	5.81773068824849	5.74073871352984	6.03892337771161	5.90442629260151	5.87306754765445	6.30101140458742	6.18857302171609	5.75958729918002	5.91510734539026	5.75648426936556	6.19450079025845	5.91622343401573
IMPA2 (inositol monophosphatase 2)	-0.29650648452783	0.00163599486283664	0.00163599486283664	1	FALSE	6.17760092243953	5.89538260724828	6.44439209646161	6.12754042594144	5.78458250193075	5.56275529128687	5.63659272140617	5.86034954696866	6.20086918699766	6.16141812560195	6.07153959026129	5.94577623247785	5.97497664378227	5.78319994286198	5.86710078604901	5.75896136586042	5.9968090193081	6.08487640276286	6.24309399024313	5.98231141215113	6.00008565747512	5.45839184783859	5.93044876969696	6.15608712240407
INMT (indolethylamine N-methyltransferase)	-0.158801855878537	0.125066662321503	0.125066662321503	1	FALSE	6.75487414381421	6.89411442960453	6.24695146591264	6.27189810526433	6.18095739910536	6.5369325516164	6.25346555152271	6.39282399459077	6.3810029750595	6.83434463086033	6.0800244268357	5.86791128612584	6.03618460447383	6.52281689397886	5.88824156644305	6.23600079367497	6.46293900260481	6.67086865483731	5.90323113089	6.12686137997842	5.91989302545621	6.66296026700725	5.69023549003293	6.26888722334283
INPP1 (inositol polyphosphate-1-phosphatase)	0.218462799079459	0.162292276181351	0.162292276181351	1	FALSE	3.12961438654708	NA	2.1101560791298	2.98981295554521	NA	3.05901256222743	2.87172144785248	NA	NA	NA	NA	3.30016912847004	3.65209636955975	2.90244409687554	2.59730471113266	3.2539680944501	NA	2.47010991516326	3.50179579388531	NA	2.80787419880812	3.73700526773432	NA	3.33722583118577
IPO5 (importin 5)	-0.14922792787325	0.0673280908468896	0.0673280908468896	1	FALSE	5.26159851050275	5.1759955757131	5.27358302493098	5.03782585719401	4.81054078837042	4.84041287714286	5.11690949081458	5.11901164888409	5.15814310351053	5.25542142050794	5.21640830080942	4.94093253838338	5.08994722824296	5.17334334174792	5.45177159301892	5.08691960673733	5.51412226017071	4.95832766645151	5.48413168482873	4.89268245002123	4.96713170948941	4.8351509948177	5.19167713323198	4.69562084604711
IPO7 (importin 7)	-0.210585945050652	0.15667464024341	0.15667464024341	1	FALSE	2.17521479158182	2.88388469978015	2.94996067533039	2.27504877774463	2.27077410495475	2.53069504230878	NA	2.13444110648579	2.15426238727085	2.04945303347484	NA	2.37825912952773	NA	NA	2.09314434423891	NA	NA	1.53001079520232	NA	2.57740707414547	1.28478653762346	2.54828124917127	1.97649928301885	NA
IQGAP1 (IQ motif containing GTPase activating protein 1)	-0.0154344685456306	0.290311825571041	0.290311825571041	1	FALSE	5.87256284584172	5.44211412241923	5.68115406173349	5.75177165891413	5.65974478100783	5.65203325113169	5.59957369462665	5.72126054273099	5.66431216445216	5.62614414257416	5.6954538146125	5.9163882647166	5.61088605576791	5.78510062018893	5.8203832233586	5.76559839326964	5.88341554019279	5.66351825610973	5.87252590950765	5.79526303843622	5.77579856774516	5.81395302199308	5.72864434251005	5.74643370263226
IQGAP2 (IQ motif containing GTPase activating protein 2)	-0.157089353478809	0.0306035035617116	0.0306035035617116	1	FALSE	6.250362852108	6.26411414445668	6.18911884914159	6.13469943093857	6.2558122763164	6.08145254664624	5.59244208698294	6.13300859954911	6.25966041813852	6.20236286520753	6.05232024461204	6.16413862526215	5.99096620229456	6.06187338185348	5.70662724467588	6.11876876935786	6.13160183047888	6.16047048567306	6.0583035060812	6.08471486200047	6.14073776248666	6.15325611588221	5.75980298349031	6.07204790281733
IRAK4 (interleukin 1 receptor associated kinase 4)	0.439124829827902	0.0428888820613173	0.0428888820613173	1	FALSE	NA	NA	NA	NA	NA	5.88386759768307	6.24016165511367	NA	5.89343745029965	NA	NA	NA	NA	NA	6.58884653309935	6.13187753365342	NA	NA	NA	5.66959658555695	NA	NA	6.38179037271468	6.097307394273
ISCA2 (iron-sulfur cluster assembly 2)	0.275521841133901	0.0259774091987109	0.0259774091987109	1	FALSE	4.66489806742669	3.68307882618796	4.54724621857262	4.61033981579609	5.03285462192473	4.98223610354049	4.65662221475109	4.64785556264345	4.24872457206237	NA	4.11419209173783	4.64286327398438	4.45894626685526	4.74225418645943	4.23535178780214	4.44324858529733	4.27216506203209	NA	4.25267300066668	4.15636425430018	4.30256764398193	4.6191253820213	4.46067704481596	4.55557691283397
ISG15 (ISG15 ubiquitin like modifier)	2.46869289003833	0.000300721184681703	0.000300721184681703	1	TRUE	1.70347727538641	1.43788820139268	NA	NA	NA	4.54638827058998	NA	2.99721471501639	NA	NA	NA	NA	NA	5.29127201832075	NA	NA	1.86571298329332	NA	1.78955816242691	NA	3.69253878837796	4.8789410921103	NA	3.60075738956359
ISOC1 (isochorismatase domain containing 1)	-0.267277242152685	0.0359412853372382	0.0359412853372382	1	FALSE	5.55471776760215	5.55565053005278	5.27766865834939	5.56627328070494	NA	4.88140522409868	4.81583156646482	4.92092207910468	5.02782639740625	6.14103830116716	4.94655776377565	5.41229715908267	5.54791555739957	5.34503437874435	5.25048034236181	4.86120603976364	5.35106643356718	5.5811825010383	5.34516570175207	5.02515285384146	5.57475245154579	4.97509820216654	5.2007279720512	5.07245742526437
ISOC2 (isochorismatase domain containing 2)	-0.147696545593603	0.214337110704016	0.214337110704016	1	FALSE	4.96173907260414	3.76979289298059	4.76705090080997	4.67413293454693	2.99245122048114	4.88998452820631	4.19192580536184	4.678933883263	4.78176361159302	5.43609852675151	5.05786612432799	4.78100293027407	4.8910983362357	5.40643802915817	4.8786517827537	5.0281934014352	4.60927626915782	5.24446088372381	5.34965896749972	4.76931156884243	4.58589394052333	4.40098187253	5.15636020896195	5.32888312707843
ISY1 (pre-mRNA-splicing factor ISY1 homolog)	-0.0484735061143734	0.290311825571041	0.290311825571041	1	FALSE	5.32601954169512	NA	5.1209117553533	5.22493550488325	NA	NA	4.85664712948448	5.15814714385259	5.04735952397296	4.37174702795461	4.48824505679776	5.31328576483064	4.67481088744553	4.95550345129309	NA	5.12031046394563	4.94615067155674	4.65874275378631	3.73267079684762	5.04559149639858	4.91820970341988	4.34925203178067	4.58630238247294	4.53373152824784
ITGB1 (integrin subunit beta 1)	0.331806011044695	0.0639185705470792	0.0639185705470792	1	FALSE	5.00958007739697	4.97443753507103	4.64947750553174	4.41753525583194	5.49444121256679	5.71898624772924	5.28233230316933	4.74980240168005	4.44823361642841	NA	4.62959559219227	4.79029766346193	5.34390166537798	5.25414804468317	4.46483160637989	NA	5.36530409931237	NA	NA	4.37577623436908	5.07084009966225	5.58043194433661	4.10117100298359	4.7292699679842
ITIH1 (inter-alpha-trypsin inhibitor heavy chain 1)	0.0611614604065422	0.232680752002	0.232680752002	1	FALSE	5.57931292017547	4.93067111397554	5.22622720767573	5.50248654999597	5.29456928878769	5.4737349684636	5.79260291069087	5.51394546395039	5.53205819868609	5.43238154563156	4.87358191560939	5.57324120673224	5.30069849107979	5.55955911293067	5.06770324437316	5.36892545882396	5.39808011336637	5.07227304734529	5.35731622787058	5.37720358807992	5.40878997093452	5.39201511214607	4.76034870715978	5.65587843068216
ITIH2 (inter-alpha-trypsin inhibitor heavy chain 2)	0.06821134979226	0.218864961587185	0.218864961587185	1	FALSE	4.72123046114599	4.45339905079237	4.62171783717742	5.04969610569435	5.06229012014145	5.01594352559162	4.66799427940553	4.69207563225451	4.81954556964246	4.29730882338891	4.91251574358621	4.90472011217458	4.6994516886721	5.11674318159706	4.57980769018886	4.76596961093945	4.69470193375088	4.33605482401084	4.78257631041223	4.90099235924073	4.56904747280898	5.21432300684278	4.54336596078398	4.38598315929781
ITIH4 (inter-alpha-trypsin inhibitor heavy chain 4)	0.357133900823436	0.0715366237360834	0.0715366237360834	1	FALSE	3.40105698782273	4.04609811587977	3.80607654022582	3.21061952758006	4.62988696803665	4.89423571850141	4.20539251298969	3.7203769767058	3.46785331371771	4.46903286736428	3.89452677025739	3.19142525967059	4.2576895512818	5.02908620205637	3.97686766602007	3.56116725404573	4.43150261868539	4.22083295290086	3.73629097653043	4.15687387618173	4.06843005481396	4.91251574358621	4.19658343959804	2.86556452906227
ITPA (inosine triphosphatase)	-0.0705382094083623	0.250010134131073	0.250010134131073	1	FALSE	4.84443084950767	3.98690236909588	5.28004320862569	5.2519652006883	4.84238554600057	5.00254501232345	5.08733129541134	4.57022610558489	4.90828452718961	5.63966918964845	4.82349971986558	5.29206390349127	4.94373382963453	5.29760229865201	5.50085303077985	4.80757646178538	5.41861162831614	5.42646940157631	5.115112335901	5.17189133655194	5.04761254570992	4.92166482829233	5.59612414371518	4.69483005966804
IVD (isovaleryl-CoA dehydrogenase)	0.38384901183778	0.000613743076944323	0.000613743076944323	1	FALSE	5.49898479554738	5.56989205490318	5.48582608929515	5.43963643422433	5.71502024295192	5.9585643149425	5.72226927991445	5.86711561635913	5.15735502049628	5.08288989593183	5.33299787546706	5.12124339509233	5.41552207325541	5.97251575220648	5.59433057625936	5.89339376330499	5.34587534897842	5.06927252457654	5.76087826104753	5.38109990873445	5.71862465766503	5.74475043453633	5.36916632719041	5.88086670776183
JCHAIN (joining chain of multimeric IgA and IgM)	-0.234033550886895	0.211086632355616	0.211086632355616	1	FALSE	3.27798028534944	3.32308178950373	NA	2.9125387366965	2.89849086471965	4.40152807638059	NA	NA	4.137413352492	NA	3.22020301689899	NA	NA	4.43809985824588	2.29412959763499	1.84822130833051	3.54670928928295	4.14101581404518	3.48779502425059	3.51099988443681	3.17180569061266	4.15944350922506	2.96733463704988	NA
JPT2 (Jupiter microtubule associated homolog 2)	-0.229571621675194	0.0504262441595851	0.0504262441595851	1	FALSE	4.85320224609524	5.02251873323089	5.1880447964217	4.78689427901756	4.34726170182862	4.37803989583841	4.69915181557028	4.76417096732355	5.18648471073144	5.31995747089949	5.31499373371719	5.33701526279647	5.07808033950289	4.74187142364368	5.2058499299517	5.15973815878169	4.44330826916554	5.55848806297701	5.05514358298094	5.13761008251646	5.20360837431312	4.98664302209441	4.97330819507802	4.91107794652124
KANK1 (KN motif and ankyrin repeat domains 1)	-0.0575033119807792	0.302699853052443	0.302699853052443	1	FALSE	5.36928151089056	NA	5.31962154671327	4.57342906277808	NA	5.69021872529581	5.3177816070597	5.2588015567116	NA	NA	5.26404468994485	4.83488815451396	NA	5.31771649745332	5.46544559699839	NA	NA	5.17032970078334	5.6134196746925	5.57255926554852	3.38931899934754	5.54136924926756	NA	5.27689487788494
KARS1 (lysyl-tRNA synthetase 1)	-0.206402483994277	0.0257929365372101	0.0257929365372101	1	FALSE	5.55980075425288	5.41573162925564	5.42642579074203	5.53326119779618	4.81683518757098	5.00241899349596	5.46646724673989	5.13973551447902	5.67671028286997	5.32024637537279	5.40780139896326	5.67885221461108	5.42112229020208	5.32848464955591	5.60338303193844	4.9603217229932	5.51080688450671	5.50146143828748	5.26247825993928	5.44832944088648	5.32678899249194	5.27227705715504	5.71100750176459	5.21623367116541
KATNAL2 (katanin catalytic subunit A1 like 2)	0.307153253601192	0.014537737403484	0.014537737403484	1	FALSE	7.4192523465207	7.24901861343938	NA	NA	NA	7.49334311149661	NA	NA	7.14094221737709	6.61251468960933	7.00877594760796	NA	7.53239489019252	7.24079133216196	7.21090507797125	NA	7.14743899403725	7.13410796804365	7.00399568619218	NA	7.46114380259022	7.16125283749801	7.3768980934229	7.69654334630361
KCTD12 (potassium channel tetramerization domain containing 12)	-0.0464147449609468	0.22199437000348	0.232680752002	0.22199437000348	FALSE	5.61275941584114	5.21871143325573	5.55483439589419	5.39690613169732	5.31088175673041	5.35271968924618	5.57897493092432	5.5131117041074	5.67132451352195	5.63468619266986	5.80087143390772	5.29081879079967	5.48421548543031	5.41004594070178	5.6969536206729	5.54201654841068	5.81710645503195	5.45011589678713	5.61768637834574	5.77451298738846	5.60105464774991	5.49376900500645	5.95496631786048	5.34464743876868
KHK (ketohexokinase)	-0.260488793238396	0.0133928640011604	0.0162860018238585	0.0133928640011604	FALSE	8.3674191197339	8.1971331274337	8.37793061344078	8.31128058352208	7.59058704991503	7.83949355799824	8.36856320785166	8.27919268447989	8.38349262408182	8.10309368729263	8.35305858457076	8.28475471041768	7.66109399128492	7.77545225872974	8.38036149080223	8.38277099026945	8.30436501265442	8.24726296137799	8.3918149682696	8.33496597021053	7.78638072559354	7.79546825987764	8.45636262971859	8.21497959762421
KHSRP (KH-type splicing regulatory protein)	-0.0247651768775694	0.27822786785534	0.27822786785534	0.407538388824379	FALSE	7.31083995984138	7.36853265240534	7.6282413793313	7.48327567300525	7.62400582339179	7.3170326691197	7.50736652430909	7.29641151939462	7.45671581372102	7.27371169205463	7.77922031629163	7.61966977337873	7.64252829941384	7.56738572749703	7.61076649118498	7.48586955068015	7.48056403663099	7.54491035485317	7.79581239486901	7.60135481636103	7.53202857854336	7.41672998214586	7.80540854763362	7.24013302689862
KIAA1217 (KIAA1217)	-0.586807010588329	0.00115377152414485	0.00115377152414485	1	FALSE	NA	NA	NA	NA	6.89762767427955	7.20521654476493	6.50611157153945	7.03237639276789	7.6011913659512	8.17237750101828	7.80839148664745	7.06028521846302	7.19195737970836	7.38080735691839	7.26044914075333	7.37596037634357	7.63161361866098	8.14221429790378	7.95256071703697	7.38607803400871	7.28424574982967	7.36374930107808	7.19625293608546	6.89562980840694
KIF13B (kinesin family member 13B)	0.319450855700695	0.122574939975131	0.122574939975131	1	FALSE	NA	5.43441139012215	NA	5.00687247381599	NA	NA	NA	NA	NA	NA	5.06746662943663	NA	NA	NA	5.70565726715717	NA	NA	NA	NA	NA	NA	5.2724114398274	NA	NA
KIF16B (kinesin family member 16B)	-0.506878439655341	0.00731939862192019	0.00731939862192019	1	FALSE	5.28291420019037	4.81176385557292	4.61505133966374	4.82377483139417	4.52619404017692	4.48475684892999	4.10920173718745	4.75142622860352	4.79205363239693	4.98146453438383	4.04795710739666	4.58016357831126	4.632244946037	4.51093660861604	NA	4.32175496109422	5.32313945002375	NA	4.80775160865194	4.16700459762176	3.95284606077852	3.81695803198555	3.43734760335148	4.11370883263789
KIF5B (kinesin family member 5B)	-0.38880027416931	0.000301440946262007	0.000301440946262007	1	FALSE	4.85772725748073	4.88171355658535	5.09748860057486	5.13095969050115	4.3018948815931	4.57931292017547	4.8132168267848	4.53227331621246	4.7040751643767	4.85919930913639	4.7814908616581	5.00882747911235	4.77226574087884	4.6645226618391	4.56835442473758	4.51400229366972	4.91348305366436	5.13679429762732	5.23157064985865	5.08622753531045	4.2222945208513	4.65337535715112	4.97667982077036	4.42576140119084
KLC4 (kinesin light chain 4)	0.244098573123761	0.0311880334675027	0.0311880334675027	1	FALSE	4.28560936020192	3.57797256871381	4.23940567970305	3.89149695806741	4.35265966823475	4.0911158687058	4.50128626871061	3.95861071205585	4.21997388104954	4.12445221467553	3.59068584588128	4.17739163066499	4.02645483333899	4.28555757765517	4.44781720176197	4.38702471431614	4.20867331962947	4.03208320620053	3.80334071136506	4.55485281002584	4.39196701143144	4.28885315789341	4.81829840357254	4.08547564598687
KNG1 (kininogen 1)	-0.190368626022286	0.178450193797544	0.178450193797544	1	FALSE	3.80699420320565	NA	4.38965628911928	4.23075637080115	4.10000206955084	4.11473348292004	5.04475693339555	4.15539304765667	4.86236707873583	NA	4.45482074956536	3.69146716514175	4.2090087910973	3.88180163947941	3.75466306547825	4.65603866273212	4.65810291943638	NA	4.29242839288672	4.5463018302744	NA	2.74291380964507	4.52858382050672	4.30269923471864
KPNA3 (karyopherin subunit alpha 3)	0.0781017157595059	0.284306909204806	0.284306909204806	1	FALSE	2.31402069312329	NA	2.97160241010965	2.90734833821018	2.52221146341145	3.44878204280756	NA	NA	NA	2.53024557348182	NA	NA	3.36145957841126	2.97021129124106	2.89555856065307	NA	NA	NA	3.61420333981122	3.43183687453607	NA	NA	NA	NA
KPNA4 (karyopherin subunit alpha 4)	0.0867635100885976	0.239773522678702	0.239773522678702	1	FALSE	3.05443522717756	2.73919355813587	NA	NA	2.68420832375345	2.12421562687364	3.33908036027321	NA	3.04268810783191	2.11316705673273	2.56927719948045	2.68421730229835	2.60343763258355	2.58883334389027	3.29956264877852	2.81132716487707	3.02217780867789	2.53999502158704	2.60772563200891	2.75681194877293	NA	NA	2.39494485574841	3.35198161045256
KPNB1 (karyopherin subunit beta 1)	0.102450991248787	0.0800612822001295	0.0800612822001295	1	FALSE	5.68219122470808	5.41064977467789	5.83788775255311	5.6462692421114	5.89910552462809	5.94087382670599	5.966499683998	5.7046755719717	6.00012397627805	5.65583550836108	5.84229250872789	5.80972826316016	5.85815261588106	6.0457050645108	5.99547547373918	5.80889211878559	5.93449763036991	5.89321414731585	6.01028080550335	5.84105227702174	5.94499193576359	5.86108194187488	5.94069063091439	5.82729061700068
KRT1 (keratin 1)	0.214508380590087	0.206792334864463	0.206792334864463	1	FALSE	7.25169069281775	7.0519593278834	5.27344129133912	5.75366871167828	7.40896655165431	7.00752069917313	6.70429100785527	5.95856895472098	7.50213962167723	7.17891378466957	6.46303712598946	5.84415211516735	7.49718121702496	7.23314988561345	6.86328185497182	5.86803973823493	7.93500588754105	7.2709586968368	6.40682065073166	5.7599946758111	7.52581832203402	7.62260828483091	6.81807083281523	5.75838580029481
KRT10 (keratin 10)	0.0381900731858806	0.320062020863107	0.320062020863107	0.984078703075889	FALSE	7.10436811357885	6.34287293102513	5.15808249702174	4.98599217434449	6.73983460436671	6.12786023048751	5.70964354547093	4.69354828815878	7.23814675092077	6.68508515157851	NA	NA	6.61197939057036	6.60168611810608	6.12572961466539	NA	7.37966427829631	6.00747136353892	5.56516759332079	5.07927569789785	6.88648918022137	6.52850255793645	5.90275375339857	NA
KRT18 (keratin 18)	0.374486814661241	0.141247597641362	0.141247597641362	1	FALSE	NA	NA	NA	NA	5.83971021745947	5.49311250013907	5.20934028509956	3.6789845718252	5.3216250971129	5.82559993720417	4.71651357412686	3.96295614047043	6.04130870117237	5.84824234420756	5.74024489725013	4.4604411518705	5.61670762338712	5.43236150003371	4.88540353447964	3.96008536262187	6.10030490579569	5.81432738833239	5.80963566795405	4.04006829898396
KRT19 (keratin 19)	-0.380518811929771	0.00259986257837297	0.00259986257837297	1	FALSE	6.20690495437777	6.10335285937636	5.93873744565338	6.43197389705303	5.53602491665983	5.35591837151228	6.072691079703	5.71761062644778	6.06153428831741	6.13963115885324	5.74431181702967	6.11159475509885	5.50751241510405	5.56923283712669	6.00438228632604	5.53685797301685	5.99640004570664	5.81181779054614	5.59932374539816	6.34467051608096	5.64219613576359	5.26077466899066	6.08941340357554	5.63141281610807
KRT2 (keratin 2)	-0.531030588309379	0.0261005886238924	0.0261005886238924	0.630177660723886	FALSE	6.93144668529867	6.14357505033675	NA	NA	6.08152498072147	5.18708281098992	5.38078138791424	NA	6.61983407757979	6.59261849047648	6.76643614910451	5.70720450001951	6.35439044836016	6.10983274324748	5.97607488451439	5.19859237299718	6.72079831097572	6.28821642684252	6.9213649179195	5.03822106077126	6.51976204093239	6.05800254969822	6.05082598441507	5.3444805610635
KRT5 (keratin 5)	0.118982275098479	0.100059945548524	0.274511560991135	0.100059945548524	FALSE	NA	NA	NA	NA	2.58293890463705	2.00563712360169	2.88888933720185	NA	2.60558441058618	3.05244893524551	NA	NA	3.55483439589419	NA	2.96161962431546	NA	2.75023988938397	NA	NA	NA	3.06945470843165	2.42319627012073	3.8873497971603	NA
KRT7 (keratin 7)	-0.449507215241812	0.00195985052068186	0.00195985052068186	1	FALSE	NA	4.53987222578218	5.15333516783189	5.29290687551426	4.6616185019378	4.82005128463813	5.11333377868188	4.79009952687716	5.57815980972911	5.99898750405424	5.12083712590461	4.99067355280783	4.57041435461765	4.96955114468034	4.79764596411546	5.0172137449878	5.50984782989282	5.22076331748012	5.25319511174321	5.04522015363099	4.71507517221187	4.58388007347952	4.66356095046855	4.85306747426166
KRT75 (keratin 75)	0.222587863968367	0.0245200827686983	0.253007801050783	0.0245200827686983	FALSE	8.33728738986652	7.68550570516241	5.99469285458561	5.85238593498744	8.52713290767414	7.85814888521219	7.43446977265911	4.82191936004637	8.476345230864	7.87838203533104	6.25038748795401	5.64101705954395	8.50303859873413	8.0227894622639	7.53859248094465	5.10983274324748	8.36801747745555	7.82240512261085	6.36744969877306	6.04697554416336	8.44167021178147	8.06756343114668	7.71943673884279	5.34731131636529
KRT77 (keratin 77)	0.402519036922177	0.162348859003079	0.162348859003079	0.77303272806283	FALSE	7.42486331801176	6.9240167239448	5.54950591888315	5.15735906304601	7.64188556578685	6.99262116323762	6.55146679904719	4.70813204387698	6.77191198191652	6.57137495300189	5.1046008501224	4.78377093277143	7.28431979162061	6.89360490485829	6.3638316353368	4.83043281017896	7.05891172262887	6.60868507095552	4.89635420312467	4.83392231067932	7.51331703060452	6.83350998669776	6.60603648713168	4.29634727377518
KRT8 (keratin 8)	-0.349761965844694	0.0128252771735265	0.0128252771735265	0.0973779566590079	FALSE	7.35657521579225	7.06591691807821	7.11959480794992	7.75651629343584	7.01203225593194	6.65283063558872	7.41142624572646	6.71705946193143	7.31233843931605	6.83086375675176	7.17854534758959	7.69458076072984	6.98167002210513	6.55095297985874	7.55884159737211	6.74910514956946	7.33016397123093	7.12515513132229	7.2793041354024	7.57039461998453	6.8939810000395	6.6064984897722	7.50279203246297	6.78561593708862
KRT84 (keratin 84)	-1.4926850879247	5.87508299622757e-07	5.87508299622757e-07	1	TRUE	5.94390023436654	6.74006405884686	6.25906906399645	5.47039369474617	4.98199417655776	4.93936764270633	4.97691347822467	4.27637755277364	6.07334896733105	6.82988760509834	6.35757487643133	5.6962053038249	5.28735777924113	3.95971452322469	5.09809105323143	4.31808541304295	6.13673483798045	6.99189593459558	6.43945359430706	5.66221404639987	5.15568852553892	4.80793188468912	4.45241093504907	4.43458819854848
KTN1 (kinectin 1)	-0.269708398286234	0.00200652606540291	0.00200652606540291	1	FALSE	5.18633811853328	5.04501041195006	5.1686821455173	5.12606841125711	5.06916939144199	4.66456248221438	5.00283751359991	4.91618520971403	5.09700814334501	5.20297008730431	5.31521116424583	4.94124719225516	4.83551990138694	4.42203784683053	5.14199674436705	4.73790304130546	5.03138196209937	5.10008199084534	5.18458975026329	5.13702801180121	4.71255176162017	4.90407941215508	5.07017033077338	4.82210297457354
KYAT1 (kynurenine aminotransferase 1)	7.57456864720988e-05	0.339988759505453	0.339988759505453	1	FALSE	5.37406223949766	5.78231419952027	5.51302640604828	5.53389657477419	5.82373407744088	5.58765902110913	5.42846737624815	5.30928534610913	5.38001942242102	5.35953171229556	5.28589043302912	5.54105323702099	5.70471153315849	5.58303461416602	5.22628501807156	5.1119786048319	5.31679741513778	5.28444010142686	5.48989611635462	5.31321682342629	5.43346359451512	5.48738987489606	5.22327193954	5.25577262910388
KYAT3 (kynurenine aminotransferase 3)	0.257583367395781	0.000245466156960163	0.000245466156960163	1	FALSE	8.12082365073159	8.01128876436571	7.94606994134822	7.9707041325975	8.24780411977515	8.37835121855405	8.29236765104867	8.21818056552509	8.04952730988705	8.07959144864819	7.95541743038314	7.68022588560826	8.22289631050356	8.23028948945757	8.34167003422281	8.19609552684487	8.10255840729081	8.05309504086632	8.03577784763488	8.02530569801455	8.28932268234531	8.38256783061744	8.19638573677458	8.12545480045649
KYNU (kynureninase)	-0.276037351626335	0.204318584579422	0.204318584579422	1	FALSE	NA	NA	NA	3.93869040498244	NA	3.96886489819353	3.67917604587835	3.96990565423485	NA	NA	NA	NA	3.74666748389007	4.35830482460349	4.17554855266262	2.57592945913905	NA	NA	NA	4.16490692667569	3.10211890940956	NA	4.14034512785631	4.04075218615949
L3HYPDH (trans-L-3-hydroxyproline dehydratase)	0.410957913966359	0.0121391810668123	0.0121391810668123	1	FALSE	4.95422423324648	4.619518655675	5.08627000324056	5.29666663804402	5.47490323724627	5.02577741921079	5.39427060830821	5.35781236998344	5.02715847585612	3.73199778664374	4.9774447935122	5.24933155938769	5.40421171052035	5.03288987678636	5.66351540977422	5.50778195710962	5.33255399022472	4.56444524073986	4.87366557535223	5.30556566350163	5.32220939299466	4.84560546193127	5.73432485024332	5.18703528891204
LACTB2 (lactamase beta 2)	-0.161446040698318	0.0520413682087806	0.0520413682087806	1	FALSE	5.88771777970155	5.7609687181522	6.09839429084149	5.90317809674638	5.54218374596298	5.50018380479678	6.12206594708868	5.99155585813153	5.94921974676075	5.92093874754339	6.18026126360961	6.05508066103272	5.64996315839605	5.62349525683136	5.9224238465729	6.06220807756025	5.96261611269758	5.72872052011651	6.28400323635999	6.06820215958547	5.75242748110995	5.61202806232754	6.09113914721355	5.99227445877625
LAD1 (ladinin 1)	-0.752044228493229	0.0100204359667836	0.0100204359667836	1	FALSE	NA	NA	1.01703820933069	2.37206058233216	0.830758313485862	0.802474489199415	1.57910772185936	0.540017346974137	NA	NA	2.73951978743118	1.89839412019117	1.57867308788111	2.01761196243758	1.58637564953135	1.7074761996176	2.55337033427315	3.20922719570606	1.88002328106336	1.95885380853822	1.73451237068777	NA	2.10583226103982	1.4838441473012
LAGE3 (L antigen family member 3)	-0.661123859922616	0.00472375543412662	0.00472375543412662	1	FALSE	NA	NA	NA	NA	2.19708534535426	2.51311675864892	2.6808374239004	2.77182220838098	3.22191883049021	NA	3.30635557726914	3.37346725415401	1.715142183077	2.31247930715246	3.3690755699189	2.30427738806568	3.08179636312255	NA	2.91498732042664	2.53967994872942	2.12836269622543	2.15718279735731	NA	2.38163223545517
LAMA5 (laminin subunit alpha 5)	-0.870381616200735	0.000151340613321909	0.000151340613321909	1	FALSE	4.14964958189498	3.7201908938326	4.20823630957437	4.11758700270547	3.0133300439241	3.0208524095791	2.60474268502792	3.76557717794607	4.32604112067459	4.46168570723632	4.36945950397713	4.10554399219893	3.70884937710518	2.60582142775165	3.77745127823436	3.8133194549222	4.26294423457586	3.85328709597633	4.48121497135889	4.11325875618903	3.84840761542678	2.31960637409743	3.62925169298833	3.61731023878253
LAMB1 (laminin subunit beta 1)	-0.44455065647778	0.00809415809684817	0.00809415809684817	1	FALSE	4.52277139351292	4.70103886703577	4.97507068041046	4.28337362181543	3.69837407638624	NA	4.13050260911038	3.91000345621636	4.32185595833189	4.55897166398474	4.18541464148022	3.58777301668754	4.60571358976929	3.61612240464668	3.95918591232928	3.94076813966523	4.80255513803915	4.29064556869481	4.38262575564659	4.17381502887568	3.96401041090446	3.43102115416736	4.28705112745626	NA
LAMC1 (laminin subunit gamma 1)	-0.0146081706031709	0.321102675035422	0.321102675035422	1	FALSE	3.94977769622238	3.69459051065976	4.14086043889786	3.61044022135846	4.35538986145014	3.77147362287765	4.8107875408714	3.56902923896656	4.00932925492195	4.30287467036559	4.22231770840871	4.62374983122673	3.92027424202646	4.54194223216723	3.76867131759657	3.77750388123082	4.33514735401272	4.21563200721065	4.43519518710159	4.18642924516494	4.39031687323529	4.38267416881207	3.99942280653725	4.26356029254184
LAMTOR1 (late endosomal/lysosomal adaptor, MAPK and MTOR activator 1)	-0.0241659790759281	0.323863396357377	0.323863396357377	1	FALSE	NA	2.3166265605084	NA	2.9885138252106	NA	NA	3.18220919979881	1.92533486649063	2.7544385938725	NA	NA	3.15756926002408	2.3702284609036	3.01147417000189	3.5877130201375	2.97504682779716	NA	NA	2.75454976512832	3.53363809731641	NA	2.47981517925128	3.61529857909211	NA
LAMTOR5 (late endosomal/lysosomal adaptor, MAPK and MTOR activator 5)	0.217946371473858	0.147976981269314	0.147976981269314	1	FALSE	3.8974824681961	4.29990400808649	4.01263124256313	NA	4.11257503816071	NA	4.4764270546225	4.30336431533539	NA	NA	4.00629802390037	3.51134152592103	NA	4.47335832468022	4.16020221070298	3.29937801738664	NA	NA	NA	NA	NA	NA	4.31903981556254	NA
LANCL1 (LanC like glutathione S-transferase 1)	0.133372090783591	0.136882299021734	0.136882299021734	1	FALSE	5.464798939984	5.15136365751957	5.33268645415007	5.25083275572512	5.26322600104607	5.15609723764289	5.58298946895292	5.46113234017297	5.36164906550034	4.94193731187649	5.20921159647331	5.33647263989933	5.51328228509762	5.1550408237265	5.17087045832543	4.88427066462161	NA	4.38846509728315	4.73754075414886	4.93528057847247	5.15466421337316	4.86536953596362	5.52463103595556	5.0800606801968
LANCL2 (LanC like glutathione S-transferase 2)	-0.28950119320675	0.0086066793131462	0.0086066793131462	0.630177660723886	FALSE	5.57678815941885	5.32562386985952	5.17171523657697	5.09273600237611	4.75706059389862	4.66680771009479	5.22366194948353	5.15416191325558	5.24754021173979	5.362806501699	5.13439346131199	5.1850657066013	5.17067821219797	4.74842902963032	5.25266164832715	4.77012602333929	5.71773673399748	5.05486149765023	5.56873442653111	4.91720736114681	5.22804519863962	4.83827108987355	5.1477096526848	4.92358182900295
LAP3 (leucine aminopeptidase 3)	-0.233328496546265	0.00425620688514631	0.00425620688514631	1	FALSE	7.92029925584205	8.36422222109353	8.20108980768322	7.84777146784195	8.003568507443	7.87495061899765	7.83806934608593	7.90781602804859	7.8870377914192	8.23845728686296	8.17346727448897	7.9297377476571	7.87965063506855	7.8655848187084	7.82120635713255	7.91197314354359	7.80446018920846	8.28218493849725	8.27040279448847	8.05090976483606	7.64575208747378	7.7969026956729	7.76167089803785	7.86295344515126
LARS1 (leucyl-tRNA synthetase 1)	-0.288327680102434	0.00133117894976949	0.00133117894976949	1	FALSE	3.95677224500333	3.82674168109163	4.19270706741314	4.08484664661307	3.72419185404009	3.76063612735917	3.93534659081548	3.68265194680253	4.34145210748113	4.04822746527446	4.07749083401943	4.03074216547203	3.97821393787818	3.56811725289329	3.84747583925848	3.82147552843701	4.30600698905332	4.41594115482162	4.18984827422002	4.17746339126525	3.91111630637822	3.85515253192325	4.1759955757131	3.92793436900039
LCP1 (lymphocyte cytosolic protein 1)	-0.176038094957975	0.0451633776011071	0.0451633776011071	0.934656009182195	FALSE	5.43834608657633	5.55011262964724	5.87094661252511	5.51080372035832	5.50909723364734	5.4604640875996	5.40294723935938	5.37149962029491	5.72172809399733	5.65218243569343	5.68147737679168	5.31388070110073	5.73143851517223	5.28779362984617	5.34492789185382	5.04363759909544	5.7428038933891	5.83985128054926	5.90877448658771	5.4102800411728	5.85739135960816	5.56987383173216	5.66933013056449	5.28032908011964
LDHA (lactate dehydrogenase A)	-0.192017292922273	0.0605903322184985	0.0605903322184985	1	FALSE	5.83445588027425	6.50237516008758	6.31244009789902	6.15839156349924	5.89153827232359	5.9098810862562	6.11403380055027	5.70944228720827	5.75158154858914	6.57510656252665	6.34748141039571	6.2986399885294	5.97343907853414	6.22551209425261	6.36761394080761	5.73216878269512	5.72713083934337	6.44598321703863	6.21576206551562	6.17992500932066	6.02884316751028	6.13279479324476	6.29874444951115	5.66105407505799
LDHB (lactate dehydrogenase B)	0.00431617667027551	0.328624397126708	0.328624397126708	1	FALSE	9.63761567979452	9.69779640318161	9.61205202887734	9.56130131223101	9.8381560363264	9.82355672065994	9.83561937630786	9.44689926052873	9.97475873047608	9.97224748634183	9.82035450091085	9.7182485900475	9.81793337803151	9.83589565955017	9.89945813462697	9.49579108330765	9.85656247699442	9.77168423669032	9.81223668106291	9.74712553157204	9.94474719474148	9.85808359694533	9.94912634501492	9.48851099218279
LDHD (lactate dehydrogenase D)	-0.0728074366530393	0.238477984038938	0.238477984038938	1	FALSE	4.05091955703524	4.68485800165844	4.46551089977406	4.58419285810974	4.13394157540564	3.94481160429904	3.89167192798842	4.65166022222154	4.47276068795217	4.14759976732666	4.5126883233958	3.80716942076987	4.31621092282577	4.00087436885225	4.47386482283411	4.34306665209895	NA	4.23523688908982	4.49767622852715	4.85883143701155	5.03568108858399	4.4412776311981	3.93953690247511	4.66365202754478
LGALS1 (galectin 1)	-0.770259600742139	0.0158441343008381	0.0158441343008381	1	FALSE	NA	NA	NA	NA	4.34440954341899	2.01621816601202	3.92991405700769	4.03990166196854	NA	NA	4.4906214709932	3.94120023334749	4.00394398180895	4.29320124750442	4.27031962428917	3.45589925260905	4.99604068592438	4.72820896472132	4.68503187270908	3.96446332559755	3.77972198120707	3.40067454196401	2.93970426205392	3.89410957783655
LGALS3BP (galectin 3 binding protein)	1.19070284735303	0.0847114288717142	0.0847114288717142	0.77303272806283	FALSE	NA	NA	NA	NA	NA	4.59074571893193	NA	3.00967502024178	NA	3.05853643353139	NA	NA	NA	4.67946320931829	NA	NA	NA	NA	NA	NA	NA	4.71707317504568	NA	NA
[truncated: 796 more rows]
