# Supplementary material for: Proteomic Changes in the Cytoplasmatic Fraction of Weaned Piglets’ Liver and Kidney Under Antioxidant and Mycotoxin Diets
Source: Antioxidants (Basel). 2025 Oct 9;14(10):1216. doi: 10.3390/antiox14101216 (PMC12561714; doi:10.3390/antiox14101216)
Supplement: Supplementary file 1 [file antioxidants-14-01216-s001.zip › Table_S8.csv]

	log-ratios AM vs M	FDR PolySTest AM vs M	FDR limma AM vs M	FDR Miss test AM vs M	Selected	M1_run1	M2_run1	M3_run1	M4_run1	AM1_run1	AM2_run1	AM3_run1	AM4_run1	M1_run2	M2_run2	M3_run2	M4_run2	AM1_run2	AM2_run2	AM3_run2	AM4_run2	M1_run3	M2_run3	M3_run3	M4_run3	AM1_run3	AM2_run3	AM3_run3	AM4_run3
A1BG (alpha-1-B glycoprotein)	-0.685245815304077	0.00852480666365742	0.00852480666365742	1	TRUE	5.31216051955733	4.8138068389009	5.20040626417516	5.28094147121313	4.31838192385377	4.53648813050128	4.39750179863848	4.99349774985292	5.187914194059	4.77846617751312	5.22662412574167	5.51475349843975	3.0277326416475	4.26422864324382	4.93986126153689	4.87116845904659	5.18193341196351	4.74801032034499	4.98061487449515	5.28070767983615	4.05401491057585	4.29540712495317	4.57783967324918	5.00726727549147
A1CF (APOBEC1 complementation factor)	0.114756945908914	0.448082441693007	0.448082441693007	0.687532638755512	FALSE	4.36857979482295	4.95929257749353	5.04148831767009	4.78076677518673	5.37870235157665	5.10191895971107	5.28904504489524	4.50397834559783	4.91909214262461	5.04687516895572	4.98302094572398	4.95010442835054	5.26715747173061	5.11112732188482	5.19687846805312	4.16906714439078	4.63344864814357	5.02442163597224	4.80488993087831	4.51043663204432	5.4657263779641	4.66056928986996	5.27348605081979	3.98184352227957
A2M (alpha-2-macroglobulin)	-0.217946109658996	0.0981183446950609	0.0981183446950609	1	FALSE	5.56271866397075	5.35286090530613	5.67345748970762	5.92003361079067	5.266096880068	5.39842220229217	5.5603450636285	5.63223040243234	5.65817720048212	5.3360226793146	5.77656462918302	5.97268576213251	5.13364160933269	5.28108618022458	5.48257726838508	5.72856544003416	5.56881345433105	5.34784987867928	5.79345374891472	5.89802691566752	5.15336759814797	5.38805173735266	5.56357305915018	5.6573541815237
AAMDC (adipogenesis associated Mth938 domain containing)	-0.24289798772975	0.208290115317989	0.208290115317989	0.545400903800768	FALSE	4.44306951887666	4.56603576645592	4.50507791475161	4.03396913993936	3.96381626107249	3.56794695162351	4.57371988840372	4.02762295736631	3.82761581382173	4.41033431991491	4.52985217335613	3.71562984053666	4.09275714091985	3.68098815892477	4.39214566314514	3.55238936813623	3.60730663855981	3.97059600722115	4.73771379817003	3.70162667872334	4.11358382548578	3.70221425101044	3.53125668149523	3.93561060998684
AAMP (angio associated migratory cell protein)	0.111537247322619	0.520271922074176	0.520271922074176	1	FALSE	NA	3.05428934603405	2.53814080907496	NA	NA	3.61802717013819	2.82736176006918	NA	2.56473666361615	2.58161396971099	2.62596244290981	NA	1.79512274369002	2.85627262908791	NA	NA	2.55814025977067	2.24202317767196	3.1478537119195	NA	NA	NA	2.26058876937475	3.29642069710671
AARS1 (alanyl-tRNA synthetase 1)	0.0921866830445907	0.266553923100623	0.266553923100623	1	FALSE	5.29962931541916	5.18130931692341	5.06655852831428	5.26492670152738	5.24902051028597	5.44235634874923	5.06073483529895	5.3343716221289	5.18906546209226	4.96265543973564	5.38042469962437	5.18227913185019	4.91574555743727	5.36670688163668	5.28596808823425	5.31567852894707	5.18547411059857	4.90215077831766	5.1579289491876	5.15243087926363	5.1566959334401	5.25881286084001	5.33311598321116	5.31186635917966
AARSD1 (alanyl-tRNA synthetase domain containing 1)	0.0391433306035021	0.550229488237931	0.555956778405037	0.550229488237931	FALSE	3.92306358626963	4.37460134176574	3.71375079455187	4.62141894537672	4.1275177274407	4.37935063933255	4.62704645939241	4.08065766334523	3.76817373615061	4.49588699761416	4.48091134604775	4.19288851219136	4.10764602720411	4.4519232152106	NA	4.36291868856434	3.94016675048282	4.56485370393416	NA	4.36788123094915	NA	NA	4.45792912213696	3.75660702444152
AASS (aminoadipate-semialdehyde synthase)	0.208863004831178	0.113494580093046	0.113494580093046	0.147905669286645	FALSE	7.22273695244737	7.15930625464117	7.02194604052367	6.76934859947786	6.99034226548	7.23025105627921	7.08100934134388	7.55428953814886	7.08714456459187	7.15753894504218	7.00483843114335	6.64258317126494	6.95901662316149	7.35443452878624	7.16738803709931	7.55789252132407	7.16477622364353	7.18153990577361	7.05202456048283	6.58468445457255	7.06341665413717	7.26016683137126	6.93802696818831	7.39858979625925
ABAT (4-aminobutyrate aminotransferase)	0.099755707586674	0.289303642813969	0.289303642813969	1	FALSE	5.39120749474407	5.25225290459898	5.67644795955089	5.35388430856385	5.18562871883484	5.63345155442107	5.36131920155722	5.72231573591	5.28157214784906	5.31420346018914	5.60403276428118	5.35926111329726	5.26692518264731	5.75958197323355	5.48000655138599	5.70741159276491	5.46450817647062	5.3913003078197	5.62567670165236	5.37608544050825	5.38544484282164	5.71655472864748	5.42538880649633	5.64347238184513
ABCE1 (ATP binding cassette subfamily E member 1)	0.191646565218256	0.185758567084855	0.185758567084855	1	FALSE	4.44879525532905	4.61254712559272	4.31851208008406	4.89027643878263	4.6422799059824	4.66513122474765	4.96700255890601	4.21709885097031	4.10579539265627	4.55378440169156	4.45940538757991	4.99523123356564	5.19435501035626	4.83276345641731	4.64476768503839	4.38987651743406	4.26298180661825	4.50460132582328	4.18728476235908	4.39969747890776	4.76366652013807	4.80768979453876	4.57159187168184	4.34244807539822
ABHD14B (abhydrolase domain containing 14B)	0.159921241053314	0.270767161236528	0.371999174285086	0.270767161236528	FALSE	7.94271388843662	7.79130617394909	7.65179796720502	6.65669657207207	7.87431746302359	7.4148966042115	7.71848492813757	7.90006978558025	8.02634637991433	8.06362158011231	7.49047386199587	6.88037942204959	7.9158734049309	7.25313836969129	7.95965425281808	7.92960165523642	7.90832055928421	8.13320387569718	7.66028119327451	7.06118215144418	8.01894011801742	7.41688195498441	8.03795321239099	7.74556676905232
ACAA1 (acetyl-CoA acyltransferase 1)	-0.274158805220131	0.0256484728026435	0.0583077355387908	0.0256484728026435	FALSE	7.53539980856265	7.2950985050773	7.44923945593908	7.19880843205028	7.43855069031235	7.14292392761435	6.9974956534221	7.00025921097737	7.58418082918552	7.48866763812202	7.59104355043365	7.03286123227691	7.40629855961728	7.25728411579099	6.89727673455684	6.65996735924219	7.62897768071102	7.15766020114795	7.37313486020005	7.05572710754155	7.38713848106012	7.14463785123843	7.00036062868351	6.76870042609086
ACAA2 (acetyl-CoA acyltransferase 2)	-0.49702565669237	0.0764822394848733	0.0764822394848733	1	FALSE	6.34934227525776	6.61493064788691	6.59068734273783	5.77653831079565	6.09014206740453	5.41004594070178	5.55317308827192	6.70539739034849	6.48993785018105	6.6456152049434	6.71143984090299	5.92113161118517	6.18411165271712	5.38010949386109	5.6259338129015	6.84685682730878	6.32124986882253	6.95993240292082	6.69098970164234	6.00695548086498	5.94030302468556	5.37375259938444	5.30366386688233	6.70095289336546
ACACA (acetyl-CoA carboxylase alpha)	-0.00230748914213696	0.615426337489032	0.615426337489032	1	FALSE	4.33280100773766	4.12478304164196	4.51423590344405	4.65253812125236	4.85759290771627	4.2502036564993	4.74483383749955	3.6894557235952	4.35328094137182	4.18904964332786	4.21830070598129	4.64974765215402	4.77450244510966	4.55463796386436	4.94101238243044	3.6733189703131	4.67978408906556	4.35150112663621	4.39490508183827	4.58288713457282	4.7249339811351	4.43947021707529	4.53020811142463	3.83595438265536
ACAD10 (acyl-CoA dehydrogenase family member 10)	-0.0557489271291441	0.496305973830012	0.496305973830012	1	FALSE	4.44330826916554	4.8875593881263	5.0325593286324	4.1819532831665	4.50623378305538	4.85485841211534	4.65746280119441	4.49399310899588	4.64812025938148	4.64593217628179	4.86033216358975	5.02829508482884	4.43496176018725	5.0013293718276	5.0195462515246	4.46917617281364	4.56289568738481	4.78455109484308	5.00816415042922	4.67403121412864	4.35228536323794	4.64711300175424	4.69072437584749	4.96103057185484
ACAD8 (acyl-CoA dehydrogenase family member 8)	0.0759767531472312	0.500668359288969	0.500668359288969	0.689082995309918	FALSE	5.01642054610795	4.28435125823112	5.40463749579285	4.70262430118672	4.93479954021123	5.28143119699561	4.96773118579332	4.92443723535239	4.94854945523912	4.16085566549316	5.03104665580301	4.70780636724346	4.55533763092617	5.21788598529557	4.87058172405459	4.60458139703093	5.09849956677246	4.46243846950639	5.24581127487963	4.99926493998705	4.93374729953506	5.56223631756247	4.83866945099319	4.28258807025917
ACAD9 (acyl-CoA dehydrogenase family member 9)	0.423226053974416	0.0840088008250071	0.0840088008250071	1	FALSE	3.3614034293087	3.02614848673828	NA	3.72070529970778	3.64136105632736	3.63332657920161	3.68314621665139	3.31796679165316	2.35484987658088	2.58029746602913	3.33918015192524	NA	2.99146107587307	3.58916423669977	3.74432258224568	2.65938801349329	3.07396243968944	2.85340887179071	2.97219083967587	NA	3.07521427899008	3.80750948824609	3.73022692194637	3.58182122162651
ACADL (acyl-CoA dehydrogenase long chain)	0.0584199126623583	0.470258909724681	0.470258909724681	0.672836008180291	FALSE	5.55164520841426	5.34381640958117	5.45297424395827	5.52738004118399	5.53523182290555	5.62626097914385	5.68454105373744	5.22760631739351	5.39545701829884	4.99165788948821	5.55911548870336	5.34319460037843	5.52260506925519	5.86581738695282	5.13790922468117	5.50834941622587	5.41297116292663	5.19801081699177	5.58099565193944	5.73963211422061	5.57844062569522	5.13477950623413	5.66795455364131	5.30839364216723
ACADM (acyl-CoA dehydrogenase medium chain)	-0.202524714916953	0.0157722428143657	0.149508424382896	0.0157722428143657	FALSE	8.92226327256201	8.48633225276866	8.84153289899455	9.1162035840799	8.72662348777128	9.02075775509121	8.5862956261019	8.43899556170289	8.97669585729533	8.71505251414556	8.91577184476308	9.13213210080459	8.66387471524061	9.10141896419149	8.57789706142886	8.39628367088468	8.99208010921456	8.65350792272723	8.94655834859563	9.10942847146284	8.67626388164862	9.26268214236216	8.62107015999383	8.30509957199296
ACADS (acyl-CoA dehydrogenase short chain)	0.138849109842026	0.0895526126978866	0.0895526126978866	1	FALSE	8.57562622189544	8.22714900741228	8.46268221483157	8.42505641110459	8.63687833856624	8.60826221565552	8.78665843303235	8.52239321342563	8.56901632318875	8.33950264559862	8.48661784693986	8.51842104700317	8.45519157593272	8.62087594671186	8.56662110760958	8.73990546920401	8.61873420319056	8.51709849543701	8.48491148691083	8.5976242819591	8.54561707085658	8.74661508793647	8.73081315043354	8.52879789421158
ACADSB (acyl-CoA dehydrogenase short/branched chain)	-0.209180386751458	0.00895073112594479	0.00895073112594479	1	FALSE	7.35689208463666	7.29349004164571	7.32638454265149	7.25228697099979	6.91235046982258	7.05714697107647	7.24622754904219	7.03922614641092	7.37822548348323	7.35957387899711	7.51504535275619	7.23664568135327	7.03197958466778	7.1464719412908	7.19592826070637	7.07504052491759	7.2173470579038	7.39975215725554	7.3128557343664	7.2020454409859	7.05828402159747	7.21950736876295	7.24306922953497	7.1151477181875
ACADVL (acyl-CoA dehydrogenase very long chain)	-0.0388969780470317	0.287780731697574	0.583560352144329	0.287780731697574	FALSE	4.8660771263093	NA	4.50187220714302	3.38980081774267	4.36394899732744	4.51233435760161	4.64175987428173	4.32873595450547	4.28526164172747	4.32547996228287	4.35748162753371	NA	4.36567854125226	4.32517770963941	4.72970502574839	2.50045025766756	4.45005649389084	4.2285493622835	4.54488717797432	4.84745579444975	4.88460280485127	4.92458925450813	4.25096915069316	4.26159098896412
ACAT1 (acetyl-CoA acetyltransferase 1)	-0.0460055369430702	0.453399980254443	0.453399980254443	1	FALSE	5.89157715524867	5.6551170853227	6.15229092747494	5.96104446737123	5.90983309520308	5.80256289249769	5.72246875684548	5.88074918657048	5.79205363239693	5.93580387910494	6.0578704554904	5.75482872450151	5.99616048246459	5.99026510545433	5.78669044762984	5.87974251925438	5.72258351189687	6.03615382688582	6.1935017055295	5.82128162810053	5.8296973687964	5.93806932433428	5.84209384149458	5.84370753546205
ACAT2 (acetyl-CoA acetyltransferase 2)	-0.193798242708855	0.0124389891826924	0.095376796851268	0.0124389891826924	FALSE	7.43087066354815	6.88431707116086	7.00616335410788	6.97999101525339	7.00274751952335	6.7983097824546	7.00108161572545	6.66123654022343	7.33173208407948	6.74795126182121	7.02304461115742	7.11145913159314	7.01143972974357	6.82281935777716	6.92729204455836	6.59220435663176	7.35374672071372	6.92490749274467	7.06481819781298	7.07452684371669	7.06130098024272	6.89948985623685	7.07868454619464	6.75134320589144
ACBD5 (acyl-CoA binding domain containing 5)	0.538929911137095	0.0286983398849521	0.0286983398849521	1	FALSE	2.79201822150244	3.37182368087361	3.61816816388762	4.22079426697096	3.80392961077011	3.73931887347843	3.82104687176759	3.97830547537597	3.03278322819115	2.79323419222472	3.04117287872882	3.39289438541028	3.89534140293681	2.96912838175806	3.30760192962912	4.12438604017777	2.71891174567438	3.10415715054343	2.61320866052184	3.49292990666769	3.72881301608851	3.36942460510267	3.87714545633021	4.04481375142682
ACLY (ATP citrate lyase)	-0.442831008212932	0.00852480666365742	0.00852480666365742	0.68415755555775	FALSE	6.04080477943992	5.54618451013294	5.17714442793903	5.88393111873603	5.19740150353314	5.24269776790801	5.10916411883824	5.46367149614173	6.04777175215954	5.39058171003829	5.34857237015964	6.13657695047372	5.02400046356387	5.36886261698361	5.13596574242734	5.23019148282929	5.96542183414212	5.28164261811205	5.45013569720903	5.92657353489903	5.39339903850421	5.20742827276202	5.16431565243838	5.34427104895633
ACMSD (aminocarboxymuconate semialdehyde decarboxylase)	-0.198467080624286	0.35628081947394	0.35628081947394	0.567165679574979	FALSE	3.96354810643899	4.22948794573964	3.22115942083057	3.72880213451724	4.1072275393434	4.02028883494585	3.50970850820826	2.95950310210825	4.01211273128357	4.4235781709818	3.12066380484715	4.22004355458399	3.3912178076029	4.56595658634934	3.41656954900242	3.61889641216309	4.18694420055379	4.37535922227204	3.38198931729228	4.10431988419347	4.00461824130673	4.30965642368606	3.24251257284872	3.44024794847808
ACO1 (aconitase 1)	-0.170309124966673	0.268408174095828	0.268408174095828	1	FALSE	8.11205890829758	8.03125733431934	7.77369968790629	7.8547063436161	7.80471185526788	7.45546696177414	7.33236780414763	8.40748022209666	8.19663163170163	7.90538098750802	7.79817367272848	7.72149570441308	7.67031633490875	7.63009235264422	7.42675954779425	8.32478360662896	8.07440374709845	8.12147135319828	7.8330102337424	7.79915208079804	7.69641815462086	7.53655029553591	7.49946324318364	8.3933218071247
ACO2 (aconitase 2)	-0.0362639372683169	0.528875158064471	0.528875158064471	0.976339348188117	FALSE	6.4210397942535	5.67581593117227	6.34393896320487	5.90481161752591	6.11363591311552	5.97305098597503	5.9417683335107	6.37046422946709	6.39193952458875	6.00832776996023	6.27458595159931	6.06263551141872	6.02861998154942	5.88844372162131	6.00459577106638	6.29389278534373	6.27761287075669	5.90547846808178	6.30428469031801	6.01870538141632	6.17770057451889	5.96158860318095	6.00758572993151	6.39266259779604
ACOT13 (acyl-CoA thioesterase 13)	0.126326691484706	0.454730837356874	0.454730837356874	1	FALSE	4.72688025039624	4.99411353350268	4.57716292465626	4.79874524730574	5.15271074211861	5.72912582616788	5.20817386875891	4.12279694094791	4.53076369882795	4.10997060849324	4.96251663363939	5.20268805463228	4.74414494590867	4.78581207535837	4.68693187053179	4.59506796956336	NA	3.86388890647435	5.07311327660985	5.33767541673564	4.96565963042541	5.21375164631101	4.75964055756329	4.47303355282339
ACOT6 (acyl-CoA thioesterase 6)	1.97107342933173	0.0212524151167242	0.0212524151167242	0.474867956778476	FALSE	NA	6.35696777078523	3.89025211515707	NA	4.40002551791402	6.75147711113016	6.40618799491278	6.9672031985911	3.10871847576008	6.07273180458558	3.91045445585037	3.63019576219481	3.66337877906524	6.93560118156266	7.26623371396216	7.05235067924417	3.30200605527676	6.91836238016447	3.33534032848771	4.05152001823747	NA	7.43163967295106	6.7610857718691	7.08082818459605
ACOX1 (acyl-CoA oxidase 1)	-0.248459272873381	0.106076084992682	0.106076084992682	1	FALSE	5.27326597000126	5.35494928845222	5.20579520393611	4.73453079623708	5.08624452263251	4.89727431398647	4.62742590628997	4.63434931387689	5.08886666408426	5.20874354104307	4.8725529962451	4.39609782240869	4.98910720958304	5.03853714570451	4.65489375747332	4.43383410988317	5.02930710703088	5.14982433210261	5.28890851253244	4.82669084312597	5.06762581102946	4.94890449163056	4.49112194560179	4.57870327502744
ACOX2 (acyl-CoA oxidase 2)	-0.187656899418505	0.106021446788092	0.106021446788092	1	FALSE	6.24035440363937	5.72466664109972	5.90982829600997	5.65979329457525	5.90907462461092	5.73353602197011	5.6024717270447	5.19243091200174	5.99913186762033	5.73276575285069	5.9670971167168	5.94797934563688	5.79904325760039	5.84992672269776	5.75187607505359	5.53216420263525	6.05346979295099	5.80213116420774	5.84387835065156	5.82342329068526	5.91728614182494	5.90606561911522	5.68677503332619	5.57198618574168
ACP1 (acid phosphatase 1)	-0.223598296991633	0.150468239754458	0.150468239754458	1	FALSE	4.19494591878953	3.89976535174205	4.19311725786883	4.26842690759266	4.11889125217843	3.78578069502708	3.69321930228817	3.72982464363689	3.81555493588974	3.64287482344454	4.19142052181548	4.09637150181205	3.98013500671694	3.84419480770288	3.83896184864307	4.25162063761648	4.1603716533301	4.29226640896843	4.56138724041364	4.35157179605781	4.47291012034558	3.28252431806778	3.84386327953657	4.14296884206541
ACSF3 (acyl-CoA synthetase family member 3)	0.0441369833951065	0.591166158441761	0.591166158441761	1	FALSE	NA	NA	NA	NA	NA	1.98715712075605	2.56909487972078	2.58245002486156	2.84198720374725	2.12668217412855	NA	2.44952439888893	3.34502727986284	NA	1.35020867921821	2.37371502055664	1.73712860949563	2.46370353424417	NA	NA	NA	NA	NA	NA
ACSL1 (acyl-CoA synthetase long chain family member 1)	0.103333328853133	0.0865810678930526	0.349944064205679	0.0865810678930526	FALSE	6.80797308747771	6.40597024271912	6.60658731947464	6.82916457366063	6.84742071536432	6.54706109311373	7.09103333278795	6.45299729870182	6.71590709475022	6.46293573171038	6.46777344719337	6.88101604379706	7.08623178215971	6.6172749706701	7.0980952653014	6.47821144026766	6.64122520185173	6.56214318781591	6.72000478695481	6.85867730053539	6.70694490179401	6.58391917526705	7.12910782191009	6.56108016684072
ACSM2B (acyl-CoA synthetase medium chain family member 2B)	-0.0210617595273945	0.518399288986127	0.58225026500375	0.518399288986127	FALSE	6.29540712495317	5.70949467219861	6.20797091744265	6.24300446875059	6.02966048464939	6.56571901995217	6.21385660704749	5.61767462546868	6.19958008791802	5.85426749873935	6.11505822013724	6.33852781729682	5.98628122340004	6.50095338790765	6.29982893061812	5.83429911726377	6.37889478823712	5.85467393350317	6.22449953520168	6.36914189310203	6.06263119453806	6.4356719275869	6.36650581829465	5.62469750642481
ACSM4 (acyl-CoA synthetase medium-chain family member 4)	0.047045602071071	0.253260447182591	0.408562876931604	0.253260447182591	FALSE	8.62994305113285	8.70066165415274	8.5420800238373	8.52244814199843	8.56346705010329	8.74197251524153	8.64690066844901	8.65306360090139	8.58553345451436	8.66027406144097	8.57320029935005	8.42037291913445	8.51373943745	8.72906326957774	8.5198406529191	8.77456635649277	8.54874485993723	8.68553023367098	8.72407040351944	8.56956704046502	8.49625860533417	8.64985612765297	8.59483589551397	8.84340918837073
ACSM5 (acyl-CoA synthetase medium chain family member 5)	-0.0200394313696049	0.582593594151229	0.582593594151229	1	FALSE	6.48320471891316	6.45250977708362	6.62653258760037	6.29893319315721	6.08647595496911	6.58999113684511	6.6818006194096	7.07624909445477	6.69465736554709	6.63082334284365	6.62617335260365	6.00046203926076	6.24002805191618	6.46498839478498	6.54648396632709	6.6228805817669	6.73560340783854	6.6854636553203	6.91786134911255	6.00898878322726	6.14525558861543	6.48386252305015	6.4835594544824	6.49916502945116
ACSS2 (acyl-CoA synthetase short chain family member 2)	-0.483647522355649	0.00451015362005658	0.00451015362005658	1	FALSE	7.44607422706289	6.88484209379946	7.12224821251327	7.69511690905076	6.76059355020191	6.97969384457906	6.92197181481167	6.49018501809594	7.41314553977965	6.83909038402976	7.19359435195343	7.57096377985624	6.801766550484	7.08579641506609	6.64176131907389	6.61716181298869	7.50796902136763	6.87022907521156	7.22515922577737	7.64099682188447	6.88908409859815	7.094858878949	6.6939468739064	6.6288391972639
ACSS3 (acyl-CoA synthetase short chain family member 3)	0.0479339314304389	0.418079266162365	0.418079266162365	1	FALSE	5.07444977575902	5.11846355505881	5.04858931668854	5.07996684609556	5.26958677171562	5.05340679795785	5.07425280560557	5.05781848068324	5.00737941535483	5.14055781821201	5.05442307097899	5.17006926373341	5.1527391309695	5.18331579470896	5.1332758128789	5.1031535003676	5.03758429059142	5.34089335304414	4.87528368272866	4.99047388188249	5.04358073472365	5.37541483084987	4.98738453958896	5.07941224724342
ACTBL2 (actin beta like 2)	0.243309993455887	0.237617252464697	0.237617252464697	0.348213398450725	FALSE	6.91882746753263	6.4820899591743	7.48420259334689	7.20434616409138	7.90356857522489	7.4361535088728	7.16592198552356	6.85723458049979	7.10404305827618	6.54358403855542	7.56173853796756	7.36874216247125	7.38903327387372	7.50317379460707	7.24939793313549	6.738065229952	7.07373456002101	6.34178832352693	7.65318186120251	7.30174310105524	7.7524074093431	7.29149305325927	7.71258890259386	6.95870350180639
ACTN1 (actinin alpha 1)	0.112862124490777	0.000716638084091437	0.33377713909604	0.000716638084091437	FALSE	7.35616142114124	7.16336790160526	7.3717592230096	6.91549699904567	7.40848260101768	7.61615917160602	7.56640420132916	7.05864119532757	7.37569110419135	7.17932194291544	7.36875089139709	7.11816243006313	7.51862168549968	7.66624531014182	7.45034523501877	6.80935012865107	7.44557773898555	7.16701664439148	7.39447126929533	7.02803865208383	7.37610802038257	7.55665932090397	7.26308136779864	6.94806347433734
ACTN4 (actinin alpha 4)	0.10267526572189	0.097091045868079	0.448082441693007	0.097091045868079	FALSE	5.70420522777535	5.61799485712983	6.10787823559518	5.01699098035545	6.12109416664387	5.95805616890273	5.82563300708195	5.09488631858963	5.83466065790173	5.61587236447075	5.90893776941693	5.46664017014115	6.13345872269929	6.01287925749604	5.91022657472049	5.13653183658361	5.71252700043982	5.7603859685642	6.01442894353574	5.35363381831772	6.05061487970295	5.92297323132386	5.92926551111815	5.25063950744395
ACTR2 (actin related protein 2)	0.243208650970735	0.146025706105204	0.146025706105204	0.956256555313267	FALSE	3.52869633035568	3.84021143265747	3.66733582556681	3.70151578918731	4.16009730767425	3.82714832033806	4.37540092890636	3.50519227267125	3.64132637129442	3.5721014264218	4.14607679007558	4.02203928506223	3.77603027184473	3.87438386523578	4.05073675835722	3.65960493865565	2.79333408945871	3.69761815663724	3.98294795515753	3.89910794212798	3.94248635491746	3.85066942672598	4.21104335286912	4.17802140745574
ACTR3 (actin related protein 3)	0.075807037362806	0.23355648732448	0.23355648732448	1	FALSE	5.24557932575385	5.32355381721713	5.33953649434518	5.43773376547874	5.3657695124696	5.4073663485787	5.48628317314821	5.49976617797294	5.21502232394605	5.37381522858897	5.39309008817662	5.34841302813964	5.49781990973663	5.30309028079204	5.55773785461855	5.37068740680722	5.26563942325402	5.29858500602712	5.52534853671551	5.33848859652628	5.48765998710728	5.29372728784282	5.35385255868613	5.39072958476268
ACY1 (aminoacylase 1)	0.0540140389776406	0.0773444266707829	0.476032145556324	0.0773444266707829	FALSE	8.37479171846334	8.23500419116663	7.93126938105958	8.54971152078127	8.27493252620329	8.20083976835701	8.14859860232545	8.53168556417459	8.43174830427737	8.34353662860484	7.92134111283835	8.41425394821474	8.28119748497255	8.31708242946966	8.13346077773408	8.5307535565933	8.3489095860636	8.17599856870421	7.79535136516656	8.45317184409201	8.2412204999044	8.28102124848908	8.15456498245423	8.52789919648653
ADCY3 (adenylate cyclase 3)	-0.0680635571780048	0.0129729202086494	0.528875158064471	0.0129729202086494	FALSE	2.99094215736586	3.50458225899101	2.89364373212497	3.41100585040023	2.59413526810561	3.47774207903144	2.76299294094946	3.51675900247186	3.70008454949309	2.70741877144697	3.20326381272108	3.83158340399385	3.10862815982487	3.61177436120303	3.49330147606175	3.05245763014457	3.22883561801839	3.70326684809559	2.87667409967787	3.44342099862479	3.34753810394967	3.62475598449966	2.35229807707633	3.73557633149939
ADH1C (alcohol dehydrogenase 1C (class I), gamma polypeptide)	-0.226643288813394	0.113499651184988	0.113499651184988	1	FALSE	11.9534980631969	12.5564629456103	11.8324351455079	11.8476485575945	11.8912520860572	11.5695471043691	11.926573979632	11.9069770044425	11.9709183464456	12.5273108324276	11.7530579269622	11.8604972972332	11.9449828611798	11.645262132154	11.8938892600546	12.0064488110933	11.9635427601772	12.5540131936102	11.9251167436262	12.0167247315001	12.0775501158443	11.5690248704076	11.7955445610383	11.8144542918582
ADH4 (alcohol dehydrogenase 4 (class II), pi polypeptide)	0.746426242490035	0.000129399498228649	0.0796428921374687	0.000129399498228649	FALSE	7.76038729931084	7.96384977689743	9.45365543856843	7.10929786851258	9.47082153663545	8.95661138376582	9.13622984478844	7.91464823181879	7.83021728861003	7.95799002714509	9.32382714433382	7.07890865747817	9.38936675817627	8.97661567288787	8.96376598587513	7.91548504804402	7.68732668871694	8.10122459143079	9.30013974425369	7.11829742490263	9.37882587805884	8.79255931448617	8.90926307937532	7.83804412612874
ADH5 (alcohol dehydrogenase 5 (class III), chi polypeptide)	-0.0165183798910097	0.00029600408322929	0.577239738512101	0.00029600408322929	FALSE	8.17636266962864	8.28456040120103	8.03144482335497	8.31237020839273	8.06693410389877	8.17655216525658	8.17131693121398	8.48640868491834	8.14934575062075	8.22966001723995	7.98328436533531	8.3710709122154	7.98610370407009	7.97812697187534	8.13604267043537	8.3721511520221	8.41330635411682	8.41561925018548	8.05987438828141	8.39530705645735	8.24468254869422	8.26310015215655	8.09912159071091	8.64344496308548
ADHFE1 (alcohol dehydrogenase iron containing 1)	-0.0423557906930411	0.52341433759034	0.52341433759034	1	FALSE	5.52634116978684	5.69007062832314	5.23832448120964	5.27701022725541	5.10426116798285	5.60425224241801	5.49658697893801	5.4017123735163	5.51571245195603	5.67177456804202	5.18137293132196	4.96813223469285	5.18965854058367	5.43672486566626	5.07199858075306	5.76529339299789	5.43384746001217	5.74978899616301	5.30416784984511	5.14372809295824	5.28267702209754	5.06684264034144	5.31429773573429	5.45769606222061
ADI1 (acireductone dioxygenase 1)	-0.0403206428079127	0.555956778405037	0.555956778405037	1	FALSE	4.72972677519309	4.24516096255901	4.52312280812736	4.35431815354562	4.0385327561102	4.70771803548291	3.9975272668599	4.79222026023244	4.52202435312295	4.09669196577915	4.352094642216	4.2980864023568	3.57503393146232	4.6629232498931	4.18049003089806	5.02537436186437	4.41511639450662	4.29416489551719	4.57304726515311	4.59032056645456	4.32317548667853	4.56088611152954	3.77897598696647	4.86716999285868
ADK (adenosine kinase)	0.0604340675993664	0.3246519336317	0.3246519336317	1	FALSE	5.97582046055012	5.95768480747466	5.96802161164855	6.07710624410598	6.08322187969904	6.06692226776505	5.92369828913483	6.02445488118948	5.80862445020469	5.94896054202213	5.95437547267807	6.09500873524363	5.97052238530641	5.98345881159032	6.04120135868778	6.15120127323665	5.78888404145056	5.85176403037758	5.95762445221267	6.06319228074168	6.05081945586625	5.86259272784897	5.94872231281731	6.06546029676062
ADPRS (ADP-ribosylserine hydrolase)	0.0501576594098031	0.493004825684291	0.493004825684291	1	FALSE	4.75720463906582	4.8165177910772	4.85906509639197	5.02685316370527	4.61329589917267	5.27180661920325	5.12652276957491	4.42668743597543	4.77815074125397	5.14230723331049	4.64149978812081	5.02841002264451	4.94202648692415	5.04103704349707	4.65983895291321	4.89207039138805	4.75985357143774	4.59222977621263	4.76878245596057	5.08443424820524	4.9640612553527	4.96072946946417	5.05006629830629	4.90905781853195
ADRM1 (ADRM1 26S proteasome ubiquitin receptor)	0.102579428631647	0.498343610794712	0.498343610794712	1	FALSE	3.50141366687578	2.89437349031805	2.7829285124572	4.2227427475942	2.91309046143556	3.02487104648347	3.54811599017069	3.63946371690372	2.77952028560255	2.55354236484179	3.02908885311659	3.55611055258146	2.16817346864779	3.53910916913428	3.46677066464546	3.40133010137816	3.38084025031927	2.74790508710953	2.63511124468283	3.9484233028529	3.36234363864324	3.23345708880844	3.36763665365985	3.59859150202125
ADSL (adenylosuccinate lyase)	NA	0.545400903800768	NA	0.545400903800768	FALSE	NA	NA	NA	3.11404379840226	NA	NA	NA	NA	NA	3.48038146373759	NA	NA	NA	NA	NA	NA	NA	3.30108276132236	NA	3.58882854778434	NA	NA	NA	NA
AFMID (arylformamidase)	0.0559502776265992	0.52826281118573	0.52826281118573	0.731253007220825	FALSE	6.31662909451725	6.66049513188851	5.86376999405308	5.3606978699802	6.3598707679646	6.06640784013963	6.75887611137561	6.51309274941898	6.41518401555378	6.59111537998494	6.01802654412072	6.48335952334258	6.17510738074514	6.32025540270543	6.21746339020567	6.31179371775365	6.32758318173867	6.52207144692376	6.20562710390717	5.79869600489629	6.19530822292024	5.97364571245031	5.80036412713218	6.54247319961471
AFP (alpha fetoprotein)	0.098841869168519	0.497012108838386	0.497012108838386	1	FALSE	4.79389588254888	4.47777445367471	5.39576546222267	5.99106600714848	5.52204005122736	5.38773819375854	5.55290574924755	5.04059001147422	5.14129381202497	4.34138805744489	5.66378863237938	6.03062079271735	5.76974529664933	5.58342581351454	5.62137791617858	5.44619666785562	5.57681536339832	4.87516078993446	5.8606847568819	6.12734644542048	5.22217471253398	5.37301128061609	5.58696285266692	5.355534340096
AGL (amylo-alpha-1, 6-glucosidase, 4-alpha-glucanotransferase)	0.228526619845354	0.253124280260279	0.253124280260279	1	FALSE	5.02043108275309	5.90012534990357	5.11732518000204	5.10360673991502	5.45973651968594	6.11988111295017	4.92426619465286	5.22921874244925	5.15853496401651	5.62601269012221	5.11058039972969	5.05010984413388	5.59990391827268	6.13784981096842	5.19753518142354	5.13505049733744	5.29542549310222	5.74888249426523	5.06894161298205	5.14914959811915	5.62151565244155	6.3279567666307	5.06597721575105	5.27255327462532
AGMAT (agmatinase)	-0.0426571534295448	0.580553961124864	0.580553961124864	0.679190232719523	FALSE	3.99628930915212	4.2565729141975	4.64527510370374	4.64348104029255	4.66286629863201	4.63415179662654	4.79574097737582	2.55992247720953	3.66349263888796	4.02068887116071	4.68405006772756	4.67243665718235	4.78102391996674	4.37819946796244	4.57840741375362	3.40381306161659	4.0449885621046	4.21070835422164	4.72688569844489	4.50234333281975	4.711373759232	4.24808696039988	5.02062220616079	3.78111836980487
AGT (angiotensinogen)	-0.239953646126069	0.511293276806105	0.511293276806105	1	FALSE	1.14527311789585	1.4562489353559	NA	NA	2.05630606033188	2.18904647955417	1.25946533573022	2.12450018928845	NA	NA	NA	NA	NA	0.442248181468566	NA	NA	NA	NA	NA	3.07736264877272	NA	NA	NA	1.84648128091924
AGXT2 (alanine--glyoxylate aminotransferase 2)	0.0954708276210156	0.253021782947399	0.253021782947399	1	FALSE	7.72292362503421	7.76384309671726	7.71806017687951	7.41473596704855	7.83462905831261	7.57913488213587	7.64476480146784	8.05067037929551	7.74337358907272	7.65661792478872	7.83365545186238	7.56864779493061	7.77326450964731	7.73598919046628	7.55432023983038	7.84189137395299	7.6378058418264	7.68436291527162	7.74728668678522	7.45563956490411	7.64473596544536	7.74652103914397	7.69589640564254	7.99078472123283
AHCY (adenosylhomocysteinase)	-0.0805802852331254	0.073491038100708	0.28713871640375	0.073491038100708	FALSE	7.46470093635821	7.56389027710255	7.53085887632514	7.75696989141432	7.6056647045122	7.47753162613986	7.30867577138258	7.51765364239942	7.52808679702526	7.76537561681072	7.37733201538217	7.54818228103609	7.3248915907641	7.42396467542422	7.38886112277799	7.681653061112	7.51927455098288	7.74112986873613	7.40201436514351	7.66830353544877	7.54530430483694	7.54402937159909	7.46656186777252	7.61436385024734
AHNAK (AHNAK nucleoprotein)	0.1008306399152	0.225921806552033	0.225921806552033	1	FALSE	7.2174924718155	6.94120023334749	7.28305130099018	7.33202759444688	7.08002869198429	7.31459683850971	7.42549287415888	7.47489026167805	7.22247614674413	7.18205660901025	7.361048937653	7.34299023313069	7.17878434452529	7.39788850813076	7.38328956603169	7.5259827107615	7.29230322509238	7.07508332342959	7.34708980970276	7.32154031848533	7.10835717809042	7.39218860497066	7.40782858525683	7.43899971873248
AHSA1 (activator of HSP90 ATPase activity 1)	0.24325950763161	0.0840088008250071	0.0840088008250071	1	FALSE	4.90677517538838	5.32633600105029	5.22324104315651	5.3411531829807	5.34641090146729	5.35800233668023	5.14585676208018	5.32796395000756	5.02149305273414	5.26477660997172	4.77881307775852	5.40127548280312	5.6364158133875	5.34492789185382	5.2553345492795	5.15513394875987	4.9337378589257	5.09194096828695	4.72967240096653	4.96708097313905	5.79411169857673	4.90596216312106	5.43681146560594	5.19847843792123
AHSG (alpha 2-HS glycoprotein)	-0.291628658250062	0.0764822394848733	0.0764822394848733	1	FALSE	6.41390882528594	5.80186741030788	6.48389637250133	6.66357233541752	6.04410773782971	6.10442892224504	5.96953502853967	6.03903088981498	6.46363716881387	5.74699525128321	6.56873746614193	6.80569228883693	6.19907747854272	6.26481788670616	5.90141963454102	6.1265268994488	6.45590746981141	5.92709288960986	6.52271647724632	6.82633238462472	6.13566414507335	6.11467102507432	6.01605276383894	6.26548002922546
AIMP1 (aminoacyl tRNA synthetase complex interacting multifunctional protein 1)	-0.0107729191804187	0.589117732917527	0.589117732917527	1	FALSE	4.38614875473436	4.42957579579918	4.49520906645475	4.39224872137915	4.57193159483802	4.48972274753631	4.75387726200953	4.42260304756455	4.44490555292218	4.51900085539774	4.43577525614841	4.7435903645067	4.15421053058834	4.70648634825951	4.26792525817579	4.51645015989978	4.87815148392512	4.44501815764664	4.4680293304467	4.36755278904344	4.63497654229931	4.50935381046972	4.45220004940622	4.39619374719226
AIMP2 (aminoacyl tRNA synthetase complex interacting multifunctional protein 2)	0.511759479124558	0.116791471039997	0.23573237938845	0.116791471039997	FALSE	3.33773963180724	2.59767895202099	3.18799730602138	2.2279751405891	2.98358102542002	NA	3.99611753767891	1.92418351771177	2.40881238430034	2.22197913306527	NA	2.85649375543791	2.99230981284985	NA	4.41862174713067	2.87987629216656	2.37270141483317	NA	1.96848156345041	NA	1.58111017522555	NA	4.02543637801671	2.98445810744678
AIP (aryl hydrocarbon receptor interacting protein)	0.136963295138517	0.195033298721343	0.445954726830481	0.195033298721343	FALSE	4.27073823010708	4.4519891329327	4.15126622914311	3.99787045388805	4.61257661221754	4.01135250722991	4.81987762472604	3.37847000645038	4.08558611756231	3.98662937096068	4.19730713521122	NA	3.55549715660759	3.80856009939136	4.494729205669	3.44658708530688	3.85379609049292	3.75666039295599	3.76182777789028	3.37214418532473	4.83746394539897	4.10530093010739	4.70180408425447	3.7467749568144
AK1 (adenylate kinase 1)	-0.201287127159116	0.353527274250998	0.353527274250998	0.910645850847457	FALSE	3.75717263027154	3.66862974291022	4.07744810686934	3.63614896025623	4.23302905744518	NA	NA	3.67785773917198	3.58117044698797	4.07123923707398	4.47484484627021	NA	3.56486589508793	3.56022582239965	4.28475100953423	2.62787994386363	3.9871662181977	NA	3.65164874287925	3.75488750216347	NA	3.17457579900975	4.03211847991791	3.8274328996296
AK2 (adenylate kinase 2)	-0.174342761544966	0.057950957089388	0.221936737729651	0.057950957089388	FALSE	7.32199121141474	7.04945651867059	7.21266660465505	6.5631779642719	7.15477761178082	6.4970821943397	7.09342284655693	6.73258126117715	7.30984010814752	7.07800132557394	7.25587835258279	6.67246777355459	7.02909945730875	6.54923019693957	7.05879269686594	7.11885803752587	7.41715208939816	7.20529475551461	7.02233451968182	6.8693162268927	7.04672022829541	6.46340175941718	7.1435056656665	6.99799235594499
AK3 (adenylate kinase 3)	-0.149624508293669	0.135786868922105	0.135786868922105	1	FALSE	6.72138633165465	6.55839928315664	6.63725520868421	6.50895467124866	6.3699445109307	6.3722243003134	6.51887185441804	6.17009330604617	6.7105998277309	6.33898056171807	6.59203388433996	6.3991488720426	6.10454214534592	6.57247741094074	6.42378319927695	6.36429051895078	6.56080206372738	6.2582739321822	6.5862603423168	6.30160593623169	6.13201125129296	6.62903015517597	6.28946563095822	6.4314725318599
AK4 (adenylate kinase 4)	-0.170307908099459	0.261463361400804	0.261463361400804	1	FALSE	5.30221667665993	5.22736372046651	5.0469973639366	5.18751835711081	5.44892076824859	5.51416329905206	4.89129766091913	4.62367375622866	5.43253187873812	4.99280467893267	5.36347248337167	5.37527580538616	5.47998392424743	5.36121741979626	5.22135124430149	4.4531948956781	5.33019983285091	5.37182368087361	5.10565293777585	5.41019861923044	5.36054337313601	5.14153497275943	5.09720203130802	4.50927779246457
AKR1A1 (aldo-keto reductase family 1 member A1)	-0.0828195026073886	0.144002827368045	0.205098295136005	0.144002827368045	FALSE	8.18482576490725	8.05008262814566	8.238323525729	8.10264763441751	8.16266322471239	8.05958241151619	8.01777161943617	8.00835018214958	8.05937150265235	7.86644439215331	8.20692155507752	8.10540046479426	8.05958241151619	7.91715125713214	8.0320567503465	7.84540850500705	8.12329372251013	8.03762382243981	8.10608654343453	8.09002241386336	8.0860512800403	7.95019426671484	8.02479061494699	8.01360741531768
AKR1B1 (aldo-keto reductase family 1 member B)	0.00505094102910061	0.609844564781408	0.609844564781408	1	FALSE	3.95009509417369	4.18037863570633	4.63113339214162	4.07940371328795	4.17191935047528	4.13314426788628	4.09203825662039	4.65384537254429	4.14398108782114	3.98077479495819	4.5351820456209	3.8751214620293	3.7428469988013	4.16468170792007	3.81907545330719	4.45405741883808	3.95492212915224	3.5818453187543	4.64196213110672	4.29941318709255	3.83850810278066	4.04953493334933	4.16423116490485	4.63094125676642
AKR1C1 (aldo-keto reductase family 1, member C1)	0.533785160509743	0.00728779988232856	0.00728779988232856	1	TRUE	9.20661880641323	9.72487362935968	9.71892838571334	9.39794197197264	10.1445052988551	9.87168812420385	10.5408932681612	9.61799632591864	9.17755408358429	9.72115559629679	9.64191807042844	9.36562255611334	9.99189026731136	9.84482343457561	10.5149211246899	9.58851039546433	9.14521125489177	9.77184432223365	9.66760122996947	9.22255342742343	10.1282392618066	9.8099979771306	10.531069492726	9.58271028967375
AKR1C3 (aldo-keto reductase family 1 member C3)	-0.272999527312098	0.12923232419366	0.12923232419366	1	FALSE	6.03573826517115	6.537077036683	6.34818460721604	6.23300220536681	6.23942668436991	5.7419037737257	5.40274263852502	6.47265997478227	6.27684092098119	6.22791239340312	6.42930965188033	6.15465813820692	6.41993490413675	5.99725175504319	5.31476539638872	6.12824596486581	6.41657799329688	6.59022623747969	6.00514843741288	5.96372611119693	6.39571405948128	6.04103704349707	5.57156456902687	6.21716090670716
AKR1D1 (aldo-keto reductase family 1 member D1)	-0.0598006725416882	0.168929698298844	0.304216938369401	0.168929698298844	FALSE	9.81454561703376	9.76714660097412	9.70024896460002	9.65826147626818	9.72984673108267	9.66284636515948	9.75335549533251	9.52235005379411	9.8253229472148	9.6829787876641	9.57155926011729	9.72950688680158	9.67216718961653	9.53492924383869	9.66485790085174	9.57723620405903	9.75563036561285	9.7571899684566	9.59417342097358	9.64641110311107	9.68271725068111	9.61263816360477	9.71048790380954	9.66193482649749
AKR1E2 (aldo-keto reductase family 1 member E2)	0.00860824997251664	0.319024912577345	0.605779839582162	0.319024912577345	FALSE	4.97716083899457	5.39141030077055	4.83841229374093	5.51797167291365	4.83018432364891	5.00576825018106	5.37847347456318	5.49259348976594	5.04520267632219	5.43328998701216	4.51036067107493	5.40823292089781	4.75128160530788	5.05270715141654	5.26764440809303	5.55797061405376	5.03308816933219	5.35256080465451	4.84981415842256	5.60257268166996	4.79601104675545	4.97171827615603	5.33531174130531	5.62371179422913
AKR7A2 (aldo-keto reductase family 7 member A2)	-0.201828622820529	0.12906016686497	0.12906016686497	0.976339348188117	FALSE	7.73591474921988	7.18457784934276	7.57792726481707	7.03850202857604	7.44961089418811	6.85931114355317	7.18912280365924	7.27797545155435	7.67435471670293	7.41191768170824	7.39728101975096	7.26091953366291	7.08309633071827	6.92261413337158	7.134087426781	7.51758278446792	7.77958148008734	7.31652592055844	7.30677260563519	7.1050808816919	7.25062056014066	7.0207133142222	7.28913359951954	7.37354381573127
ALAD (aminolevulinate dehydratase)	-0.0572801625783372	0.393934526326352	0.393934526326352	1	FALSE	7.01412092527297	6.89503596958466	7.02184612897279	7.28654852093759	6.99993237208492	6.78405896118475	6.97353091948403	6.96050012625442	6.83407911463666	7.01302670562445	6.85657492620154	7.21520292578191	6.82103411217672	7.06590615037144	7.05505462356174	6.95657944167458	6.85885132438965	6.99283639532886	6.86076420262883	7.20154565021638	6.81823703971209	6.98405382246759	6.9624333435708	6.98174992609318
ALB (albumin)	-0.533802610420871	4.4945452393292e-05	4.4945452393292e-05	1	TRUE	11.5194347725056	11.399726527038	11.8913622228424	11.7139406302501	11.0136227674504	11.1025925241968	11.0095977117115	11.1856435841383	11.5009762858773	11.2625705743293	11.8515226267013	11.6990865571469	10.9864678227362	11.0722666151321	11.0417549631168	11.1589378229955	11.4872371104845	11.2846564024777	11.9030571053092	11.7292341038545	11.0174835225931	11.0444009502847	10.9851944285588	11.2192108808524
ALDH16A1 (aldehyde dehydrogenase 16 family member A1)	0.297724469679123	0.0275916906915265	0.0275916906915265	1	FALSE	4.75295192430149	4.96127140852891	4.35531233035785	5.07144949087059	5.41441971321019	5.18996289286803	5.13729858092114	4.98416094395077	4.4781564196102	4.5964104306008	4.78685246979858	4.87903424718165	5.30761795755839	4.9247460074871	5.09034111502604	5.04756892443829	4.99487384472725	5.1631806924635	4.75536832037851	4.96510086244356	5.28760526989365	5.0881034253405	4.93304380494606	4.9277874417722
ALDH1A1 (aldehyde dehydrogenase 1 family member A1)	0.0579147551975209	0.355712733729376	0.355712733729376	1	FALSE	10.7809579981867	10.8046069997449	10.9448145319379	10.7442115620982	11.1018509557964	10.8120007691805	10.8159596182149	10.7617091224551	10.8593794825404	10.835213538702	10.9439359737241	10.7120196465946	11.0031383905317	10.7978722412011	10.8922164468223	10.8853837046998	10.7936276926515	10.8695475775591	10.9680691460272	10.803953497449	11.1139700105404	10.7940421469368	10.8925352274911	10.8846360757157
ALDH1B1 (aldehyde dehydrogenase 1 family member B1)	0.0340637880666926	0.597446846408333	0.597446846408333	0.903966541976538	FALSE	3.09251529748174	NA	4.23095614217027	NA	4.12971988129266	4.28612708347053	3.10181645374298	NA	3.01897059759901	NA	3.92816183970684	3.57637701460747	3.76279526970946	3.62717489874623	NA	2.52633678741953	NA	NA	4.19554445921369	2.79983126295747	4.24552608626634	4.26301937768218	2.56976570284921	3.31743721625422
ALDH1L1 (aldehyde dehydrogenase 1 family member L1)	0.0682938001890749	0.421293978801111	0.421293978801111	1	FALSE	10.6603703382192	11.1303388893366	11.1122309721025	10.697297743931	10.8446900743316	10.8196043234145	11.0097236648329	11.0523370924342	10.6599334753487	11.1005177994749	11.1278911755527	10.6306038662699	10.8708424561407	10.850640050917	11.0033422200861	11.1175262266698	10.661012019267	11.0894968267014	11.1349717201339	10.637032359885	10.8944085375631	10.8380614648967	11.0498961848211	11.110150492384
ALDH1L2 (aldehyde dehydrogenase 1 family member L2)	NA	1	NA	1	FALSE	NA	NA	NA	NA	NA	NA	NA	NA	NA	NA	NA	NA	NA	NA	NA	NA	NA	NA	NA	NA	NA	NA	NA	NA
ALDH2 (aldehyde dehydrogenase 2 family member)	-0.0217507690969261	0.168622510564815	0.542770943433594	0.168622510564815	FALSE	8.92700456507413	8.81536087862431	9.01285635700291	8.84865110556735	8.99760855537632	9.12062409978366	8.91163166804352	8.66644771416527	8.93735910624622	8.73886239236522	9.0021342854419	8.94292790139155	8.83503979899476	9.01506653323029	8.97632353485268	8.71309433745892	8.92949513916889	8.84552141353915	9.21870852757724	8.91410105024204	8.91892285154046	8.97980243326863	8.95491166320731	8.78250030315599
ALDH3A2 (aldehyde dehydrogenase 3 family member A2)	0.301415762649533	0.112658916700678	0.112658916700678	1	FALSE	3.43737423854101	3.43677482780432	NA	NA	NA	NA	3.87584885478863	3.87283860724899	NA	NA	NA	3.79988512794784	3.64946600880863	NA	NA	4.00458228875417	NA	3.66708598857863	NA	3.20003189422158	3.71427849317591	NA	NA	3.74086281563291
ALDH4A1 (aldehyde dehydrogenase 4 family member A1)	-0.23580309997826	0.00283719423233469	0.10786735001289	0.00283719423233469	FALSE	8.42447705427696	7.93973199673802	8.38502543791749	7.86390129262126	7.5235384336635	7.95501631924017	8.21652276877322	8.07510472220948	8.29673729242619	8.03462291278447	8.38531886156743	7.96003669538517	7.35831713381552	8.10018924667734	8.10566760289832	8.05504919902947	8.34474862116813	8.11775217591867	8.38432184109462	7.97741159203871	7.64257883935257	8.1287161325336	8.16145944466922	7.9622887313356
ALDH5A1 (aldehyde dehydrogenase 5 family member A1)	0.160574506563803	0.196198492539771	0.196198492539771	1	FALSE	6.7880200591799	6.76981140224091	6.88429264685259	6.41952877912993	6.46288176088163	7.15789258020155	7.09264087509626	6.95388214097119	6.85786905754918	6.63387726083139	6.98208090976374	6.53994819916703	6.59878650556874	7.2532140252646	6.86610433439313	6.88280198158634	6.80110690857165	6.7189780307796	6.95746194472527	6.71229312388488	6.56183780220969	7.23182597763501	7.14150431897029	6.78879009866328
ALDH6A1 (aldehyde dehydrogenase 6 family member A1)	0.0322306766835547	0.500668359288969	0.500668359288969	1	FALSE	7.8853669254424	8.01452825424494	8.19869058566892	7.73462833934236	8.01415998920106	7.95300326689012	7.99921081033579	8.0049619923508	7.82195889014769	7.95674785564435	8.1739469137872	7.68038765623229	7.92076371933124	8.00217930231248	7.86289767001989	7.99362341822965	7.77361398135738	7.97809836349167	8.15115356938028	7.88917538395258	7.93739147672917	8.0258759518167	7.89685307289671	8.0341441687811
ALDH7A1 (aldehyde dehydrogenase 7 family member A1)	-0.00880871129206021	0.599617311385592	0.599617311385592	1	FALSE	7.45555737551287	7.4111041796372	7.51235332225663	7.13891683634224	7.40172431788864	7.08904257575291	7.25306271015037	7.82031939492035	7.29373832160021	7.54798956658853	7.53357892126346	7.18352621383174	7.43413612633484	7.29059949548453	7.15278171319843	7.71366832420338	7.46130754146541	7.4780091481141	7.60286956610049	7.25001411501037	7.42429228288315	7.35573869981355	7.13216552547809	7.69572940611028
ALDH8A1 (aldehyde dehydrogenase 8 family member A1)	0.300636595291253	0.00728779988232856	0.00728779988232856	0.689082995309918	FALSE	6.4369546771763	5.97470596756828	6.31643903150144	6.20086722577362	6.44778745325752	6.65254385739768	6.41488984090217	6.36941762522648	6.41168384684149	5.98598989813786	6.30760885080224	6.28293087530792	6.4777032285005	6.76008785037888	6.48697174437041	6.54520080682847	6.44520526076781	5.96119267788565	6.15858747331666	6.37706473489147	6.50717462373398	6.7574233468218	6.47089472881114	6.57677455723675
ALDH9A1 (aldehyde dehydrogenase 9 family member A1)	-0.123524099494101	0.13819641245691	0.13819641245691	1	FALSE	10.1376572117682	10.1770706576294	10.2139669047778	9.98850007815491	10.0785778142984	9.83526881513046	9.8264070708242	10.1918858430888	10.1551597595258	10.1536533587935	10.1007411726459	10.0522283933474	10.0490861695373	9.80720839090135	9.93586191370916	10.2021850574648	10.1114878222442	10.2233501430537	10.0904035764375	10.0444487658629	9.95965135513894	9.83180917001201	9.96781705190538	10.2806199983013
ALDOA (aldolase, fructose-bisphosphate A)	-0.0924095010143355	0.371999174285086	0.371999174285086	1	FALSE	6.4039169935275	6.56350289576058	6.48353527073691	6.62140868818658	6.28486018160531	6.09719570928542	6.42945695772629	6.88858496987409	6.55788180238419	6.45340728224752	6.57214994605962	6.48779341673989	6.25737086970998	6.01833595548651	6.4257731481074	6.70901486490327	6.56330916607636	6.54434164124653	6.59024420537898	6.30776183667666	6.39592822548887	6.32246539872347	6.2495211905662	6.9618316613725
ALDOB (aldolase, fructose-bisphosphate B)	-0.256256420035179	0.00852480666365742	0.00852480666365742	1	FALSE	10.4205602983959	10.204277684905	10.185631196396	10.1110313123887	9.86410100455919	9.91740042584343	9.96868119127746	10.2556659538131	10.4433372812652	10.3075309856902	10.2364328237469	10.372190339068	9.91339808086938	10.0687379786784	9.93626838508802	10.2785075365619	10.2692786568455	10.2706690937699	10.2654861240268	10.3474109832689	9.85990589485328	10.0382056937663	9.98564273458696	10.2722448594476
ALDOC (aldolase, fructose-bisphosphate C)	0.0078342847574436	0.605779839582162	0.605779839582162	1	FALSE	4.29802039777983	5.09005735795879	5.14936912452909	4.8560295502122	4.54288947763687	5.15729842361065	4.73469878303929	4.98398772226514	4.71306889803121	4.74514588323706	5.15185070073297	4.84226987713271	4.99819550315325	4.51080372035832	4.97312907215735	5.37880637458058	4.74672659498921	4.47277368268779	5.15257284546758	5.39966330388802	4.98374608885945	4.76293342987731	4.68258453324651	5.00248650495106
ALYREF (Aly/REF export factor)	-0.0227160298959274	0.594572831577246	0.594572831577246	1	FALSE	4.04253052809234	4.03876099730636	2.96905468490917	3.71515756218067	4.08444700456192	4.30928534610913	4.3358262239405	3.61242327518699	3.73695116714366	4.48478262307787	4.02382309102213	3.87406904245996	4.01847394491382	4.17307944947734	3.66676795164355	3.33732575119418	3.91996927682928	3.92197895325588	NA	3.97798506872067	3.68310129002554	4.2076273963152	4.23391872938572	2.6524727275837
AMDHD1 (amidohydrolase domain containing 1)	-0.114766878663957	0.329818303803934	0.329818303803934	1	FALSE	5.89523717501335	6.2446758897278	5.71237567288067	6.14240731089991	5.95286469350881	6.38704539984598	5.83460251412286	5.37364125186281	6.05647514876666	5.79003434442073	5.9253277446322	5.94050976096685	6.01769257250297	5.71903554844428	5.64962695459563	5.59728087084445	5.91554480206227	5.85063192558768	6.0361692157619	5.79183750825551	6.01327911971019	6.15177359651245	5.64869551958324	5.57848591347439
AMPD2 (adenosine monophosphate deaminase 2)	-0.436602474210138	0.167551282790085	0.167551282790085	1	FALSE	5.03040229602391	3.59439328427905	4.04468262951658	4.63893108792682	4.6258783041239	4.06680390108674	4.01811781624391	4.15647751916552	4.48939521624814	3.95789603100976	3.78758917982879	4.68782215864321	4.56775229698178	3.55258610654438	2.20776793757217	3.44518373686515	4.26044725887369	4.15500438185968	4.23117893145243	NA	4.25307405933446	2.91536983531071	3.82634509744236	4.26476910498403
AMT (aminomethyltransferase)	-0.498571970862303	0.0899578680262954	0.0899578680262954	1	FALSE	3.69359846585004	5.1069512708417	4.85095940261566	4.01774378650301	3.83971777476038	4.45526803160157	4.04706718499339	4.47132404813139	4.09814159725949	4.49420437516318	4.7149653116005	4.3915615273865	NA	4.74497910856706	3.83002202362656	3.12592711795987	4.27692092532313	4.87639415878324	4.47418940763479	NA	4.01289042833639	3.84632281012498	2.93977383279512	4.19804618857919
ANKFY1 (ankyrin repeat and FYVE domain containing 1)	0.200845547554139	0.287865574490613	0.287865574490613	1	FALSE	3.94983371269985	4.92476025691341	4.25640685379425	4.5141033187548	4.53661867398029	4.63064426993776	4.8566919434978	3.93133321309593	3.51505639473331	4.50920177045368	4.35012238055688	4.33317324409163	4.50960717489542	4.81981632800116	4.89688212795538	3.77149475166957	4.45428119555006	4.81223636012057	4.4438850859645	3.91340645869128	4.701881692315	4.46757294643683	4.91336815967972	4.35070232150902
ANP32A (acidic nuclear phosphoprotein 32 family member A)	0.207650057073103	0.139322741128091	0.139322741128091	1	FALSE	4.92500247562974	4.5861522334326	4.66156719952715	5.18797356023498	4.97158493743808	4.87660043628769	4.86157826939476	5.08200423222269	5.21742849150005	5.07491640205246	4.48217065087809	5.37796357249601	5.25588212827803	5.16734186915581	5.33813199515192	4.97739899817647	5.01022932588499	5.12868932884679	4.70263538200655	5.0707542492306	5.32265647198327	5.42766985912196	5.47102483906676	5.16540952031982
ANXA1 (annexin A1)	0.348925879312691	0.0704271660562194	0.0704271660562194	1	FALSE	4.82101114462876	4.63997300416209	4.59562897188638	5.28994878464157	5.54628021938624	4.65640484060543	5.41280184484384	5.24599756766386	5.07906658166222	4.41540714252455	4.66850494181034	5.12614690155444	5.2570332544569	4.50218418594761	5.42405540493814	5.32849901101805	4.94777835165881	4.56763062449235	4.75691653434787	5.11787370639547	5.44528969759275	4.64180032791521	5.43223119685822	5.32041969029089
ANXA11 (annexin A11)	NA	1	NA	1	FALSE	NA	NA	NA	NA	NA	NA	3.56620629346551	3.46342628302167	NA	NA	NA	NA	NA	NA	3.76168951179364	4.2118844019403	NA	NA	NA	NA	NA	NA	4.05135469878083	3.70678470085922
ANXA2 (annexin A2)	NA	1	NA	1	FALSE	NA	NA	NA	NA	NA	NA	3.65289945387296	3.65002924052765	NA	NA	NA	NA	NA	NA	NA	3.37420486033972	NA	NA	NA	NA	NA	NA	NA	NA
ANXA4 (annexin A4)	1.27097072443358	0.124232688308191	0.124232688308191	1	FALSE	2.13075628657595	NA	NA	NA	2.99110728804679	NA	4.727561097084	5.0049103225878	NA	NA	NA	3.76687074210129	NA	NA	4.43361381491711	5.12209701668682	NA	NA	NA	3.44780398028017	2.85791532613461	NA	4.7841636845341	5.16754660269721
ANXA5 (annexin A5)	0.272417598879737	0.124232688308191	0.124232688308191	1	FALSE	6.80986457306602	5.86445360666615	6.72892726763183	6.17822861565305	6.78813754939943	6.83872491027392	6.28822196484565	6.77922031629163	6.76226907716345	6.13885746411177	6.69161791026568	6.29409503428851	6.89521778294097	6.8164717115882	6.31115976608958	6.86093797494944	6.84799690655495	5.87728045200005	6.76787987076514	6.3357690682627	6.77089510198547	6.94516287854761	6.40305634794114	6.86904472813309
ANXA6 (annexin A6)	1.34630491291918	0.083760413306636	0.083760413306636	1	FALSE	6.02148861097325	4.53030800808219	3.7979675392662	7.27238717721532	7.05460974416595	4.5282399860379	7.70576369255134	7.54670928928295	6.2170367925641	4.48081443090003	3.50882160029859	7.17484580789979	6.93882681870272	4.72738138477201	7.67029508761126	7.54545104301797	6.18925725081046	4.27702511037338	3.93528057847247	7.26947269740181	6.98927527565298	4.79966758391595	7.68390694892657	7.64023770465013
ANXA7 (annexin A7)	0.437488567853652	0.282156802769384	0.282156802769384	1	FALSE	5.82462276183683	4.67938438583024	3.5678739592106	5.71722949533593	6.00493503444447	4.43387415989957	5.78717907208339	6.17735176212245	5.69136386772171	4.81882500272118	3.75728999237877	5.90927868280643	5.98580323697234	4.41441971321019	5.99447111071399	5.91324368087	5.73194349794439	4.86948156928482	NA	6.0131964757129	6.08464896517965	4.21662558818393	5.93524757116826	6.02623349115976
AOX1 (aldehyde oxidase 1)	-0.024114439187818	0.52341433759034	0.52341433759034	1	FALSE	8.30539602727022	8.28336621294992	8.07672475783662	8.03003254190066	8.24668360200764	7.97764055218343	8.16153502526669	8.29893777400674	8.25715208894739	8.33568511675548	8.12415750802489	8.17701084109557	8.23965580632714	8.075425665826	8.15514710724727	8.32508954068894	8.18072970031774	8.34919275113066	8.16306593936804	8.12968485459585	8.16788976728858	8.03757989809696	8.17159715751015	8.2656431734897
AP1B1 (adaptor related protein complex 1 subunit beta 1)	0.185520325463872	0.180165259751842	0.180165259751842	1	FALSE	4.33081651322948	4.33212787511824	4.5647439789142	4.66177239822476	4.66323074786037	4.92099827610957	4.6869542744551	4.22830307533921	4.37756801412884	4.43270557748693	3.91347347951512	4.38739700848238	4.34034150412903	4.84602688451154	4.68523936879413	4.13546920167402	4.15600822110713	4.55581615506164	4.59698283399699	4.19680373321711	4.73159057159445	4.92946436639633	4.25769709318817	4.30714432999738
AP2A1 (adaptor related protein complex 2 subunit alpha 1)	0.530440029070236	0.322835205801651	0.322835205801651	0.545400903800768	FALSE	NA	NA	2.87296465205312	NA	NA	NA	NA	NA	NA	NA	NA	NA	NA	NA	NA	NA	3.67228955251863	NA	NA	NA	4.1696925485154	NA	3.43644171419682	NA
AP2B1 (adaptor related protein complex 2 subunit beta 1)	-0.184853227660142	0.493064638493452	0.493064638493452	1	FALSE	2.4683669616909	4.41007647770016	3.63619537304226	3.7417042699963	1.58802257556034	NA	NA	NA	4.20425811882618	4.46672499291158	3.60250438960829	NA	3.95761748798149	4.61167404845155	4.36112265101174	3.849288742314	4.21404707184487	4.59921661104246	4.1651160269005	NA	3.93109678400456	3.65669085241421	4.12693156975123	3.81126550377674
AP3B1 (adaptor related protein complex 3 subunit beta 1)	0.149032219820493	0.455166045683759	0.455166045683759	1	FALSE	NA	NA	NA	NA	3.69852965776823	3.11985082539847	NA	3.77624087964798	3.40294041979903	NA	NA	NA	NA	2.84864397045106	3.33722583118577	3.65358745622635	NA	3.15644515868279	NA	3.43927738118776	3.86724413932803	NA	NA	3.5540362243436
APEH (acylaminoacyl-peptide hydrolase)	0.0362340166949691	0.484397619880535	0.484397619880535	1	FALSE	5.57982880464581	5.44139051943307	5.40271194589707	5.72018542044355	5.65002062129083	5.73834090881249	5.69781829158986	5.45718713859371	5.50777878631993	5.39182957198075	5.58097455455302	5.63712331534114	5.65160856446191	5.41167029003473	5.41629592711549	5.51449472415407	5.62118154600309	5.30978736945795	5.3744135483568	5.62379664461634	5.52757709200067	5.64032592735474	5.36102787600157	5.55944286597808
API5 (apoptosis inhibitor 5)	0.33925489633407	0.0817933570405254	0.0817933570405254	1	FALSE	4.14063961384645	4.07447118393801	3.64575929145774	4.30445263192145	3.7328986807561	4.6206802412243	4.05004887960722	3.82104687176759	3.64984535230601	3.70123852805218	3.91597973673925	NA	4.39559753981989	4.15823198842219	4.55730592512552	3.66372033157893	3.70111651627006	3.63230311898957	3.27025532763562	3.70704985138248	4.20361620430208	4.37574843731236	NA	3.89601991229741
APOA1 (apolipoprotein A1)	-0.209930410313498	0.156749076254744	0.156749076254744	0.270767161236528	FALSE	7.55417440102385	7.26436753121453	7.34242140664605	8.11079126069161	7.03140622466294	7.41316246844879	7.30408203909623	7.67814234748666	7.54024430213427	7.22379900714852	7.38339325881969	8.00121112990446	7.03774460748754	7.24920828575398	7.37160242158725	7.65764715007445	7.41671309528668	7.30913979943284	7.52540335288586	7.95528373905961	7.12838620634597	7.42042345077008	7.20924864437569	7.60672351439643
APOA2 (apolipoprotein A2)	-0.394359626735608	0.129424283378552	0.129424283378552	1	FALSE	5.66895020536876	4.46850512003448	5.34897241811072	5.98375064835492	4.78756306179229	5.17761487414502	5.21405873213808	4.72694562562231	5.64018129714278	4.91278876311166	5.28536152688979	6.38306314420821	4.44748001612049	5.69799338690171	5.54653644193974	4.86297203638255	5.55496022110968	4.97546969449628	5.48647626365667	6.30960185943977	5.04865906074511	5.32858876691758	5.27036074273977	5.17699289565178
APOB (apolipoprotein B)	-0.0198298890957852	0.562242414984907	0.562242414984907	1	FALSE	6.88623309025068	6.62881733024126	6.53381561091307	6.94037820494285	6.42465676374871	6.77207039217664	6.83524196684402	6.83922898779024	6.79453283688171	6.67542077278402	6.46186084134468	6.98583055474904	6.64134660433165	6.81339642123452	6.81610046201376	6.73274404917242	6.82058745538624	6.57372140296706	6.61126830072759	6.96260685912106	6.42549455260806	6.82539132511789	6.78583822511306	6.72560484100889
APOC3 (apolipoprotein C3)	-0.0430717879560662	0.558082142203158	0.558082142203158	1	FALSE	6.4602494604477	6.028177927247	5.56005152902734	5.57382893290058	5.35445568691237	6.36769954892303	5.96844101247257	5.9892207698836	6.37043109863777	5.8358154639219	5.74796199991445	6.12788704958234	5.7113572383413	6.14490495827229	5.89478624189547	6.55332978122285	6.57154788381669	6.04036644350822	5.59058106206327	6.02802980876237	5.05504811412057	6.26910423185584	6.09283112338395	6.01688849707299
APOE (apolipoprotein E)	0.0371027972314039	0.52341433759034	0.52341433759034	1	FALSE	5.18953203762885	5.0207644211035	5.02081774809295	5.29873895175331	5.20593592378219	5.34740345312111	5.36887309081376	4.81518601259272	5.01473020212909	4.94227051676686	5.02151081964094	5.14599122762035	4.90284056105608	5.30085221145935	5.18356194233286	4.80437887232857	5.23644669632288	5.04848469428147	4.93853045522736	5.32744665543176	5.20489192483723	5.24638528366721	5.49171202591768	4.7784766908674
APPL1 (adaptor protein, phosphotyrosine interacting with PH domain and leucine zipper 1)	-0.306645411520102	0.305628659048332	0.305628659048332	1	FALSE	NA	NA	NA	NA	NA	NA	NA	2.78105120611068	2.65173139210512	2.89467421407173	NA	NA	NA	NA	NA	NA	2.96878750226923	NA	NA	NA	NA	2.71376618849479	NA	2.10043947928031
APRT (adenine phosphoribosyltransferase)	-0.0606657700538717	0.50758263754999	0.50758263754999	1	FALSE	5.30946725880824	5.5642470639464	5.53000205272004	5.19440229193857	5.19046473626657	5.40606721455202	5.49933567266088	5.32624610488322	4.91167240971783	5.3543886851151	5.35208757799023	5.31674674002789	4.71519051685079	5.78527066895538	5.32639353165766	4.43613518173186	5.25258596378064	5.35098866977714	5.02482052802561	4.88419250286537	5.08347719985372	5.39892150650185	5.01097224492606	5.1391379252266
ARCN1 (archain 1)	0.0816186394798449	0.097091045868079	0.435647183189224	0.097091045868079	FALSE	5.39821011671375	5.62335185607236	5.75919046232768	5.26757325072488	5.89521293488215	5.44101529795213	5.96638893569722	5.09232162437936	5.43542857625374	5.47093376311991	5.59331791233149	5.49693843963705	5.80083002779585	5.54076504786729	5.97343678243548	5.33658689326034	5.67970809768033	5.80568455118065	5.67960114006042	5.3848510814844	5.86741219055179	5.57329574810423	5.89049776493143	5.19644967348753
ARF4 (ADP ribosylation factor 4)	0.413830384344891	0.185693968621733	0.185693968621733	0.324661122188223	FALSE	4.69656699240169	4.80701481814129	4.86918542023214	4.59802569370793	5.87201116484698	4.59452466367314	6.01487076794711	4.170389794965	4.99724723801767	4.65123542571273	5.28960579906971	4.95941778305917	6.04613523186423	4.98543667343344	6.45597977917415	4.51604036872447	4.93064273150751	4.95365636218142	4.70047855940779	4.86228772120885	5.84598675433095	4.40135740989028	6.00613192934741	4.37246461858944
ARF6 (ADP ribosylation factor 6)	0.0949217543293411	0.183640558317194	0.490836276393506	0.183640558317194	FALSE	4.01481945185481	3.95628902658394	4.00157708538953	3.82551089914988	4.42920753331903	3.65576396832137	4.41880387365709	NA	3.70667420709034	3.83687343503015	4.419552374582	3.86137975887641	NA	3.79222026023244	3.72521763475607	3.05760276522176	3.57273205447066	3.94417440874708	3.91148067415845	3.29295103514208	4.40118672320824	NA	4.17538088330228	NA
ARFGAP3 (ADP ribosylation factor GTPase activating protein 3)	0.102478527506264	0.478265742702467	0.478265742702467	1	FALSE	3.99387359024673	4.35522774623223	4.46579819687617	4.11476679266551	4.34161577798928	2.97475322487152	4.4824288340058	4.25027946612286	3.90373244828493	4.17875447207344	3.99088227014108	3.76257205994666	4.89061206294339	4.29080773469096	4.30601428255649	3.6686751224518	3.5806882023703	4.53005200904805	4.42274431315684	NA	4.31341275353106	4.2672736022484	4.57700577689281	4.28405507472565
ARG1 (arginase 1)	-0.0775542801760122	7.99793135384729e-05	0.467435646524057	7.99793135384729e-05	FALSE	8.91356562806447	8.59477246041879	8.42385965728846	8.71570464952118	8.42981260586632	8.84174673688196	8.03183626602763	8.84278717185093	8.88021409930629	8.58322571325425	8.20156035241648	8.64101489123687	8.39394812022338	8.86732198901979	8.07444121239848	8.87636346020485	8.81795255855499	8.52189483724355	8.37382218722165	8.76545849897605	8.48026512205446	8.77756437230572	8.01872874553839	8.86757836901897
ARHGAP1 (Rho GTPase activating protein 1)	0.361243612098092	0.0981183446950609	0.0981183446950609	1	FALSE	4.12822740247183	4.60815278535715	4.73876783680019	5.01249269313895	5.69155370593486	5.21575236007679	5.49103533741959	4.6839153680726	4.72941681464735	4.7643567718334	5.11858398746073	5.1345947103839	5.86073441098641	5.0641283772349	5.21703291382507	4.93462028886291	4.56476226699707	4.73437904940785	5.00021188027455	5.57591433659707	5.41842610413758	4.95174630352982	5.34701005897801	4.5688286514886
ARHGDIA (Rho GDP dissociation inhibitor alpha)	0.0139405513861407	0.575651135257617	0.575651135257617	1	FALSE	8.66595408260528	8.5920495865775	8.80429561458384	8.9926608136672	8.8219971440532	8.70104649348493	8.77994583556309	8.65831146805221	8.94050447546505	8.45152846983322	8.81340924855405	8.64534860694931	8.85967143993587	8.79145270111125	8.78246754017256	8.850811922162	8.64917353010413	8.62124236499668	8.77776818225772	8.94394183255072	8.74639675097796	8.60959615416439	8.57155167592685	8.89191429917407
ARHGDIB (Rho GDP dissociation inhibitor beta)	-0.0256076141213136	0.555956778405037	0.555956778405037	1	FALSE	5.63409079318668	6.17618711462715	6.00108612076164	5.94715181867295	5.94793026829597	5.95714151919631	5.81829073323272	6.04125612625948	5.37112668632854	5.79772895811345	5.93342628415502	5.64507907673858	5.78759179160643	5.43224122059725	6.00067159853401	5.79772636462328	5.83122109127341	5.88405570960159	5.98470326682514	5.7613783646178	5.82873058080143	5.46875598697409	5.84176686116895	5.73784086415626
ARL3 (ADP ribosylation factor like GTPase 3)	-0.0988713447984166	0.0199252510883837	0.5521034231549	0.0199252510883837	FALSE	4.16498735342567	4.29454723389552	4.61060557999446	4.05031013801341	5.04249550803491	3.7964731636047	4.43146250277863	1.96158258407759	4.10372422322461	4.42952893124929	4.57361083566424	4.04926482040011	5.30265902771139	NA	4.49993515605866	2.84520098117101	4.54277806926875	3.8311374677224	NA	3.91930194062808	5.276098343451	3.45789629907449	4.86350240526411	4.00490582947748
ARPC1A (actin related protein 2/3 complex subunit 1A)	0.357344025021769	0.113494580093046	0.113494580093046	1	FALSE	3.7570339172893	3.91660084462475	4.15200489681272	2.53392958181379	4.2156863613612	4.37428138278441	3.5456471854871	4.29409135728802	3.87264164019394	3.55383968360021	4.14162897365166	3.86481014556734	3.81306287088879	4.40657748521744	3.91003224763979	4.15727012433521	4.15199678164044	3.54584484540635	4.05797873032507	4.10766276419384	4.54259236953483	4.44863669708433	3.75312312977726	4.48309989398226
ARPC1B (actin related protein 2/3 complex subunit 1B)	0.00976375134959723	0.604334110294805	0.604334110294805	1	FALSE	3.65260121759652	4.09805735622892	4.22852627466846	NA	3.65563804923464	3.2926168603722	3.72016900015183	3.61860280789305	3.56923587568759	4.0161664520063	3.83567147948162	2.97383349405043	3.61031028341843	3.66282073600438	4.25182511354263	3.92129350149762	3.72409360272345	4.00353028002087	4.10365709107633	3.63465134678722	4.02865754991996	3.69567095170673	4.39316218250436	3.91006103848865
ARPC2 (actin related protein 2/3 complex subunit 2)	-0.0709516354938688	0.454857520913134	0.454857520913134	1	FALSE	5.61960962162605	5.35739013219121	5.75904128736464	5.63389614591908	5.66746356640064	5.4613222770527	5.13525575974518	5.59516645916208	5.71213351576515	5.42930797786383	6.02031773016683	5.70836935511576	5.18856313163342	5.62734126909146	5.41275104554381	5.92299700948982	5.87770989965814	5.81410175449819	5.84965655368094	5.30079731320402	5.81961965009198	5.70485813487472	5.89252460260355	5.80304875543808
ARPC3 (actin related protein 2/3 complex subunit 3)	0.115681818669304	0.308766452985273	0.308766452985273	1	FALSE	3.69937394977874	4.15887825945648	4.33909461664611	3.61095985612012	4.32172610344191	4.17267152099994	4.10261614312058	3.94895587123934	3.75718329994854	4.30869579135941	4.18846422707754	4.02916131354292	4.31235296240934	3.87214910487449	4.23852702882098	4.32040524817626	4.02460336714066	4.26983359017721	4.32768736417605	4.20647912996867	4.31081996959683	4.01653197677243	4.24778323672554	4.44405742324647
ARPIN (actin related protein 2/3 complex inhibitor)	-0.205494365653853	0.343667058233165	0.343667058233165	1	FALSE	3.69058471109034	3.45151445809592	NA	NA	4.00847792498098	3.11911044970896	3.87067048920396	NA	3.81990316425945	4.03986657803892	3.87979397184239	4.39686504215156	2.84568875282059	NA	3.47939872783537	3.80572581820127	3.25476786945276	NA	NA	3.34707031548826	3.25863349155521	NA	3.74515126274416	3.63310566628687
AS3MT (arsenite methyltransferase)	-0.0424677299626347	0.455166045683759	0.455166045683759	1	FALSE	5.84672396826564	5.51332018924547	5.82499945990211	5.85968634681319	5.8163539462071	5.64427162612654	5.80553236883953	5.6991879147066	5.68767101636367	5.73138148988185	5.97048097132829	5.92096494041512	5.91906353144199	5.82730586223927	5.70305362071928	5.75245959535609	5.88388714292033	5.72983279904086	5.84512870467671	6.06376177585185	5.86099010256437	5.89834139169169	5.84929875202777	5.59236733323326
ASL (argininosuccinate lyase)	-0.157126100715797	0.00283719423233469	0.157836381955164	0.00283719423233469	FALSE	8.47940842915823	8.61867181026763	8.16211434500631	8.32695972616479	8.03303749716296	8.16837126416738	8.12524297182751	8.54395206669504	8.45683489116094	8.67878321507811	8.13321415265704	8.27623609347017	8.07243813100466	8.17559944843445	8.17261252179572	8.49367935366251	8.46090225382341	8.63012512407874	8.13346077773408	8.30547811180837	8.09675204484898	8.22379418139556	8.11572515932319	8.55547108150028
ASMTL (acetylserotonin O-methyltransferase like)	-0.229646146818504	0.0575454300053296	0.0575454300053296	1	FALSE	5.01006816042018	4.79879707960524	4.78762052084846	4.51088598596117	4.25951354387575	4.66274099794343	4.86392854177016	4.7438542210795	5.01151352929041	4.74976486591844	4.88387004085221	4.83379078454038	4.34335096620051	4.79363061862847	4.69460722467204	4.45539955875512	5.06276069533922	4.8030254997707	5.14975931124225	4.8762222383301	4.56632199674373	4.90176956805901	4.74666211003369	4.6905456025353
ASPA (aspartoacylase)	0.0474775806136236	0.0158637991344208	0.555956778405037	0.0158637991344208	FALSE	3.21489880257514	3.97282129623414	3.28967514036349	3.92812393041301	3.26529135894673	4.00704296961168	3.22933873640665	3.63947529361093	3.79838236905826	4.04080477943992	3.12469537988365	3.43102115416736	3.38036928382038	4.07742246997187	3.41317431839899	4.07190851002363	3.26482764285265	3.06367722866722	NA	3.86941740881542	2.85389188114586	3.27476409389146	4.06047978140759	3.84022150554981
ASPDH (aspartate dehydrogenase domain containing)	-0.0296731266036504	0.516974140058044	0.516974140058044	1	FALSE	5.95179525123126	5.9701864376381	5.96974222234106	6.1789974167406	6.05798522655675	5.97178953834852	6.11437951936996	5.83193802762347	5.83666139797959	5.98421564121498	6.18272407459003	5.89506263697746	6.20194353692094	5.95464533750627	5.81884544929681	5.85178401541737	5.94371742249469	6.02342614095792	6.11143200536199	6.10274630269689	6.27813904792481	6.01153141952113	5.79754480872475	5.90410350377001
ASPSCR1 (ASPSCR1 tether for SLC2A4, UBX domain containing)	0.01137489562932	0.604334110294805	0.604334110294805	1	FALSE	3.72800755804936	3.97706922883967	3.74371960640872	4.41604252723669	3.99223366453783	3.65052332401421	4.39399958592199	3.7486329721913	3.74184446468787	3.98754825895374	3.9647959886669	4.20289566737069	4.48734485127701	4.0498833914761	4.51867361091819	3.91488019808219	4.46108976468298	3.65839430776633	4.6394174091459	4.49941221632818	4.40478734231206	3.62912343840125	4.37134976122151	3.99530360533524
ASRGL1 (asparaginase and isoaspartyl peptidase 1)	-0.169874897568799	0.10119398785453	0.10119398785453	0.602139865184679	FALSE	4.39857611584884	4.20807239666955	4.49794442187774	4.3674269829773	3.98530004207748	4.30029947366564	3.96303940036309	4.35994278507408	4.22754855992044	4.34575118590949	4.35087908641257	4.50137544860746	3.74868663649499	4.20864991173204	4.0805894492011	4.17191134655269	4.2381448397234	4.36824452637684	4.08827730968045	4.41660332588369	4.16818470319679	4.3901311145225	4.25813445631284	4.33547610986898
ASS1 (argininosuccinate synthase 1)	-0.0818862822412666	0.467435646524057	0.467435646524057	1	FALSE	11.367725972851	11.7044570193288	11.1329173759751	11.0254925778522	11.2630872379368	11.1734960073744	10.7520209733932	11.6688849842662	11.3639868751857	11.553331701374	11.0800446861792	11.1078905248628	11.1749007221629	11.1939010775747	10.7296462326395	11.7847984071518	11.2871871429557	11.5273450462108	11.1756680550893	11.0631051648391	11.1878778310698	11.0814501498684	10.7212017463206	11.6752513860503
ATG3 (autophagy related 3)	0.0482815081763937	0.307248017937532	0.555956778405037	0.307248017937532	FALSE	3.14070341122211	3.30940468342783	3.8395162331872	3.70110542377817	3.64022758038813	3.55896554346589	4.24582268125164	2.99386996815599	3.17893927305245	3.83799368489171	3.76934859947786	3.8036093619636	3.68413424862587	3.09979004634992	3.99124518490185	2.66195249303147	3.30120277904935	3.54124223305683	3.68324729644458	3.11525968699953	3.98563704268517	3.23925138150331	4.13330869725304	NA
ATIC (5-aminoimidazole-4-carboxamide ribonucleotide formyltransferase/IMP cyclohydrolase)	0.0150163135562114	0.553407613854645	0.553407613854645	1	FALSE	6.98318744163394	6.89641717678368	6.94588857440603	7.10813759537405	7.02245659153012	7.03610765927267	6.97347351957549	7.10621220187633	7.01063439845463	6.79207446192887	7.02704343828395	7.04554126149718	6.83311779013673	6.97538944190833	7.04274281899379	7.01725383896894	6.93207298581812	6.94899790774008	7.00204987502335	7.08131832095244	6.91923280602002	6.9953714505722	6.92617737160715	7.10602371010909
ATOX1 (antioxidant 1 copper chaperone)	-0.0529336361193221	0.459774231828181	0.459774231828181	1	FALSE	7.60527948999212	8.12658574886722	7.73334756101594	7.87460026604958	7.97108365753601	7.6581329180114	7.83315574930268	8.00463621724704	7.69352877414085	8.09329606916359	7.8598267123542	8.04868303448587	7.67586531836139	7.5082860240476	8.03923711509862	7.96634971030193	7.79900309458464	8.0179608691428	7.81478111317915	7.80703929799477	7.95682334518043	7.84260177161955	7.54722616446188	7.83533040637032
ATP2A1 (ATPase sarcoplasmic/endoplasmic reticulum Ca2+ transporting 1)	NA	1	NA	1	FALSE	NA	NA	NA	NA	NA	NA	NA	NA	NA	NA	NA	NA	NA	NA	NA	NA	NA	NA	NA	NA	NA	NA	NA	NA
ATP2A2 (ATPase sarcoplasmic/endoplasmic reticulum Ca2+ transporting 2)	0.16825811938545	0.355712733729376	0.355712733729376	1	FALSE	4.30277233549749	4.58368755691859	3.91840531758787	4.97507068041046	4.24762375619625	4.62198737275624	4.992473880672	4.18946087484185	3.77267747042486	4.29980146227544	3.64339445347989	4.37741531346574	4.67168966284003	4.63761604203174	4.26539938789095	3.7673263941498	3.92658776628645	4.40795771315564	NA	4.51573767896917	4.84708491524455	4.18520846288886	4.58636844310044	3.97795760198173
ATP5F1A (ATP synthase F1 subunit alpha)	-0.0250069331524745	0.549456846902194	0.549456846902194	1	FALSE	4.8881782348976	4.85905515421049	5.05599384499268	5.0272646562433	5.05315044513239	5.07125211063603	5.25193869875807	4.75746601764034	4.91886323727459	4.98494018425883	4.99898975984606	4.74702748667682	4.87964695957939	4.92789645372882	5.13740925366454	4.72853551037994	5.24452938468989	4.8754557150556	5.15941525199582	4.75242748110995	4.9290713640476	5.09913947914092	4.56626719108443	4.81028370962948
ATP5F1B (ATP synthase F1 subunit beta)	-0.00254299892237375	0.610983126236815	0.610983126236815	1	FALSE	5.84307182481299	5.60724448933802	5.71180048334976	5.82415684372883	5.49138494599014	5.71010385265538	5.79075379557671	5.92255942848752	5.80133975780538	5.50936014512269	5.53478065350655	5.79194166851005	5.51886241486907	5.85782676775918	5.49257746795656	5.77797459266777	5.83092965487965	5.36465647033599	5.55629452052919	5.95552902408807	5.62427639429878	5.67943787366679	5.72020457721436	5.71462743779642
ATP6V1A (ATPase H+ transporting V1 subunit A)	0.195677970472141	0.308362889365934	0.308362889365934	1	FALSE	3.4438453128988	4.19007750241059	4.34010645920756	3.53969235447391	4.44425624837887	3.72835591941434	4.0607650929381	3.7732579150277	4.26422113540503	4.55916138719125	4.1216454060456	NA	4.30948908679079	4.08680923722797	5.12535767314133	4.13026371617281	3.57998866122187	4.16801617577522	4.34411833452143	3.62571468688064	4.0927233191012	3.98192569929066	4.37152401448479	4.43604854118649
ATP6V1E1 (ATPase H+ transporting V1 subunit E1)	0.293092351080977	0.0665156417244457	0.0665156417244457	1	FALSE	3.93723138289073	3.90502350237492	4.06946158284367	4.08954052260411	4.57998262921982	3.79230356693382	4.89054397160114	3.89227443978534	3.76400637762866	4.1717272440763	3.58308577703313	4.12173656820502	4.13657695047372	4.46735774389088	4.29512790029098	3.84152031930818	3.94552343114999	3.90831335293728	4.26147063901278	3.8746691140474	4.26430371948293	4.24955911381102	4.43634842860192	4.30299892437596
BAG3 (BAG cochaperone 3)	0.0946378372365135	0.493410820530931	0.493410820530931	0.689082995309918	FALSE	4.83709553566317	4.79072512866236	4.01639825894222	4.99933259919525	4.39848719001897	4.78513724777074	4.74406957843012	5.2980864023568	4.66866377770022	3.95714384137643	4.23683698723461	4.69978480792013	3.37649876991979	4.81223636012057	4.82383086620027	4.84679415947329	4.97919766173795	4.89506990981721	4.49138494599014	4.44075291699598	NA	4.80485380137244	4.74380576124499	4.83523691299304
BAG6 (BAG cochaperone 6)	0.035845104110101	0.580553961124864	0.580553961124864	1	FALSE	5.74290626664023	6.30966187999718	6.36746717221872	6.21072978088223	5.63418665457693	5.63078694771126	6.34487464546095	6.48377225396406	5.62931581600647	6.1711948155866	6.47467614795177	6.22086970357344	6.16957831223135	5.40988645920795	6.33697064690389	5.00442948040954	5.49137532486961	5.79925312356064	4.992111274901	5.42335966613733	6.23883461750429	5.82592805859012	6.24522562661556	NA
BAIAP2 (BAR/IMD domain containing adaptor protein 2)	-0.39050894768538	0.133635683003919	0.133635683003919	0.330486122502353	FALSE	5.58519691961928	6.35872679481399	5.8985010225188	5.2273021020522	4.95918591232928	5.33431798469344	4.84556030220983	5.74029887447018	5.62600976882056	5.76130655189262	5.63579211209503	5.17393492474798	5.02438617356276	5.3516742605707	4.48856642269032	6.0296494429089	5.0683612600478	6.18980479579889	5.72095422817887	5.1166724943738	4.8630216118281	5.44794610486004	4.55458271253674	6.03726580007496
BASP1 (brain abundant membrane attached signal protein 1)	0.12694310225629	0.393934526326352	0.393934526326352	1	FALSE	3.4716817166649	3.08488575456889	2.84171956864923	4.04281941113492	3.28309650434374	3.72374421050853	3.82855034657209	3.79477974353099	3.62241501066076	3.18162736086965	3.38142182027903	3.25705287225371	2.77732923189552	3.32303854260132	3.23176877278303	3.94044868287616	3.74434411243671	3.20364752383297	3.13788545948968	3.55183589748114	3.37274319837131	3.47278667730636	3.38490632540709	3.91146149920093
BBOX1 (gamma-butyrobetaine hydroxylase 1)	0.222532740593344	0.0186204340529778	0.0186204340529778	1	FALSE	5.20138685690761	5.42646940157631	5.04842366104007	5.28917049567547	5.52711726488819	5.4709923126029	5.41869257684524	5.41766351789333	5.2534674425315	5.28369216704456	5.35686568155765	5.48110192684802	5.47487079810689	5.58400038328577	5.64335693091381	5.52961170934827	4.95763605918992	5.39921553634745	5.3768599020419	5.225718376279	5.48566510979705	5.34609881557761	5.65027630342219	5.42205467147832
BCAT2 (branched chain amino acid transaminase 2)	-0.311692953787219	0.0583077355387908	0.0583077355387908	0.0904149717315985	FALSE	7.52515274767454	7.39124358942744	7.75230704631983	6.99742790800831	7.03491998434916	6.75163778101265	7.2482881421271	7.38878364808255	7.66575516171866	7.37670712640698	7.68436992901301	7.17683137661202	6.87298877656082	6.89000885634372	7.49779596386208	7.3876641048247	7.76222256101437	7.50108081547018	7.78704713366166	7.05999332483936	7.13574006327032	6.90946111040305	7.36508008758246	7.45745475630112
BCL2L13 (BCL2 like 13)	-0.411576598984676	0.180165259751842	0.180165259751842	1	FALSE	5.82871027384481	5.29519771152315	4.62394292666903	5.62137205476931	4.27979813082313	5.42098086568769	5.00681862885206	5.62753388447279	5.12200173446544	5.3941436801116	5.30099127769071	5.5856926802745	4.23251494513596	4.89785997361841	5.39728957770161	5.5497338503096	6.16573108838955	5.3429386924711	5.0122513172005	5.63580661983907	3.31263758552713	4.88795411633391	5.61594885194867	5.76079045902171
BDH2 (3-hydroxybutyrate dehydrogenase 2)	-0.107308927010301	0.225921806552033	0.225921806552033	1	FALSE	8.00867511977545	7.75494761320453	7.88508012250636	8.11498120574274	7.90974910701856	7.91542529155076	7.47638978893174	7.82997003303956	7.98068227170859	7.78524974095803	7.94171669728433	8.00206113003118	7.91570612555044	7.94137632137056	7.60747827488413	7.85703547136089	7.93883857790232	7.83399692113922	7.83621450357961	8.03024778343896	7.95299744474701	8.03012636908345	7.52753174141928	7.86119859419133
BHMT (betaine--homocysteine S-methyltransferase)	0.0190896358331572	0.567252544143039	0.567252544143039	1	FALSE	11.9727931567265	12.5242821436984	11.9205984946484	12.1543213061515	12.2334189556383	12.024931865701	12.0900694028864	12.0070447922375	11.8753346801648	12.5006825669608	11.962661078451	12.016891839034	12.1597609865651	12.0947836811051	12.0800446861792	12.1864145117654	11.9114556567804	12.3077074283808	11.9266629234729	12.0973902305011	12.2475774750638	12.0911146783175	12.1241116162654	12.0605844832436
BHMT2 (betaine--homocysteine S-methyltransferase 2)	-0.367572480800564	0.0405447836492443	0.0405447836492443	0.7085912820989	FALSE	8.71277115462498	8.8465121205219	9.11042327783737	9.22125601255054	8.57118379482394	7.95596369226282	9.08589995939208	8.72526058705291	8.89220885594777	8.86186544095865	9.11981784028666	9.08511655493454	8.37962962540787	8.25050213385697	8.99375926362149	8.71845752860399	8.82367931250321	8.7787605224767	8.98566834786711	9.06506063451907	8.38588396542858	8.14579461846746	9.17108920726274	8.70884592924086
BLMH (bleomycin hydrolase)	0.00397616263069282	0.609844564781408	0.609844564781408	1	FALSE	5.63297775387329	5.42222627167929	5.36472299697953	5.65248362673432	5.44920148130784	5.83215329230676	5.57615627824868	5.78588790834118	5.34701714810984	5.31647885630216	5.50346323023053	5.9538961055092	5.53531892902125	5.66308270146484	5.46048702296409	5.62721576341551	5.39075709466712	5.43087400795469	5.75632146934967	6.05212240385192	4.99905292058498	5.59513064554048	5.63341377235692	5.71395420125732
BLVRA (biliverdin reductase A)	-0.0384823776055712	0.469834652913562	0.485787927738147	0.469834652913562	FALSE	6.24535304436206	5.896974131781	6.22868595644626	6.24211085412333	6.29398655883442	5.97834437705388	6.11239154647443	6.06536550818535	6.09745488949778	5.94943454783082	6.25915194351271	6.38130240986072	6.27183462575646	6.23843531267086	6.18885782700695	6.02442606871214	6.15705786207349	6.14599122762035	6.01828476250384	6.29211913507683	6.18474048675988	5.95052673667114	6.24109653122507	5.90212665407175
BLVRB (biliverdin reductase B)	-0.00481949031378156	0.0904149717315985	0.604334110294805	0.0904149717315985	FALSE	7.50371445144155	7.42854442387515	7.51987209651443	7.66256869172548	7.66860847075873	7.57686221349385	7.5909537584651	7.18153990577361	7.54711817599665	7.2743455364375	7.39419685409369	7.59799292958812	7.61693106138361	7.42313272222733	7.53931393126741	7.28458816126288	7.51328544381464	7.24783259617385	7.56641942388653	7.62207378926434	7.60124337490849	7.55639109431162	7.54969997088962	7.23086586430429
BPHL (biphenyl hydrolase like)	-0.149763961177445	0.493004825684291	0.493004825684291	1	FALSE	3.65714835340218	4.45795538004928	4.99440774906159	3.4359885562223	3.25340692902094	4.46652271499444	3.44601796699818	4.83116280870427	4.35484705628603	4.27329208304021	3.29960807034064	NA	3.0395560480691	3.18270183071184	3.97740815735991	4.82081207722872	4.06063541287345	4.30634974384972	4.22824919446513	3.1412447574503	3.26335747323519	3.76735817845787	3.35803047776732	5.02529019282197
BSG (basigin)	-0.224383564416249	0.343667058233165	0.343667058233165	1	FALSE	4.71064666101035	3.3538172802247	3.87443305008927	4.12436122395854	3.91528186586766	3.7500061502042	3.74726922917322	2.42563654233791	4.32573179112255	3.8103814049475	4.25849631175915	3.90071226835234	3.97625364208307	4.27993924130917	3.31892127262298	3.14723830755237	3.27575055920975	2.89448408634074	3.93901965747347	3.64879904206389	3.38661783861029	4.02727792824224	3.95353531157944	3.49605323397472
BZW1 (basic leucine zipper and W2 domains 1)	0.411149947805404	0.136022265873065	0.136022265873065	1	FALSE	4.05192888499424	3.04578543038847	3.75484475501044	NA	3.48137644815329	4.60283097457923	3.60075738956359	3.75814324788933	3.30426424391833	NA	NA	NA	NA	NA	4.43486170851823	4.31491400097879	NA	3.75613729636628	3.70438508336904	NA	NA	3.69593815250529	4.20343610380364	4.03411004532742
C10H9orf64 (Q-nucleotide N-glycosylase 1)	-0.0156229406662825	0.586418151834445	0.586418151834445	1	FALSE	4.2613653245691	4.41173129466199	4.21822319715474	4.15294594716629	3.91489932765564	3.89022292626507	NA	4.74870273539685	3.88274085587968	4.5186106707767	4.57501577312488	4.36975262119814	4.39294932220024	4.54950283848212	4.44337458167892	4.16365168849225	4.04842802064294	4.32377356369147	4.46144343061996	4.4329326904539	4.22807984147345	4.31698562139216	4.22660100729603	4.30539420311633
C16H5orf49 (cilia and flagella associated protein 90)	0.392084402704962	0.057950957089388	0.18246442102854	0.057950957089388	FALSE	9.45164179506003	7.72239771342958	9.40985973585016	9.26655231794239	9.70411114053241	9.69680586580519	9.2067970451731	9.20022919615562	9.541369636495	7.89706491927833	9.49263634723147	9.42335966613733	9.64429434185242	9.59914667182384	9.14398771813828	9.27097504366364	9.60097959583777	7.67088989368933	9.33570521197587	9.43245212062409	9.4902973531511	9.71375766686811	9.18743125840522	9.09208848444197
C1QBP (complement C1q binding protein)	-0.716309977942677	0.00728779988232856	0.00728779988232856	1	TRUE	6.2701196223851	NA	6.15695677382844	NA	NA	5.35454031631403	NA	5.08122030700164	6.21165277299539	5.29890021061123	NA	5.88790051760568	NA	5.44473994177138	5.06687277015373	5.07564386671012	5.98787564195643	5.12909751565723	5.75880150956843	5.79910803430212	NA	5.0691307146157	4.62199909055222	5.22240659059316
C3 (complement C3)	-0.133265335158392	0.197515506812444	0.197515506812444	1	FALSE	6.36670862989068	6.54344793714636	6.3248915907641	6.5726289898848	6.2364620038381	6.05955861821302	6.59905440639137	6.34726524578068	6.29935090681983	6.44612552109219	6.64534140091434	6.64614825318183	6.1982387520093	6.21179097625254	6.71273333062503	6.21297781116879	6.29921168237003	6.5000244195108	6.4977799997249	6.60740133698799	6.22374302742174	6.24597665844779	6.72732147569295	6.37475434054581
C4A (complement C4A (Rodgers blood group))	-0.121391772764198	0.418079266162365	0.418079266162365	1	FALSE	3.57992834006649	3.87535741338068	3.56034812096632	3.72636259193624	3.11902576370191	3.51702367206458	3.79939819822926	3.58803697187061	3.62326990638142	3.9892298543215	3.17646001364959	4.33322334549779	3.82661966696429	3.36154379796786	4.05736362123094	3.52840878774421	3.76134910801311	3.6811231321482	2.88476786963724	3.62287179879692	3.65346134702097	2.74457016004575	3.63729723809523	3.52484099668951
C9H11orf54 (chromosome 9 C11orf54 homolog)	0.168286512768905	0.454730837356874	0.454730837356874	1	FALSE	5.535822796906	4.77288856821078	4.6973623882331	3.88596475675397	3.81932075050787	5.47529245003653	5.75909722978338	4.29520138570495	5.39333038859326	4.41338421567081	4.33370279952374	4.29447371515313	4.17247951473905	5.21346782533955	5.74915879631265	4.43928403113021	5.37894159327357	4.65483076131609	4.56366457148706	4.46237957184102	4.52383165209386	5.28832902872779	5.41541728383969	4.25530433197385
CA2 (carbonic anhydrase 2)	0.452971742845655	0.0507542288263093	0.0507542288263093	0.137701362558487	FALSE	4.6720462311146	4.72618818094196	4.35870569923445	4.08117769016336	4.62826617182748	4.98954323240433	4.7014603412229	5.81637698801635	4.48359008664473	4.93485614127344	4.39272956248757	4.48940806201332	4.35740420877544	5.07250030047325	4.61748068917286	5.55726609532717	4.77870796528031	4.88206096344216	4.21102777326144	4.07991566128604	4.64553451020921	4.84178698517522	4.69623312924263	5.60222227944439
CA3 (carbonic anhydrase 3)	-0.765911282329207	0.032039667882254	0.159448335990462	0.032039667882254	FALSE	8.00521469822791	8.38706522320044	6.60693518315652	6.67366948343465	7.12781896936807	6.66062347983049	4.88027900604954	8.25703419762632	7.99858478869797	8.3443713699905	6.74935995383474	6.74889054264592	6.81900390043332	6.58046058719983	4.82268426645393	8.21571256709498	7.88039166742512	8.47777850045404	6.8676741137192	6.74329952788826	7.05379558522043	6.68410338286682	4.99291341795973	8.19787030462131
CALD1 (caldesmon 1)	0.0476772908743763	0.467435646524057	0.467435646524057	1	FALSE	6.16895486366531	5.94772225531805	5.96702562235816	6.14698099722323	5.98549815332228	6.00784806563922	6.10153872679929	6.01868312951972	6.08806737352508	5.72050831487294	6.12725150927695	6.06084721761706	6.06232034517953	6.26778858463146	6.16444639720141	5.8440315647176	6.0100502520349	5.87486826297158	6.3374988105495	6.30699856715283	6.26317340881556	6.31324403753209	6.28920923562367	6.01111988807626
CALR (calreticulin)	0.31810255114238	0.117939438753542	0.117939438753542	0.246792219633759	FALSE	6.23605629979755	6.66779280173572	6.79012038464125	6.18090768627946	6.55134835995533	6.56063548179605	7.4945916161366	6.54322055728717	6.10737611643224	6.67798736972344	6.7942598908874	6.22984936830009	6.60850027182291	6.69717609357304	7.42707813826937	6.52204319082775	6.34525797563371	6.6737118784422	6.92408800569195	6.11324208399413	6.5036906032059	6.54327469859948	7.45913649173993	6.64718497205416
CALU (calumenin)	0.227474422792315	0.387047606097426	0.387047606097426	0.614873262672982	FALSE	3.64612808737373	4.54413913744605	4.35868460334645	4.30176321746614	4.94751187461179	4.22157552166006	4.90321184597243	3.21859365173153	3.2556578348396	4.75743934852666	4.54708577788081	4.30264075142857	4.77986903314401	4.16258871017755	5.00281501560705	3.85205878164439	3.3654965816068	4.4657263779641	4.46928689909387	3.82582632350691	4.83819039574385	4.14704614341731	5.24914569664684	3.24696134363064
CAND1 (cullin associated and neddylation dissociated 1)	0.108789441912444	0.178495813421558	0.178495813421558	1	FALSE	6.0962892660281	6.02020214581034	5.92166482829233	6.23530391445073	6.20900099032116	6.2945545855637	6.22327000853542	6.18874509830219	5.91379417893214	6.11572619954911	5.91178504247721	6.30900151648842	6.26483664846778	6.29069716894358	6.16487475472024	6.00068737058091	6.01402047031493	6.09876061793601	5.93722431951809	6.17967027934743	6.29668131975889	6.00068511744191	6.15398566168903	5.97089735776937
CAND2 (cullin associated and neddylation dissociated 2 (putative))	0.0497278819410772	0.528875158064471	0.528875158064471	1	FALSE	3.39625540975674	2.99685149168853	3.23400459970942	3.03157164035829	3.51222688651396	2.95965518007418	3.40606040972377	3.29164186437563	NA	4.18293855153292	3.09498256428023	3.35518545230968	3.52848380438558	3.64357916573171	3.29605941827599	3.43612185275585	3.69523664483248	3.36251196966418	3.6226844160318	3.41012397841293	3.64706118091508	3.25578018103788	3.81152240764353	3.58928410667125
CAP1 (cyclase associated actin cytoskeleton regulatory protein 1)	0.0928538794208593	0.129847465832007	0.129847465832007	1	FALSE	6.55559378377841	6.53336867091775	6.46920874024883	6.60119730992692	6.60871907141759	6.54571513413892	6.73400503372005	6.70159064055902	6.49245249173647	6.60932059925819	6.56193858660621	6.54648550975471	6.64549992536996	6.53398843211462	6.60467627450699	6.68319114187824	6.52711100772632	6.69973206916408	6.54670311652013	6.55793386506047	6.71015896941801	6.64021167069002	6.6619490737192	6.74558693621619
CAPN1 (calpain 1)	0.0735941528319841	0.511293276806105	0.511293276806105	0.545400903800768	FALSE	3.72279387245362	2.69415364913914	3.32241852783239	3.18361672431611	3.47160368745638	2.96704499537303	3.62546922621805	3.31242993236307	3.58708890806629	2.80584342273446	3.12603123015207	3.24618307616387	3.11406046133494	2.62805498445332	3.7446239756851	3.43502845744535	3.7337122581398	2.49183257785429	2.97573289165404	2.58689201670424	2.82372490764273	3.20177655546991	3.0186181520173	3.01699365373495
CAPN2 (calpain 2)	0.103424637870632	0.403294468147236	0.403294468147236	1	FALSE	3.62028141828846	3.3775818952059	3.60608684075676	3.74354728129968	3.51297269727549	3.73128101126655	3.80189327066543	3.56097168244308	4.02788830824639	3.43606853562032	3.72023468019741	3.32565984451088	3.23186091371083	3.53641352892372	3.65623320629956	3.88664768933046	2.83493364953189	3.20209011972919	3.62606527254028	3.97452931248388	3.90588035545458	3.37826190442421	3.92720432493312	3.60644222813161
CAPNS1 (calpain small subunit 1)	0.0800000789040247	0.46419786490716	0.46419786490716	1	FALSE	4.79041236168004	4.07938664522557	4.77957491427981	4.90598622331664	4.01295298344396	4.38610045802877	5.26085368788786	4.68936626107035	4.86907188030835	4.4068699590195	4.59531865713626	4.88577933354418	4.78566039743358	4.73151454538664	5.02506424110866	4.6449868195378	4.39557012206127	4.55284428499675	4.59205033429883	4.95354927947496	4.79617202560459	4.84354172490545	4.93975314995223	4.65044864783057
CAPZA1 (capping actin protein of muscle Z-line subunit alpha 1)	0.245126398886618	0.0405447836492443	0.0405447836492443	1	FALSE	5.607549290839	5.84409937558504	5.79574617149453	5.44243265820938	5.82397094369444	5.88795898884683	6.07597538331884	5.71326690119378	5.36742348820775	5.6815476530871	5.82326022823344	5.38190628289116	5.78456156394828	5.69079420315614	6.13496222552251	5.79478494111158	5.63396877856795	5.70419415900642	5.48979338179203	5.48742846545121	5.63824764539018	5.62136912405574	5.82486457257502	6.21011022719112
CAPZA2 (capping actin protein of muscle Z-line subunit alpha 2)	0.0807024105296844	0.442885165724161	0.442885165724161	1	FALSE	5.34901135490743	5.6128390166314	5.66050083648396	5.36996544281212	5.60084062802976	5.09471322904252	5.7784766908674	5.57215601089962	5.27946386671164	5.74346649681858	5.46901658175338	5.0388663272194	5.03099811817189	5.65177214102238	5.8681212499879	5.32726340244848	5.33473630381427	5.39878814763377	5.40818535788015	5.51897568538062	5.36105244789835	5.62947028248407	5.99978583405935	5.23759430949124
CAPZB (capping actin protein of muscle Z-line subunit beta)	0.00410095812204784	0.608296086037842	0.608296086037842	1	FALSE	5.21050965548374	5.41009344241997	5.54438646648968	5.06081263937466	5.15430370923029	4.98661571969778	5.50791512398418	5.50199637005538	5.21110956432488	5.6087323757281	5.4491288314019	5.09790992258816	5.55887679302451	5.26107190807498	5.31150311546827	5.29569364144969	5.23416405960902	5.23607161145556	5.69245230665712	5.22243750485205	5.1764504391191	5.25587080116265	5.62577604552141	5.39094621106117
CARHSP1 (calcium regulated heat stable protein 1)	-0.0273694007224763	0.0686453502416125	0.563838586931923	0.0686453502416125	FALSE	6.03230365278612	5.68827269259169	5.93023348886335	6.04148831767009	6.04203141200333	5.95105852928736	6.12267271882414	5.83949607748128	6.09539280283745	5.79345114772773	6.3077800482002	5.92516630641049	5.62339868237726	5.78713204591104	6.21042783040149	5.54295446187881	5.86283321607135	5.81945871185712	6.39597105487553	5.3302751393514	6.00711475128762	5.66565426992898	6.18710261139371	5.91515037979778
CARNS1 (carnosine synthase 1)	0.18723365366933	0.000466208926097075	0.268408174095828	0.000466208926097075	FALSE	6.0492386777532	5.22949948190104	6.24512482550028	5.50056625765589	6.00840172886382	5.71429223274921	6.4290886649064	5.76104586825984	5.93337198772712	5.45418247480875	6.1163231654834	5.76830079453747	6.1402264984599	5.67833956783783	6.43280744875417	5.58905634520924	5.87425843626912	5.6184618566168	6.40109283692467	5.56675427951814	6.08137371719665	5.87066555795005	6.44253218622234	5.85614910231841
CARS1 (cysteinyl-tRNA synthetase 1)	0.089366165563556	0.520271922074176	0.520271922074176	1	FALSE	4.46876576012785	4.72595378296079	4.01054712723715	5.43053952891856	5.11492916666222	4.6645397278488	5.05667022618442	3.9767210571887	4.23994024879205	4.30057037825054	4.24248056141644	4.76243386516611	5.13696651174191	4.17867480917774	4.78802789215889	3.89637842408805	4.18912873541541	4.58844480764187	4.49074339747043	NA	5.26019130037088	4.6023974911954	4.84501325554294	3.49684579012695
CASP3 (caspase 3)	-0.00158966348091634	0.615028060091864	0.615028060091864	1	FALSE	5.44877543650143	5.49300358751625	5.93200918650535	5.94586751096084	5.84262188398319	5.60288737722368	6.02790599656988	5.7191752246552	5.64432931615965	6.09842587442742	5.73259754080328	5.88217837782975	5.75153602549806	5.95535698018868	5.97711503464427	5.64609063583941	5.67240271128355	5.75356175109513	5.91442101220769	5.82370351122038	6.00252926057199	5.5063734406838	5.61895512584757	5.67165286903399
CASP6 (caspase 6)	-0.0421492850245098	0.542770943433594	0.542770943433594	1	FALSE	5.6512440376949	5.01129435595771	4.92827556161193	4.81612862912362	5.18595373853052	4.78722348428316	4.88631114153392	5.20528302417245	5.42736480955638	5.24771868720646	4.74835925318783	4.65341548639486	5.18047411782583	4.80139149697627	5.02270070424423	5.06934986958945	5.47993220374092	5.13830252272086	4.67527961855368	4.74533415405126	5.13873666478976	4.57932498975579	4.79007345424799	5.37003521355692
CAST (calpastatin)	0.371943069593365	0.12906016686497	0.12906016686497	0.474867956778476	FALSE	3.78542500356093	4.56522548778637	3.38740390191284	3.63832874872253	3.35891664115007	4.18987989406694	4.66412439762419	4.57366536306438	3.8461823784187	4.42747208708629	3.32918101584704	3.62664939271738	3.79491487454078	4.12200173446544	4.16557433290939	4.8361160167079	3.92098875170404	4.28581647180462	3.80474540742575	3.36185256095265	3.49091664368786	4.19229676029796	4.42493552106287	4.62924586348172
CAT (catalase)	-0.0932273694469217	0.343416566625145	0.343416566625145	1	FALSE	10.5032692193607	10.3623931755925	10.3313312573915	9.967139781017	10.2304528190442	10.2933566884778	9.99626162368536	10.3945055675258	10.5995874554544	10.3643973373213	10.3605398616518	10.0631658498473	10.2480817406892	10.2357270598381	9.95293194401796	10.4278889689343	10.5669007544208	10.4150868093018	10.3415410611477	10.0487320704421	10.2431263689895	10.3318574595068	9.97650684406324	10.4746591148136
CAVIN1 (caveolae associated protein 1)	0.392259546851151	0.151175878395528	0.151175878395528	1	FALSE	3.00468834620735	NA	NA	2.43983055161101	3.18130136492636	3.14223043437092	NA	2.05077331994581	NA	2.56093256494095	3.08108563349613	2.72595269264864	NA	3.49717802285087	3.53640109495241	NA	3.07304213329982	2.8808441836084	NA	NA	3.4721368029549	3.40626454061069	3.4419349151256	NA
CBR3 (carbonyl reductase 3)	0.0570075384926626	0.493064638493452	0.493064638493452	1	FALSE	5.55032507208325	5.42825631167408	5.44812456706106	5.60389038222905	5.38639366313855	5.55386118154817	5.67997264299238	5.15218747612201	5.55332056446153	5.29199394044733	5.06813765439932	5.32902669560928	5.55993226353387	5.51323490351233	5.21922274153874	4.84334574240266	5.45685870546956	5.16200051444817	4.83692391544923	5.21521263491764	5.38941193399161	5.43708455444726	5.74270690150243	5.15080741543145
CBS (cystathionine beta-synthase)	-0.0412405535490404	0.52341433759034	0.52341433759034	1	FALSE	5.37338372779926	5.92487424725747	5.38994533188868	5.60584097992916	5.75455885086189	5.40722356908055	5.52632864870205	5.27877280869607	5.35896585649279	5.88736685802847	5.08320485674871	5.22609616220159	5.55992308885675	5.46442322325918	5.45831309649727	5.3273855736903	5.53022372073334	5.95688373396541	5.33477562672515	5.63893398318103	5.67788592071749	5.59633588219501	5.4704620278202	5.29399575198583
CBX3 (chromobox 3)	0.0366984795293962	0.555956778405037	0.555956778405037	1	FALSE	3.49910601728935	4.582001940275	4.29116885709238	3.75551787559125	4.36427125577994	4.36226648036092	4.36985031370583	4.23917651801531	4.50826383612712	4.41013076410137	3.96062291048707	4.46781419597251	3.94637528836537	4.63677540691902	4.38674198234587	3.66647256884207	4.07159965339585	4.16721339405886	4.6177040074818	4.23825950708399	4.17701682286056	4.00861237890085	4.59912137382467	4.2531043233889
CCAR2 (cell cycle and apoptosis regulator 2)	0.331865267375844	0.0384061003100865	0.0384061003100865	1	FALSE	4.11054699318496	4.56460376257661	3.73545718956974	4.1586520975241	4.72798033877486	4.65607299585621	4.69240487899626	4.15963725817466	4.21593481140303	4.32768736417605	3.94181057995768	3.83429658868852	4.82024535039399	4.31691323727682	4.66181799397209	4.05951968287048	4.37736672350147	4.25900124994155	3.98509051552989	4.17727999596932	4.38723845049021	4.59487097019263	4.56856723807309	4.02484268546176
CCS (copper chaperone for superoxide dismutase)	0.018938376657004	0.586418151834445	0.586418151834445	1	FALSE	4.49132721830451	4.0466569378869	4.20281732645096	4.28331434982598	4.26146311680747	4.00336836441408	4.70355479349421	4.24021509292855	4.13247813723825	4.06592553218577	4.68351680794189	4.85541170645748	4.54277806926875	4.64346949568444	4.49812957390799	3.85581034561694	4.52313535706631	4.11621502272981	3.93721254715349	4.74255601227212	4.02430194684651	4.40544103595723	4.67643667575754	4.45285896471381
CCT2 (chaperonin containing TCP1 subunit 2)	0.0810936427862901	0.368463371669057	0.368463371669057	1	FALSE	6.03027647988459	6.01054936502662	5.95845527585236	6.11329001603516	6.02502436360314	6.22852050270696	6.19400034908789	5.90350109267184	6.06150836706113	6.17127889630725	5.82046747257331	6.25344096818295	6.38898335217073	6.0320765922825	6.45395868278247	5.78118920312583	6.04635354185787	6.13288114191274	5.89679738239861	6.09306361500387	6.18447668755443	6.28524869314453	6.2820523901166	5.80245432628503
CCT3 (chaperonin containing TCP1 subunit 3)	-0.0160319796492232	0.0530879489798497	0.582593594151229	0.0530879489798497	FALSE	6.0603349426004	5.97449260221935	6.22860900357899	5.96895933402471	6.33710449044256	6.08023127201926	6.27288914353521	5.68587008579677	6.20188278299589	6.20453593227952	6.1429198444131	6.13743179707144	6.32072655105378	6.25500968007096	6.27371169205463	5.61322811284016	6.20023557294352	5.96954884238555	6.16516226612742	6.06183666856657	6.31132690932763	6.12598165385472	6.21091092084074	5.63657532157935
CCT4 (chaperonin containing TCP1 subunit 4)	0.0187280876238064	0.545400903800768	0.575651135257617	0.545400903800768	FALSE	5.75646825706384	5.66398782458008	5.57634677874638	5.8011974655172	5.87494447318788	5.7206669992074	6.03056782686059	5.31740537765874	5.8509893967952	5.78761007391755	5.5745254116031	5.86277123840516	6.03356616264432	5.78614937081888	5.8649562020353	5.29234740320099	5.87220082898475	5.60090008113682	5.60430265835508	5.73158785644173	5.96122972813533	5.79413769832877	5.80895645479136	5.422697226163
CCT5 (chaperonin containing TCP1 subunit 5)	-0.0432367581794707	0.498343610794712	0.498343610794712	1	FALSE	4.91061754866369	4.9380457932956	4.84773639643136	4.89325055776937	5.07560964130274	4.82878388520264	4.98366857523157	4.46530192048633	4.82002574772674	4.88753501864812	5.02886084413056	4.97726618348172	5.12745169340785	4.95722279327677	4.84653343205724	4.66330476536144	4.89171080731149	5.1134129648588	4.84408932973173	4.98239584440374	5.19957419897824	4.95515468611801	5.08007347528321	4.43342687159321
CCT6A (chaperonin containing TCP1 subunit 6A)	-0.0131740984355027	0.580553961124864	0.580553961124864	1	FALSE	5.03143048681848	5.11951388536865	4.91180181681671	5.24686028378373	5.26923142856834	5.09828058420676	5.14018149855078	5.02767603144689	5.18839696810634	5.21547281541714	4.84845268610996	5.37318881416339	5.12792211995411	5.22734061386956	5.27550996559264	5.01619320086138	5.10605931599616	5.34294224705847	5.15868440854232	5.24469681780449	5.25818346288458	5.1521428477579	5.23966917065148	4.79708044041538
CCT7 (chaperonin containing TCP1 subunit 7)	-0.0115418962542069	0.592538760685563	0.592538760685563	1	FALSE	6.20799238479747	6.14447470811398	6.1927425692741	6.49779596386208	6.33045980293997	6.20531235234899	6.27897904614318	5.8965770206509	6.18030105183089	6.35786514101948	6.13864452291385	6.42093708862344	6.29245416137874	6.26296489932026	6.09852272644637	5.90854633992246	6.08326443619613	6.43268720649286	5.72666503601642	6.17791978486717	6.40186593648049	6.35942277594522	6.46687668273967	5.92080539464115
CCT8 (chaperonin containing TCP1 subunit 8)	0.0694559712064938	0.400090969401352	0.400090969401352	1	FALSE	6.14122636155478	5.99642716356722	6.36666142628903	6.38041950448317	6.40479415314769	6.33653512332722	6.51062177015319	5.97609551151812	6.27679068342911	6.32385821118983	6.46386273344631	6.28926273193725	6.42042681948286	6.31198257785403	6.20388631290103	6.19749389986755	6.10961756358259	6.19445942178319	6.11245827342425	6.39874198207639	6.44916515681218	6.40159121786537	6.66240491054154	6.01226025777027
CD2AP (CD2 associated protein)	0.398120463473984	0.0238926707542053	0.0238926707542053	1	FALSE	3.06224953123704	2.93453725963877	3.06906453186335	2.96421932391927	3.61592237597291	2.95719957257812	3.60379841968502	3.5652681453797	3.63839826223585	3.21595654874614	2.67280095954308	3.13210957728018	3.59720934761599	3.29288479519345	3.11312203850297	3.86574069305796	2.56286028443966	3.47761257319285	3.1930162987307	3.08972524895976	3.73619354577797	3.43770713692607	3.65051183562216	3.35443805516214
CD44 (CD44 molecule)	-0.105364000274239	0.52341433759034	0.52341433759034	0.704932224096879	FALSE	2.92541083079309	1.81577624459306	NA	2.69294044196325	2.86686644691364	NA	2.7507522675502	NA	3.00175901516868	NA	2.28818725967525	1.69473313067436	1.49523465454731	2.18562871883484	2.65457760356564	NA	3.39869239520257	2.51210043968966	2.69064951721899	2.31563578404804	NA	2.26260453890075	NA	2.7819073090868
CDC37 (cell division cycle 37, HSP90 cochaperone)	0.26372043242772	0.0119844185307113	0.0119844185307113	1	FALSE	5.73313466543454	5.94553513589316	5.91435164330156	6.32094672855718	6.23396281523497	6.14997468161938	6.06047761974125	6.04540583696251	5.65779432645507	5.88594767929682	5.66367764193655	6.15903776307009	6.30028482872529	6.19895179883473	6.19821910385719	6.17728797016263	5.82890571643888	5.99252373183907	6.00327615435041	5.97255021529693	6.24230143672434	6.19835270601498	6.29614717622954	6.14096061689609
CDC42 (cell division cycle 42)	0.0504846903679435	0.391777979826911	0.391777979826911	1	FALSE	6.18484559631211	6.28441048763618	6.37008753940128	6.3818543839635	6.37914093105275	6.43888331737595	6.48722906980423	6.37597948407039	6.29040044230653	6.22857244952908	6.34405795458807	6.33804283103416	6.17407878664348	6.28310317357109	6.4580866624427	6.37429007825995	6.21305754703391	6.26244631261681	6.45292483969571	6.45626898038834	6.48702642986557	6.32261140981554	6.46218486522368	6.1701714407957
CDC42EP4 (CDC42 effector protein 4)	0.13420480135979	0.449515406317804	0.449515406317804	1	FALSE	3.0519167076587	NA	2.73992153141656	NA	NA	2.54955089198919	NA	3.13666389326449	3.19156738808913	3.03107577759787	3.37680434913742	NA	NA	3.31362897142664	NA	2.87931563702584	NA	NA	3.20651976451096	2.80817702395412	NA	3.69407785357268	NA	3.57997659719256
CDH1 (fizzy and cell division cycle 20 related 1)	0.117770175137886	0.418079266162365	0.418079266162365	1	FALSE	4.66255872296744	4.04875059470294	4.67167834176889	4.27831191938371	4.30269923471864	5.02419111472762	4.52173547751092	4.22028351545056	4.71503122897122	3.87504280300259	4.22949563652416	4.45998236069975	4.88280442656074	4.50633535358042	5.08726339609154	4.3854931614797	4.55443536531749	4.3037296137758	5.05061923268933	4.67600782620062	4.20223747139126	4.86251090312834	4.92088397909304	4.02244771392579
CDKL2 (cyclin dependent kinase like 2)	0.151097875252031	0.0184309105803073	0.35200222506064	0.0184309105803073	FALSE	6.58951932254184	6.79797272537485	6.1084972753112	6.52521540305858	6.35257669390111	6.60538321171235	6.09884481791332	6.87648011132776	5.97951551278822	6.8299636925959	6.07339824325144	6.15181012007795	6.43950512426514	6.75692987379949	6.40747682301731	6.9433118724514	6.4872853536252	6.83431934570617	6.10581215112923	6.02196602200357	5.86131523707636	6.84118062630707	6.2654875305158	6.86995774820141
CES1 (carboxylesterase 1)	0.0282653578184597	0.00298369811805582	0.596002561910623	0.00298369811805582	FALSE	7.56630525079094	7.46002988513029	7.93445163074631	7.18381400161553	7.00694875074162	7.07213796484484	8.79469203153441	7.37684601401632	7.48977572355231	7.42113070789079	7.91749142883502	6.89390821507509	6.77514274877467	7.02461887971653	8.70280643136547	7.43095427138573	7.55478835953679	7.34744420404013	7.96892017845464	7.15903372522149	6.79415589787641	7.13846636526503	8.75160430959602	7.36790393959378
CES3 (carboxylesterase 3)	0.34815878215005	0.083760413306636	0.083760413306636	0.689082995309918	FALSE	4.61533978154449	4.33639051470687	5.01343099363096	4.38578994059555	4.86551306136287	4.90956671583754	5.74986406545409	4.7079222944723	4.72747396663753	4.81349903659747	5.15013720401373	4.50717938190808	5.23182021885997	5.24980559060672	5.62211919247395	4.53088852049266	4.98148280114428	4.63862415802532	4.84868803235971	4.74826263408039	4.79469138179602	5.09716831353401	5.56871618873173	4.61612828742314
CFB (complement factor B)	0.0248396350898481	0.583421157775156	0.583421157775156	1	FALSE	4.30349583342968	3.45516280124451	4.51094293632301	4.85380107974643	4.03143930931934	4.36525159968388	4.50625917635704	4.10089357213746	4.15629952752728	3.91341603328531	4.25765938326204	4.4312150967017	4.21398488202275	4.2565427228186	4.2225109235621	3.82213867468467	4.52016448913254	3.36012544649667	4.40833823342843	4.42861811775523	4.39371135435985	4.20237853866827	4.69205330772148	4.09015053807555
CFL1 (cofilin 1)	0.009716574024584	0.057950957089388	0.597446846408333	0.057950957089388	FALSE	7.82547401034606	7.63219549718296	7.98885507376221	7.60621271713108	7.79690918309234	7.46458659037983	7.88762274684317	7.80363389966911	8.02834260830527	7.41772595713847	7.87298877656082	7.61981647445326	7.66669979174933	7.50446944174368	7.8701057510782	8.05493527914004	7.88277753161446	7.50701759518424	7.91809399231185	7.60803299402797	7.65085070473604	7.69860744216793	7.57419235504266	8.05151893067137
CFL2 (cofilin 2)	0.465225708383431	0.0201677814699519	0.0201677814699519	1	FALSE	4.18111845689589	4.29181717659058	4.08235345303269	4.44875561740155	4.7830060692125	4.38761758192158	4.64613384906195	4.14623160447762	4.24947568135652	4.17951105027151	3.88681349560704	3.32767299463197	4.45606358776443	4.39133468151769	4.01812672053215	4.95154117128991	3.99999098312782	3.65777718046497	3.32633600105029	4.24427058619503	4.41814271206825	4.57116103621077	4.21754093986252	4.47170122330763
CHCHD2 (coiled-coil-helix-coiled-coil-helix domain containing 2)	0.00778291502423467	0.608166406601125	0.608166406601125	1	FALSE	3.82222027162153	3.79216819110116	3.44172249246629	3.82044449600267	4.34982524732261	3.07641885480052	3.6934088965254	4.38205158995702	4.01114673066212	4.14054963839349	3.98229087382899	4.20905559486838	3.68170787024148	3.50003717098169	3.8766348130045	4.18978503244703	3.13524098182744	4.05428413572038	3.30739500764538	3.80283427229158	3.80849831991003	3.66417560918273	3.25161912287185	4.13858513947539
CHRNE (cholinergic receptor nicotinic epsilon subunit)	-0.0972146629341575	0.520901522350051	0.520901522350051	1	FALSE	4.93352542888126	2.94835975525092	4.22265002245148	3.51780479435607	3.64692298290991	4.2390390035283	4.34959174255675	3.92098875170404	4.80442017671336	3.13841967203574	3.61596944403835	4.07528445943083	3.63946371690372	4.33251460671219	3.63019576219481	4.02902876122205	4.7524221286661	3.8502693643191	3.57398036991888	4.2359184875622	3.3747473864078	4.20200232860609	2.96027445401671	4.17767865165201
CKB (creatine kinase B)	-0.273777508250674	0.242539043413551	0.242539043413551	1	FALSE	6.23126342873271	4.69814067284993	5.07624695628777	5.83757495454472	4.60827108801864	5.37322014134522	5.47699078329212	4.9429835981871	5.65209636955975	4.98993826429229	4.87662990209511	5.51028787139273	4.8110393905255	5.35880062691327	5.22093353146402	5.00709231989754	5.69246625567242	4.70924100086584	4.67535866662413	5.62630186970795	4.11573244088884	5.13113260245964	5.2873356138277	4.95668397679769
CKM (creatine kinase, M-type)	0.662999109866855	0.261463361400804	0.261463361400804	1	FALSE	3.78088748150546	3.72818174924652	NA	NA	NA	NA	NA	3.83541884047548	1.6392367946866	2.63344981065527	NA	NA	NA	NA	NA	3.51063284603898	NA	NA	NA	NA	3.47630391215328	NA	NA	3.61139667689353
CLEC3B (C-type lectin domain family 3 member B)	-0.0391286073615977	0.573332161049471	0.573332161049471	1	FALSE	3.24824183485662	3.60891566707277	2.73385323157661	3.10331802599896	2.75178504602101	2.33326628817543	2.86945886667569	3.93104003525675	2.90685981778601	2.96883541452147	3.45367560196649	2.67612520822373	NA	3.07082893939503	2.49811297504045	3.57790008179614	3.18009533489735	3.17200739069316	2.79010682712889	NA	NA	2.84320401539059	2.97718832090673	3.52141513474625
CLIC1 (chloride intracellular channel 1)	0.066832112879094	0.454730837356874	0.454730837356874	1	FALSE	4.94506921377727	4.40665911177806	5.25962652540501	4.93633641367436	4.9061738790722	4.75652696796797	5.154761412554	5.43337011614794	4.90019540621765	4.92343445781053	5.27673858337914	4.93462972369966	5.08163788540974	4.83560074501929	5.12110245751819	5.26874502765054	4.90502831757802	4.8405135888386	5.27593451549519	4.86586933856528	4.85623377906666	4.86198513058554	4.91371281418736	5.08217033558847
CLIC4 (chloride intracellular channel 4)	-0.0438822468558761	0.455166045683759	0.455166045683759	1	FALSE	6.46170207581065	6.18459173374049	6.25590855786807	6.45028419171184	6.05333511065405	6.30302085044341	6.42080238163181	6.25671631461968	6.53165281762959	6.45389120925783	6.26615873809326	6.12697492055208	6.27683533911734	6.39053012226603	6.24738640133839	6.16660298105868	6.21381773359101	6.20939097746743	6.46668421335596	6.48166221778026	6.25653706186471	6.4400253075336	6.33507944944706	6.42926110461319
CLINT1 (clathrin interactor 1)	0.177289262336761	0.283242303411438	0.283242303411438	1	FALSE	3.60502015306241	3.06118690478405	3.29880785547078	NA	3.10488008442402	3.6627182148308	3.4252444421481	3.40898352943074	3.05801510884572	NA	3.08036773095512	2.67232576428909	NA	3.7079443747931	3.27841451716384	3.30266414502909	3.06255866901156	3.05555489473011	3.18722140810998	NA	NA	2.66020302645457	3.4305796704976	2.99243671777221
CLTC (clathrin heavy chain)	0.41880624560095	0.149508424382896	0.149508424382896	0.679190232719523	FALSE	4.53110693242287	4.61667528081013	4.98613784409922	4.19893412424768	5.70507109573393	4.96664272130501	5.32320791889821	3.81105994774008	4.29451047499263	4.52358704618738	4.8680891398471	4.35934546128676	5.66340724486337	4.97470826164787	5.32667396052023	3.8414398067179	4.32734964204606	4.83175059456552	4.89669810270043	4.01064558669047	5.61341083393611	4.91370802788299	5.34903967191774	3.9821356859442
CLUH (clustered mitochondria homolog)	0.374400342423772	0.410402831261438	0.410402831261438	1	FALSE	1.06006122240492	1.47249297035442	2.56067827532074	2.9115554540577	3.4343613460671	NA	NA	NA	2.68946690602075	NA	NA	NA	NA	NA	2.59251205298334	NA	NA	2.93378411732129	NA	NA	NA	1.55588485318983	3.21623289498648	2.42970968612529
CLYBL (citramalyl-CoA lyase)	-0.154617402652725	0.435647183189224	0.435647183189224	0.545400903800768	FALSE	4.16571099248493	3.31667579188355	2.97474037837919	NA	3.34978987024187	4.08912522563641	2.89610131198083	3.86150879382031	3.64014658373432	3.53966754287825	3.2637856138908	3.1937417854837	NA	4.18141268889667	3.45727908647152	3.3064328678498	3.26875475727616	3.90241129447226	3.61529857909211	3.8160057140627	2.5617440358581	3.50548447951149	2.40049967579897	3.38676956839201
CMAS (cytidine monophosphate N-acetylneuraminic acid synthetase)	-0.131593530897906	0.367966889385794	0.367966889385794	1	FALSE	4.10771297399805	4.02266076135378	4.59501424512999	4.0643482933579	4.19803832830138	4.65931379476498	4.1635631368739	3.7839804136838	4.59105103284544	4.39210443779011	4.44681863896132	3.87607486163387	3.96624587322494	4.45706891128218	4.55850643053363	3.7338966052475	4.17263152180284	4.41932988784134	4.09511425850546	4.08431943591921	4.31639196441049	4.15875710568757	3.8905147886135	3.40178062574058
CMBL (carboxymethylenebutenolidase homolog)	-0.23202558305297	0.0884885558193023	0.0884885558193023	1	FALSE	8.33915074974504	7.9785846288782	8.06739671305082	8.30148704950164	7.71678517227028	8.04530644473985	7.8405135888386	8.11532981917113	8.37470044509942	7.99797542571969	7.90598261431288	8.08496247959771	7.4815895698513	7.75171141539587	7.89760347428054	8.26413291537241	8.34129642536583	7.82883464946806	8.07584813272599	8.0569519581166	7.52231474040793	7.73508887047818	8.00679731466531	8.19169094947485
CMPK1 (cytidine/uridine monophosphate kinase 1)	0.0747674059993323	0.335086547420183	0.335086547420183	0.469834652913562	FALSE	7.21701739876469	6.99319881891737	6.96856312276095	7.28701971967815	7.13180552671368	7.01097000779243	7.3758648339132	7.33354896223453	7.07643082706832	7.31330027839072	6.9005045796554	7.06690720345442	7.16633383540034	7.23829963850712	7.23526752964118	7.2652305891106	6.9502817662372	7.17480586894094	7.03788734041687	7.20581279466751	6.98783244984226	7.18256319595573	6.93333657591232	7.22788544592116
CMPK2 (cytidine/uridine monophosphate kinase 2)	0.0690991832839235	0.555956778405037	0.555956778405037	1	FALSE	3.5801696095568	4.26396584563596	4.07337467671689	3.67771118626068	NA	3.96845944487652	3.98391478059586	4.68648371898774	3.72910678749281	3.86118122103985	4.32038358473324	4.18425648737409	4.56523767579889	2.88071882537334	3.68472898701409	4.45163973468081	3.2589168546658	4.19346425103106	3.28349364013618	NA	2.38226606411905	4.02589698599576	4.10794726331542	4.44882168000904
CNBP (CCHC-type zinc finger nucleic acid binding protein)	0.283641792350744	0.12906016686497	0.12906016686497	1	FALSE	3.08842827518322	2.98742638074953	3.29501619529253	3.62083270321495	3.66796022881746	3.47499406295634	4.0687395906723	3.99475167887221	3.32400408139443	3.60035302011402	3.66980914733422	3.71586043192865	3.1706750078788	3.59111687639589	3.54208466827106	3.3448426966819	2.45419958688789	3.60437976167472	3.58602008934936	3.5497307703952	3.4604018326294	3.74223262505636	3.93819167954892	3.903771003947
CNDP2 (carnosine dipeptidase 2)	-0.0561473036508971	0.48060853574392	0.48060853574392	1	FALSE	7.42831829415624	7.52790701366271	7.77214299106661	7.5598282804432	7.19225335560525	7.15991169132003	7.77872767445333	7.82895520743996	7.33025362360951	7.43073688092902	7.76123872548088	7.54551282305045	7.31446089038992	7.30514062328035	7.65323919604103	7.80980027754532	7.53216887910068	7.4762034460376	7.74904479459881	7.69105951611055	7.28951174039271	7.29712720566793	7.66688438401386	7.8346353782858
CNN3 (calponin 3)	0.210628331099747	0.0471801696843199	0.206008295944813	0.0471801696843199	FALSE	5.04002444900384	4.40720997029611	5.19359829422248	4.24211466602209	5.05545164394358	5.23513730280334	5.16345445245869	4.26914538496061	4.89381358913131	4.62745509037958	4.93006550018596	4.2502188187427	4.95650742418326	4.94751187461179	4.7933496977767	4.74395651982942	4.8021001368398	4.1347384425352	4.71582200258936	4.78825241947433	5.12123510502791	4.70145479630925	5.06031548553335	4.50543366518182
CNPY2 (canopy FGF signaling regulator 2)	0.206081954060464	0.243883633146346	0.243883633146346	1	FALSE	4.81626689605083	5.15530398765934	5.03062741331272	4.9622806326218	5.16847757306934	5.13219020781683	5.96274334335629	4.79006302506438	5.15546186298016	4.99883184590012	5.28243609817983	5.25421608724232	5.26410851313434	5.01481052713069	5.71019754989901	4.88555972260185	4.76401699688531	5.36653554246677	4.7082534638062	4.69593258632672	5.18825057009372	5.12866871028729	5.85184646688241	4.56623065282154
COASY (Coenzyme A synthase)	0.18896430784596	0.0817933570405254	0.0817933570405254	1	FALSE	5.30149619498255	5.23956225259019	5.32577855449618	5.20950795305723	5.58913426765064	5.23817159625607	5.65524877528626	5.56616975366025	5.23452814475314	5.36289064266586	5.33575477898944	5.49666047325505	5.32685009949652	5.42665054016263	5.8026895427542	5.46132555160721	5.61552517801973	5.52082765487239	5.04745114041639	5.476964869563	5.72936514808131	5.40601277502725	5.70325854112545	5.52964294070488
COBLL1 (cordon-bleu WH2 repeat protein like 1)	0.0827171427684969	0.481232457157107	0.481232457157107	1	FALSE	4.39700885044204	3.89789868653862	3.96658735370717	3.10899106179674	3.85873696822163	3.9698319970815	4.25176453110428	4.3101510453647	4.13143309060641	3.76303969792693	4.29137517217302	4.20507966574984	3.95901894232539	3.81937184884217	3.9181763032281	4.33278668903663	4.09381367340273	3.4662616693163	4.0690920367525	4.02285602719533	3.85646785950947	3.33024286561823	4.41363469825188	4.38585895024561
COL14A1 (collagen type XIV alpha 1 chain)	0.00723076863509708	0.141244589549322	0.609844564781408	0.141244589549322	FALSE	4.95582424080644	4.36586747505814	5.21194668237118	4.66894169843564	4.97517617762441	5.03057003381011	5.53802903338488	3.91575033698668	5.2829290225266	4.17619509486341	5.09089576243101	5.29211913507683	5.03529398747272	5.05639711041315	5.35640090825795	4.51840924386967	5.00133387609019	4.56337781342852	5.42096066105387	5.19316852347647	5.46542600558928	4.91461235741715	5.326131029615	4.17813298479847
COL18A1 (collagen, type XVIII, alpha 1)	-0.405085357386707	0.0345662093632697	0.399733191777714	0.0345662093632697	FALSE	3.33592624092836	NA	2.9769647861668	NA	NA	NA	NA	NA	3.35518545230968	NA	3.72595923450919	NA	NA	NA	2.77617980655017	NA	NA	NA	2.51229010577038	NA	NA	NA	NA	NA
COL6A3 (collagen type VI alpha 3 chain)	-0.270090320331594	0.137701362558487	0.138127128490829	0.137701362558487	FALSE	3.54003967201576	3.54938577836902	3.86846947561002	3.0309610519721	3.32352859826761	3.60158955818865	3.090723040148	2.50232805548178	3.10755731791673	3.19604200379046	3.11556433137495	NA	3.2262094786902	2.8247047274909	NA	2.56793478647782	3.12737409955691	3.58834885665562	3.46709684927537	2.93009957271033	3.09069255759843	3.23260396874017	3.22283546677765	2.86679524773852
COMT (catechol-O-methyltransferase)	-0.222602428519176	0.0384478843983718	0.0384478843983718	1	FALSE	9.74928619933326	9.80703929799477	10.0937080549656	9.59248880610961	9.52095451736916	9.49105939576952	9.58345514918989	9.7896314514882	9.79780092560592	9.81560584758239	10.0163765286241	9.51239085573476	9.42285529784773	9.4689253789349	9.55665932090397	9.76911383561234	9.73488232689991	9.89686366595463	10.1221032305262	9.63801227508489	9.57655803857107	9.57317378468649	9.655820485247	9.69712221656566
COPA (COPI coat complex subunit alpha)	0.204736526848831	0.298596351657491	0.298596351657491	0.320490451185452	FALSE	5.73514574941824	6.33275447143971	5.85109687081805	5.82987745979547	6.56322525932093	6.17161917298438	6.53351818542193	5.44155983522481	5.70675984049904	6.19154685929383	5.86029987961606	5.97627884970184	6.60284730188729	6.09025006473477	6.54044580343226	5.33392458255539	5.85213370880692	6.28229708530836	6.11344422136381	5.94397757087781	6.77104041443678	5.96831889184785	6.64479363691398	5.47090774036474
COPB1 (COPI coat complex subunit beta 1)	0.310475164593131	0.137644908655102	0.137644908655102	0.544512691304458	FALSE	5.27272495072626	5.88635504352516	5.44023465744575	5.15683748058822	6.07556258004181	5.710241640614	6.23797473301738	5.02841886363568	5.13858104397574	5.63861836626741	5.42537873503381	5.50895783945502	6.08172735077454	5.67325677360544	6.12032083316232	5.02593683938877	5.10532188534899	5.7301752843847	5.3100419522183	5.30925259938716	6.13765516270233	5.70466174050733	5.93319964204959	4.91922565397492
COPB2 (COPI coat complex subunit beta 2)	0.236079238675583	0.22845749076316	0.22845749076316	0.631666839489339	FALSE	4.01401600548778	4.08629973004784	4.4274922007351	3.92017894732714	4.5949426094399	4.23296768053165	4.61472162116951	3.5600301231263	3.83080292503889	4.04546044515923	4.04837570453898	3.9145166879847	4.62490216931735	4.3519957399073	4.64689418999249	3.37634595603562	3.90062533253607	4.29728681033737	4.15033220672287	3.66373171527022	4.69715662856381	4.485188505181	4.46285068585219	3.48407366617604
COPE (COPI coat complex subunit epsilon)	0.15239991877033	0.361358795462717	0.361358795462717	1	FALSE	4.95607059591823	5.3450947178269	5.0665800539116	4.96903073262268	5.41437911946212	5.08891329336279	5.29738586642435	5.03033607837096	4.63322775392129	5.11711735038007	5.09694069794514	4.45972012879542	5.5123975721489	5.07842624143732	5.60522762633549	4.63369856661219	4.65068415189784	5.46859960750926	5.19658343959804	5.06297650417916	5.32559868706981	4.74591494916413	5.73645875851487	4.38268800084667
COPG1 (COPI coat complex subunit gamma 1)	0.195914611012925	0.24894115044406	0.24894115044406	0.642123361201494	FALSE	4.84498313685815	5.21918013943584	5.31154670954293	5.25797611601076	5.68921528047884	5.35484705628603	5.5485815034617	4.7485846726112	5.03360800705404	5.38692817792175	5.21285333661889	5.1560365451461	5.6676821189292	5.36502057861953	5.63359395484703	4.66240491054154	4.78743246451687	5.34958820431509	5.04459083708813	5.01339079326665	5.8699774827956	5.27565149610891	5.51000929955731	4.64352144569342
COPS2 (COP9 signalosome subunit 2)	0.403970777722582	0.0367641529267979	0.0367641529267979	1	FALSE	4.21563200721065	4.13502586388588	4.6280911568606	4.73572253769418	4.65769716315006	4.64351567356258	4.73949710499893	4.28149054640183	4.44571346269597	4.33601910763747	3.46468133483412	4.17906511534264	4.73955111020373	4.50054076395263	4.64483112213234	4.41836538195169	3.51140478398523	4.20011980532815	4.15028345851656	4.71997741627133	4.76704560234553	4.52388809372165	4.95232890649446	4.70063391401832
COPS4 (COP9 signalosome subunit 4)	0.145784513527102	0.117939438753542	0.117939438753542	1	FALSE	4.95162509254981	4.81166625382896	4.66718819984867	4.91287017998606	4.81337076625331	4.85793622113843	4.97981043421719	4.95206792945685	4.90006978558025	4.63699575866106	4.53707859020724	4.92390504212606	4.8976760730598	4.80438403544134	5.15034845575894	4.87566704097819	4.65761142538748	4.64477921926295	4.71235366027696	4.66940100105782	4.57906547152399	5.03056120599177	4.82776822460179	5.00630251267696
COPS5 (COP9 signalosome subunit 5)	0.451689871980278	0.221692354121681	0.221692354121681	1	FALSE	2.73237775034917	NA	3.31389593405197	2.7190760833257	2.93924350625388	3.29872575704901	NA	3.54647470572672	3.01627522759127	2.00239288821968	3.21686922153205	NA	2.81242634549821	NA	2.1033096322883	3.88596475675397	1.43076698309997	NA	NA	2.82595450853668	2.87042785152351	NA	NA	3.41455501745512
COPS6 (COP9 signalosome subunit 6)	0.0328615277786672	0.573656785639453	0.573656785639453	1	FALSE	3.20673385838981	3.31645134110269	NA	2.8178156040274	3.18273042992081	2.96865481388126	3.60271816267466	3.75591305403952	3.36112265101174	4.04745114041639	NA	4.17467006820998	3.63367532020879	3.55765515472542	3.14231703713618	3.49291709222293	3.01718612404147	3.6345700364545	3.40671352691949	3.01431422557829	3.4075159119463	3.66997917420987	3.51656992303084	3.26012655072952
COPS7A (COP9 signalosome subunit 7A)	0.145020191564834	0.555956778405037	0.555956778405037	1	FALSE	4.16463344218357	NA	NA	NA	NA	NA	NA	NA	4.44819396306671	3.86488936446975	NA	NA	NA	NA	NA	4.16000046733853	NA	2.35389630278026	NA	NA	NA	NA	3.70507109573393	3.69369881599726
COPS8 (COP9 signalosome subunit 8)	-0.0933855365714725	0.393934526326352	0.393934526326352	1	FALSE	4.45610959825367	4.23567345552329	4.2535430808505	4.02053775940509	4.02501107085635	4.15719735222071	4.25081759993265	4.45676673079468	4.18447073664009	4.15294594716629	4.25087064450974	4.7971686559516	3.97944005808644	4.111615619122	4.34852279897263	4.09404178284172	4.30887777840732	4.61893751199312	3.78408514273476	3.85712507387399	4.01512285962977	4.25256704202362	4.29091092174404	3.81770511022717
COPZ1 (COPI coat complex subunit zeta 1)	0.334574801959493	0.180165259751842	0.180165259751842	0.33368181526918	FALSE	4.33685463912547	4.46151546305322	4.69900185564219	4.18522432382665	5.44718243391883	4.57851610453739	5.18667486220067	3.43187698003447	4.23957370847577	4.45476154007958	4.83912314612036	4.10318707855092	5.34713765802159	4.46695333712393	4.95159245708437	4.13789693238962	3.8110496691694	4.72769722787285	4.2862897581341	4.71630503984442	5.35018250721876	4.76006122968783	5.01960407114049	4.19780250005091
COQ3 (coenzyme Q3, methyltransferase)	0.468273025461863	0.018683317567714	0.018683317567714	1	FALSE	3.8344786347794	4.17738365704462	4.27887686010211	4.17978172924497	NA	4.06305418745952	4.5600301231263	4.64343486130583	4.00017130986478	3.91063673484141	4.67355077078533	4.38279865234955	4.32340609995601	NA	4.56733248351843	4.56082498634084	3.97564852706229	4.27317270528932	3.92705258109655	NA	NA	5.16759075710322	4.86427035100603	4.78469242135357
COQ9 (coenzyme Q9)	0.00176494107711338	0.616944785397242	0.616944785397242	1	FALSE	0.23301678227137	2.74426875536233	1.65839430776633	0.951378909677177	2.25608977630058	0.833246341142585	1.31791181745785	1.69971152828479	NA	1.72253160002806	0.233875792307145	NA	NA	1.12147301094349	1.07047176525269	0.958204222618138	2.08276729799656	1.31617471178244	NA	2.13581720848069	0.984224757224077	2.07415602346014	2.06761118426454	1.62081159405414
CORO1A (coronin 1A)	0.417180769552234	0.0643477298229924	0.0643477298229924	1	FALSE	3.3589025793152	3.41652901570103	3.74270690150243	3.37638763415477	3.59956774395777	3.81574960737967	3.93584630056803	4.48325470965943	3.78635589267767	3.23565354484195	4.246696901389	3.0804547167903	3.50802291673761	3.79399989430343	4.1755884710669	4.07365744972724	3.34970496170854	3.53173078437195	4.35400777366872	2.93134077818711	3.76294405703453	3.63556867441194	4.38121414363355	4.25122675045537
CORO1B (coronin 1B)	-0.147246320252073	0.142234987930184	0.142234987930184	0.330486122502353	FALSE	5.17959464772762	5.19937003420367	5.61339609922172	4.98400139841757	5.12463004359941	4.87971556716639	5.27052520482396	5.04324825199722	5.50864098437456	5.23121733992061	5.12607667359477	5.18752231601795	5.1348944783735	5.03167749645076	5.16065401349211	5.01642054610795	5.25992400111161	5.33636908997474	5.49825086752783	5.12700175610935	5.41419981674403	5.05611093366302	5.27695441419552	5.07537859856324
COTL1 (coactosin like F-actin binding protein 1)	-0.301079512314522	0.0353577569409135	0.0353577569409135	0.682215640243092	FALSE	4.63084226794964	4.72085302068528	4.68080255012165	4.57558462578137	4.43073353620459	4.08393666229646	4.79101698334923	4.26577442559736	4.64481382138335	4.59954394103679	4.78089272937719	4.24047461987783	3.77194894586635	4.49660934716997	4.54966917072649	4.24530550174291	4.78856565501802	4.49240442107662	4.72225834887456	4.5991928023274	4.03191564426428	4.22519008110929	4.50288430090496	4.46829005650355
CP (ceruloplasmin)	0.0351496810305976	0.544922311640818	0.544922311640818	1	FALSE	5.19420133451117	5.35271968924618	5.56278276116372	5.41370238878218	5.27094001452218	4.98350897523573	5.54866472510957	5.82742527770163	5.13172117115593	5.27187756808214	5.48928281092364	5.52156275250388	5.12833052386067	5.16049267159503	5.47303680090388	5.73956731137097	5.06130962195538	5.18210032156267	5.35373613648942	5.6913108202263	5.17261152178841	5.06514143770191	5.54720919538121	5.73117509379859
CPNE3 (copine 3)	0.412503893742046	0.20505084843435	0.20505084843435	1	FALSE	2.0122039312557	NA	NA	2.86617606233645	3.00036423451515	NA	3.18540988384485	3.67941253757036	2.28271853107862	NA	NA	3.351896830818	2.31193899694826	NA	3.08623178215971	3.12264952950968	2.02753626550218	NA	NA	3.38428470927675	2.75364518103037	NA	3.1717960851435	3.28831130835807
CPOX (coproporphyrinogen oxidase)	0.0927326258137982	0.371636302400795	0.371636302400795	1	FALSE	5.7517555942219	5.29196448130851	5.34334385903079	5.35279029900399	5.55342501764211	5.44075291699598	5.43420786680627	5.53095404754369	5.54907151740816	5.17949910738234	5.02748141693848	4.8826919534496	5.57448605437946	5.26890967401314	5.33456470038652	5.34168337560702	5.42392098880834	4.95559179175399	5.69751251866247	5.41869594960205	5.56867363296988	5.2888789903226	5.2693847979254	5.38118991274413
CPPED1 (calcineurin like phosphoesterase domain containing 1)	0.158438111218629	0.431356246999038	0.431356246999038	1	FALSE	5.11236652307256	4.50159200540916	4.37520628763003	3.11845940203805	4.77785101291251	4.50547177609687	4.88005855617028	4.65792577227638	4.90030169206034	5.11020035463015	4.92284006635159	4.74598484392356	5.1701854645336	4.37923972304829	4.96976754398732	5.10097764772482	5.12634104341875	5.12282592457115	4.74453786969855	3.79009431238902	5.28578688625311	4.24169529676644	4.54093858801668	4.96210939203014
CPS1 (carbamoyl-phosphate synthase 1)	-0.122907591064146	0.180165259751842	0.180165259751842	0.530802730760485	FALSE	10.677763679279	10.9824232267759	10.7393671466894	10.588611582256	10.6744836030874	10.6887835705515	10.4525192490897	10.8182705983967	10.7432355628964	11.0113880119023	10.8230328017725	10.6366608687074	10.588827048998	10.7332950180521	10.4203708136112	10.8407071243913	10.6782832219171	11.0540548090052	10.7832847543918	10.6486002579603	10.6717621863446	10.6764419650467	10.4667800434833	10.8595736097311
CPT2 (carnitine palmitoyltransferase 2)	-0.0574321931655053	0.334469030535018	0.510803066953167	0.334469030535018	FALSE	4.77819806108979	4.92449424441298	4.99499147614454	4.96483294649561	5.0937629775179	4.5592409411113	5.02181282358484	4.49616191662399	4.72609551652447	4.47096629090381	5.1869085557176	4.50153468471329	4.99221100057359	4.84212402055808	5.1988830631132	4.61091262432962	4.65968485023098	5.0679828301843	5.04485308567615	4.82046491963909	4.68834263866128	4.8788528343886	5.09241042968444	3.9771058735997
CRAT (carnitine O-acetyltransferase)	0.195060092708978	0.359228097396086	0.359228097396086	1	FALSE	4.05732895939247	3.21174270394332	3.55049438785374	NA	3.62555105107931	3.46062462749456	3.64025072145402	NA	2.39516427829928	NA	3.40810042001969	3.27567756600547	3.29320566262707	3.43108803384847	NA	3.10011984675538	3.27574609034419	3.55933272864524	NA	3.52730809528991	NA	4.11982095212187	3.78839338388519	NA
CRK (CRK proto-oncogene, adaptor protein)	0.0749499918657607	0.406272867486153	0.406272867486153	1	FALSE	4.8568114407282	4.94987105580987	4.72599194336695	5.08330273597024	5.07938664522557	4.8061590506657	5.05880568197183	4.75635082808733	4.64791310954396	4.65118375274015	4.63020741351053	4.92921342544416	4.53595340059943	4.87031046336508	5.14819793081781	5.05318955274509	4.95641449307559	5.04114220737503	4.90539903996306	5.02768929966196	4.77592495641261	4.87025620510623	5.39109748632935	4.95890761825281
CRKL (CRK like proto-oncogene, adaptor protein)	0.0126839780473484	0.605818506424214	0.605818506424214	1	FALSE	3.4415365969789	3.53698537579194	3.971764252167	3.16121211727738	3.65738848335584	3.58680076525352	3.3975702503464	2.69736461250162	3.7801315886135	3.62904181590898	NA	NA	NA	NA	4.56545094935199	3.20073817137156	NA	3.73335434061383	NA	NA	3.93819167954892	3.79185573684293	NA	3.74825726616246
CRP (C-reactive protein, pentraxin-related)	1.11239910402381	0.0415033997948946	0.0415033997948946	1	FALSE	2.71261558848095	3.09365313032241	NA	2.99747849155147	3.87436419082486	2.11436369308894	5.41727869749487	4.94081041541061	NA	3.42065755758623	3.12893672857889	2.76815679418686	3.36457243229586	NA	5.31793351804835	4.47428027829413	3.70009564983695	3.74132675502133	NA	3.38244592109257	3.70675155361712	NA	5.43299614209881	4.64215858201752
CRYL1 (crystallin lambda 1)	-0.0524210217836108	0.498343610794712	0.498343610794712	1	FALSE	5.21010827848936	4.99168963110532	5.54650866097081	5.13560463882885	5.49043535281699	5.24527127008698	4.69048973133186	5.14092586205208	5.10920173718745	5.29686115864151	5.53400867108131	5.04532501303783	5.26449889942237	5.21999710593489	5.05884030834951	4.84310952298032	5.24111560402295	5.0751304003264	5.45829668942674	4.81378119121704	5.18143654291561	5.31821921205149	4.8969208671234	5.47843473786674
CRYZ (crystallin zeta)	-0.322607129454165	0.00895073112594479	0.00895073112594479	0.057950957089388	FALSE	9.52115284040633	9.44327511176581	9.581070620513	9.24885500103666	9.28673101321927	9.10426850763987	8.94099183475236	8.90777697958521	9.33930889077943	9.30676121550887	9.48214846110945	9.28183963841056	9.42733589354481	9.32654408918581	8.90587434000189	8.82111066802926	9.29936601919187	9.24326920772571	9.48190435112625	9.3594772451486	9.34305465636595	9.05447408291102	8.73644590494011	8.862535079097
CS (citrate synthase)	-0.0186738907008532	0.584674039737037	0.584674039737037	0.822082725964491	FALSE	6.3823231365489	5.69297669685375	6.00839052321305	6.3469887913735	5.74723431331547	6.39100466020424	6.02456569304767	5.94097246095927	6.27288914353521	5.50851422285461	6.25028704686612	6.42420156826547	5.86597323617818	6.48634110301434	6.04498200708644	6.21678465283446	6.30511325588521	5.72371145064975	6.04464329061953	6.33026258854096	5.88791757196248	6.32647802557818	6.00439801785874	6.12956328475635
CSAD (cysteine sulfinic acid decarboxylase)	0.288505577542843	0.0141237491711846	0.0141237491711846	1	FALSE	5.22643916780281	5.24933535225554	5.18120991380981	5.17143503321753	5.27863530068382	5.60966041811521	5.25966794974895	5.31416719872363	5.15190345387807	5.06485268018522	4.69855188231038	5.00983533407041	5.51540653931646	5.58002183678231	5.20624467756611	5.31068184761142	5.21562812469296	5.03485837453387	5.00748706142372	5.2509312644955	5.4618657513404	5.74299785760244	5.11751220106722	5.32767299463197
CSDE1 (cold shock domain containing E1)	0.227561782739298	0.168929698298844	0.418079266162365	0.168929698298844	FALSE	3.11043841657193	3.48734485127701	3.40334953637338	3.02712042598211	4.51638081880584	2.89787158760355	4.2216760484696	2.05581342310587	2.79935674981253	3.88890881452468	3.93171141906885	NA	4.23236911874313	3.22730826401207	3.90068329032899	2.72702080347015	2.92462060646649	3.98458023665685	3.32225987659333	3.0544473832737	4.32303854260132	3.04841058215241	4.68004299262257	3.19191317542975
CSE1L (chromosome segregation 1 like)	0.313329334763305	0.0228197947588208	0.0228197947588208	1	FALSE	4.02674695302736	4.26135780181465	3.62411259527037	4.05437965514795	4.4819769832063	4.12053442244686	4.37203968082701	3.9018612607391	4.05342417616174	4.16121856808201	4.15762584628601	3.8083438596315	4.46086704164275	4.35802344254701	4.4926992292456	4.1524754987188	4.15924165973011	3.64925905212474	3.91272650004853	4.1179443347893	4.60545877569888	4.4911668515013	4.22681676504987	4.08241306765046
CSK (C-terminal Src kinase)	0.355760419753811	0.105511160182404	0.105511160182404	1	FALSE	3.64100260410186	3.69224863567338	2.50725677933634	3.94630041998145	4.2033499608343	3.78822631344224	3.65703399175578	NA	3.24983819822874	3.30809725606284	3.4247743185813	3.49251978796948	3.30930717684418	NA	4.23211580628568	3.8086321721094	3.31672936529473	3.0643845116218	3.60123297326703	3.726744042493	3.97862581088829	3.70884937710518	3.88777869490811	3.12629230387491
CSNK2A1 (casein kinase 2 alpha 1)	0.218768320707282	0.165530020732224	0.282156802769384	0.165530020732224	FALSE	2.96047649488223	3.83744880712636	3.94424938753842	3.74475312502976	4.11758700270547	3.57028076106041	4.34354995273888	3.25112068553539	3.91262112566592	3.34959174255675	2.89426094531096	3.23605017508885	3.93495990412039	3.96876354554641	4.25283192404121	3.30095102305492	3.77453407171497	3.89487595487549	3.56864019541922	3.79924276052606	4.06802583857736	3.70448468605063	4.04617671330513	2.98323259748615
CSRP1 (cysteine and glycine rich protein 1)	-0.087879589748528	0.433030859158806	0.433030859158806	1	FALSE	4.58397632212714	5.15919724905101	4.81017572289633	4.62119033926914	4.49996703649701	4.97889117786947	4.80429626001119	4.6120634589378	4.1632330329496	4.91332507207639	5.14738404209582	4.59280384039962	4.46025109894385	4.73269250162791	4.80445115422592	4.64156336906794	4.42653313811667	5.24241577420149	5.15376481036825	4.72671679936912	4.63930163324797	4.67184814850875	4.9878210832815	4.65301414371895
CSTB (cystatin B)	-0.188156868880785	0.330486122502353	0.391506493710703	0.330486122502353	FALSE	4.6637089477978	4.95064104197341	4.36711241980742	4.88400685172101	4.24654490115276	4.75393073159773	5.18899032141656	4.96374229235863	5.16349068150684	4.94213912121148	3.78379188223148	5.2569502531339	3.74033395858029	5.37813355987678	4.97898267240853	4.73088445977991	4.79049055978265	5.38577268766725	4.59502021461027	5.0500706529482	3.48197052716947	4.54678953279636	4.68998679310948	4.87502313757579
CTBP1 (C-terminal binding protein 1)	0.072541053652758	0.537237435402338	0.537237435402338	1	FALSE	4.04867213738036	4.13746253751317	3.73617189360605	2.25556418012152	4.1437852247086	4.15012907832883	4.17818080101814	3.91901584487668	3.72003763108956	4.27178421356922	4.36843312446466	3.73738391507446	3.98265595595785	3.8825158909749	4.22112693207197	4.33204908374897	4.15733480757772	4.33937971452385	4.24961220467909	4.17089448729022	3.91788998414626	4.34370628005309	3.00397455505946	3.98819385977822
CTH (cystathionine gamma-lyase)	-0.197983120939601	0.00354317545475059	0.236228963448384	0.00354317545475059	FALSE	8.53094468671862	8.93255139075446	8.27336202635174	8.37173744605336	8.1568415245884	8.21711436515477	8.15426117190118	8.91483356868422	8.64832522213181	9.01620100251736	8.19380623364453	8.29080220660484	8.06384804338205	8.20931688802131	8.28481484844319	8.88451245074265	8.55971740786297	9.01315794412304	8.51293794347466	8.39660906216969	8.02817129540125	8.23585627633788	8.2286696043054	8.98611508416956
CTSB (cathepsin B)	0.125366165373612	0.195953433619252	0.195953433619252	1	FALSE	9.00861910126792	8.96531966205067	9.15738736057695	8.97337306423996	9.01334779997078	9.31047418540008	9.3294532790345	9.26810216566008	8.9080743220333	9.02219023963407	9.34569575251774	9.04940206152489	8.77646264275744	9.26615873809326	9.22647722098283	9.25098288419411	8.8684707103031	8.97642378496302	9.21039373524747	8.98282819700969	8.85551013074044	9.11652851042044	9.18578727417525	9.37328714442292
CTSC (cathepsin C)	0.0916558364074827	0.430511781022266	0.430511781022266	1	FALSE	6.96992176623587	7.20920964655735	6.71384700400041	6.7212769506039	6.82764121673657	6.52944929539437	7.11304408694973	7.27643152700985	6.80402773730441	7.28977914605555	6.77284898972867	7.09043004232162	6.75387191494171	6.55487889631001	7.10002099867862	7.21941056308346	6.66885662634546	7.29529140023626	6.47265510138604	6.78329948947737	7.23770710883799	6.8205746917315	7.14714385719302	7.31113978027586
CTSD (cathepsin D)	0.173050853010969	0.198353837989399	0.198353837989399	1	FALSE	6.45334801472217	6.79881522047013	6.29915855370933	6.1169843237082	6.57186941934832	6.65821148275179	6.55472083688853	6.26787845362525	5.99603842551669	6.75856968647832	6.10567179290594	6.1522706434806	6.2714182056146	6.81549857871344	6.7719251834359	6.32676383003186	6.49424918522167	6.69668938953767	6.27755708100665	6.65264423624906	6.75190552439329	6.68967656045282	6.78706672923972	6.41167198464254
CTSZ (cathepsin Z)	0.369303813751772	0.0290641107650971	0.0290641107650971	0.679190232719523	FALSE	3.73998847787229	4.76463278006858	4.04732025800184	4.55159599424076	4.73855168652023	4.43863884395315	4.91803315079008	4.82101624855991	4.45095387698514	4.72338381114141	4.02704786297558	4.61535155345762	4.50721744673595	4.77132571266931	4.99842118872913	4.80069286156155	4.41572486985975	4.7274794124446	4.16027483140859	4.4201994137142	4.51481029633905	4.93411543512241	4.61842074323376	5.01435529297707
CTTN (cortactin)	0.240478721300316	0.0665156417244457	0.0665156417244457	1	FALSE	4.19969589884884	4.52455268456947	4.5868968192523	4.18394696002989	4.48651487865737	4.56372557648694	4.30908885462696	4.35462141483245	4.15189939601231	4.41488645923561	3.89872109060672	4.25805905833636	4.17433450570865	4.43596856067999	4.58741900097109	4.53953727499986	4.07617425672425	4.44139051943307	3.89867272687207	4.44082598990454	4.56646813499077	4.44471344222294	4.92193612206081	4.5771387491914
CUL5 (cullin 5)	0.142152248535994	0.371999174285086	0.371999174285086	1	FALSE	3.48734485127701	3.42402180207976	3.19684306782391	4.05105881667394	3.63104606105225	3.10778995897075	3.47068002123245	3.53267852297781	3.35271615866757	3.34030589372353	3.48546547026987	3.1265731532287	3.89773414945295	3.46359630188238	3.25183722972502	3.11478344724985	3.21430668539598	3.38407744436647	2.49373698730886	NA	3.20054986460338	3.51189810171617	4.14009967693798	3.26289764388433
CYB5A (cytochrome b5 type A)	0.106459744165346	0.493410820530931	0.493410820530931	1	FALSE	4.57497340278206	4.94785781774129	4.25247621413522	3.83138072277593	4.02833045128589	4.25714643038409	4.10019555559561	5.29951942370595	4.77757226225894	4.63366950854942	3.59452466367314	4.44647460297802	3.87782276182847	4.16656281325259	4.2654819045517	4.83262676157912	4.96607971835508	4.50994281423704	3.4504326709319	4.41302534051652	4.50399742041311	4.74335877713998	4.32150965264845	5.27937471653374
CYP2E1 (cytochrome P450 family 2 subfamily E member 1)	0.340537910965895	0.133490004663307	0.133490004663307	1	FALSE	4.75107267939375	5.80415942295377	5.00160410611432	5.28849883790082	5.30176687496525	5.88486162583906	6.02627997583437	4.93942876658023	5.17099860817981	5.86010616060131	5.34641799354388	5.10149040273294	5.35731974720979	5.87495184815646	6.17506345579441	5.21987323555904	4.83312285141656	5.8949147479499	4.96466200860079	5.14286676174515	5.4552351479395	5.84732549640409	6.078490288251	5.08577305019052
CYRIB (CYFIP related Rac1 interactor B)	0.109211830964911	0.270740668956912	0.270740668956912	1	FALSE	4.80706635419168	4.58697485841759	4.73218778100537	4.72439925151544	4.80221390059342	4.66562584843281	4.92653558384622	4.53863127777466	4.77370628050685	4.90375172624476	4.93727847115799	4.72629719028426	4.58391616747486	4.7691581460835	4.96821519640989	4.94541106078359	4.48260308150086	4.29287743501142	4.67472616075374	4.42580167593515	4.59763843380873	4.7841165599676	4.75655899109048	5.0401910718383
DAG1 (dystroglycan 1)	0.00400327062673645	0.613457829873984	0.613457829873984	0.791255692041103	FALSE	3.32540080699661	4.5026424814205	NA	4.41337744526771	4.38449194441458	3.78189472301693	3.90423359153922	3.81784834130606	3.35811489773521	3.78887360366516	3.65734274739842	4.04005952909456	3.79832015219301	3.71167110291812	4.05451858120854	3.78369760726553	3.94030772356642	4.23630892137657	NA	4.48254500134086	4.61067644217977	4.01508716790911	4.02933803102826	3.85022935197613
DAO (D-amino acid oxidase)	-0.116456792856195	0.444987263844933	0.444987263844933	0.976339348188117	FALSE	5.82597638024158	6.18143654291561	5.67660310276061	5.39049572939301	5.9480821689379	5.36689568082899	5.41726856925601	6.16950014535117	5.53146879941018	6.27638127519958	5.8205746917315	5.31274503067514	5.99131095343043	5.44594846624204	5.27815577832617	6.12809127095119	5.63579791521015	6.2843216426167	5.83443565374616	5.16479432169273	5.678147982728	5.17704074967251	5.01716473971984	5.91994306587436
DARS1 (aspartyl-tRNA synthetase 1)	0.0207428206876184	0.546957295704229	0.546957295704229	1	FALSE	6.16469779614007	6.05855894497227	6.15707201386257	6.38744698510699	6.18526397540827	6.23253029442516	6.33435016739402	5.93601833038197	6.19927972133662	6.22347274990612	5.98241638123156	6.17097257866189	6.28111400721664	6.24657340241694	6.2148980256777	5.88575249399996	6.23953170311725	6.16792789164945	6.05589626384107	6.22607881705565	6.23123654377125	6.36994974392953	6.29484862157613	6.06973008893539
DAZAP1 (DAZ associated protein 1)	0.144079400535889	0.391506493710703	0.391506493710703	1	FALSE	3.97588693600594	3.09945680406623	4.55603695883335	3.64405238295945	3.88381629017539	3.75055291189958	3.37695711447773	3.88851921809751	3.69146716514175	3.15865532865849	4.00060400209426	3.21889118651907	3.54458429920044	3.43778702110964	4.18637377746594	4.20097508913723	4.0361692157619	3.33566904037763	4.05405833738458	3.96259529206695	3.90561083856276	4.2654368960491	4.01714691920968	4.00473508091527
DBI (diazepam binding inhibitor, acyl-CoA binding protein)	-0.0200342048427271	0.431509849463677	0.579649864462175	0.431509849463677	FALSE	8.4613812178968	7.65709689178314	7.9755957966871	7.82230951298725	7.99791899020039	8.05223111092439	7.75205276207532	7.8067751513205	8.21080769332919	7.66122228596339	7.99978583405935	8.09521238821265	8.41009938002478	8.07403974782827	7.85620140324977	7.86567760308809	8.51630674622847	7.83786126825307	7.98446972839504	7.84720771689074	8.08905847032901	8.16998010332562	7.8266311062271	7.92818079398022
DBNL (drebrin like)	-0.0787577084486825	0.467435646524057	0.467435646524057	1	FALSE	4.13397444460825	3.80847772616168	4.01617536834643	4.10924353420284	3.89898222676136	3.60404759493687	4.19474109793985	4.11313371003076	4.02299802211836	4.0667952922222	4.49454361670084	4.13870799905899	4.10052358133412	3.84594160654346	3.87032526071789	3.93864336277764	4.44470681725977	4.12515513132229	3.93679809870453	4.59228360443487	4.40692436620899	3.74509746677053	4.82748879253771	4.39891808719768
DCPS (decapping enzyme, scavenger)	0.262560224925045	0.0184400183665509	0.0184400183665509	1	FALSE	4.64303650617931	4.909288284834	4.53975438159624	4.99343434543616	5.12286732873715	4.97519911078057	5.07903243735746	4.81169193913861	4.59012291771579	4.69504729065559	4.55722626442917	4.99803298767514	5.0194617417636	5.26018377149212	5.13943675079429	4.99068262810241	4.77133099543788	4.77934903230446	4.73738391507446	5.05448385094756	5.02797674769525	5.19875736646691	4.98429312545628	4.80963052360168
DCTN2 (dynactin subunit 2)	0.136581039479103	0.149386283776767	0.321879718586815	0.149386283776767	FALSE	4.06479664591181	3.70240266691544	4.26292169088074	3.76978231615379	4.41897248883199	3.54199796970871	4.2311942949624	3.7035880142654	4.05039721363622	3.51182221765933	3.87129169237512	4.06211307505818	4.47852534152798	3.87083814180871	3.89128307711996	3.69491361391881	4.17926421046801	3.84901845378697	3.70850730882332	3.72891094653673	4.30887777840732	3.99647009913737	3.90596697519228	4.35757311707396
DCXR (dicarbonyl and L-xylulose reductase)	-0.249238169568785	0.0366033035816741	0.0366033035816741	1	FALSE	7.85211123106675	8.44748414877447	8.22035414149013	7.93158260379327	7.99852273572125	7.6672393027683	7.64381290827427	7.79854956358975	7.98744593652802	8.29541079860169	8.0339900564527	8.01479602433624	8.03349458386665	7.56040926636212	7.7490984435863	7.94971584216845	7.84506972638222	8.22031544271857	7.88778722283178	7.78815713017247	7.8682916687728	7.73527168766297	7.78688382682641	7.74235659872366
DDAH1 (dimethylarginine dimethylaminohydrolase 1)	-0.545579170805096	0.113494580093046	0.113494580093046	1	FALSE	NA	4.21425694270492	3.70482770932848	NA	3.81093660005849	NA	3.50365403514555	3.8425766307707	NA	4.47809816015626	4.25701816366245	NA	3.14554540587768	3.02099637914671	3.59488291031422	3.56669340245668	2.99485846144814	4.31988523574056	3.71555296854832	NA	2.47755558694077	2.67774275276107	3.7373406461222	4.12491535118995
DDB1 (damage specific DNA binding protein 1)	0.04750174434281	0.483220670176247	0.483220670176247	1	FALSE	5.67032483374013	5.96550033433641	5.68922087263437	5.86434959955349	6.12027313414845	5.41102280419508	5.93499527611253	5.76846224842605	5.75914251491456	5.80962537923096	5.62743466157884	5.82348698195003	6.22290886523874	5.67385318613712	5.85506280681245	5.72034687669176	5.89453162062256	5.80185189387084	5.66593845409986	5.80666947910759	6.05630606033188	5.54691606157679	5.90080161359375	5.73714862448878
DDC (dopa decarboxylase)	0.0662343940310381	0.353527274250998	0.353527274250998	1	FALSE	5.54402473342166	5.45241422989266	5.58733198380878	5.81189226886111	5.69007342274636	5.54210943833194	5.72255892229712	5.80658957546624	5.52358390994494	5.40207407351685	5.67172362552045	5.73315636323728	5.47287113947426	5.57397431274334	5.65859139003439	5.82229676455868	5.56924802986718	5.4967052070933	5.77776949706716	5.78967448425553	5.71766545717168	5.64946888299799	5.68036093016267	5.81785089887467
DDT (D-dopachrome tautomerase)	-0.0484337163063316	0.467435646524057	0.467435646524057	1	FALSE	9.69416284465391	9.09426510505829	9.32513902392663	9.47249183309847	9.30229162997662	9.18598544384917	9.41530234476026	9.410101500592	9.43428002077506	9.16225284352889	9.19191051128933	9.44644234539797	9.09569238898019	9.17197987870221	9.31910983444559	9.41686295925505	9.60947980697093	9.18937241065021	9.20524343018837	9.44337043723613	9.18616872656576	9.20782210085995	9.45905655114774	9.51683265796365
DDX1 (DEAD-box helicase 1)	-0.0972249904646094	0.52341433759034	0.52341433759034	1	FALSE	3.51058221272409	3.6585885339619	NA	NA	NA	3.10288652600301	4.07574653806091	3.50661463565809	3.89228415565587	3.62276639898627	NA	4.31830237815431	4.10256575561565	4.30286005154313	NA	3.03696393796174	4.3723601373012	4.18324829528156	3.80542660555472	NA	NA	4.59680994441014	4.3364405045112	3.34809074937704
DDX39B (DExD-box helicase 39B)	0.165058909365309	0.371999174285086	0.371999174285086	1	FALSE	4.33170521649889	4.62915258817224	4.22794896418071	3.51429903472804	4.76674885727534	4.52245755811521	4.87954404208104	3.66247897042325	4.19334596728341	4.75126553515784	4.49623862885905	4.87223284774276	4.89612650619017	4.43871867656479	4.70210894905071	4.29681711853891	4.05399753948633	4.73718378529085	4.52843379372474	4.26866643980743	4.9845346672652	4.70663553227187	4.92958745354845	3.79941892199108
DECR1 (2,4-dienoyl-CoA reductase 1)	-0.326519176228883	0.0780261676183686	0.0780261676183686	0.330486122502353	FALSE	6.29957803366133	6.59492022255727	6.24431055075826	6.67855084544325	6.35898343299403	6.45855097805433	6.23440743196614	5.44658708530688	6.4192725750931	6.43117998834797	5.99363360707775	6.93521220536143	6.46495246561378	6.41414906664556	6.12799432097639	5.76042056757804	6.36146659689542	6.61376442194183	6.03721088080998	6.94322981088784	6.18317483643376	6.15765211772462	6.22119461616011	5.80603270463519
DEK (DEK proto-oncogene)	0.287034279956374	0.242539043413551	0.242539043413551	0.545400903800768	FALSE	3.97475873047608	2.97687316356144	4.57541520376329	3.24487944995241	3.83098541248308	4.1219437335104	4.47261773813468	4.07736264877272	3.92045528461559	2.95484770300517	4.3873556472079	4.16881048989115	4.39837773531862	3.67703459522409	4.4601790033528	3.6619433748474	3.46447223533783	NA	3.43047262380473	NA	3.49560563089844	3.96516552435686	3.69186911714163	4.10933548337447
DERA (deoxyribose-phosphate aldolase)	0.170930319581888	0.33377713909604	0.33377713909604	1	FALSE	4.31710142842326	NA	4.57762822341335	4.59883562444388	4.56047040916651	4.77248745600449	3.80446664273278	4.17742352470578	3.61520439763918	4.22215538768	NA	NA	4.70007344906382	4.75486612874528	4.27701766883359	4.31688428261378	4.43639507215336	NA	3.91584592464985	4.44882168000904	4.50089763480962	4.65564377306792	NA	4.29148568597356
DGKA (diacylglycerol kinase alpha)	0.804270788347773	0.250811162531747	0.250811162531747	0.545400903800768	FALSE	NA	NA	NA	NA	NA	NA	NA	NA	NA	NA	1.96593570198734	NA	2.97550913127501	NA	NA	NA	NA	NA	NA	NA	3.21673732323469	NA	2.11837301649562	NA
DHDH (dihydrodiol dehydrogenase)	-0.108940763478356	0.000833993427354772	0.307413416509456	0.000833993427354772	FALSE	7.95438826913325	7.89829906237331	7.92654507170301	7.9324450922553	8.18529668714271	7.74162203407836	7.98597282647369	7.49769219381265	7.99708348629316	8.13023591140757	7.83948096051704	7.83587355883775	8.18049599825489	7.78767406018205	8.00777856253261	7.44019644504573	7.95945719737738	8.12088066021884	7.98077936385381	7.80210918655771	8.04520813800393	7.82915822967609	7.92269737595445	7.44649610763071
DHFR (dihydrofolate reductase)	0.32138517855908	0.0583077355387908	0.0583077355387908	1	FALSE	5.85757549109	5.67045514288562	6.06876108375211	5.90063982220258	6.31199710453007	6.36075931299019	5.84662368918749	5.96186406603765	5.60393191177915	5.21868431336217	6.30065090764267	6.17722616901159	6.38140970662909	6.39106654495127	5.77629615910218	6.12429090901916	6.02103770109118	5.64780089096172	5.45771575888127	6.04253709425847	6.43813646241371	6.23953170311725	5.92272115866739	6.06894161298205
DHRS4 (dehydrogenase/reductase (SDR family) member 4)	-0.174497971674266	0.371999174285086	0.371999174285086	1	FALSE	4.14247879064225	4.62812616155252	3.28027636522078	4.59626132993687	4.23848881446702	3.70209232172287	4.15133930104228	4.27786575723488	4.21842471144296	4.03330846242267	3.9418387435684	4.83118814924103	4.30607262925447	3.53072000869378	3.70487196445635	3.52531721225445	4.00221644017327	4.51322542700853	3.3235718304826	4.71433345068402	4.47666034837471	3.78273355409252	4.32293762812056	4.1121746625708
DHX15 (DEAH-box helicase 15)	0.335216899027057	0.270432702974454	0.270432702974454	1	FALSE	NA	NA	3.04598457870533	NA	3.96506391147756	NA	NA	3.48586472170203	2.39546867182349	3.81907545330719	3.66352679508257	3.55251233278531	NA	3.58960770585435	3.32775920974967	NA	NA	NA	NA	3.53262865751717	4.35433226013537	NA	3.66648393083743	3.30146912419088
DHX9 (DExH-box helicase 9)	0.286783777037494	0.298807854988205	0.298807854988205	0.652967851343219	FALSE	3.91816676017414	4.34584342235272	3.73584707202618	3.93410127779824	4.9567397257664	4.49035833137539	4.69876855365602	3.43609519443439	3.70546927585139	4.59845453720786	4.0264459803038	3.41335036333758	4.73645334649735	4.55433712547673	4.7484666001631	2.93603294018824	3.83404370878111	4.39240672970753	4.34217780922726	NA	4.80219838788253	4.57086969424916	4.51325069754699	3.26653320368761
DIABLO (diablo IAP-binding mitochondrial protein)	0.0844286650676143	0.510092140314082	0.510092140314082	1	FALSE	3.00379470310495	3.60684489468643	3.72728879696487	3.43867876081117	3.32883646422954	2.60054570439967	3.82559230558626	3.63068503645576	2.98280561293058	3.48983832906334	2.96439863220318	2.90600354640899	3.46007413060665	3.48126018668317	3.37724871248888	3.63643901567511	2.87339587832263	3.56021359197276	3.74709732755883	4.47379989710985	3.82588736541772	2.91997690174493	3.89419690716382	3.80656122149745
DIAPH1 (diaphanous related formin 1)	0.123198254745138	0.448336002331344	0.448336002331344	1	FALSE	3.27879956548867	2.64102804558306	2.03607072411839	3.14466639938856	2.3236525271512	2.77408701800135	3.05901256222743	2.89212286373238	2.71339668852194	2.32581236706824	2.72137703458782	2.85838290382739	NA	3.26174742889314	3.60686857745478	2.2946031056342	2.71898624772924	3.69812955745389	2.70790683804666	2.68722645433337	3.21297080976041	2.88754281692593	2.79894427318243	2.98109640986823
DLD (dihydrolipoamide dehydrogenase)	0.00729667352319874	0.603849944676488	0.603849944676488	1	FALSE	5.23586489035972	4.54137854269759	5.13565798936878	4.91412437697029	4.82698567839311	4.98205808574138	5.02231010407263	5.18317682185721	4.88914252189038	4.81846714073189	5.34206399779605	4.83169993280196	5.03512239807681	4.94337282944855	4.79361501334945	5.07919034799331	5.04735079829396	4.63479653241273	5.08221292311477	5.02117765372312	4.83439267143238	5.09726946449205	4.82774282392322	4.9562611436595
DLST (dihydrolipoamide S-succinyltransferase)	-0.00532344036710149	0.608296086037842	0.608296086037842	1	FALSE	6.92341068685346	6.38784501296558	6.73259482754501	6.79241289967968	6.77561686463518	6.84101704188701	6.38183881392113	6.6894808839308	7.01232284020734	6.1079409882046	6.44060509911523	6.79154061026572	6.39465818476422	6.49265116680649	6.64168185335656	6.53530181930645	6.7629467138116	6.61801835757132	6.13977439013527	6.99835348676329	6.39575346841349	6.68655655308722	6.75700990791916	7.05231807068517
DMGDH (dimethylglycine dehydrogenase)	0.10315493303512	0.325833754754755	0.325833754754755	1	FALSE	6.22839736202699	6.19794007121513	6.74449750574819	6.33251281652698	6.30480488068692	6.73097953342592	6.53203481441342	6.24170864221152	6.23211580628568	6.18109062103214	6.54713514614793	6.22675319692175	6.20371799029162	6.74697107426533	6.54082083090617	6.34049817947176	6.09841113550669	6.45148313724988	6.52770062600883	6.21374970252165	6.20406831408929	6.71178396734496	6.34793135415142	6.31432674235497
DNAH8 (dynein axonemal heavy chain 8)	-0.119533877040784	0.542770943433594	0.542770943433594	1	FALSE	4.61388521131717	6.24622184746773	NA	5.50712228278311	5.34186836341893	5.50799755446136	6.04836698500387	NA	4.90742429404552	6.20344393472762	NA	5.75978967057774	6.20535536592947	6.07328897698234	5.47734704987461	3.72202877790284	4.84615729988978	6.83738825244741	NA	NA	5.22480434202096	5.56136890949746	5.79402589607043	NA
DNPEP (aspartyl aminopeptidase)	0.135203002531221	0.371999174285086	0.371999174285086	0.910645850847457	FALSE	4.1423807603793	3.86700685721115	3.51466514170714	4.04310823634359	3.69476878347516	4.16932375323987	4.08944730307836	4.4492576173659	4.02835697555974	4.02069775959462	3.71895337964989	4.486115807134	3.68077442549246	4.14714385719302	4.32176938970392	4.18764107818068	3.95767320088961	3.45863135674877	3.82794093735693	4.49997341250014	3.41818994794577	4.25229454120184	4.52386928009107	4.25345987848149
DNPH1 (2'-deoxynucleoside 5'-phosphate N-hydrolase 1)	-0.384159029614954	0.0387394179567762	0.0387394179567762	1	FALSE	3.78096094997258	3.67424594882292	3.57429530800786	NA	3.0082287039126	3.49209673091913	NA	2.77143770322121	3.42443842221491	3.70428547381048	3.01197681474487	3.48242237999068	3.18676992853766	3.49090381134815	3.10893755203645	3.4875377997521	3.96077116431285	3.65991314463064	3.67206320835825	3.34838824002139	2.51665564211472	3.38153256893404	3.37478911073308	3.24912217761381
DPP3 (dipeptidyl peptidase 3)	-0.01235727774817	0.594203933716503	0.594203933716503	1	FALSE	5.30494174172087	4.92371967874939	5.0437294521924	5.74980508276851	5.50620521505674	5.46661080725094	5.2869550544525	5.16769913037079	5.52956798431315	5.14332402528683	5.3611191409372	5.48735771531155	5.24177536758519	5.28640435881568	5.36259963429288	5.23121733992061	5.65011543006371	4.83353275612653	5.44524665198576	5.69798504951158	5.3019533951261	5.45483390689887	5.31387344725789	5.40202971896125
DPP7 (dipeptidyl peptidase 7)	-0.0213690680143911	0.137701362558487	0.551742516582971	0.137701362558487	FALSE	4.69697308842131	4.83790288622057	4.47788452202795	4.87651203525437	4.54873869587774	4.75517601232159	4.58979943408799	4.67689923893174	4.60183911520346	4.98588291237527	4.63402397693559	4.90201085207575	4.71020030560817	4.79110035955938	4.97770579917153	4.63678700521823	4.58379585064515	4.74479617224224	4.65248649491816	4.84569577713356	4.48149270025508	4.8072261042495	4.76250827938516	4.84574093261458
DPYD (dihydropyrimidine dehydrogenase)	-0.0884466249345015	0.253885804543259	0.253885804543259	0.976339348188117	FALSE	6.12368688663131	5.95023976712877	6.1822632384998	6.20665885101142	6.14297496665495	5.89669083806402	6.09864904539618	5.80271280383765	6.06395802700221	5.86174698186203	6.11546820054775	6.0448224924638	6.07049452056969	6.03950033858847	5.88382361993106	5.84255651777617	6.14947684286469	5.99548225759824	6.03324898660316	6.24203842613322	6.23769563812082	6.07500200517122	5.97195044002968	5.84568072499247
DPYS (dihydropyrimidinase)	-0.0217946789609873	0.54013599254285	0.54013599254285	0.942778748839457	FALSE	8.58461305569862	8.62334746602835	8.76319576493475	8.53194283259663	8.49709736761144	8.52859475934932	8.71284679965005	8.83969510273889	8.55404006276343	8.63820781619161	8.7725554154254	8.55115452955634	8.54859075054853	8.40520104223228	8.59215426379381	8.76889226284017	8.63577252640916	8.6991420964177	8.74253849732137	8.50668444773076	8.64763830240315	8.40726776424473	8.68928518086505	8.70439476726487
DPYSL2 (dihydropyrimidinase like 2)	0.136614552838001	0.177457201993351	0.177457201993351	1	FALSE	6.07174122089136	5.79308693525115	6.26656356150338	5.93320908618154	6.06698037148978	6.07107830785515	6.26728109421887	6.13245551629231	6.26339503451731	5.64663790770847	5.97230436057405	5.98718441290891	6.22601328906671	6.08120752208234	6.01550202963972	6.0387302746331	6.03721088080998	5.87535741338068	5.92768790192182	5.5397667867007	5.8427299831343	6.01462978958756	6.01210602517572	6.18480593322978
DTD2 (D-aminoacyl-tRNA deacylase 2)	0.144732711898994	0.343421526701076	0.343421526701076	1	FALSE	4.00997413891734	NA	4.18817142984702	4.28594959927882	4.54485627488998	4.512947421867	4.1179692616322	4.03260340609562	4.28679245479301	4.0514852157156	4.06169844545941	3.89782125965936	3.88573053400146	4.19467807028937	3.98563704268517	4.29403987829719	3.88383583610776	4.19845486402346	3.28319283463422	4.69168490304294	3.9681737161477	4.74570524456624	4.06576185534639	4.30402908949208
DUSP3 (dual specificity phosphatase 3)	-0.620469263077042	0.236228963448384	0.236228963448384	1	FALSE	NA	3.20594764981649	2.96251385738124	3.53363809731641	2.98579367562829	NA	2.50483900451533	NA	NA	3.1073095725294	NA	NA	NA	NA	3.6300675915111	2.89021125054291	2.88626333562405	NA	2.56631590732884	NA	0.727371581638403	1.13858513947539	3.22590882358876	2.28278672181207
DYNC1H1 (dynein cytoplasmic 1 heavy chain 1)	0.211731392021206	0.23400353210388	0.23400353210388	1	FALSE	3.5378551428742	4.10085994053057	3.72399534471519	3.65731987887598	4.48286763931215	4.08350272938418	4.07456537615173	3.53318954460032	3.76584234706984	3.77600920937333	NA	3.65429804747291	3.67293443862121	3.69611625888156	4.64066141361775	NA	3.46028386847607	4.45843450302034	3.8326166355203	4.07508760321096	4.00550778160147	4.20682292458687	4.295774443508	3.67970528310771
DYNLL2 (dynein light chain LC8-type 2)	-0.553762114658615	0.0705882486025473	0.0705882486025473	1	FALSE	3.21451341008002	4.26293672004996	2.64571087999418	4.03881366322414	3.17067340571654	2.75376924739638	3.41328265628803	2.63659446137731	3.47845415341602	4.40433094306401	4.18783107730836	3.62137205476931	3.32027092958544	2.7868054329789	3.40795091723857	2.93218214698736	3.02944758499937	4.39657053282186	3.8471951865894	3.07719513621774	3.82938278974503	3.17389975632481	3.7450759478194	2.3893382751732
EBF1 (EBF transcription factor 1)	-0.150255835400776	0.413905035356709	0.413905035356709	1	FALSE	NA	3.12145643340568	3.47972207011429	NA	3.6989740835745	NA	2.63083644486655	3.1853559628808	3.32578934582868	NA	3.64665806639167	NA	3.2929893057262	NA	3.55344652176995	3.51908894699965	NA	3.50883427425123	NA	3.85917445586644	3.49942497321124	NA	NA	NA
ECH1 (enoyl-CoA hydratase 1)	-0.179250983508889	0.333931097711027	0.333931097711027	1	FALSE	4.04173361139522	4.6393421558691	4.04473507971075	4.39053012226603	3.58478215256905	4.05969272079486	4.3276801794219	3.98535469617264	3.97997958674387	4.59232546944148	3.97254562026577	4.0766446008386	4.07636241277125	4.23993261348524	4.35056796569599	4.36740601423299	4.34955635974959	4.34345756954497	4.18523225423016	4.54386084158015	4.67916478340218	4.23068721272783	2.79217652228845	4.31512419596665
ECHDC1 (ethylmalonyl-CoA decarboxylase 1)	0.0754574365841973	0.475306177662876	0.475306177662876	1	FALSE	8.13096689557986	8.20923402031735	8.00108161572545	8.34896710846611	8.40279890664708	8.60971803163749	8.17311243865106	7.58562358446144	8.19942205970187	8.04624548253996	8.17043586547579	8.11920571552531	8.5269217157516	8.4140044190698	8.3841145815192	7.71291212625268	8.12827793287336	8.06240777833147	8.18294550164122	8.28174924420225	8.42537537786402	8.58111770933356	8.49166072416579	7.47906884403666
ECHDC2 (enoyl-CoA hydratase domain containing 2)	0.349283346192875	0.116386828136805	0.225921806552033	0.116386828136805	FALSE	4.57619558993502	3.24876706948872	4.67492384862828	4.59752521512458	5.25482076898885	4.06818065817721	4.77737763081695	4.19806190900635	4.43902466065849	3.35349267789666	4.43703460303441	4.55032815072918	5.29449577116923	4.8203219481121	4.70597237410473	3.91416265591219	4.71505320075886	2.96806125254794	4.82887018339106	4.42925440831021	4.91271213126773	4.45806697084525	4.62201666706773	3.98374152934956
ECHDC3 (enoyl-CoA hydratase domain containing 3)	-0.200397642323255	0.103702626028648	0.103702626028648	1	FALSE	5.04719809036789	5.21963320643597	5.21026416631309	5.05546032076466	4.74217332953631	4.87923524552771	5.33870608008957	4.90655392748617	4.8822224057616	5.36912443992839	5.24754021173979	5.10114578420201	4.99484669765345	5.13883903775031	5.26919775994168	4.89127821582081	5.01132566847246	5.28507295088373	5.23144008887386	5.11048852987025	4.63311729412576	4.49016575977962	5.07700366947837	5.00502713854489
ECHS1 (enoyl-CoA hydratase, short chain 1)	-0.371638456831162	0.0106859009156063	0.0106859009156063	0.0129729202086494	FALSE	9.18662435566106	8.6590968258182	8.52191446160904	8.57188534259483	8.55880716601173	8.21030605829414	8.49498755055895	8.37804336498531	9.23845250989315	8.56506017769786	8.5938878099442	8.81361447015713	8.56230348938545	8.185742682247	8.53622778532104	8.26672096215716	9.24018551152561	8.62946591101871	8.69603903576997	8.81528721969282	8.66671754203189	8.31246097332863	8.57306014489431	8.326474430193
ECI1 (enoyl-CoA delta isomerase 1)	-0.156162586129244	0.12906016686497	0.12906016686497	1	FALSE	6.76995682388112	7.05104576165383	7.0972104606284	6.63884857073915	6.50577186437666	6.8218377460881	6.68812439570785	6.87271796811905	7.04785461979719	6.81764883698397	7.00969427675475	6.86537448535301	6.63602566904221	6.94566622252933	6.64019142172958	6.89409017060148	7.00922398607117	6.9609749884509	7.15032611328716	6.71774495802002	6.72714445706092	7.07124781946144	6.60662433023648	6.85251078311664
ECI2 (enoyl-CoA delta isomerase 2)	-0.119903282165872	0.208972286812529	0.208972286812529	1	FALSE	4.42453919933664	4.5021141557618	4.07548128879326	4.10509974429984	4.20338911736709	4.50071921041575	4.3039268364807	4.20796311105261	4.4938970686916	4.76244449600383	4.34022754773729	4.37595690218423	4.12708845219075	4.40733235474175	4.30960549712039	4.19571767458042	4.39631706968579	4.54300706602608	4.37032472609558	4.63508105386283	4.13334980166667	4.43578858832698	4.42343026362901	4.33734002491619
ECPAS (Ecm29 proteasome adaptor and scaffold)	-0.0761450142845837	0.147905669286645	0.549456846902194	0.147905669286645	FALSE	NA	2.84443386255767	NA	1.75514823237225	NA	NA	2.64310117420003	2.4312672561068	2.15124187102091	2.94462797091843	2.64218631410901	2.61971583912278	NA	2.93128971305176	NA	2.90030265825935	NA	3.5408084348617	NA	2.39142954867479	1.7750926941191	NA	2.65600661774578	2.40831785095794
EEA1 (early endosome antigen 1)	0.109510303426439	0.253885804543259	0.253885804543259	1	FALSE	7.13522702476613	7.29724645220382	6.97455225592487	7.41105332052377	7.38274505658765	7.22032028012179	7.60792206726114	7.5051366831481	7.38193223165489	7.35908185744395	6.89372623659722	7.38676784427958	7.15698305745356	7.12056967200717	7.40708927546694	7.41222262676135	7.14231131824596	7.2209296631874	7.21033041353789	7.46609685990939	7.27484868514321	7.19340708176391	7.56282243895136	7.34931219472594
EEF1A1 (eukaryotic translation elongation factor 1 alpha 1)	-0.0532689245012021	3.14619253132641e-10	0.50758263754999	3.14619253132641e-10	FALSE	8.43173577031101	8.06567462523511	8.4975924078796	7.7867923669235	8.2118980260143	7.88902323848614	8.29374751633357	7.98817908693301	8.21912978987407	8.01520316277295	8.37629038333705	7.65411327011695	8.24272158241996	7.97486769124354	8.35172990635168	7.67299099382775	8.38851245387988	8.15576440906357	8.40127206907352	7.81827539243074	8.31512238407175	7.93270491920525	8.36718757168907	7.93095609030752
EEF1B (NA)	-0.216925946840895	0.549456846902194	0.549456846902194	1	FALSE	NA	3.86213395357722	NA	NA	NA	NA	3.58301354657571	NA	NA	NA	NA	NA	NA	NA	NA	NA	NA	3.89626215975509	2.0556746216837	NA	2.52584838308651	NA	NA	NA
EEF1B2 (eukaryotic translation elongation factor 1 beta 2)	-0.141614534366147	0.298807854988205	0.298807854988205	1	FALSE	5.24327301656509	5.46226176929635	5.54327624546426	5.22392447106003	5.14530246877223	5.5604979225831	5.43542190851619	5.21836658520994	5.91593672706403	5.48885237814015	5.65690246465436	4.95279481952935	5.32359344610429	5.3741700760685	5.58248073524094	5.12968691501332	5.73833820633424	5.79505259120049	6.05494829901127	5.57932197237018	5.41223279048645	5.5711094486917	5.87189784710003	5.33074840450933
EEF1D (eukaryotic translation elongation factor 1 delta)	0.145025349303034	0.121694154250269	0.266707005015973	0.121694154250269	FALSE	5.79988512794784	6.17464809924346	6.4801358425131	6.29999189869497	6.45481581553435	6.32271414950421	6.6967728361771	5.8260526742909	5.94234559456875	6.2866760369615	6.30492714382915	6.3769223965026	6.4431590548652	6.30978555084806	6.50529709280168	5.98654291078066	6.01925489435769	6.27535724604114	6.07848601855188	6.17570023672323	6.60877376613177	6.26790091999901	6.63713925913319	5.89568069750556
EEF1G (eukaryotic translation elongation factor 1 gamma)	0.0714723937389829	0.371999174285086	0.371999174285086	1	FALSE	7.06676731305768	6.97240546478447	6.94225643924403	6.91891092888435	7.04589068544594	6.96694951156682	7.17434649142776	6.65745422625457	6.93637881948176	6.98820749611647	7.02851390086915	6.78704060174316	7.0820212693455	7.06024197868957	7.16386097071377	6.73600949195778	6.95494073508909	7.04315855603336	6.79576694778239	6.82290856209381	7.12754042594144	7.08140354506251	7.28396805926532	6.73523783437652
EEF2 (eukaryotic translation elongation factor 2)	0.142736243817259	0.135326256726558	0.135326256726558	0.270767161236528	FALSE	7.38585377463636	7.53559421198895	7.47721588922922	7.45250483514272	7.75229366405586	7.58855724208346	7.70404887354171	7.32649240702927	7.40335294519078	7.55334514236087	7.3383085238491	7.31750306202927	7.67234047506122	7.64812745154988	7.77974561556499	7.23024144782464	7.42620603917424	7.55872682297507	7.45926766670339	7.37681129336746	7.67606285021311	7.51435111595771	7.80855881234582	7.29670517722688
EFTUD2 (elongation factor Tu GTP binding domain containing 2)	0.515333791626693	0.144796053623603	0.144796053623603	1	FALSE	NA	NA	2.42294609715383	NA	3.37087568583751	NA	NA	NA	2.46327455696663	3.15482944808436	2.56343394927988	NA	3.55850030804074	2.75343552740661	NA	NA	NA	3.28057481007498	NA	3.16021350749728	NA	3.74203855792654	NA	NA
EHD1 (EH domain containing 1)	-0.0324625056827161	0.574636097539419	0.574636097539419	1	FALSE	3.63955632796042	4.07744810686934	3.49577189968113	3.89070933071496	4.00106359544003	3.41389190537239	3.8555113765744	3.7181314342072	3.90549531590843	4.31295554188802	3.67784646639964	4.17186332208462	NA	4.09361087917392	3.95441037183394	3.65397717863634	3.86196528636	4.03519279619529	4.03203911284096	4.63467457746917	3.88726205236551	4.12702239850605	4.98649740334144	3.70909208604657
EHD3 (EH domain containing 3)	0.0756608349400234	0.471357890439872	0.471357890439872	1	FALSE	4.60856680223764	4.5254863562648	4.22467316723289	4.63088885176831	4.58368154036209	4.61803892014362	4.5929413426983	3.90640961709402	4.68443164846694	4.59377803066307	4.30780008061057	4.02148861097325	4.48757638635068	4.68745827077147	4.93732555788838	NA	NA	4.31680465429389	4.50450598914197	4.22169924596939	4.8318873724415	4.3273568284465	4.56139335066728	3.93832343509917
EHHADH (enoyl-CoA hydratase and 3-hydroxyacyl CoA dehydrogenase)	-0.151100997160938	0.0073248040602776	0.21162049415767	0.0073248040602776	FALSE	8.60992852302476	8.86813112988744	8.89971339828153	8.41137116057143	8.88966822508196	8.55531001892129	8.46790709888556	8.31531262061259	8.58166382736088	8.9914963365076	8.72669500449962	8.37473956296247	8.95369884387917	8.43585774702606	8.53353609497435	8.27894653318793	8.6581722009164	8.84365101127685	8.78791887937877	8.49653025793797	8.84981478380391	8.43502428895705	8.49669402376377	8.22502904758081
EIF1 (eukaryotic translation initiation factor 1)	NA	1	NA	1	FALSE	NA	NA	NA	NA	NA	NA	NA	NA	1.93416545655519	NA	1.64398544945964	NA	NA	NA	NA	NA	NA	NA	NA	NA	NA	NA	NA	NA
EIF2A (eukaryotic translation initiation factor 2 subunit alpha)	0.116670761557747	0.423519095502512	0.423519095502512	0.489443862432595	FALSE	3.38978705373566	4.07695237942957	3.78541454071955	NA	4.14017331659832	3.74472083877745	3.91901584487668	3.162893188549	3.58403647427132	3.51144273749242	3.77728293575566	3.43855900692367	3.94464296227466	3.63172128388155	3.77643040038753	2.9169409073384	3.24953635998375	3.60232622118612	3.25314215256419	2.9467682836508	3.41051749559427	3.56758195262321	3.68398833194684	NA
EIF2S1 (eukaryotic translation initiation factor 2 subunit alpha)	0.0763725056069597	0.506405765536645	0.506405765536645	1	FALSE	3.91216122008823	4.0781657550989	3.37942688933173	3.76166823891027	4.28766436585954	2.87992920989466	4.00888124915456	3.36843312446466	3.76596961093945	3.6477865033327	3.14306356614154	3.43338680915774	4.40962853693079	4.08885394674673	3.76943323736125	3.27225017911842	3.45551792294186	3.85295765086565	3.6944233598861	3.94510199713861	4.05036238401776	3.89206067407781	3.4890162147102	3.46958646877992
EIF2S2 (eukaryotic translation initiation factor 2 subunit beta)	0.11686279073901	0.418079266162365	0.418079266162365	1	FALSE	3.6811231321482	3.02518829741066	3.71862465766503	3.82686368490066	3.30723761048968	3.47127852032008	4.06409819005249	3.50189767732956	3.90599584728252	2.65561973281553	NA	3.56387807770174	NA	3.93948988786455	3.74307328108784	3.23891370113854	3.47094026873537	3.07736435798426	3.47457881302491	3.57073007203984	3.48956862442802	3.5453506448223	3.58496250072116	3.37052700158361
EIF3A (eukaryotic translation initiation factor 3 subunit A)	0.04310775993297	0.528875158064471	0.528875158064471	1	FALSE	5.23151305088068	5.46782397550825	5.32830511921562	5.45924471194574	5.44423968066436	5.41775464453427	5.76951787027952	5.21277164435864	5.28350327080326	5.28579428269787	5.13942447151099	5.17047792857039	5.58518489906386	5.46932923336704	5.26503175632628	5.0018112481929	5.2894250534368	5.39531648308937	5.22606918077335	5.20227273950368	4.63781308559868	5.31838915506352	5.85158665101702	5.02303351866553
EIF3B (eukaryotic translation initiation factor 3 subunit B)	0.298233234577199	0.113494580093046	0.113494580093046	1	FALSE	3.91374153168009	4.27927813095724	4.10843245590014	3.40877978292586	4.13450025002982	4.76764420572386	4.43330000339752	3.57119138094856	3.97521745704302	3.94506453037912	3.93190048488145	4.17356721249363	3.7510030306983	4.86547346957541	4.35581268498767	3.79623433517576	3.91439230823728	3.82101624855991	3.95898183525565	3.54089520493632	4.13174586109801	4.4370945445223	4.28896386504766	4.01710236697122
EIF3D (eukaryotic translation initiation factor 3 subunit D)	0.215107033450873	0.397707190934376	0.397707190934376	0.560034731785293	FALSE	3.57418629875708	3.28299275683714	NA	3.27899873934832	3.59402296887754	3.07896670729568	3.35873382660528	3.16281908861845	2.38529849644139	NA	2.7549238362477	NA	3.6577657496917	2.51837650934082	NA	NA	NA	2.24255982652205	NA	NA	2.72199597906743	2.70565284411373	3.41606955867776	NA
EIF3E (eukaryotic translation initiation factor 3 subunit E)	0.0507553328420869	0.168929698298844	0.544922311640818	0.168929698298844	FALSE	3.33908036027321	3.25701212730047	2.90938334145901	2.88577347768621	3.53454723464917	3.58220672738062	3.43229133824778	NA	3.66987716048909	3.18028314726711	3.0771489813818	3.26453492975471	NA	3.08447081612594	NA	2.76976327767014	3.28170863449877	3.194263594903	3.38349694415537	NA	3.77404905422947	2.73231696288069	NA	NA
EIF3F (eukaryotic translation initiation factor 3 subunit F)	-0.254385152259013	0.183372402387722	0.183372402387722	1	FALSE	4.03398675386549	4.19149158800837	3.84171151870425	3.23122809410846	4.14800670823596	3.80257581650264	3.74679645043856	2.66110653615672	4.11140696531129	4.04226785693859	3.81100855415438	NA	NA	4.21752543026463	3.73675638821748	3.67501421120671	4.17255952045328	3.99004721957379	3.93500706658385	4.28552058898382	3.80537501089477	3.59225370011491	3.67119145164942	3.79139734815463
EIF3G (eukaryotic translation initiation factor 3 subunit G)	0.198859266105874	0.304216938369401	0.304216938369401	1	FALSE	3.60147070634068	NA	3.69081934015993	3.20221866137876	3.8908260433851	4.29588462084024	3.55055595229846	3.10116427801827	3.69127731553997	NA	3.32298087804809	3.47337131403391	3.72544669889687	4.35787569499506	3.66537002976806	3.78226177162692	NA	NA	NA	3.88565245129959	3.45593869475356	3.54992787166227	3.46167261224315	4.17988521072698
EIF3J (eukaryotic translation initiation factor 3 subunit J)	0.058320605140126	0.493410820530931	0.493410820530931	1	FALSE	4.03857665145232	4.10746190750075	3.87387224333256	4.02326422493625	3.9293270644904	4.14702985714458	4.35467077691609	3.78538315174012	4.21831620724691	3.66511985209397	3.81314498274452	4.1819532831665	3.9810945827133	4.24126054904726	3.33574048957465	4.29741888360869	4.04969174992176	NA	3.66226247700561	3.97802169022585	NA	3.97373983586742	4.07767027423275	4.12987646083313
EIF3K (eukaryotic translation initiation factor 3 subunit K)	0.0318763795473405	0.582593594151229	0.582593594151229	0.584388546453228	FALSE	4.34719082095914	4.36714737465794	3.47386482283411	NA	4.32617058777377	4.19355887104722	4.37109182776051	2.97103030006128	4.2858386605701	4.10635669555515	4.1015996548368	NA	4.34506277392109	3.9774173164852	4.47149313885286	NA	NA	4.23512964203502	NA	3.57423474832986	4.29548059614623	4.16885861608786	4.1940870521163	3.71201242196336
EIF3L (eukaryotic translation initiation factor 3 subunit L)	0.115576489457839	0.406272867486153	0.406272867486153	1	FALSE	3.97066042331478	4.35191802619372	3.94899323707826	4.04414053248995	4.42933476189474	3.74657075141245	3.8083541574979	3.54451011511296	4.00054992266199	4.42753913149185	3.79130356888712	3.59261251105022	4.42753913149185	4.18850378971355	4.15254039728115	4.00127982401085	3.61262378956373	4.40741393860482	3.41427086388281	4.2165712694083	4.456149034648	4.26319970517047	4.3301352812931	3.81739813859461
EIF3M (eukaryotic translation initiation factor 3 subunit M)	-0.0548257130628275	0.555956778405037	0.555956778405037	0.644272856142499	FALSE	2.73705071066271	2.14057581364949	NA	2.44651033360939	2.95161203845223	2.29885183484644	NA	NA	2.54460160827198	1.84692651074543	NA	2.05516441171094	2.44166938191405	1.98579913926122	NA	NA	2.62893686591869	NA	2.12149621917641	NA	NA	NA	2.18150015170461	1.70256003075327
EIF4A1 (eukaryotic translation initiation factor 4A1)	0.147506309785857	0.00524642178920162	0.452918450416935	0.00524642178920162	FALSE	5.72731058286584	5.45509373965114	5.979725850516	5.27160122119882	6.67194436345699	5.3902343167602	5.99568575853845	5.20038664552056	5.9078112221409	4.84545492402879	5.62301817464965	5.44399114211274	6.52783509404412	5.49059259216033	5.79567604931398	5.09109470610008	6.24051659779185	5.70853765686878	5.73480173302488	5.81257010158781	6.69267826410154	5.07746947060256	6.32996492303563	5.25694648023303
EIF4A2 (eukaryotic translation initiation factor 4A2)	-0.0432201031141834	0.551843225629172	0.551843225629172	1	FALSE	5.71470161199556	6.24858037503614	5.79164739640314	5.66389107751758	6.0749442236232	5.25238916537601	5.37795663381011	5.50036548254658	5.84183226316303	5.96453725735335	5.04204454884974	5.90652747166155	6.13982144873864	5.67874519351706	5.9429296602706	5.34731131636529	5.53505137207673	5.97857318922233	5.4832708353371	4.92770212232094	5.65472194329227	5.6617866470506	5.38931899934754	5.55942756962908
EIF4B (eukaryotic translation initiation factor 4B)	0.251838800948255	0.161100051093966	0.161100051093966	1	FALSE	4.31320956624471	3.72884566030987	3.97603362962216	4.08333252398051	4.6205160333675	4.54126701758583	3.65869134900989	4.56748460395857	4.2098432305255	3.9225308859854	4.19141262535573	4.4747410342549	3.95261313134312	4.58779101516603	4.45619504241228	4.64094478088508	4.41877689340022	3.73277931748381	4.52124551271677	4.44459418823112	4.10147359398261	4.46468133483412	4.33509017143307	5.11266260551167
EIF4E (eukaryotic translation initiation factor 4E)	-0.233687870620721	0.226170726286043	0.347136181372156	0.226170726286043	FALSE	3.71524543962823	3.13732481522803	2.93620824632441	NA	3.45871009071984	2.37891108349619	NA	3.39174022931601	4.26713874012644	3.45780439052658	3.90126274023472	NA	3.60194605499644	2.25558230731564	3.37895546114091	2.91169349907378	NA	2.89915048946316	3.70571255405608	3.15256473348939	3.623468918985	3.73277931748381	3.42283848253427	3.37242282698214
EIF4G1 (eukaryotic translation initiation factor 4 gamma 1)	0.10069750823568	0.234068409421857	0.234068409421857	0.330486122502353	FALSE	5.00012623029358	5.17236349857203	4.97049017453728	5.22936873333664	5.17023354488578	5.12928301694497	5.00372365540518	5.05482243533386	5.00202286264632	4.86564172716886	5.01260442758395	5.29072665397142	5.02527690252427	5.42576475746247	5.27583025165438	5.14161671301305	5.11073907025425	5.16184335307728	4.93356319650866	5.21503009223225	5.11567002627644	5.17259952164667	5.181865847826	5.4762034460376
EIF4G2 (eukaryotic translation initiation factor 4 gamma 2)	-0.203758265932925	0.266707005015973	0.266707005015973	1	FALSE	4.53677406748386	5.45430751994023	4.39635132406325	4.45254272292366	4.67713046491485	3.68634364307618	4.61206935828841	4.46313851314294	4.51132887397535	4.62184089227565	4.18311328695171	4.3159863997045	4.94588857440603	4.13490269031857	4.41736647258672	4.40658428760722	4.27242637046279	5.32467741434726	4.59283971182797	4.32994160928822	4.31684808846776	4.16420702470075	4.24797307151502	4.47457881302491
EIF5 (eukaryotic translation initiation factor 5)	-0.127954396475753	0.429848918945531	0.429848918945531	1	FALSE	4.71657942079634	5.29767932601725	4.81636418705664	5.26058651133743	5.01983532643416	5.03600212775161	5.80512217038572	4.40844014146164	5.38231794823948	4.89078714021081	5.14191093958533	5.44735437778899	5.20300925414856	5.55013110414446	5.1291263729797	4.20147703796814	5.14225004299946	5.39739911498654	5.28081901378835	5.4776514261651	4.75917181630082	5.31458052541172	5.6426351531988	4.64671566107736
EIF5A (eukaryotic translation initiation factor 5A)	0.382224482129229	0.167363124419899	0.167363124419899	0.750157610943282	FALSE	4.14339341869319	2.45105018052995	4.53547446257663	3.2910553712205	3.70441828502696	4.16910724253223	4.01099461607159	4.16058947889848	3.9031443467308	2.6982029174852	4.19917762172211	3.30859095639918	3.67572561879684	4.51180324602145	4.05769286716835	4.52056053946206	4.46588306916313	3.7380868537273	4.28427721805513	3.64305960223376	3.83551990138694	4.42530487549363	3.86842008702003	4.30795304620907
EIF6 (eukaryotic translation initiation factor 6)	-0.0617718194015615	0.475306177662876	0.475306177662876	1	FALSE	6.13124169100941	5.63071415469192	5.38033464786193	5.96971690025035	5.7219987123322	5.89641959879259	5.42702616252093	6.07548770668994	5.9846782059751	5.65687387021945	5.4788974040429	6.21551746854639	5.57464347683236	5.67590059388999	5.76953109372453	5.90109617222237	5.66016137379167	5.86594602562181	5.62184675178044	6.01437761172524	5.57624094824207	5.47691304070835	5.83226724296048	5.94151952378205
ELAVL1 (ELAV like RNA binding protein 1)	0.171505719865234	0.26669762564957	0.26669762564957	1	FALSE	5.03892776611756	4.98641548633332	5.04120354943057	4.30792391115498	5.02467428041162	5.48007766293976	5.25023019032068	4.52199295640167	5.11718801581077	5.14649638007997	4.96622741251769	4.53337645851403	4.90376618454559	4.99412258718385	5.40457278452959	4.89127335450528	4.81049965885016	5.16663913112799	4.76581583235059	4.26185421948651	5.06025495075768	5.05303311593328	4.97254562026577	4.64409277236219
ELOB (elongin B)	0.0637507152069912	0.462414659593021	0.462414659593021	1	FALSE	5.63000350189893	5.23997078961524	5.58017262517011	5.60515353216304	5.40028857863781	5.30661951481947	5.59821630655677	5.66948037187743	5.64332806673735	5.29524547515673	5.09779617776983	5.30074607294755	5.54320199408379	5.50364131560295	5.47850916272007	5.70447915274872	5.83935245992519	5.06986110176664	5.33422858453596	5.56878002002092	4.97886830332803	5.56704036730278	5.61398242468878	5.60531949782478
EMILIN1 (elastin microfibril interfacer 1)	0.106967171644246	0.391506493710703	0.391506493710703	0.689082995309918	FALSE	4.70347727538641	5.2821432287815	4.81011401256243	5.4634687896153	5.04282378770589	4.94551406728707	4.95510352680185	5.13690500906084	4.80997001151731	5.09350102039656	4.53510737647353	5.49071772959469	4.954484820545	5.21332783827303	5.17875845510276	4.86913111964429	4.70714927026643	5.03350229252103	4.54622155962936	5.45211107277922	5.30244335281981	5.33603339429292	5.18420887210491	5.09235545561635
EML4 (EMAP like 4)	0.54167642796973	0.0433720135399332	0.0433720135399332	1	FALSE	6.22029512544795	5.13974779111522	6.51656046840826	5.63474717093936	5.88941513264261	6.32950934003309	5.63722187414274	6.46954902597079	5.71348962227386	5.16164586964774	6.36066802528827	5.11447530631292	5.92729204455836	6.11438160176243	5.99851596614414	6.33719192818197	6.0371559594543	4.52300358776296	5.34851925810839	5.53999936266159	6.18712835151237	6.28737625015885	6.21574847788298	6.41709469006727
ENO1 (enolase 1)	-0.0923422935435057	0.000473450657191515	0.136022265873065	0.000473450657191515	FALSE	9.40357876140318	9.17125937800526	9.37591260591929	9.23901847072676	9.23102432702643	9.21632389912078	9.24314303423747	9.21348094843066	9.47236591707347	9.28715827825949	9.40122299581789	9.348814447826	9.2534173299612	9.24157804219193	9.38037880856318	9.26069376420709	9.35732106695979	9.30716664863281	9.39817077483163	9.37073099210173	9.32361551171738	9.18820803275073	9.22288665294061	9.24986246388776
ENO3 (enolase 3)	-0.179026255431445	0.151109794791257	0.151109794791257	0.469834652913562	FALSE	7.4677115068447	7.57703599894598	7.58290970895715	6.96484911524797	7.38443841152233	7.22237954007322	7.0820851567642	7.48109708188532	7.38849953859857	7.51939250720598	7.64781096221666	7.05510886776266	7.19523931338073	6.86439665131893	7.2353632771701	7.04887916831146	7.20826362658135	7.60321090768494	7.61222715696446	7.10859763510545	7.23195074544985	7.11727946005392	7.1778779381912	7.54631572281727
ENOPH1 (enolase-phosphatase 1)	-0.241466901419668	0.157479573987449	0.157479573987449	1	FALSE	3.84022150554981	3.79951217523554	3.43546858203194	3.32476740831155	3.77087132219082	3.7488476174301	3.77416505150642	2.95582610024786	4.04909052713862	3.57411362134702	3.89445886343274	3.81396584436472	3.74981312600399	3.69488019279919	3.83591397131255	3.85172905589178	3.69237139970866	NA	4.38288855044703	4.06403781379266	3.30801131455218	3.05129726758869	3.63040547148232	3.40797810071478
ENOSF1 (enolase superfamily member 1)	-0.0219451098578231	0.52826281118573	0.52826281118573	1	FALSE	5.91503561852497	5.89429635912623	5.87095647309494	5.97233882871452	5.81069758391049	5.63804486710992	5.80189068465053	5.8527105176535	5.81861285239814	5.79362281601006	5.84594411479095	5.9231991080788	5.92228111500138	5.73807874484955	6.0719321005201	5.95955920590692	6.00537977549738	5.76309282901651	5.93667091451236	5.96459501390152	5.89904508581401	5.96100741236345	5.89070933071496	5.8944467368777
EPB41 (erythrocyte membrane protein band 4.1)	0.171690455732875	0.544922311640818	0.544922311640818	1	FALSE	NA	2.19549564021741	NA	NA	NA	NA	2.53121425416948	NA	0.453533382269512	NA	NA	NA	NA	1.10608026022513	NA	NA	NA	1.8203587135723	NA	NA	1.23523688908982	NA	NA	1.77341406752603
EPB41L2 (erythrocyte membrane protein band 4.1 like 2)	-0.110842545445867	0.498518019571716	0.498518019571716	1	FALSE	NA	1.7860902844432	2.58866786902139	2.39919023846111	NA	2.63871566471454	NA	NA	NA	NA	2.34637260365129	NA	NA	NA	NA	2.01453026270561	NA	2.70234725302712	NA	NA	2.13290910132614	2.22860938835353	NA	NA
EPB41L4B (erythrocyte membrane protein band 4.1 like 4B)	0.311111323393033	0.27969261084845	0.27969261084845	1	FALSE	4.09894164181249	4.43116828537353	3.86195536414487	4.81230824942202	4.472936107008	4.15949194890187	4.93598769643686	4.48014230676531	4.10810622368613	4.27699534398389	2.22469785986895	4.98295251717612	4.37272230675351	4.67076103984807	4.91499975375501	4.38300610104583	4.22632355704852	4.52644446459013	3.41986245037752	4.90387702670503	4.51971801634871	3.73829226342949	4.59029661047379	4.36861471413915
EPHX1 (epoxide hydrolase 1)	0.49903882629588	4.4945452393292e-05	4.4945452393292e-05	1	FALSE	5.36110510055365	5.39304888980032	5.38960810969379	5.15553877033986	5.74628857796753	6.09493486436769	5.99362455032744	5.69298506323756	5.38335869538511	5.35707337272948	5.55247851855158	5.29770500089178	5.65487085009805	5.85332702360544	6.05563818409746	5.81053821780976	5.50069371941519	5.42327897905929	5.52919314392706	5.12335994712887	5.73165301869674	6.10959458133312	6.08570932587927	5.62574390560647
EPHX2 (epoxide hydrolase 2)	0.0576972201772895	0.474024401431722	0.474024401431722	0.545400903800768	FALSE	6.96434086779242	6.75750335357129	7.19858255136227	6.6912270570515	7.11591758835278	7.24065778726674	6.72915846331206	6.65518006897893	6.83649225084494	6.62583009740007	7.19460913064368	6.70348834965682	7.20965805783599	7.1910197219113	6.74010454702594	6.78059881915877	6.98003672838613	6.8295324770414	7.14489272544293	6.68626239281533	6.97509132177674	7.12415233719539	6.77163472210082	6.7719911892208
EPPK1 (epiplakin 1)	0.737875398418759	0.0384061003100865	0.0384061003100865	1	FALSE	2.77243466977934	NA	NA	2.85566684820851	NA	2.97024626966064	4.28779732293275	3.45461021590828	NA	NA	NA	NA	NA	3.65215374755269	4.30733379968086	3.34410412770563	2.95761191657235	3.27112832118307	NA	NA	NA	3.69871855546441	3.80845713211936	3.79535136516656
EPRS1 (glutamyl-prolyl-tRNA synthetase 1)	0.0471971941822823	0.447972842940144	0.447972842940144	1	FALSE	5.78987267921931	5.80698904942571	5.7404230144128	5.95187216569269	5.89651405396884	5.85860022612143	6.1121934326589	5.70977586437295	5.84507600078347	5.67815643554874	5.69922401293967	5.97567145271125	5.97827114949492	5.90923547289148	6.02489586192013	5.74020171401999	5.79854308354249	5.8435894602009	5.68092347977992	6.10255735752706	5.72807832575978	5.91895623445339	5.93360332352948	5.66893886278012
EPS8L2 (EPS8 signaling adaptor L2)	0.0676327657826551	0.442723077654793	0.442723077654793	1	FALSE	4.92118398945068	4.65317469418748	4.38239058287347	5.0888412292971	4.83564621757177	4.90256565222004	4.9268059633162	4.43924413101569	4.45526803160157	4.76788251846826	4.44923120066949	4.86118122103985	5.05472260460885	5.01413208650321	4.82527174117449	4.63529585941453	4.74782239846785	4.82845895159877	5.01969746716368	4.74363344642716	4.61837375507559	4.85244836040255	4.95552204973439	4.6703304995999
ERH (ERH mRNA splicing and mitosis factor)	-0.192399589690444	0.406272867486153	0.406272867486153	1	FALSE	3.0402647305362	3.3770126615002	3.06172781897777	2.79843421439645	3.83375031254669	3.04552509859176	3.17432012271427	2.73686027358397	3.00120414769741	3.66965043750259	NA	NA	3.8524183965404	3.19664953121582	3.39036502899752	NA	NA	3.83869970177424	4.02001318990066	NA	NA	2.67520621289558	NA	2.52119148077122
ERP29 (endoplasmic reticulum protein 29)	0.273604680774226	0.330723125289831	0.330723125289831	0.545400903800768	FALSE	2.74026055085185	NA	4.0689287187862	NA	3.23496262717543	3.53212990809225	4.05890523056773	3.40014168051119	3.28856970886124	NA	3.84071499114108	NA	NA	3.50891031562908	4.61562228095169	3.37088963145494	2.81022303236478	3.84302909903249	3.43053952891856	NA	3.14228925945703	4.0717712485743	4.33889501460436	3.48440885285824
ERP44 (endoplasmic reticulum protein 44)	0.296871177465119	0.266054750708052	0.266054750708052	1	FALSE	NA	4.24797307151502	4.08461707854059	NA	4.70567938217098	4.24780601821922	5.11872932352402	3.86545367327423	3.2861596198707	4.52083708157161	NA	4.33985000288462	4.43938377658897	4.02077775303566	5.03936653931603	3.90847668796254	3.60534024219013	4.22314448769322	4.20992898666598	3.96410285402304	3.8800193615538	3.91174909680723	5.29732716734196	3.77028991639332
ESD (esterase D)	-0.0157089834640081	0.56559444652538	0.56559444652538	1	FALSE	6.52817746187494	6.19562319604943	6.36872470446112	6.2941832794888	6.44939629708678	6.42406716575367	6.47114843294186	6.04478315738035	6.14289330332327	6.1407786557828	6.20936758121128	6.33072689582441	6.34254230104115	6.30366386688233	6.27644083270856	6.08728673684317	6.30565138605328	6.26153833709575	6.4499426315025	6.40853015423695	6.27680742947418	6.28553723400329	6.30459135154553	6.18136497967554
ETFA (electron transfer flavoprotein subunit alpha)	0.0457775081255802	0.0530879489798497	0.454730837356874	0.0530879489798497	FALSE	8.62017216262225	8.36547383503739	8.73429978244108	8.51604667408578	8.60328881129184	8.75719330269907	8.59011543048885	8.5628720346514	8.70160450149798	8.51096982876798	8.74844781501901	8.41760360742861	8.56255535587086	8.7867368348678	8.61012052347069	8.58147176803605	8.71655884403497	8.53933719785284	8.82411546394447	8.4342570820433	8.43219945455848	8.86859726073985	8.60766690332523	8.71539921228249
ETFB (electron transfer flavoprotein subunit beta)	-0.0310667703113416	0.48060853574392	0.48060853574392	1	FALSE	8.72161873885594	8.64182777794906	8.61574732813005	8.52537594506103	8.47034162927919	8.64749800108781	8.5014272022697	8.65910753228815	8.72799530943939	8.47687983686983	8.73287969180517	8.48766722156039	8.50976708828305	8.57683954428276	8.55505688424824	8.56652597729099	8.65427083368952	8.56627860910181	8.64176637583504	8.44234639504381	8.43975609871484	8.69102111857111	8.57620466171052	8.66830708157858
ETHE1 (ETHE1 persulfide dioxygenase)	-0.213406376756051	0.198353837989399	0.198353837989399	1	FALSE	5.51664555778096	5.26891715749227	5.19604042955292	4.58144163876311	5.14781546030508	5.16200857354417	5.3662312778743	5.39305232304328	5.22639292461283	5	5.58671671275818	5.36064871368803	5.0491907483368	4.41078882422806	5.04540802133007	5.5297741050202	5.51433691217244	5.21526312137013	5.77852662825399	5.26112833895859	4.58677675075454	5.06783229071102	5.04653907938232	5.13976415980098
ETNPPL (ethanolamine-phosphate phospho-lyase)	-0.178815764113079	0.137864884135037	0.329953982570346	0.137864884135037	FALSE	4.72910134782521	5.33014962633333	4.16145239027809	5.23852320743114	4.730792096524	4.78812188458964	4.58412068305994	4.66396506114905	4.53728985392052	5.15874902840788	4.07623412721923	5.13269199047245	4.32094672855718	4.886174549017	4.44845829822676	4.29616369909643	4.39858979625925	5.16269343221124	4.30054109372071	5.13522702476613	4.78708240551053	5.06992552994245	4.2971694017228	4.34253341209245
EWSR1 (EWS RNA binding protein 1)	0.131314644225289	0.0813799731599791	0.266707005015973	0.0813799731599791	FALSE	5.78422127913617	5.31971546887915	5.96698872065775	5.68014147634207	5.93076098810741	5.78416630252044	6.02841002264451	5.50814972143133	5.6629374873571	5.51956391972544	5.95991386124894	5.55753569095436	5.89251974548605	5.94671448704921	5.99818421794766	5.39255785191704	5.81899623384349	5.53337022844037	5.93316422600415	5.4509208948413	5.83284951689345	5.9353772383766	6.0361692157619	5.47738590999818
EZR (ezrin)	0.305205578988294	0.228430775462395	0.228430775462395	1	FALSE	NA	NA	NA	NA	3.9903377267692	NA	NA	NA	3.2768926452255	3.47876476667419	3.40674073372057	NA	NA	4.13850322727332	NA	3.38992468789694	NA	3.98661116924811	3.85268804889851	3.9128797581398	3.9442681316274	4.32514172296351	NA	NA
F13A1 (coagulation factor XIII A chain)	-0.794581200491142	0.134552788987663	0.134552788987663	1	FALSE	NA	2.49178384530567	2.27749980128538	NA	NA	NA	NA	1.59006062280438	NA	NA	NA	NA	NA	NA	NA	NA	NA	NA	NA	NA	NA	NA	NA	NA
F2 (coagulation factor II, thrombin)	-0.399243013433294	0.33551187703233	0.33551187703233	1	FALSE	NA	5.18300606545354	NA	4.30998376583365	3.86826203216928	NA	4.13672458606952	NA	NA	4.89263874015769	NA	4.24665890283127	NA	3.45342539128353	NA	4.18096734146498	3.1755884710669	4.92904295008956	NA	NA	4.64517132804008	NA	NA	NA
F9 (coagulation factor IX)	0.330871669085279	0.284490314117875	0.284490314117875	1	FALSE	2.02865401411503	1.17347926741506	2.58828408613217	3.01516211950267	3.1383443043371	NA	2.82900926490114	NA	1.68779081191633	2.69752919885695	NA	NA	3.00645961105954	1.8996164940374	2.02494017413823	2.93432589095799	1.90469988389256	2.39108029675679	NA	2.06823054095371	NA	1.6907701829433	2.36991590353492	2.63937341539916
FABP1 (fatty acid binding protein 1)	-0.401624849548855	0.0413554073417959	0.0413554073417959	0.103922109735736	FALSE	12.3920544075218	12.7701827767209	12.3022162196156	13.0086912246938	12.5618511641823	12.2520888304924	12.2806055001796	11.6009396532531	12.4752647829066	12.6879442504505	12.3892952269088	12.9104965799331	12.5602062345566	12.3212911396911	12.154413085175	11.7496222546349	12.1344038581571	12.8277475865845	12.5185080921307	13.1585970661554	12.6868397132352	12.402066077003	12.3142405139327	11.8717397108565
FADD (Fas associated via death domain)	-0.0670372367485418	0.393934526326352	0.393934526326352	1	FALSE	5.01218426116111	4.96668885934676	4.94782042248302	5.11455026557149	4.72785512349724	5.08757740366073	4.89116153972674	4.73463917705808	4.94582304267772	4.73360380766008	4.83809960945262	5.03299122971491	4.75142622860352	5.19371261533909	4.6122463275904	4.86665086084579	4.90857756212328	4.65687387021945	4.80131906161747	5.11644793551166	4.74252906610597	5.00703848313834	4.71154997029548	4.94414629069567
FAH (fumarylacetoacetate hydrolase)	-0.203197709487628	0.17242431236063	0.17242431236063	1	FALSE	9.33539258796625	10.0655373078926	9.66452017302915	9.38410162680705	9.66314177949236	9.04536105669876	9.44962327381625	9.46765241653353	9.36381718338671	9.88751156263659	9.72709679448714	9.4633302298563	9.84780434651509	9.01451430652427	9.45987829311728	9.40569247591507	9.38750686860985	10.0084986541106	9.66941127699036	9.35965733029407	9.73389660524749	9.02536937830784	9.28007708921286	9.48499806083432
FAHD1 (fumarylacetoacetate hydrolase domain containing 1)	0.117209922222128	0.371999174285086	0.371999174285086	0.689082995309918	FALSE	4.92700990026665	4.32765862494476	5.15656246197931	4.79220463969037	4.99849791378322	5.04704100249308	4.86650744860064	5.37832433818398	5.29498826769145	4.3464250855856	5.12434881568885	4.79095965940953	4.82838786261642	4.75567809611696	5.0199731725325	4.82950457041822	4.91588415794186	NA	5.19095850621319	4.73049323370629	4.66479569377198	5.34288537260968	4.90318291811272	5.24173342628199
FAM114A1 (family with sequence similarity 114 member A1)	0.245771377878305	0.33377713909604	0.33377713909604	1	FALSE	3.02172667008121	2.9880447607379	3.11467019228477	3.42278467221412	3.8669870819397	3.67012651462842	2.94646512529782	2.48911129563813	2.84637897898023	1.71122616590401	2.36305330128826	2.83505091896273	3.70285698053256	2.46459769867231	2.94817283431422	2.85413132995598	2.22325571902117	3.01314241951048	3.34488529489674	3.74064697902665	3.75566741530214	3.29317917168853	2.81476778544395	2.76805937403416
FAM114A2 (family with sequence similarity 114 member A2)	0.259039586804328	0.447508023132608	0.447508023132608	1	FALSE	1.24274882573954	2.22129555624382	1.39383900687009	2.14672689895429	2.85962771220713	2.12995227218873	2.75284062984623	1.78189682070286	NA	2.35692693596109	1.08217800143598	3.68673582136059	2.72230207253718	NA	2.47269311344007	1.90887437945428	NA	1.68030635117732	NA	3.23698389293094	NA	NA	NA	NA
FAM120A (family with sequence similarity 120 member A)	0.139413840265406	0.328364502789302	0.437698745996736	0.328364502789302	FALSE	2.9513266836668	3.55698112700181	3.14777395208673	NA	3.80643748856649	3.25215221475643	3.67102156759349	2.55313683139997	3.03140578352906	3.9273845000115	3.28978430926335	3.16976308991363	3.90025821243475	3.54449775072751	3.14350280857914	2.56826564189513	3.24731537717447	3.67391818302937	3.27639988718526	2.78975011449376	4.13454953446445	3.39185018873307	3.6296830111248	NA
FAM98B (family with sequence similarity 98 member B)	0.375266194069614	0.00541097936160244	0.124232688308191	0.00541097936160244	FALSE	3.88653063813171	3.83152260261821	NA	4.19244669373505	NA	3.7509494524906	NA	NA	NA	4.11529131973639	3.98943878060666	4.10257415365535	4.26217755124938	4.32172610344191	NA	4.48775644349938	NA	3.53047032539919	NA	3.23194383551466	3.77650409617427	4.49995428440621	NA	4.54798648294812
FARP1 (FERM, ARH/RhoGEF and pleckstrin domain protein 1)	0.660664743942702	0.0575454300053296	0.0575454300053296	0.545400903800768	FALSE	2.23169351999305	3.11570581098448	NA	NA	3.56310930740949	NA	3.90572635196744	NA	2.08465279152897	NA	NA	3.08724557199056	NA	3.53553045055208	3.58148381956905	NA	3.16407666061822	3.07646161244358	2.37342549158111	NA	2.69963158261912	3.17949831118621	3.29293484343549	NA
FARSA (phenylalanyl-tRNA synthetase subunit alpha)	-0.291637757581663	0.289303642813969	0.289303642813969	0.611829198985982	FALSE	NA	6.31378821187241	6.37815610771861	5.32882928519575	NA	4.97411626814049	5.61075911033045	4.43901800952038	5.93623039370232	6.10123404800896	6.02884095791752	5.36954674747006	6.15100029737908	5.54828248237623	5.61478639324977	5.56089528008447	6.16466159739276	5.6048482240305	NA	5.27213892858571	6.62796717507882	5.3758874172405	5.67918449267777	NA
FASN (fatty acid synthase)	-0.429368415272692	0.00728779988232856	0.00728779988232856	0.545400903800768	FALSE	9.33715133274771	9.0442356327892	9.09937937312172	9.55385772654242	8.81232814672071	9.2198509764736	8.79255606098523	8.56343272895851	9.38981845268475	9.04834246102883	9.10474288483359	9.54684816946455	8.7793089739599	9.241420734502	8.74461186734127	8.53964738314258	9.4007129618653	9.10302285281239	9.13092829652392	9.62347367446505	8.84431032234747	9.31394643738854	8.77473765139072	8.6039415523966
FBLN1 (fibulin 1)	0.18928464724228	0.205098295136005	0.205098295136005	1	FALSE	3.79663928180527	3.79620318072657	4.04649106019403	4.02454131516913	3.95828590092326	3.66205734800643	3.72085849154213	4.05172011644733	3.5834228046936	3.82058745538624	3.35760830381385	3.33997823674462	3.81598522720104	3.68675822832858	3.62904181590898	4.43829285157915	3.47019843955567	4.03553593783881	4.17810110643823	3.76879833217084	3.92151250065616	4.15455080605149	4.01096777065533	4.43949016414434
FBP1 (fructose-bisphosphatase 1)	0.0562085480082513	0.168929698298844	0.483995544205329	0.168929698298844	FALSE	9.63853908924376	10.3159873051098	9.85463622466696	9.97040791877443	10.0041783227122	10.0693557777186	9.76163101060958	10.2578121023754	9.7613883383247	10.3245631139201	9.79909540307356	9.95751563225926	10.0180332227646	10.0890664175514	9.68103455739464	10.2074170468414	9.59466797300482	10.3597276013266	9.8603886588054	10.0289834697209	10.0084286220706	10.0275743044105	9.80929706613503	10.2065748537455
FBP2 (fructose-bisphosphatase 2)	0.0890555677504055	0.00181890350913397	0.493410820530931	0.00181890350913397	FALSE	4.21704455001086	4.68755345030925	4.657725741272	5.04485308567615	NA	5.08758164653826	4.58044701959866	5.37759230592604	NA	5.07817429638037	NA	5.28263995949807	4.39994351515494	5.45011919687632	4.83035167642598	5.0936362300115	NA	5.13661386078907	NA	4.92559597702484	NA	5.06495612235714	4.69567651889483	5.09800259692115
FBXO6 (F-box protein 6)	0.0712855586428958	0.147905669286645	0.535203127460816	0.147905669286645	FALSE	2.59429056114604	2.56958830533033	NA	NA	2.84416467192659	2.53664975402003	NA	2.02699476578038	NA	2.23359053498415	NA	NA	NA	2.56818780038755	NA	NA	NA	2.52952363328088	NA	NA	NA	NA	NA	2.78917209452668
FDX1 (ferredoxin 1)	-0.161144202764984	0.289303642813969	0.289303642813969	0.584388546453228	FALSE	4.25493411860649	3.83363900870948	4.84778148808839	3.94042988909726	4.40365629768633	3.78459820521819	3.88388469978015	4.09170829566649	4.33701883200827	4.51581335736198	4.34439533947057	3.87857822027656	4.47489026167805	4.19817194720033	4.06269162969186	4.28113441333636	4.48384156822998	4.33694744609445	4.96881422276	3.99463402790041	4.42054977211632	4.17267952070629	4.11835141930178	3.91078062304189
FERMT2 (FERM domain containing kindlin 2)	0.0535452671641092	0.536622749887322	0.536622749887322	1	FALSE	4.57796048781378	3.65016714131387	4.00191030563099	4.43909117035312	4.04659582727159	3.44863669708433	4.32178381816932	4.29835039047115	4.37891385713897	4.42428388362113	4.08618931310448	4.20767424492209	4.68341574703043	4.11488337071858	4.04614178164472	4.26245570896157	4.14001785068444	4.60956586786181	4.15977448127277	4.04940423985019	5.00883196002574	4.2777690705803	4.76361872125693	4.09501295632229
FERMT3 (FERM domain containing kindlin 3)	0.385552020053261	0.0485023614460226	0.284490314117875	0.0485023614460226	FALSE	1.0982915341245	2.61845950731219	2.09153059312062	NA	1.77284424023785	3.11679224480986	2.5900462466736	2.74177976113846	NA	2.29071338578346	NA	2.37818143025931	NA	2.8263288250157	NA	3.12292115237655	NA	2.22472872506971	3.29683326673263	NA	NA	NA	NA	2.52689011252323
FGA (fibrinogen alpha chain)	0.0922409000207348	0.494864396730548	0.494864396730548	1	FALSE	4.5003622954148	4.62839450264423	4.61366719387889	4.39600874368406	5.31273051152815	4.07629399522974	5.38713158636132	5.11380049766581	4.57844364492473	4.848522793263	4.32253389959445	5.10951100643051	5.41768714387146	4.9428147423323	4.27617652750835	4.51939093451978	4.67811698862824	4.98079307045385	4.6414246433887	5.16527685260711	4.98956593831621	4.58406654940293	5.1268035740719	3.82348443435343
FGB (fibrinogen beta chain)	-0.156195809922436	0.52341433759034	0.52341433759034	0.545400903800768	FALSE	NA	2.19292953132637	NA	2.2164114051452	2.00527781163197	2.49238134659095	2.50673394878989	0.868188925944159	NA	2.98119324576837	NA	2.39036502899752	2.13125692158465	NA	2.55084650101834	2.50789102803202	1.05325038470225	NA	NA	NA	NA	0.852829845843454	NA	2.1803006539541
FGD4 (FYVE, RhoGEF and PH domain containing 4)	0.0769844759722245	0.544922311640818	0.544922311640818	1	FALSE	3.11065890206507	NA	NA	NA	NA	NA	3.18849271228482	NA	NA	2.40397934908035	NA	2.97985340998164	2.78199960357768	NA	NA	NA	NA	3.14829475301234	NA	NA	NA	NA	2.99255092265872	NA
FGG (fibrinogen gamma chain)	0.113328026646939	0.50974398300886	0.50974398300886	1	FALSE	2.5493019821393	3.98184352227957	3.98098494918239	3.3584103287274	3.27620779994496	2.69588694285237	3.86221331956263	3.07638977887939	2.65151787192082	4.29528221533731	3.30458843126984	3.28947448408395	3.9079770167054	3.65904543365642	3.57513077206888	3.20475736215308	2.36661596950917	3.90013259726623	3.21311394291186	2.57304968958377	3.50762975134305	2.43708921649089	4.26964661037181	3.35227829994598
FGGY (FGGY carbohydrate kinase domain containing)	0.387095062553003	0.0773444266707829	0.177457201993351	0.0773444266707829	FALSE	2.88471512909603	3.04903474884751	NA	2.45098685837497	NA	NA	2.58259213015039	3.53929531772889	2.44182605241991	3.24176087890921	1.79667665576453	2.89141335383547	3.50831455087252	2.77860599885877	2.6891649501036	3.64515979694998	3.19423837582753	2.91713764859555	NA	3.52489113204679	3.34296712892478	3.587893002303	2.62604423980303	3.96359434355255
FH (fumarate hydratase)	-0.183985561583074	0.221956191735734	0.221956191735734	1	FALSE	6.67715584111959	6.47008127375565	7.061214560269	6.94308912306122	6.77331067114058	6.63684789475935	6.1123519258877	7.00651122536593	6.92696010436917	6.48259017500071	7.22005903713471	7.03856787249074	6.66380001553176	6.55159599424076	6.26195009867182	7.13382036374847	6.87280413995552	6.55555083916814	7.01916814307028	6.96230608556921	6.85058692293496	6.77649883231434	6.3003781876731	6.95406832369827
FHL1 (four and a half LIM domains 1)	-0.077830232605384	0.490836276393506	0.490836276393506	1	FALSE	3.6698204830827	3.584565705023	3.79378146095712	3.97315203787724	3.31180679348026	3.22890024855017	3.36357761027504	2.99762661886909	3.59317446882282	3.55852479785641	3.621864330152	2.89474987017911	NA	3.23919943582218	3.34586470684836	3.36567854125226	2.73038562793426	3.48913185285272	3.4469046351397	2.95531838373964	NA	3.64586302483826	3.81525775506717	3.33406765029062
FIS1 (fission, mitochondrial 1)	0.326556180428928	0.0643477298229924	0.0643477298229924	1	FALSE	4.71023888498379	4.19810120932482	4.629607248356	4.92839875022739	4.7866434055273	4.97675312914366	4.90296594067411	5.14138782863118	5.09781302941991	3.98645644541879	4.98339040380825	4.85181898857085	5.26131642596401	5.06354608445538	4.83577252269786	5.22353067077935	5.07345180212561	4.1951428344955	4.85700062443617	4.97529542605579	4.85290772837637	5.24565918130151	5.03301766843834	5.08188922638092
FKBP2 (FKBP prolyl isomerase 2)	0.347295776299759	0.157122492823339	0.157122492823339	0.579579492566832	FALSE	5.04416239518263	4.72060681065239	5.33269719393531	5.39954710276509	5.71521797850087	5.49251978796948	6.19566256285592	4.68893564506145	4.74067935657618	5.19358252508165	5.42799830192053	5.45086482346625	6.15627727702838	5.6479936713485	5.86636402209807	4.94505048009345	4.80169672032129	5.36049421157938	5.47400115734516	4.99035134285878	5.89977985004829	4.54350206992641	6.01252621438109	4.94040169796984
FKBP4 (FKBP prolyl isomerase 4)	-0.115254410586184	0.194180332445208	0.194180332445208	1	FALSE	6.13407304772312	6.02501550178556	5.84092139932607	6.09122590925169	5.78792606011472	5.88372344338014	5.86923971877628	5.99737370938675	6.25341638442428	6.08701723426544	6.00318393839275	6.04762126980598	5.53070440475378	6.14883651193303	6.04541020569432	6.08874584485133	6.15596573400599	5.96379776924957	5.93616442178738	6.1157449234873	5.8451613299315	5.90132067242705	6.03732511053305	6.13532759468897
FKBP5 (FKBP prolyl isomerase 5)	0.0275475900886216	0.0418270046882753	0.562602256268703	0.0418270046882753	FALSE	4.40463749579285	4.68707748981474	4.17150308760846	4.71729256714843	4.40016901152776	4.81320656356952	4.17785402525995	4.78392804630722	4.72528308536472	4.86548831662303	4.53541847242831	4.93985186085114	4.57701786579005	5.00743772463917	4.74346111102567	4.67456799094805	4.54547421084018	4.6659839183728	4.32840565895857	5.06432242261271	4.3836628251943	4.89781158100728	4.82940308723778	4.69278983497265
FLII (FLII actin remodeling protein)	-0.15443508510368	0.356716496172184	0.356716496172184	1	FALSE	NA	NA	NA	NA	NA	1.95047214686209	NA	2.07415602346014	2.38211385993393	NA	2.37839231853864	NA	2.48987428587218	NA	NA	2.34956909766014	NA	NA	2.33800502378456	NA	2.2309530689741	NA	NA	2.17538727106353
FLNA (filamin A)	-0.0254507263561923	0.545400903800768	0.555956778405037	0.545400903800768	FALSE	5.81007801364863	5.8811164085119	5.6711772954088	5.61969177949092	6.12128898959516	5.8351889005258	5.78285933669823	5.4771559723741	5.8783697728861	6.09773298232887	6.15399579167261	5.85554376787986	5.86624036711596	5.90983309520308	6.04798327327662	5.63419827370657	5.90356375514721	5.81942805491961	6.1857297998778	5.53309607856156	6.10445827723554	5.78141217420869	5.87241509483119	5.67108102928862
FLNB (filamin B)	0.094407179682539	0.256283426873513	0.256283426873513	1	FALSE	5.41131776833697	5.63666811823085	5.51221424233023	5.30706780634029	5.5906080072005	5.49401231628954	5.83026800246406	5.53377824144463	5.35695721016566	5.64706693887802	5.43063319086565	5.36707746410997	5.4875410153414	5.45124738485164	5.85804317891849	5.45154412984917	5.42060366585787	5.77102720481872	5.52342081594279	5.45832622201935	5.58949085896653	5.51591110274427	5.70088078246547	5.47194178355115
FMO1 (flavin containing dimethylaniline monoxygenase 1)	-0.0122882453299381	0.604334110294805	0.604334110294805	1	FALSE	4.5480543215146	4.27998379964797	4.19692173382033	4.75290376910057	4.7766041058639	4.79613567711192	4.81850293092564	3.93354431281854	4.68142677573919	4.18385170748523	4.59383777552555	4.80524601617172	4.95306498016261	4.68678063494857	4.52808992349424	3.79423909288488	4.47611593759096	4.30751595860586	3.97839700706617	4.95066436847344	5.00529218582908	3.94810553684795	4.28511365099632	4.08198719489869
FN1 (fibronectin 1)	0.0583205690399548	0.447073597872795	0.447073597872795	0.791255692041103	FALSE	3.67447195081928	3.77624087964798	3.85142923979997	4.05118936037794	3.51285895444998	4.00386304948889	3.92402385227801	3.87117338858184	4.00180224263399	3.82097541660516	3.62242672498393	3.76590598040793	3.90396376680298	3.89195377934516	3.99369247456897	3.91593194813207	3.56271866397075	3.99740984202736	3.55802267352524	3.64971891555599	3.83623723036448	3.75736467238549	3.44440203606301	3.9766935663741
FTCD (formimidoyltransferase cyclodeaminase)	-0.212195482029478	0.133490004663307	0.133490004663307	0.431509849463677	FALSE	8.53150232990231	8.19420527512194	8.27842622622923	8.26391703509485	7.63015789476885	8.20534852294563	8.11707682011527	8.42526626559268	8.51585355989354	8.06706321905006	8.36324555835895	8.17849555157753	7.66613877030156	8.1082264781187	8.24758103520363	8.40831700168209	8.57763275480621	8.20058968568795	8.38613409340535	8.1982387520093	7.5809820893693	8.18953302597617	8.23750635811884	8.39282399459078
FTH1 (ferritin heavy chain 1)	0.808873726294767	0.0432961764596613	0.0432961764596613	1	FALSE	3.63122071794488	2.58620749009667	2.71216653958352	NA	3.23968215301944	3.61291861302992	3.24041355891332	3.52383792349488	3.30768061048248	0.371993696449727	2.4243577954487	3.62427639429878	3.48679158925371	3.81281650727719	4.11742908358689	3.47579826973591	3.56099613034332	3.03706764153013	2.99158442763877	2.47901579685674	3.26103579115105	3.85942296930148	3.65712548179812	3.93910431025571
FTL (ferritin light chain)	0.749675861151304	1.14911765325227e-05	1.14911765325227e-05	0.320490451185452	TRUE	6.34388390416911	7.05950670418946	6.70902865469629	6.86863738417031	7.52918845780588	7.22818376498403	7.5932342386847	7.35256433561332	6.37541135537655	6.6564963705535	6.67313237214536	6.61641651408869	7.61213130001343	7.33087207322507	7.55001563465536	7.45192815914423	6.20312479014431	6.96128761724567	6.80095165486788	7.01108186022468	7.29371073704851	7.443183924987	7.65954642915975	7.23051046036618
FUBP1 (far upstream element binding protein 1)	0.0613896026333406	0.505145366041266	0.505145366041266	1	FALSE	4.83832656446968	4.75682582280578	4.70077815689308	4.28326989423578	4.54929951747062	4.73706477604093	5.04835826541606	4.3858175448517	4.48438951728169	4.86370062394748	4.6722216529991	3.98772105368509	4.58679476166625	4.4836610217868	4.79293862240037	4.59415438199729	4.87506246816133	4.97917479205547	4.61248225289667	3.83541884047548	4.80725186873131	4.75556594361731	4.59285166877255	4.29228849875554
FUCA1 (alpha-L-fucosidase 1)	0.182937292192531	0.268408174095828	0.268408174095828	1	FALSE	4.32238968345021	3.94870362651001	4.4075363057497	4.23369636283004	3.85631845084523	4.09411781130716	4.44631578946457	4.53443518018184	4.54958908722487	3.31390463852333	4.20291916881709	4.34816158604712	4.22149818857823	4.77444446119918	4.58906833355109	4.22551402225857	4.36968981537831	3.98258294692259	4.17034171981992	4.2766157686736	3.82668067531786	4.83491342970104	4.55190355528553	4.36616831856687
FUS (FUS RNA binding protein)	0.136984779092113	0.313746606145403	0.313746606145403	1	FALSE	4.85091441017707	4.8820511784785	4.98308024784021	4.78420557174545	5.17908502609162	5.07985167772034	4.86877564713624	4.62052776311998	4.71737483058628	4.49175050103445	4.79643682269846	4.08853173679768	5.02121319508696	4.36051176947049	4.59355097761871	4.77804032226752	4.74248595119326	5.12030216851862	4.86700685721115	4.36107350919106	5.03777315520313	5.02993870861533	5.10583728847367	4.65392560377355
G3BP1 (G3BP stress granule assembly factor 1)	0.390598356631024	0.0895526126978866	0.0895526126978866	1	FALSE	4.09884060803117	3.72490124828209	3.84376280141302	4.19038571738998	4.15841782099799	4.27464185636059	4.23165512420015	4.0257287039758	3.6092112492132	2.76284203309368	3.56692472162541	3.50660194219101	3.89184687669168	4.36082777497614	4.19630802526242	4.07941224724342	4.03195974139754	3.71415757928834	3.30925623794853	4.41556939501292	3.59202640702392	3.68365154481248	4.91769907318502	4.04937809972956
G3BP2 (G3BP stress granule assembly factor 2)	-0.236385283615338	0.17091864544009	0.17091864544009	1	FALSE	4.88129264184796	4.74103006679573	4.97952694497453	5.14610530976637	4.47422835290394	4.6899532576599	4.21081743208921	5.31849761886055	4.90870724710978	5.13576468453033	4.80242589092683	4.63429703253046	4.72721799051459	4.53344498754863	4.68587849349433	4.55660108165385	4.87689997729062	5.19143236642407	5.37956898085021	4.94988505922693	4.28062974095722	5.59117673156146	4.91589371610655	4.80597339553954
G6PD (glucose-6-phosphate dehydrogenase)	0.227956728697911	0.0899578680262954	0.0899578680262954	1	FALSE	4.42778046555747	4.1004226582812	4.10703499415636	4.65563804923464	4.87259731890034	4.63223912861273	4.50672887183635	4.59598097896562	4.27013270746946	4.3259907692204	4.56529861431701	4.84099187340676	4.64617994173935	4.68070692414537	4.76621880350296	4.43907786865949	4.21266271414878	4.2097652659741	4.40207407351685	4.68592333372047	4.62252629289066	4.18796564488599	4.90354447467544	4.68543001456416
GAA (alpha glucosidase)	0.10058554912376	0.23770111242587	0.23770111242587	1	FALSE	4.57258048635541	4.85077942444181	4.70507109573393	4.64623755551531	4.86666075081999	4.75634015225185	4.84350655051916	4.7891345256478	4.67134999205502	4.55155908250887	4.80928066459886	4.69182446133821	4.39024807650079	4.48907403494007	4.94653904941111	4.85257819661432	4.4706409800576	4.82129693696935	4.65834860368469	4.60873828871561	4.88228599929116	4.76070531255986	4.81031970341108	4.87734180949261
GALE (UDP-galactose-4-epimerase)	-0.0288174288224522	0.555956778405037	0.555956778405037	1	FALSE	4.35824855258247	3.84468693629507	4.51159454153741	4.18261285176927	3.9319666520627	4.2575839604526	4.35745347573866	4.01961296626034	4.15144484280753	3.95712526383077	3.86113158231135	4.13636367238184	3.75433169035487	4.04954364582833	4.12746820219942	4.41152793587189	4.14004239904781	4.37229744489608	3.94969366742787	3.97555682082321	3.75319802578462	3.76047645653995	4.20659634188368	4.46523007686423
GALK1 (galactokinase 1)	-0.0535584814849259	0.410724287289231	0.436965558570577	0.410724287289231	FALSE	7.29521791940726	6.99413843098918	7.25765184115853	7.01216637902421	6.99906419899739	6.9923152518612	7.17047592559369	7.18513312105294	7.31526732847333	6.84921116467742	7.16408229387765	7.24841149440583	6.90626529226529	6.95473140446331	7.30950363859569	7.1462478997641	7.20819533309404	7.00607356726189	7.24948326632449	7.20178086744061	6.98661571969778	6.94311257198509	7.31619100686441	7.24932207717444
GALM (galactose mutarotase)	-0.150346123281894	0.0437238080201198	0.0437238080201198	1	FALSE	8.44063665701299	8.26330676395305	8.4115406466361	8.40119099062142	8.23117797122762	8.059847355878	8.16450472565806	8.28329675298533	8.48679480650665	8.27632916036228	8.29944157867762	8.2854946963496	8.17306245476012	8.13596574242734	8.02626890819055	8.33541268726164	8.31851569536729	8.35503829504236	8.26613062113785	8.26798048559246	8.24087240696052	8.12196341266723	8.15350643219778	8.34236806766274
GALT (galactose-1-phosphate uridylyltransferase)	0.0745838752115211	0.475306177662876	0.475306177662876	1	FALSE	4.78761007391755	5.47965094103048	5.62497525617187	5.14817758919466	5.02314000306714	5.42366556365414	5.28128281279758	5.85837643836068	5.29027694180753	5.21895161577552	5.36059604437347	4.91399996339433	5.03478355907801	5.31113978027586	5.16897090430396	5.78201795689194	5.01951511692544	5.41462604710422	5.22687840419627	5.19874165361607	4.83971777476038	5.28424760092076	4.90577929252042	5.6658844634148
GAMT (guanidinoacetate N-methyltransferase)	-0.505656978642874	0.00286576248147036	0.00286576248147036	1	TRUE	6.58411466830947	6.49744790561497	6.10339062955808	5.98478072488217	5.44258526502187	5.56630068367917	6.0645509314798	6.01453160167784	6.45166610731257	6.49423478214036	6.24365384973105	5.80640913160847	5.78073528492085	5.72988716722258	5.96049549268254	6.13487600132617	6.4947707999213	6.5488927894645	6.55064213810769	5.89491959701086	5.65984751369071	5.61866446974635	5.746100431672	5.8684645368271
GANAB (glucosidase II alpha subunit)	0.254641055175365	0.0839334286018091	0.0839334286018091	1	FALSE	7.78511239344164	7.8853669254424	8.11205890829758	7.35824679404644	7.97830433119309	7.81987251676511	8.43113819157477	8.09919524752849	7.44161626940656	7.99414974788647	7.82303598726465	7.56533060600864	7.81736104176559	7.80065403856133	8.32611484641923	7.93667326987707	7.683289410935	7.89395067341725	8.16710197279734	7.6999957436674	7.95808865848008	8.14664504046203	8.36189553692444	7.78900537516451
GAPDH (glyceraldehyde-3-phosphate dehydrogenase)	-0.326141272543161	6.8938862016653e-05	6.8938862016653e-05	1	FALSE	11.6394402014312	11.50674394399	11.5790518907963	11.4952954244483	11.3300541394741	11.1088772466662	11.2392345280084	11.3688719997933	11.6275840405082	11.522061635842	11.6442573835445	11.6488608644471	11.3813212306371	11.1986353418637	11.1584014101173	11.3101526362454	11.7399872968881	11.5610921989386	11.5730080569979	11.6320682313086	11.3744092009977	11.2252737246664	11.1791004567331	11.3814239834201
GAPDHS (glyceraldehyde-3-phosphate dehydrogenase, spermatogenic)	-0.212925404544415	0.347136181372156	0.347136181372156	0.611829198985982	FALSE	8.38071213495111	8.17274251684368	9.05685444175061	7.49162865964445	7.69212028028422	7.69209935169233	7.72695379731728	8.82946905211708	7.97346203931973	7.91439111222612	8.45537654236883	7.62751199765634	7.96349724390247	7.62727851761826	7.98308480944049	7.7393215741203	8.0298614295623	7.81810918995253	8.97871045910636	7.21258879253627	7.63843591399047	7.86993307957906	7.3759169487505	8.4187338925729
GARS1 (glycyl-tRNA synthetase 1)	-0.00141616771494335	0.615426337489032	0.615426337489032	1	FALSE	5.83741348387253	5.73527575000397	5.76926131145972	6.28542256441808	5.85234598130415	6.04611558234435	5.5565029891812	5.93251005337989	6.11676605025131	5.70706642167225	5.68669660832919	6.25672197487024	5.55734269011727	6.03058548236224	6.18884200596572	5.93251241554749	5.92007173326594	5.55123914126658	5.77813759657969	6.22527878651283	5.83808699979365	6.10422342058551	6.06532242041044	5.7479673689311
GART (phosphoribosylglycinamide formyltransferase, phosphoribosylglycinamide synthetase, phosphoribosylaminoimidazole synthetase)	-0.00435706906611766	0.605818506424214	0.605818506424214	1	FALSE	4.49351284352763	5.01799315043775	4.78319470337615	4.75710327544756	4.7164971119899	4.7070885150959	4.5851368158406	4.58095345685807	4.38277099026945	4.86496362824034	4.71730902021126	4.73305058336649	4.65326069601804	4.53216732028056	4.92927971597562	4.74450019671335	4.50615125173804	4.78787644702768	4.79862084218864	4.58721495245253	4.76721514355677	4.5624500352352	4.86533488976239	4.73359296216371
GATD3 (glutamine amidotransferase class 1 domain containing 3)	-0.215373117144756	0.308766452985273	0.308766452985273	1	FALSE	5.0777941604035	5.12802938874064	5.19511132978864	4.67073838303796	5.47102809167281	5.05642745916334	4.49064714058158	3.89237159554632	4.70676812733337	4.807591916776	5.67476005202756	5.31733301460124	5.56076691501269	5.16143626582599	4.79186094496846	4.45710832146254	5.13147836421676	4.81786880172799	5.64200835725712	5.03197297027469	5.48877205929985	5.18597751758483	4.58360332284425	4.47697782648574
GATM (glycine amidinotransferase)	-0.123681819358486	0.378990573791726	0.378990573791726	1	FALSE	7.37194213646551	7.15824612869869	8.20370526743564	7.45786511647344	7.4966700591943	7.56378352884755	7.19816998230618	7.4911636439834	7.42483813005075	7.26781666929339	8.08426096318793	7.58091427460604	7.55866560622958	7.83355426025706	7.08212774680497	7.50977500432694	7.36740601423299	7.09684163179731	8.11417438898073	7.44721550163926	7.30313230280091	7.45126881847984	7.09356017616234	7.50917326116679
GBA3 (glucosylceramidase beta 3)	0.0240950445411787	0.555956778405037	0.555956778405037	1	FALSE	6.12274311267418	6.18100313339229	6.11920675324466	6.15522099498593	6.47973500229822	6.31141410680875	5.9670486854416	6.05649465769548	6.16633182666188	6.21898454090767	6.20292504411887	6.26877122264696	6.52492873242142	6.38254621620477	5.95963107122201	5.97478855213563	6.25961899357832	6.22767947354014	6.1582602688366	6.33221919609395	6.61407815872853	6.38505996144454	5.92654032778241	6.11983962299223
GBE1 (1,4-alpha-glucan branching enzyme 1)	-0.0203958350959243	0.330486122502353	0.542770943433594	0.330486122502353	FALSE	8.40683000243299	8.1276900207634	8.3710491248668	8.29705381828498	8.16221507252313	8.29075613839667	8.56909989382228	8.13210896019237	8.33797862945699	8.29856209603271	8.46401063893317	8.37432225106373	8.25415466007281	8.35228624614701	8.37992847920427	8.19401315781784	8.32430657999379	8.32948691589507	8.44354863752607	8.24937896951914	8.23202272197352	8.46456208649103	8.44711216249621	8.30120808448062
GBP1 (guanylate binding protein 1, interferon-inducible)	0.196543067264811	0.435647183189224	0.435647183189224	1	FALSE	5.00614988643721	5.67057694296592	6.48123757919817	5.42695238727569	5.25083275572512	5.194264382992	5.84760111300359	6.94096541587909	5.27850521347318	5.68784175000165	6.44058018449779	5.21113293234847	5.37205013161744	5.39221780468194	5.85582280131597	6.78510585275755	5.06250599937968	5.70658304335987	6.4932246074866	5.21607454575133	4.93229271741351	5.58950284369826	5.93372369789583	6.94550236237297
GC (GC vitamin D binding protein)	-0.398542556545287	0.00130227170973876	0.00130227170973876	1	FALSE	5.60970178190262	5.38647299074926	5.47148013257787	5.80122333788621	5.07581498156902	5.16986488789657	5.35383139171279	5.51605297941952	5.66391953320945	5.72088584551519	5.62334014925865	5.83560074501929	5.22196985591009	5.18176648305185	5.40685295635199	5.27803308421044	5.47712682273398	5.52966167919433	5.47097279637259	5.76118685607317	4.85093440698967	4.93855397836237	5.3745491793819	5.20083780709297
GCAT (glycine C-acetyltransferase)	0.161764126728019	0.287865574490613	0.287865574490613	0.679190232719523	FALSE	5.14093812856322	4.89927715705505	5.43439470896335	4.9200931767156	5.57779738576124	5.19088741375555	5.50555434629257	4.70549139374708	4.93455896091996	5.25000274172911	5.54780145246108	4.62285423269654	4.99006537798741	5.2653956370215	5.49100646687009	4.95991849668925	4.48360298420271	4.99926945069965	5.3171918961986	4.66950871754051	5.20622513814596	5.04119478643946	5.27992810150943	4.94719858426206
GCDH (glutaryl-CoA dehydrogenase)	-0.131691872178861	0.330596870229892	0.330596870229892	1	FALSE	6.50697793880693	6.35172372359311	6.61313821735629	5.53549934638952	5.78202057877491	6.37502726398804	6.02529019282197	6.22970327221029	6.28676843283511	6.17566630877853	6.57543940812689	5.75433703571889	5.90662367233479	6.28035506562861	5.91980962090207	5.83487298918916	6.17783808308558	6.06579846888332	6.40184204998181	6.06829246200101	5.93562003834941	6.22389744898563	6.09505305595369	6.32474581027208
GCK (glucokinase)	-0.144640945720343	0.414169134067644	0.414169134067644	1	FALSE	4.82431471261948	4.10489853043273	4.37829659017987	5.44282409545629	4.29050550157287	4.3880655179253	5.1574560808414	4.36058902165292	4.86368575849087	4.07776425781905	4.27396339889483	5.41520430124989	4.20707290558863	4.65015565008512	4.8067416463349	4.3992804883483	4.92293994123311	4.27677951929108	4.56665687498673	5.29775634927012	4.28066685523421	4.90112755607187	4.93324214015652	4.33448961746791
GCKR (glucokinase regulator)	0.114742091391556	0.456949016580001	0.456949016580001	1	FALSE	5.89553771880819	6.52734406868544	5.7289898301193	6.32958468258395	6.43799503208182	6.27543547027005	6.71851232715078	5.59994258816997	5.92166958827181	6.49165110488422	5.60358777370342	6.39948558073425	6.46640035571403	6.13266114821224	6.70202026775439	5.54536609115332	5.91722645988806	6.6522857082769	5.78039409630932	6.3806221011289	6.46025109894385	6.34877948847874	6.79099353292193	5.52692640924132
GCLC (glutamate-cysteine ligase catalytic subunit)	0.00820347215188148	0.599617311385592	0.599617311385592	1	FALSE	7.45655155284712	6.99996618643872	7.23009731332641	7.50049136862055	7.29391301151414	7.38964424441375	7.20230996602037	7.42030554086697	7.50159837423479	6.95432428572233	7.43707789435881	7.4343613460671	7.34755050536763	7.31810891917269	7.28087282211884	7.55610748625024	7.62571614783099	7.02327753378785	7.39022055688838	7.47298320664059	7.23590891677922	7.38737115782479	7.1602849173286	7.53272994492898
GCSH (glycine cleavage system protein H)	-0.0955657063842449	0.428407821831087	0.428407821831087	1	FALSE	4.76990394498066	4.09050626135529	4.65754283150861	4.94137866906568	4.35297033824593	4.34629742350025	4.51558631027311	4.55748974071593	4.9535027192973	4.45148808269183	4.70579548043209	4.54103154736761	4.39555641298655	4.21326950631948	4.84495301754457	4.82266387421196	5.02404923719003	4.71227661351891	4.42776035592719	3.96073410228465	4.34575828122988	4.23286026464943	4.67015484759924	4.79162135173258
GDI1 (GDP dissociation inhibitor 1)	0.17298154841158	0.237617252464697	0.237617252464697	1	FALSE	4.84782657833611	4.73142222246213	4.83530766529565	3.90060601275433	4.71271682529609	4.69338659261418	4.7250485402725	4.79879707960524	4.60632377540024	4.49180821178575	4.33343088993284	4.43573525887347	5.00351678774768	4.93416734412247	4.25933275502327	4.92356756793256	4.46650313820694	4.05791809741879	4.92808602012301	4.55357553980631	4.39675546430786	4.51297269727549	4.44186189836425	4.86219843877294
GDI2 (GDP dissociation inhibitor 2)	0.059264544062691	0.433030859158806	0.433030859158806	1	FALSE	8.26582598565854	7.87186828448478	8.20552447507447	7.92924065228105	7.82908209968557	8.13492937881725	7.96007145786462	8.32472061215071	8.11638555184635	7.93040027516951	8.2475240719122	7.99391773374685	7.94131175825758	8.1556126380227	8.12380067730383	8.34519675612112	8.16570094442765	7.84170900308723	8.21976387240311	7.93544206761067	8.01772151976986	8.20099666084225	8.01436087269648	8.38667301492272
GET3 (guided entry of tail-anchored proteins factor 3, ATPase)	-0.107054276674583	0.137701362558487	0.399733191777714	0.137701362558487	FALSE	5.19286484677525	4.77930700384868	5.41791663324065	5.77850560219663	5.4118702400174	5.15853092476042	5.41436897084663	4.65052332401421	5.32569222093015	5.06946587933455	5.20298967085935	5.29693455582513	5.01756564301437	4.72354217952776	5.3164426519833	4.86319015560145	5.30774180373524	4.98691601764669	5.35703817294026	5.15611342187749	5.12253606213292	5.01590785416839	5.81131945738365	5.08103704566457
GFPT1 (glutamine--fructose-6-phosphate transaminase 1)	-0.00432049806804928	0.545400903800768	0.604334110294805	0.545400903800768	FALSE	5.74298169491398	5.97246980013857	5.67770836778956	5.91654352279013	5.8885387004178	5.65633618933334	5.73550593063928	5.87924995162434	5.80700966443499	5.87809997272466	5.76344610100003	5.87351547647515	5.7939166854997	5.90347699099504	6.12476236717894	5.71058054299746	5.83744123793049	5.93913722944074	5.84399137899578	6.02244549451617	5.84056645966461	5.91539660755481	5.97630634841999	5.79830719000835
GFUS (GDP-L-fucose synthase)	0.0308205204842505	0.116386828136805	0.580553961124864	0.116386828136805	FALSE	4.47688064672864	4.12504764860494	4.48778216411482	4.97773784924282	5.23153225079551	4.05961485629722	4.5665655522655	4.14207845846253	5.04170733191945	3.98230000200826	4.66395937023517	5.04445532330436	5.11359632668843	4.83770613616005	4.57414390404615	4.3657275264667	4.9143109772196	4.12205973308876	4.22946487314009	4.39858295607026	4.95588002300654	4.35094978631021	4.47007476426553	4.1662655367238
GGCT (gamma-glutamylcyclotransferase)	-0.0411513415723224	0.455166045683759	0.455166045683759	1	FALSE	6.03351770970624	6.17089448729022	6.15936075434785	6.1723534967415	6.22572801490473	6.27796429658078	6.09845745732193	5.92387177353008	5.99595026685394	6.17769858154475	6.26362038167587	6.25969431007582	6.25768389482614	6.15658875278909	5.86536211184768	6.12255055663808	6.03008663125684	6.20310716660741	6.29624814634983	6.20298967085935	6.24698755724666	6.12868932884679	5.97006446467627	6.19775729523352
GIMAP4 (GTPase, IMAP family member 4)	-0.0781348480845662	0.535461893599598	0.535461893599598	1	FALSE	3.41209049181879	3.59434550698746	3.76858663500089	3.24841187393503	3.20731659536812	3.76181714250714	2.73731901115941	4.43305291225779	3.7340375606728	3.42500268344776	4.39598818627419	3.34164424053016	3.57748925378772	3.76276338471476	3.5223696719685	4.59079361558347	3.82207747395329	4.02054664877004	4.31395686424862	3.02854793593723	3.077236161499	3.50897368038245	2.87286224148861	4.11562425384449
GK (glycerol kinase)	0.164070529109274	0.167551282790085	0.167551282790085	1	FALSE	5.23411039718736	5.57371685927227	5.22301316189177	5.23316331034083	5.4847890665429	5.2495211905662	5.64916993663093	5.94227286300731	5.33506872738136	5.57301392881843	5.10711034098561	5.25878271630074	5.28927379989239	5.17607538668438	5.51068031315782	5.82862904315988	5.25472252544937	5.47979966147908	5.30998740255144	5.43321319241397	5.16421507148033	5.51907636281441	5.4353585634724	5.73548697597458
GLA (galactosidase alpha)	0.0662772420022101	0.497869904017478	0.497869904017478	1	FALSE	3.5419112659359	4.16633785286886	3.46717512261402	3.93200446051809	3.44960099040911	3.72716896862858	3.88301467885944	3.71791216964443	3.98807567278071	3.26171132887669	3.73231262082065	3.93479010648497	3.8293929385271	3.12210613030868	4.37510200471459	3.63340795964385	3.19517276332978	3.34933696697419	3.71746257308341	3.63290797868549	3.8132168267848	3.8411579772629	3.52912128839622	3.79332368381958
GLB1 (galactosidase beta 1)	0.21672447062182	0.20505084843435	0.20505084843435	1	FALSE	4.18289883598605	4.00311645956719	4.44911892431309	4.70760761317629	4.64905781577095	4.76327346008643	4.81884544929681	4.15149355178749	4.05974462812534	4.76663226215335	NA	NA	4.62063332660092	NA	4.46334780601991	4.42843052592846	3.92783009960578	4.5937541320253	4.68564866545865	NA	4.92397632939134	4.67494079204286	NA	4.42474744974975
GLDC (glycine decarboxylase)	-0.126630333706121	0.237785999536383	0.345863380610061	0.237785999536383	FALSE	4.16694837803294	3.79107430501131	4.30410212292048	4.28401804751167	3.95713455263351	4.2349381096053	3.6592509913202	4.18748272645773	3.9529858003903	4.30430659685326	3.8938378527855	3.87633030500646	4.12115634703995	4.18038659279099	3.41623173668887	4.10385847815043	4.12705542572643	4.16823285027301	3.78934322926268	4.38347620768436	3.36108052955364	4.26780543549423	3.82265877610643	4.21016284114371
GLO1 (glyoxalase I)	-0.0692494480226521	0.33377713909604	0.33377713909604	1	FALSE	6.64866676202026	6.79881522047013	6.53574349603767	6.70581206513531	6.60881811167515	6.67818461126018	6.73656428879884	6.69827405092298	6.84508854950412	6.73898395470051	6.59586613863776	6.56395889681009	6.49702788869111	6.49277292187589	6.61771869826397	6.7211538870083	6.63778121272858	7.03590978133785	6.71726514496006	6.83692139147023	6.72741678442214	6.5588339460297	6.76814461702753	6.72490943156497
GLOD5 (glyoxalase domain containing 5)	-0.449105742677135	0.0366033035816741	0.0366033035816741	1	FALSE	4.22485835170255	4.39869239520257	3.90352037372338	5.17672967016085	4.45786347526524	4.43108134601988	3.77089245980542	3.42290574261218	4.2156087119478	4.62161821345739	4.00393498955315	3.94781574800758	3.86812371996913	4.25205227503151	3.77381703169216	3.73235604083302	4.41843285088937	4.21087196793051	4.39580315640239	4.96048854229681	3.81554468929416	3.71826297695093	3.99106373893302	3.85514256274206
GLRX (glutaredoxin)	-0.315842994053635	0.0331748211837191	0.116166002497168	0.0331748211837191	FALSE	7.82609081980261	6.63608659072364	7.58782251196309	6.67614044461296	6.79706487240786	6.4923291071557	6.75252114566312	6.76236210496244	7.57031871503356	6.55651371837025	7.38768133514885	6.9060487779473	6.88773239958569	6.93429238995354	6.77502419546028	6.87345641689822	7.52405583774827	6.81080296150151	7.48264664008648	6.83765316040511	7.3529085626067	6.5899402182847	6.93403284877286	6.86008132294889
GLRX3 (glutaredoxin 3)	0.038603376005486	0.542007636287811	0.542007636287811	1	FALSE	4.8952153589136	5.14952765060886	5.06417150068554	4.77510850104006	4.60846035210135	5.08523767847405	4.68698227887	5.04472196734098	5.06604181760404	4.79027680826071	5.21508058507303	4.93758450743847	4.85120433683519	5.38045240672816	4.78237711047749	5.07253888707183	5.07285611553773	4.4826547063469	5.19643786999994	4.38961499256737	4.71082846992309	5.22954178037033	4.85419517626058	5.19127048168903
GLRX5 (glutaredoxin 5)	-0.22660637238949	0.0675117388207748	0.0675117388207748	0.682215640243092	FALSE	5.42552644277132	5.21935828531549	5.64867538934934	5.23599122343799	5.26108695652643	5.14924310419246	4.77145249377629	4.9193210116611	5.26584567174126	5.32459461494177	5.34763376927037	5.06219944122766	5.30552918427513	5.15874095108297	5.34361390686939	5.03787855725974	5.27447413557736	5.28916680610234	5.5774046570263	5.080534022834	4.97505233228138	5.40015876245722	4.85542167377904	4.85462905676017
GLUD1 (glutamate dehydrogenase 1)	-0.507392644843218	0.0360985589714814	0.0360985589714814	1	FALSE	7.79871155531243	7.07120490701358	7.81192693848934	7.59993515173176	7.02337734626165	7.74239702261628	6.88701341312873	6.71796424799559	7.71869725688085	7.01361858052132	7.78610623277419	7.66924649890432	6.99640004570664	7.85682388778717	6.63808397656807	6.701784681587	7.7001067500954	7.09323267628895	7.66292467364582	7.55122375768835	6.77653831079565	7.76309282901651	6.60657695629118	6.67817052347324
GLUL (glutamate-ammonia ligase)	-0.0792496126693839	0.493410820530931	0.493410820530931	1	FALSE	7.28479171873004	7.21859713882268	7.34739105043903	7.40463068421761	7.86877317827089	7.6285257382641	6.94875267755046	6.54125462537455	7.50895942355559	7.53446630729579	7.4074377330292	7.44042902659506	7.89976172714272	7.64257161946972	6.99895141090545	6.67757871216538	7.31699647869623	7.3266362136559	7.13861995075301	7.43291766202398	7.57603077608153	7.65671087111752	7.23823275218169	6.73373394725748
GLYAT (glycine N-acyltransferase)	0.0930654383513279	0.33377713909604	0.33377713909604	0.642123361201494	FALSE	6.84250120559536	6.48513213949466	6.71804647314375	6.40071893820243	6.58385751427385	6.71896433575954	6.81031456149726	6.6075418935068	7.00193732011556	6.31436662550616	6.733869496856	6.33847076855082	6.59331044166747	6.89818416224822	6.89333793910881	6.61303505170175	6.82564572606388	6.43320150592109	6.78124167001038	6.61092738443026	6.54393196674147	6.82430962034426	6.7501643035629	6.76589272369395
GLYCTK (glycerate kinase)	-0.102183053348527	0.371636302400795	0.371636302400795	1	FALSE	4.23955079661364	4.55707918697116	3.9308886943486	4.08683470786418	4.00494177396827	4.01860747050394	4.06902327354639	4.05587240966676	4.27007288897214	4.14943009815968	4.51235332225663	3.84387332696405	4.5859239769586	4.02082219191977	4.43440805390582	3.61403839305259	3.91445928327989	4.41677219842908	4.42152628386889	4.25898617971868	4.09279941707818	4.11011263769564	4.1433199432178	4.22576078575053
GMDS (GDP-mannose 4,6-dehydratase)	0.0347531034743906	0.519702227367432	0.519702227367432	0.689082995309918	FALSE	6.55425730068007	6.57418932690305	6.52873851928705	6.62993795275964	6.85566585164883	6.40739184343078	6.68032435684402	6.48449424855498	6.55307783522008	6.47866770721468	6.69710657447698	6.79120196780111	6.74276078668894	6.44134403711197	6.60448354809824	6.22441464082477	6.45894626685526	6.36536534646444	6.40976598809369	6.5800685828681	6.88843885074524	6.50668286113026	6.82479330625399	6.37756627898482
GMFB (glia maturation factor beta)	0.269946960340556	0.10119398785453	0.10119398785453	1	FALSE	4.75618000523893	4.81353495025023	NA	4.95310689710635	4.81279597507707	5.47540595065738	5.00730764684644	5.3423840695648	4.87681159461032	4.76617108910985	4.36170520504384	4.72337834985249	5.47044250441502	5.13662616401767	4.96655044079475	5.11399214208786	5.20575220346748	4.60090602631277	4.8553718364826	4.43307294825115	4.94925010102622	4.90127239576166	4.61336662934146	4.55468707437926
GMPPA (GDP-mannose pyrophosphorylase A)	0.24037464767795	0.371999174285086	0.371999174285086	1	FALSE	0.991201639950489	2.78059147063609	2.71624686437788	3.10753723203772	3.01587039822473	2.3593468670448	2.80465455670189	2.91045253700165	1.26113962487044	NA	2.77074660396036	3.3214562564592	2.82780886475731	2.15557115115956	NA	2.99013619361679	2.14323340063633	2.87594122708177	2.68429361767403	2.46412715489825	2.77006363334861	2.01431601114167	3.22557263240976	2.68684337163323
GMPPB (GDP-mannose pyrophosphorylase B)	-0.0930258411936665	0.391506493710703	0.391506493710703	0.626492476262037	FALSE	5.68571873886142	5.1955247743333	5.85879663344021	5.95172066359485	5.60191932079134	5.54493971169856	5.89050262886109	5.58817193029331	5.92417353913983	5.14749394388565	5.84455638792653	5.90051182511326	5.59681888748311	5.47226680124662	5.72066973499115	5.51754971624219	5.95303936365299	5.27535352097206	5.70141320877755	5.80971540307025	5.38365936953386	5.66543256740854	5.67475722778515	5.47502001210901
GMPR (guanosine monophosphate reductase)	0.0319334012915958	0.536110733469192	0.536110733469192	1	FALSE	5.05192453595763	5.49959080242694	5.61430936705549	5.50161429617586	5.12491535118995	5.62016996275876	5.71011487617636	5.68760663613962	5.53829914314639	5.46985667937193	5.61242622412973	5.60831249165841	5.48422515441727	5.48826755474049	5.38666956646501	5.80785720163538	5.81804270359972	5.75889742546913	5.57181027432255	5.59262745956941	5.65206767970751	5.64438123521713	5.5985647055809	5.81607229435395
GMPR2 (guanosine monophosphate reductase 2)	-0.263143990248033	0.0643477298229924	0.0643477298229924	1	FALSE	4.47346873045897	4.92899085637968	4.83022489580178	4.37051305246041	4.47847356870401	4.48947228912356	4.04117287872882	4.5009040067013	4.61289502936966	4.88295111744244	4.63398330465893	4.25817215382347	4.31397862440952	4.57831079284873	4.32078791537483	4.59067985843955	4.48178974640779	4.82615693630045	4.66718819984867	4.56879825701341	3.86297699400377	4.39070207433366	4.13118611862798	4.67875927569355
GMPS (guanine monophosphate synthase)	0.132401330213855	0.329953982570346	0.329953982570346	1	FALSE	4.09160675403478	4.92150297964485	4.88568661300166	4.89797127046421	4.98261488883014	4.93904317263346	5.28374401658845	4.6724253419715	4.64040691394064	4.86825709267617	4.92428995151822	4.78080876113872	4.84092139932607	4.94812423090347	5.59130840418514	4.58266438170914	5.04128679519151	4.95872205904036	4.95355393541008	5.04904259280001	4.70611055719647	5.0303846382803	5.20155937227447	4.82305127752886
GNE (glucosamine (UDP-N-acetyl)-2-epimerase/N-acetylmannosamine kinase)	0.445162992985942	0.147905669286645	0.264153927547604	0.147905669286645	FALSE	2.29012061556837	NA	NA	NA	4.13468916455361	NA	4.01236307034052	NA	NA	4.08722520131978	2.95828218837334	4.04736388679267	4.40780819558468	2.92135063491794	3.77666200304195	NA	2.9828640114406	3.63181439326893	3.44666647931803	NA	3.51325069754699	NA	NA	NA
GNMT (glycine N-methyltransferase)	0.0997997359278038	0.0418270046882753	0.506807264263753	0.0418270046882753	FALSE	4.04281941113492	4.70193712408804	3.97064201901009	4.13194336542481	4.20090448857462	4.76217338516878	3.74805327048017	5.03487597760671	4.19530822292024	4.98103976698926	4.33975738245218	4.08284732838498	4.57940947399093	4.76881420820639	3.39469247855131	4.96143811806256	4.25204470355812	4.82900215887164	4.23756371831768	4.11894937598042	4.38257734085643	4.90246435681087	3.31827055864643	5.02777775131082
GNPNAT1 (glucosamine-phosphate N-acetyltransferase 1)	-0.375572078957846	0.0283414591836655	0.0283414591836655	1	FALSE	5.72175543148756	5.05512188606741	5.22263843138959	5.74588000051454	5.20398025186522	4.91246304965959	4.97668440265283	4.90217490216018	5.94277252528042	5.32063269469033	5.36384389748396	5.8841680764481	5.41324541605629	5.21708333661902	5.258647058079	5.08960831483978	5.63874577957072	4.97216418165166	5.16280620128549	5.79464979793036	5.17880625059688	5.32169363789307	4.93820579679058	4.90572153909357
GNS (glucosamine (N-acetyl)-6-sulfatase)	0.244931949951588	0.0665156417244457	0.0665156417244457	1	FALSE	3.91032013027651	4.51294110294569	4.19778677679682	4.09426140970006	4.39064705190181	4.83707029867677	4.77146305836565	4.31287569642312	4.33085235863284	4.12431986264454	4.13291403528402	4.35720008486005	4.03097164241208	4.39353289643554	4.54897291162562	4.50489365236767	4.03123637814854	3.94279597935065	4.30204847455587	4.38353841620323	4.27496978733275	4.65796577514933	4.28861695423412	4.24741868389342
GOLGB1 (golgin B1)	0.364091146433113	0.139895767714815	0.139895767714815	1	FALSE	NA	4.1111314960658	3.19788583043687	4.24476530756931	4.15367564979724	3.94814292471677	NA	NA	NA	4.0152120850685	3.47038067855558	3.26055113495806	4.20193961739008	NA	3.98172481388809	NA	3.62683626123645	3.85938321002846	4.35379611273375	3.29246667733737	4.28776777797538	4.07074137122522	NA	NA
GORASP2 (golgi reassembly stacking protein 2)	-0.0013927779244215	0.616640941602614	0.616640941602614	1	FALSE	4.18520846288886	2.43290330137801	4.02595897968697	4.37366213017773	3.34265429710251	4.12158739076296	3.66775590841037	3.60526911740995	3.51767883549196	3.63638100925642	4.07633675657341	3.9064673429831	3.75749268626104	4.03857665145232	4.00082931124437	4.10497398892162	3.60567211147581	4.15539304765667	3.96518399865693	4.17744744477366	4.05300704148204	3.94458674388554	3.80661277375351	3.59823417522022
GOT1 (glutamic-oxaloacetic transaminase 1)	0.0537756356490098	0.111738704634953	0.528875158064471	0.111738704634953	FALSE	8.19835663530292	7.90569386475719	8.05584096492526	8.13610420988849	7.5276881167172	8.17468105256778	7.83356690959589	8.65687172561398	8.10064131597347	7.89259138631104	7.81396712659562	8.07432346103631	7.63068940422865	8.21677010496703	7.90182024104997	8.69916292309304	8.19028891336753	7.9303470475922	8.00520346779548	7.97851598958229	7.50820677990751	8.29121675429436	7.84767752464686	8.63883047423364
GOT2 (glutamic-oxaloacetic transaminase 2)	-0.103818218456905	0.347136181372156	0.347136181372156	1	FALSE	7.26259288862608	6.93328935880711	7.53790172274476	7.01785511501404	6.79001609280517	7.19879861188616	6.85293518595925	7.23134600083906	6.91758690121325	6.78280168769857	7.24153514179572	7.03455688857316	6.8238512419538	7.0840961636481	6.862612563446	7.25357333506776	7.13907037388429	6.92174574580772	7.44038749692541	7.17124686613433	6.8698837410689	7.07148381511149	6.74551971124025	7.37063510271563
GPD1 (glycerol-3-phosphate dehydrogenase 1)	-0.134440397300669	0.0773444266707829	0.116166002497168	0.0773444266707829	FALSE	8.29340727216495	8.56400464146863	8.39958128053752	8.59797803656041	8.28679337870648	8.41793266238409	8.3820014260765	8.2524572909387	8.49574712045266	8.5415574295586	8.45259131666447	8.45103385555277	8.38067750722289	8.54706032170795	8.17933189655219	8.31202071006667	8.36939232289217	8.76644277498047	8.46813932999805	8.60224232593458	8.41384368253006	8.61537951136632	8.27895117794068	8.32238337366474
GPD1L (glycerol-3-phosphate dehydrogenase 1 like)	-0.119345647896824	0.202866814978936	0.202866814978936	1	FALSE	6.73674015545321	6.76014109028739	6.70014837530396	6.73125113789623	6.75280210284205	6.66362925881475	6.79101958892874	6.49448281512291	6.61264148067083	6.9396144732331	6.89280385936085	6.8413693545154	6.94664899282656	6.68046501837983	6.77377220485563	6.32482320175031	6.74364960181566	6.79559813178246	6.91384682426304	6.62331088180876	6.83242169503417	6.72672224803506	6.57045382307405	6.30172664196496
GPHN (gephyrin)	0.0914234744740877	0.172864661574933	0.172864661574933	1	FALSE	4.71368481865023	4.85337693158795	4.74488764330423	4.67871421224495	4.78180032399279	4.67976157351685	4.73036823634901	4.89820835250872	4.69848520765682	4.79884372708266	4.59884157813329	4.79570461802119	4.75471650595124	4.7368429598757	4.87828393285305	4.88170376926515	4.79915985356949	4.76835902589193	4.78652840726313	4.64206035990594	4.82380030203038	4.82520558409614	4.96377003107076	5.02126650549107
GPI (glucose-6-phosphate isomerase)	-0.161704381189365	0.096479642547129	0.096479642547129	1	FALSE	7.76319244453589	7.49051397463085	7.7344318916329	7.77560369685385	7.51978562497818	7.87084553779845	7.47041484580542	7.61073696754028	8.03914936326186	7.53327521648347	7.83508402563264	7.76350452863008	7.47425756116588	7.75558196593677	7.32052078104546	7.51518731459189	7.78183179102048	7.63260994249878	7.78240856492737	7.70409038516745	7.59279337773167	7.65652497247142	7.47471994652648	7.63387435541134
GPS1 (G protein pathway suppressor 1)	0.150796117668269	0.097091045868079	0.35824898458538	0.097091045868079	FALSE	3.15326544018365	3.15432234423653	NA	3.10734640223855	2.45403108988397	3.15397066918279	3.07066581794478	3.57834702644638	3.10597637386323	3.58747300898382	2.69667715029134	3.21285100261851	3.60613423079851	3.46071635655723	3.28506777078703	3.431636330319	2.84862594473692	2.62176120064778	NA	3.0587684576889	NA	3.31467187638471	2.65781833049886	3.24747185358586
GPX1 (glutathione peroxidase 1)	-0.0914955575520311	0.386171961739345	0.386171961739345	1	FALSE	8.14494879172575	7.99114766053009	8.09675204484898	7.68541459562209	7.5994517010084	7.90902900765537	7.98997344866817	8.07725902404015	8.202260983562	7.90919106135247	7.91909571898254	7.55494948036115	7.80696199177898	7.99483991080518	7.76178390642948	7.96765280689404	8.06292579200347	8.02059665042737	8.04181792148187	7.41471905683298	7.58803247303908	7.70310762284001	7.47948118700037	8.06829998694718
GRB2 (growth factor receptor bound protein 2)	-0.061890611645808	0.542770943433594	0.542770943433594	1	FALSE	3.89349812448656	4.26957181166376	4.28998197246672	3.91920658168132	4.37022008971377	3.1029486565238	4.34088267410042	4.17363116918368	NA	3.33005638102212	4.20451636970277	4.1037158318769	3.72634079171501	4.32419134991089	NA	4.05154611957793	NA	NA	4.27333684715022	NA	3.87509196539686	3.52913378526736	4.24196218221519	NA
GRHPR (glyoxylate and hydroxypyruvate reductase)	-0.209860236429344	0.0417582867310533	0.0417582867310533	1	FALSE	9.16420300129413	9.05350780584027	9.07909272284937	8.6368747143372	8.69715871411308	8.77977515796792	8.83626185064409	8.8626993409766	9.0238347317638	9.04843782970124	9.1055340400294	8.68749816295977	8.74104894877345	8.75171810924435	8.68149846003975	8.89422965429874	9.03733279874724	9.16398924168407	9.00126743679078	8.76457307122455	8.50853561464229	8.71873492484575	8.84971471934014	8.92644722518353
GRPEL1 (GrpE like 1, mitochondrial)	0.169156559522189	0.304216938369401	0.304216938369401	1	FALSE	4.96447256727422	4.8177664967165	5.02591469875079	5.09100158694682	4.75062258232819	5.54894209593639	5.11018782396603	4.76816844180831	4.95079032505668	4.84712501489061	5.1912309948516	4.35294915832476	4.44753952519572	5.49327585365844	5.14005058174278	5.21900197155578	5.00954424828454	4.31249818530184	4.81978057037556	5.01769925269303	4.79555397664655	5.4848373916133	5.15442118676694	4.51805038251483
GSN (gelsolin)	0.0208912765830948	0.571834140991544	0.571834140991544	1	FALSE	5.39773452119544	5.37218250174394	5.14270341820768	5.25332371879925	4.67617148120439	5.21753706247868	5.4765534267545	5.40275968970285	5.2999626024204	5.26669660365532	5.0594115236275	4.87037458413116	5.2354054040698	5.36987124695399	5.33553327715395	5.28942136451462	5.13665487114306	5.47195803617506	5.17984541103538	5.11127341103373	4.89663029800467	5.33059783698047	5.49847108513957	5.08386434920756
GSR (glutathione-disulfide reductase)	0.0844604346946483	0.490531038953306	0.490531038953306	1	FALSE	4.87737616854864	5.16117421821762	5.2840402639541	5.63342539771281	5.70173478781526	4.57461017736135	5.31541769289994	5.54393505906024	4.71922725743342	5.22944180017154	5.09133594140496	5.78489915186513	5.57887532970136	4.88454908146871	5.26395833642943	5.51714653787246	4.79676904834181	4.86925452711547	5.05951103042944	5.78115509862764	5.53106325268201	4.90006012200122	4.96401965548288	5.52576508738349
GSS (glutathione synthetase)	0.180765865723669	0.151198616071696	0.151198616071696	1	FALSE	5.35352090708552	5.49054445948755	5.85678405682044	5.56073635021685	5.77624877684255	5.44114481019986	5.68560661978322	5.94450006957674	5.42053966681564	5.55880027964105	5.62187311925747	5.613068949802	5.82774028383077	5.52625978079316	5.42709658082678	6.14731891115841	5.10673356748222	5.36683974290332	5.59937433385633	5.8966157680124	5.84844267052427	5.48719369027855	5.58643750324961	5.91663189300091
GSTA1 (glutathione S-transferase alpha 1)	0.0145254270215395	7.99793135384729e-05	0.604334110294805	7.99793135384729e-05	FALSE	8.9210107767964	8.71256482984957	8.66851274219538	8.80820483124019	9.03924534155968	7.81576753632741	9.57100171586522	8.15277664395137	8.86332832202223	8.0462946014151	8.68873287548571	8.89583577702128	8.95866580668999	8.35887093968562	9.50668246447986	8.3216846195554	8.64204808167179	8.27220052809502	8.69194237757513	8.97191136555693	8.88088445752629	8.30883501351452	9.22942209171869	8.21305560230915
GSTA4 (glutathione S-transferase alpha 4)	0.345798758267301	0.359228097396086	0.359228097396086	1	FALSE	NA	3.66859570731728	NA	NA	NA	NA	3.63483718176976	NA	2.96891465052384	NA	NA	NA	4.00524726598759	NA	NA	NA	NA	NA	NA	NA	NA	NA	3.35357736380624	NA
GSTK1 (glutathione S-transferase kappa 1)	-0.0708745266078375	0.433030859158806	0.433030859158806	1	FALSE	7.24292637099693	7.60327026319556	7.63911637248386	7.19801278210271	7.57097136713784	7.46924293526455	7.48563613157968	7.31663452452122	7.21852933276115	7.73468930043428	7.50459655913884	7.18487534290828	7.1128981770008	7.3743613791825	7.31622721749876	7.00619702273454	7.27124824178112	7.70210340662939	7.51984851388218	7.05073022940461	7.48164607411219	7.41657799329688	7.37667240241538	7.09238717168052
GSTO1 (glutathione S-transferase omega 1)	-0.0540723080827812	0.347136181372156	0.347136181372156	1	FALSE	11.1230091290019	11.0343519191677	11.1245349285295	11.1241600934327	10.9716872415203	11.0150456194033	11.173883220875	11.0876550993777	11.17332110269	11.0244609760629	11.0316529627875	11.1127848260524	10.9095631157795	11.0281270823171	11.1884652161567	11.0507533526454	11.1527791785771	11.1757304219445	11.0014011568389	11.1935808003214	10.9083025433494	11.0378351896376	11.1836974048623	11.0678847124888
GSTZ1 (glutathione S-transferase zeta 1)	-0.0716885592384992	0.0073248040602776	0.329169590757144	0.0073248040602776	FALSE	8.85993539310458	8.48336436071335	8.76549165050899	8.52953597050069	8.5730639330316	8.59770993576845	8.39597105487553	8.53886403684752	8.62891572923314	8.43859227288954	8.66653292841739	8.57435889293394	8.66968940805167	8.54854066145252	8.44005937050129	8.49986979895754	8.57614418212968	8.3102083159644	8.73416427326626	8.50473160909995	8.59885646224932	8.48566430485443	8.45898480581908	8.40443909549098
GUK1 (guanylate kinase 1)	-0.0473828512304108	0.0345662093632697	0.569816000658689	0.0345662093632697	FALSE	3.69604947156715	NA	3.38661783861029	NA	4.26506177057807	3.32883646422954	3.72107730880605	3.7287912528639	3.63662462054365	NA	4.06803444010212	NA	NA	NA	3.88308312648461	NA	3.84552015904845	4.45666160970014	3.73976171118813	NA	NA	NA	NA	NA
GULO (gulonolactone (L-) oxidase)	0.0686060328699727	0.509667245842592	0.509667245842592	1	FALSE	8.12074072381933	7.81670849331197	8.0474729529978	7.5516544358849	7.74500869902826	8.19945641513442	7.81667649805259	7.99634919834414	7.70468525391786	7.22381830999895	7.73093199738609	7.31635394756217	7.4134840754261	8.04050343779389	7.86206698513077	7.84650585236335	8.7365203187853	7.82304235822777	8.48468999508777	7.76346469186626	7.98581348119922	8.16631374788993	8.10484507828174	7.96633240464142
GUSB (glucuronidase beta)	-0.0548023537760606	0.520271922074176	0.520271922074176	0.871327737518594	FALSE	6.41896911672161	6.60136075966338	6.29555406359786	6.00605560922213	5.76538092141192	6.30262978554774	5.90208564192788	6.66412724275846	6.52079308978163	6.32347996047716	5.93966383427123	6.00342458717033	5.7647760712127	6.33083802057837	6.03224193113749	6.57105178986971	6.53777905918455	6.31507708595969	6.05565987324775	6.05238328706615	5.79236083750072	6.51084327171443	6.12502697793354	6.65120958945779
GYS2 (glycogen synthase 2)	0.374158960428338	0.250432817475711	0.250432817475711	1	FALSE	2.14631307906953	2.91912075323983	2.89852762593952	2.50090145794801	2.82107341135513	3.80954821146884	2.67628095039608	1.47473714115901	2.26845235977885	2.48916525770168	1.92769927825233	NA	2.98660934906422	3.01246855736232	2.1779018507261	1.99332292806774	2.31511984741507	3.06722739379543	2.33854992307947	1.22349669081566	3.34502727986284	3.16695962212597	NA	NA
H6PD (hexose-6-phosphate dehydrogenase/glucose 1-dehydrogenase)	0.752261377277146	0.083760413306636	0.083760413306636	1	FALSE	1.35775467144171	2.40115804586427	NA	NA	2.32274731303465	NA	2.87858410541277	NA	NA	2.87324624362702	2.25341751906852	NA	2.01956671103821	3.20759460138517	3.45734475993944	3.00252791041386	2.05109014824021	NA	NA	NA	NA	NA	3.30786855293117	3.32052366924865
HAAO (3-hydroxyanthranilate 3,4-dioxygenase)	0.0890949456391588	0.329636788293777	0.329636788293777	1	FALSE	8.31984369888639	8.03383042275558	8.11001864934715	8.14714385719302	7.99087546461732	8.2429168465914	8.12489157771231	8.4636428900919	8.36972819703754	7.91870822865389	8.07338646003228	7.85760783608573	7.95745033634712	8.21388673325583	8.11183467314995	8.45646120139401	8.32905630484162	8.0784443883232	8.08598756801764	7.97906501253284	7.96371108566998	8.26821915604763	8.22850126266854	8.34956874383081
HACL1 (2-hydroxyacyl-CoA lyase 1)	-0.159234682895234	0.266054750708052	0.266054750708052	1	FALSE	4.55364311607809	5.21434632287505	4.96309952951962	4.22803365084349	4.95645631281483	4.12446875782571	4.24345582903092	4.59586166415425	4.54165731776481	4.84437560914248	4.83737311338053	4.53946283093074	4.92844138998979	4.62785777054012	4.47564913620931	4.48947228912356	4.71026644104905	5.03745250993961	4.80629827633336	4.53749487441412	4.99924689699562	4.53904090863119	4.57614115808409	4.34659528412874
HADH (hydroxyacyl-CoA dehydrogenase)	-0.288729469891032	0.0576166085324653	0.0576166085324653	0.073491038100708	FALSE	7.73982785515304	7.51439846089868	7.97550981911624	7.2181224294544	7.51430376946298	7.12231034319074	7.26186925978009	7.05272019141136	7.67340802002205	7.36958862247276	7.54581396282903	7.49871360477179	7.83627131987052	7.48461347182742	7.35993400269222	6.88673303317626	7.84076533732387	7.53696207124703	7.73030029846004	7.34829439542969	7.56419522860148	7.11871271442921	7.24953067147086	7.07575723257309
HADHA (hydroxyacyl-CoA dehydrogenase trifunctional multienzyme complex subunit alpha)	0.205451345422254	0.147442515150766	0.147442515150766	1	FALSE	5.45372827237068	5.06026359873829	5.18400648967685	5.48972916897519	5.06911782210985	5.73316992419828	5.66612030259583	5.42207486079667	5.33885580381522	4.9839968397145	5.139891010819	5.51362654455293	5.17547270465141	5.9930493302191	5.41194479054544	5.52383792349488	5.58922417293047	4.98135492896381	5.32116687246322	5.53629540186928	5.26645299601451	5.85662472195579	5.59797803656041	5.34171183681433
HADHB (hydroxyacyl-CoA dehydrogenase trifunctional multienzyme complex subunit beta)	0.212056199783454	0.315518525257558	0.315518525257558	1	FALSE	3.55954075877139	3.63354745829421	3.27281600541017	4.19619784480484	2.57809095618081	4.44220039947379	3.66847090327297	3.6589997501979	3.83443818207767	2.66393660635517	3.72941137614858	4.01526561768309	3.87004901843666	4.15228889908834	3.90808273082762	3.60382215251564	3.5967682093366	3.38447812966481	3.80826147405395	3.90375172624476	4.03836594162879	4.0541278175597	4.18134112447331	3.98724809259115
HAGH (hydroxyacylglutathione hydrolase)	-0.0573543582840154	0.467435646524057	0.467435646524057	1	FALSE	4.53042038355441	4.81958644208501	4.54744982914397	4.39456215782336	4.91210372158115	4.4487357980294	4.52448373182965	4.54175023081777	4.45445229550083	4.80660246344966	4.78861263448434	4.80320636730347	4.61446250376413	4.8015725694636	4.15907208432694	4.17006926373341	4.48885559080075	4.72213263596262	4.80281876624989	4.54732643222811	4.71996099361198	4.85111436583148	4.69678396203102	4.57766447415772
HAL (histidine ammonia-lyase)	-0.0608375315862131	0.538063388836573	0.538063388836573	0.689082995309918	FALSE	4.7798480266421	5.0133729260785	4.37117548690883	4.44169593743457	4.3588533618138	4.56339001706028	4.35891664115007	5.3815775581468	4.78782944358188	5.08628699006258	4.48181557361786	4.53485845140072	3.98724809259115	4.03433018244915	4.38041777276528	5.42990045837313	4.6645397278488	4.81862052102555	4.41537333762589	4.68235417982618	4.45532064390192	4.3781439666168	4.57995850095944	5.43966302719111
HAO1 (hydroxyacid oxidase 1)	-0.440769456912898	0.00479918690484143	0.00479918690484143	1	FALSE	6.16501550172895	6.27263351708483	6.35968807429196	5.93531594260329	6.1559171757868	5.51769773002266	5.32492578405532	5.8987307631591	6.10053829868949	6.15641279747418	6.32201645725255	5.97135501415212	5.95768248616512	5.58638045379863	5.38683163506729	5.86769387957569	6.01027409087469	6.20202388495704	6.26488730400546	5.99284319160876	6.00144647808496	5.53900057136121	5.28269184687074	5.94477178782101
HARS1 (histidyl-tRNA synthetase 1)	-0.00463349003529164	0.605818506424214	0.605818506424214	1	FALSE	4.82645696540742	4.90746755824004	4.56876786189786	4.97396019838571	4.93014594790882	4.67693871916219	5.20438333714566	4.97159873167006	4.71784638377681	4.8684645368271	4.84622250315823	5.09316716739201	5.05214197172947	4.81482212082291	4.84441076234687	4.6259016765011	4.82712799109763	4.8361867259119	4.77248217746889	5.19437471120387	4.79931011892029	5.07016174197368	4.76563021567004	4.62147755649289
HBA (NA)	-0.423318521944031	0.0972366104386397	0.0972366104386397	0.168929698298844	FALSE	9.18461008077541	9.03619834425649	9.30089246885228	10.105096600549	8.46896609519129	8.88892281368805	9.50905050641311	9.23939565464061	9.24688545442641	9.03473569715592	9.41961473213346	10.0727623474931	8.64221057925179	9.09494858353065	9.26146499736247	8.51847219279919	8.83208301825027	8.75718329994855	9.50095139676268	10.1366323155926	8.49137211781517	8.79914884213091	9.59696122393166	9.0369098861129
HBB (hemoglobin, beta)	-0.401674867991756	0.0764822394848733	0.0764822394848733	1	FALSE	11.2564445964734	10.4920334219397	11.2299423526787	11.7430503850894	10.2139547578639	10.8085781179084	11.0087087298359	10.8974522150891	11.1802883694545	10.3890504878535	11.1030648292205	11.5100470919301	10.0951464415643	10.7969724339031	10.8784877945926	10.8662975588626	11.2182544434014	10.4950755212317	11.1290704613932	11.6173848133063	10.3002839134116	10.8172075275046	10.9103129339107	10.9502059336244
HCLS1 (hematopoietic cell-specific Lyn substrate 1)	0.146422906793182	0.362205327413927	0.362205327413927	1	FALSE	3.75932630467851	3.52902130952987	4.42439810939505	4.0153726769535	3.71449831064826	3.89694992081678	4.25793841337727	4.4729231137353	4.13107085056776	3.58166458048438	4.38179556292174	4.43105459439546	3.50301792060122	4.42874539831872	4.25247621413522	4.80407421596495	3.83348721690963	4.09446411251327	3.7872130344768	3.93743855977148	3.94041109507352	3.87367541735598	4.06045384119763	4.45821793289077
HDAC10 (histone deacetylase 10)	0.174784298058552	0.468565946631165	0.468565946631165	1	FALSE	2.50134487326384	NA	NA	NA	2.15257933501729	2.85335297597181	2.45153028310693	3.4658700122132	NA	NA	1.40240020821535	2.82298094097166	NA	2.4150420076938	NA	2.50338944556428	2.94530242777575	NA	NA	2.17183450663642	2.75220052005989	2.47688194250179	1.64573393327466	2.7189884389079
HDGF (heparin binding growth factor)	0.145396593879119	0.148586302343851	0.148586302343851	1	FALSE	4.97072943736645	5.31597191314188	5.33116417606812	5.5930369887425	5.41941416715877	5.37719317455434	5.51235648300823	5.40902767071443	4.97992472863797	5.25012026131208	5.27453749905382	5.64534428333265	5.52662599511191	5.38650747965432	5.60583209260859	5.42986029789096	5.24818945270987	5.40856242160023	5.16704475312965	5.61121074908274	5.44669625094582	5.38514454059449	5.50604331904484	5.53589431944071
HDLBP (high density lipoprotein binding protein)	0.313341321436028	0.23355648732448	0.23355648732448	1	FALSE	5.09772034290849	5.84054631862602	5.62059520734604	4.75296797567795	5.85924901439189	5.55587135917283	5.89235459376045	4.55931437160562	5.04199637982809	5.81915211316276	5.38756933436332	4.47466965916094	5.93135685387417	5.83023250295343	5.92563632625527	4.55160214610426	4.8352217513339	5.77739078241723	5.42428052390263	4.67594574530803	5.91245107349875	5.75420874151579	5.85713005162822	4.87874495650707
HEBP1 (heme binding protein 1)	0.0113881088974779	0.587423206444751	0.587423206444751	1	FALSE	5.7846296112803	5.93741031013049	5.93918660680994	6.1257420110649	5.95702772779112	6.1565098789224	6.063664718714	5.71604707415998	6.02844538628411	5.9701611233431	6.17653221952044	6.01282116773185	5.77570376897778	6.05939421739611	6.06253406130812	5.81867164416663	5.7442445326096	5.9318035917477	6.3025786103351	6.09452322880273	6.23020877860043	5.96330533727806	6.1636255260798	6.21804297303559
HGD (homogentisate 1,2-dioxygenase)	0.0529058125422487	0.545400903800768	0.589117732917527	0.545400903800768	FALSE	NA	4.18192943769007	NA	NA	4.09493697501664	NA	NA	4.05378038321763	NA	4.75839379583366	NA	3.08077361998861	NA	NA	NA	NA	NA	4.65568956291668	NA	NA	4.58579781972789	4.15389448863587	NA	NA
HIBADH (3-hydroxyisobutyrate dehydrogenase)	0.0703401593682693	0.0485023614460226	0.467435646524057	0.0485023614460226	FALSE	7.02457455762865	7.01320541042734	6.81557542886257	6.53805542564824	6.38646264391697	7.1289738348798	6.96244491192344	7.17593371917338	6.98456656599049	7.09000652990382	6.80842366617358	6.6334588200892	6.43744748277677	7.09091692795518	6.85087441572035	7.19384072306785	6.99774402605963	6.69033328045023	6.84221203922091	6.56714687485765	6.43191207143102	7.13822059447057	6.88767148242432	7.16468572999189
HIBCH (3-hydroxyisobutyryl-CoA hydrolase)	-0.245186917502069	0.118197498265464	0.118197498265464	1	FALSE	3.98884825866896	3.44279756069372	3.63339633414744	3.49546492695995	3.95360980545957	3.40284494256922	3.21988871993767	3.58909230993594	3.58182122162651	4.01143302050665	3.65234881566107	3.62373812764197	4.04632516342675	3.28238049463861	3.067012219946	3.85377613330631	4.06429655140359	4.01957738545187	3.99486932025042	3.73505636721986	3.55946733979914	3.3146370766961	3.36290466568325	3.64946600880863
HINT1 (histidine triad nucleotide binding protein 1)	-0.35583436151797	7.99793135384729e-05	0.287865574490613	7.99793135384729e-05	FALSE	7.20430703352576	6.45923979302158	7.06679959666089	6.60157767344445	7.86383316749724	5.53741721856408	6.89276743763175	5.68384801352866	7.04241452089608	6.61778627393522	6.94527995095972	6.61487029821201	7.76064011890324	5.6963778127643	6.39597962060029	5.61678994667511	7.00220743714329	6.51190126346525	7.15130073577893	6.61812557347833	7.84560922517758	5.73739202785854	6.69100366480626	5.84413955829881
HMBS (hydroxymethylbilane synthase)	-0.0681972491824715	0.452918450416935	0.452918450416935	1	FALSE	3.39903433899334	3.1772050363977	2.98226896596311	3.23987916520603	3.20673385838981	3.58477012855728	2.9339464819903	3.33994974131629	3.50683040751271	3.39136905439671	3.26092442494342	3.63885001844978	3.14285287826362	3.51542230959497	3.33888075625889	3.21564287820459	3.0795317173198	3.13504557068077	NA	3.46023143686723	3.32068973120826	2.75906206623054	3.0898421736027	3.30238924626286
HMGB1 (high mobility group box 1)	-0.0523528395440925	0.50974398300886	0.50974398300886	1	FALSE	4.23972644492506	4.33282248552275	4.40960817268175	3.92845560296388	4.21225026097587	4.24791992029181	4.15595966431797	3.58893645631134	4.0000180335753	4.11958858329712	3.7967534769737	4.05694762419585	4.21761848535105	3.9306994958852	3.49953978008303	3.97242614431831	4.09968234009132	4.25799119678828	3.7278224568548	4.28560936020192	4.47844120974553	4.40453531878731	3.98375976730265	3.93470520017256
HMGCL (3-hydroxy-3-methylglutaryl-CoA lyase)	0.23299785120175	0.00260617977734603	0.308766452985273	0.00260617977734603	FALSE	6.07785823528323	6.88430485905842	6.46968088546199	6.83119321729497	7.31688790197844	7.11714436992405	6.08397919771449	6.89963486042897	6.32276822008596	6.98472604903832	6.0945886761549	6.89988858270114	7.35417002602486	7.33829069364826	6.01155825445125	7.03674508139095	6.33680287879946	7.05554274796228	6.51259509975838	7.10600276505913	7.38458519051562	6.98100779018838	5.89915870869011	6.94876435612381
HMGCS1 (3-hydroxy-3-methylglutaryl-CoA synthase 1)	-0.475415009344284	0.0526010172562327	0.0526010172562327	0.0865810678930526	FALSE	7.56150944056964	6.17940555132984	6.89905475619441	7.33710449044256	6.64885367593396	6.55276591427899	6.66533591718518	6.52865414019054	7.74629260940535	6.29970806599821	6.79038108125217	7.4780091481141	6.39855217481846	6.47726446863639	6.82551853119843	6.51578340180618	7.72552986199615	6.31077090145855	6.91224267238402	7.38354878402892	6.47009917470204	6.52598897281885	6.77241355474848	6.537347324725
HMGCS2 (3-hydroxy-3-methylglutaryl-CoA synthase 2)	0.578660966116527	0.0254730121241213	0.309242353431802	0.0254730121241213	FALSE	5.64711875951036	5.03237859695251	3.4965134808768	4.90899059225824	3.82925084908097	6.95680011805158	4.01624669708376	6.47345898911247	5.74916147859744	4.90870724710978	3.3395935009654	5.12957152710309	3.9610213081029	6.85347175199847	4.18777566348085	6.64136828227093	5.68554775377893	5.02696821644994	3.35780533369946	4.49345520092618	3.95439175905587	6.84252634775862	3.76457970566259	6.23885180996747
HNMT (histamine N-methyltransferase)	-0.232142654683777	0.233847543129884	0.233847543129884	0.249706466998725	FALSE	3.82946397800267	4.21023299009585	4.37273623453232	4.32334124369756	4.08597694907364	3.30734983058924	4.16166199175736	4.39646093260598	3.88315157086248	4.46573290710385	3.82003596254554	4.3207662576772	3.27515309807595	3.85449441815488	3.58205012809159	4.42674780890658	4.00173920214753	4.95295785355074	4.08882851173536	3.88375765078937	3.72759376964482	3.92383375133811	4.11873347576784	4.50697635252916
HNRNPA1 (heterogeneous nuclear ribonucleoprotein A1)	0.279227959738992	0.0705882486025473	0.0705882486025473	1	FALSE	5.59312963980133	5.34978279472162	5.36611934831704	4.84405416869423	5.16199648488329	5.79926348652078	5.45637577299778	5.83420808576287	5.53164034255979	5.18275585096396	5.52409816259869	5.17514930785969	5.32778794697735	5.9864951279318	5.64296721579743	5.26168500537853	5.5349580265839	5.16328537153688	5.55668997219659	5.1904094235074	5.46226504171915	5.91856989920694	5.64761959634942	5.8635742626837
HNRNPA2B1 (heterogeneous nuclear ribonucleoprotein A2/B1)	0.0240824463246971	0.582593594151229	0.582593594151229	1	FALSE	7.09344397503941	7.39894031252993	7.40887317031243	6.46767238525426	7.05030578409431	7.31880488867629	7.26081606038134	6.85064942624019	7.02656770477587	7.14142257234822	7.54180133044641	6.6539628524705	6.9186366805959	7.41727025730076	7.03041333200392	6.95221706497334	7.00874233911342	7.19223362576777	7.51299323321883	6.21069471890831	7.03054575717968	7.27466235423029	7.07320970019524	6.76880627021045
HNRNPA3 (heterogeneous nuclear ribonucleoprotein A3)	0.394800855260914	0.114404510918919	0.114404510918919	0.651938552927379	FALSE	4.63067338899673	4.95665145557106	4.57794840681259	3.87208013650934	4.62297719090787	5.18978107974416	4.89276500948378	4.22957254211452	4.87404936375523	4.41036824309173	4.54379280553588	3.46820532570331	4.53530648561242	5.08367716908575	5.24782500252249	4.36167011808516	4.90703966639422	4.75396815913039	4.68313498512609	3.5197557517884	4.65623892777207	5.19839985676393	5.07680277303792	4.84026179641587
HNRNPAB (heterogeneous nuclear ribonucleoprotein A/B)	0.291936267921315	0.025400759973989	0.025400759973989	1	FALSE	6.22163931833207	6.66325921657942	5.96295151477994	6.12862334841912	6.52346943242996	6.85355908107401	6.82074061043593	6.51500749390733	6.16964445012988	6.41502848240666	6.27657855003195	6.14538399585146	6.59521719360418	6.52132875564919	6.8786763027459	6.31310977629589	6.45347807082311	6.39644038163853	6.09204460128382	6.13777195481338	6.34413254119733	6.45020499654573	6.41769051897961	6.33294239728006
HNRNPC (heterogeneous nuclear ribonucleoprotein C)	0.371611630062938	0.0366386914475752	0.0366386914475752	1	FALSE	4.72910678749281	4.65635335245763	4.54854759696954	4.98018071528747	5.24060436584717	5.40573033701941	5.1909190108359	4.51699216632572	5.15654223795346	5.02323760686471	4.57175567676194	4.644542749226	4.96389484867577	5.55546034455441	5.27420946979474	4.98938428101435	4.26415356309763	5.00442948040954	5.21351059645628	4.77594075421754	5.28769760627659	5.52247639016441	5.17846368122778	4.90180817621356
HNRNPD (heterogeneous nuclear ribonucleoprotein D)	0.261921359277079	0.0975507188017348	0.0975507188017348	0.731253007220825	FALSE	6.18287302029428	6.38994189124391	6.49231468489253	6.04449903881895	6.78174001027125	6.88263082308087	6.94464764704154	6.29741521506997	6.42171814123728	6.77229477694135	6.71405314550224	6.36244008069349	6.79409089843773	6.72790684416842	6.81607485507303	6.42157004305855	6.51130673280341	6.52581519063837	6.67608401273605	6.02549617678185	6.49076746068919	6.56178740737106	7.2355930453165	6.30766895433052
HNRNPF (heterogeneous nuclear ribonucleoprotein F)	0.391254892946986	0.0583077355387908	0.0583077355387908	1	FALSE	4.91872015298525	4.86768399668129	4.92593772304124	3.97356535833298	5.04843673980916	5.21939313737129	5.5022064675666	4.66564858567454	4.66185788906893	4.98982476045676	5.06516298445302	4.30953274176515	5.04503663132781	5.14410756861734	5.4634295528041	4.6851496444196	4.64215858201752	5.02802980876237	5.07409863629004	4.11290859962941	5.2938229109368	5.06716542701711	5.44776100962747	4.68238227367599
HNRNPH3 (heterogeneous nuclear ribonucleoprotein H3)	0.220175768103025	0.297770335827315	0.297770335827315	1	FALSE	NA	4.16040392586001	4.30865211105177	NA	4.26342508283891	4.21643158316495	4.32262042236168	NA	NA	3.95596369226282	4.19167318570972	NA	NA	4.40315181118168	3.55914914773726	NA	NA	3.42857122208527	3.8547836263319	NA	4.3271484082987	4.58150189667979	3.95470814362989	NA
HNRNPK (heterogeneous nuclear ribonucleoprotein K)	0.159712722230119	0.0209754952018233	0.180165259751842	0.0209754952018233	FALSE	8.33304798296362	8.29487342812339	8.28180487207763	8.02319435145099	8.54966147058296	8.46484793930046	8.60797753171068	7.94396233825648	8.28694581632651	8.45878389991551	8.2744340660603	7.93807991317648	8.5176300234756	8.50670031363979	8.61314853351601	8.00785703353811	8.21982194236777	8.47556321533068	8.32097199267893	7.961038677589	8.56647270157248	8.48245706998243	8.46918594312139	8.05521192612583
HNRNPR (heterogeneous nuclear ribonucleoprotein R)	0.158177757469679	0.304203958841824	0.304203958841824	1	FALSE	7.16110164277132	7.93371425713203	7.55698112700181	7.18793596194051	7.58167512417203	7.52214208474271	7.33404082617094	7.0060174476454	7.15871066071178	7.7312647167776	7.14308724618883	6.80663339414015	7.66640155434373	7.77785364237923	7.87894599515876	7.16537936963818	7.19644967348753	7.70348834965682	7.10466164897989	7.34042874590788	7.63544968698003	7.62200787883674	7.65760428034393	7.07507262392062
HNRNPU (heterogeneous nuclear ribonucleoprotein U)	0.174604625344658	0.200406774808427	0.200406774808427	1	FALSE	6.20574633966791	6.7108615236276	6.31198257785403	5.87972046758348	6.48998600309607	6.25164146519382	6.81803247465809	6.25448633572092	6.05767337443576	6.49755967659033	6.32066157422174	5.96878197383005	6.26013295053279	6.48345626767643	6.69874633245145	6.28990637686505	6.1641667901296	6.74269342989132	6.35108057198777	6.09070314189002	6.53448031427797	6.37773110834978	6.79684430758516	6.14144300943799
HNRNPUL1 (heterogeneous nuclear ribonucleoprotein U like 1)	0.260641316076491	0.393934526326352	0.393934526326352	1	FALSE	4.57233188016985	6.59083552384919	6.78653102096184	6.81942550014542	6.37854977093555	6.65316036005061	6.3775818952059	6.38759518147019	6.34339716195024	6.68375258920821	6.90679441273299	5.53276889973242	6.45570038203932	6.14158197397114	6.03835935645089	6.49390827372321	4.26376308333943	5.7852523569743	NA	7.22688418273123	6.67458776312212	6.66256157119105	6.49874710756855	6.01452937005677
HNRNPUL2 (heterogeneous nuclear ribonucleoprotein U like 2)	-0.0028029656404851	0.613832503950706	0.613832503950706	1	FALSE	4.28429202639431	4.692873507464	4.39281884390816	4.14484583196948	4.91481324257755	4.36888705580235	4.79363582035063	4.12133872740944	4.23725012138359	4.76889887744554	4.44932365699078	4.44555456536861	4.6990185186262	4.54928719406409	4.69407228021209	3.97454766726586	4.47542216430289	4.81193849484694	4.6751949193859	NA	4.41823718227676	4.46497532973534	4.73437904940785	4.10053199126986
HOGA1 (4-hydroxy-2-oxoglutarate aldolase 1)	-0.00709777453288737	0.320490451185452	0.605818506424214	0.320490451185452	FALSE	4.77835052555925	4.53251022013999	4.74324566282055	4.36373178254445	4.86229268118217	4.12822740247183	4.45938571397387	4.52405740535746	4.5577837969553	4.3888163601281	4.68708309026287	4.24961220467909	4.77552995505736	4.76305563745926	4.12692331230814	4.09733268023964	4.94996907687502	4.01960407114049	4.78591667153335	4.19789683597707	4.88181142613568	4.58514282633115	4.46955390987057	4.49603405383374
HP (haptoglobin)	0.473590760024995	0.139322741128091	0.139322741128091	1	FALSE	4.66230235981315	6.04697118016911	4.91523883538214	5.42527130172531	5.53052962909449	4.82304618079213	6.71773125128975	5.64566995951405	4.50807998022903	5.79466279301714	4.87478221434021	5.40339044165063	5.54123913496076	4.98584193700334	6.67494079204286	5.55558611519176	4.6697638034496	5.90890655501067	4.95663287168384	5.48115037558017	5.63620697600547	4.89306121337565	6.59866146815802	5.72772717492266
HP1BP3 (heterochromatin protein 1 binding protein 3)	0.161313484541157	0.418079266162365	0.418079266162365	1	FALSE	3.39238612090696	2.43471628772158	2.82689215097159	2.18616773591096	2.919443060303	2.554682163403	NA	3.64166162502051	3.37095935752008	NA	NA	2.05473389016756	2.38821985134658	3.02870351459556	2.94969926949977	3.49231468489253	3.39625540975674	2.98316509124479	3.21231875193127	2.81177310171154	3.24779842442796	2.65937659547591	3.0928704382354	3.33598339037986
HPD (4-hydroxyphenylpyruvate dioxygenase)	0.0448148626749885	0.54013599254285	0.54013599254285	1	FALSE	9.62864420461285	9.05541802076898	9.11776516043243	8.99900216663801	8.86518577786477	9.24660997821436	8.94614306672983	9.6304200334954	9.46647825898951	8.8320197053583	9.03339271563664	8.94322688003138	8.86550749383341	9.0624914285477	8.96656601354485	9.70775081547828	9.3701381192469	8.94896579663469	9.04101020357118	8.93396500644888	8.74923926268725	9.13857643652473	9.05099408437325	9.67832019917579
HPGD (15-hydroxyprostaglandin dehydrogenase)	-0.332353023083944	0.113494580093046	0.113494580093046	1	FALSE	5.85644295913993	6.37988257235571	5.28016944458108	5.776580419985	6.19907158755098	5.36024135425135	5.39914716266095	5.10587918307446	5.81740325532375	6.27191677517626	5.48557173345708	5.95070169008901	6.07504052491759	5.40238110612346	5.39035814970133	4.86944208625671	5.83911306555634	6.0201021134116	5.62715154698694	5.70211449145074	6.13930985982676	5.34079723970479	5.52369994637454	5.21354559006319
HPRT1 (hypoxanthine phosphoribosyltransferase 1)	0.153233814864407	7.99793135384729e-05	0.139895767714815	7.99793135384729e-05	FALSE	8.51340389071095	8.57748925378772	8.29777835515853	8.51732294227344	8.32736850627087	8.63711751755489	8.41637109385304	8.8284760885973	8.19172548950316	8.45934144737936	8.41146014323803	8.16346854164108	8.24476340511975	8.62811741045916	8.48960314301333	8.80040813529598	8.32794778735934	8.62509145664729	8.32322593648301	8.28378290252352	8.36203585771393	8.62694282385129	8.43089574640818	8.73874419694058
HPX (hemopexin)	-0.382485215016217	0.0201677814699519	0.0201677814699519	1	FALSE	6.08900018936053	5.85884386665499	6.34865380484081	6.34698524674227	5.66970712158962	5.4822222912001	5.95616819668582	6.14532896557833	6.11745194137135	5.83690624750347	6.34646409119189	6.42481294164997	5.43700796157369	5.63933057809349	6.03967360117388	6.14108123015401	6.15129464643258	5.97272022116205	6.38093546383122	6.37330541744951	5.48445719066589	5.47444577800377	6.08349209213472	6.10463649114272
HRG (histidine rich glycoprotein)	-0.116146614457491	0.0433305887267169	0.465967657227459	0.0433305887267169	FALSE	7.18040648531063	5.74152900747162	6.37300779934775	6.40658428760722	6.28232118183243	6.24724966721382	6.58932306226763	5.88969742519883	7.0945316737892	5.50694779923112	6.40151613038341	6.40307680488161	6.28992297136084	6.18275982296149	6.6621200294062	5.90316604326002	7.02262303649735	5.61561639611155	6.38722983270874	6.25908978432188	6.23907338337891	6.18531155586772	6.63077821274286	5.89667630868146
HSD17B10 (hydroxysteroid 17-beta dehydrogenase 10)	-0.151273369758003	0.0764822394848733	0.0764822394848733	1	FALSE	7.05930119284542	6.95842511464899	6.90800825122957	6.7857728498376	6.75727665625649	6.90206151659275	6.77636722957392	6.55565206370489	7.03174806286428	6.78969013221632	6.99817293265378	6.81139396142857	6.6838087219258	6.94625128549292	6.60717345837749	6.54909924907024	6.90896898314783	6.90556751865141	6.89749456926128	6.79211351649069	6.82795871543741	6.90639759057639	6.79672752432003	6.72260263685137
HSD17B11 (estradiol 17-beta-dehydrogenase 11)	-0.0882767181285702	0.467435646524057	0.467435646524057	1	FALSE	5.55862275296213	5.76852311979197	5.26301562061982	4.89369711791048	5.46290956428798	5.41718416450018	4.71553649544648	5.05436228844969	5.88430485905842	5.26365042530438	5.1526620742174	5.51328544381464	5.23036058813851	5.67087431856175	5.88004385831388	5.47381612881484	5.63976178751659	5.46076221890154	6.10324373996318	5.32092868248505	5.04875495331798	5.63403559737546	5.70729838574765	5.46796088204833
HSD17B13 (hydroxysteroid 17-beta dehydrogenase 13)	-0.0968862533431092	0.398628446380823	0.398628446380823	1	FALSE	6.45779290154639	6.57365627530748	6.26829028156601	6.6826856523993	6.76909730150579	6.73297463406054	6.59132486241815	6.24788575061425	6.65067840835356	6.45185729447654	6.40001526782403	6.81622848990026	6.62117275268344	7.00930237849876	5.94053560091913	5.99264155502322	6.72267093819076	6.42496742358555	6.53038604753324	6.68203949132642	6.39839312788764	6.62271369619321	6.20187298373611	6.370718788352
HSD17B4 (hydroxysteroid 17-beta dehydrogenase 4)	-0.149394787154778	0.22845749076316	0.22845749076316	1	FALSE	7.33690818233618	7.75648293501387	7.20546093928113	7.24506776514348	7.54382837023198	7.26914538496061	7.10818988000466	7.06050139789295	7.40800698259704	7.75792998131724	7.1719873820245	7.18770837240016	7.51654313477261	7.17724012434162	7.02544966684539	6.99508874103378	7.27900691380736	7.74083314001421	7.16439410071804	7.25011836591089	7.60785550710689	7.28882917022355	7.08008200527778	7.03841423201492
HSD17B6 (hydroxysteroid 17-beta dehydrogenase 6)	0.0852901116122548	0.431356246999038	0.431356246999038	1	FALSE	4.58351306659236	4.83347709688844	4.37524799868568	4.41429792853919	4.89768091284852	4.71730353587783	4.94322746620315	4.68119623737211	4.47238378969464	4.614886489836	4.58660863806813	4.63103441650757	4.87689506728376	4.24218327847752	4.56957007832211	4.09624498327969	4.48891984251054	4.47712682273398	4.30470815772645	NA	4.86167751441195	4.62869778465878	4.76795665218299	4.04870700782826
HSDL2 (hydroxysteroid dehydrogenase like 2)	-0.146478690561162	0.118197498265464	0.118197498265464	1	FALSE	6.62806052705844	6.60528689893372	6.5327798068889	6.47182475925381	6.5528058685102	6.61639592837925	6.16268537694006	6.47423322098866	6.72155038768306	6.60116313173205	6.49895927388271	6.56346476205237	6.48651326971964	6.63037780325253	6.06111733161037	6.38602455993892	6.61302178701092	6.43948351515197	6.63639696125406	6.53862662221015	6.51218737307186	6.4402097364301	6.20018259569613	6.57014108184049
HSP90AA1 (heat shock protein 90 alpha family class A member 1)	-0.161016556072128	0.105511160182404	0.105511160182404	0.168929698298844	FALSE	9.45768046884021	9.89138576823663	9.34286137802911	9.53039268069192	9.49615272686391	9.12633794561539	9.47432449453589	9.29909351423698	9.49254622491649	9.81919714892842	9.41174400363466	9.59985706681617	9.35832152993722	9.28546695372581	9.46864644167914	9.44500656638962	9.44691786486603	9.77332221128312	9.36006134199677	9.52313261199524	9.55469244574041	9.34316794542262	9.42768368539014	9.43800584783209
HSP90AB1 (heat shock protein 90 alpha family class B member 1)	0.0848255778289322	0.00354317545475059	0.371999174285086	0.00354317545475059	FALSE	8.75389530821709	9.28497674605304	8.56576470883603	8.94319464021737	9.00669915316187	8.86090694571297	8.99804878859449	8.93642888028896	8.62995761781415	9.30725090975612	8.62198224619057	9.09009918386925	9.047183909526	8.99239740110137	9.11980487423433	8.9170199413345	8.78932170809855	9.17637513721118	8.67978619988023	8.98956480302911	9.04767197756984	8.90004864641704	9.03880927447109	8.98505635070742
HSP90B1 (heat shock protein 90 beta family member 1)	0.284477634918057	0.136022265873065	0.136022265873065	1	FALSE	6.44395302908193	7.00329864515328	6.81034027088309	6.27854052401876	6.73533262157683	6.7322963379791	7.43284251752604	6.58692083175277	6.39836063227154	6.66932446077463	6.81161231319016	6.3614613330355	6.67998671319285	6.47598142351737	7.63126437886442	6.78839860452479	6.44690298141538	6.74480693384467	6.9457247395037	6.26304755533804	6.7400370660962	6.59213407663608	7.56810813012059	6.62780233574032
HSPA1B (heat shock protein 70.2)	-0.140858565463725	0.390221304222332	0.390221304222332	1	FALSE	5.42754248363035	4.53154989507753	5.14023468011076	5.42603658953791	4.19115201793431	4.67641974990203	5.01471681419401	5.20133588251018	5.0509413172399	4.816727690127	4.91614220616403	5.23627830293496	4.93127174525944	5.00418675153187	4.70754135573532	5.36279948973025	5.30912160506582	4.82345386284326	4.58971555612098	5.0106008332265	4.40316544827183	NA	4.62185261126142	5.5912635171408
HSPA1L (heat shock protein family A (Hsp70) member 1 like)	0.411496122760461	0.00808608798348431	0.154750252541848	0.00808608798348431	FALSE	3.45685870546956	4.67152549861273	3.37051305246041	4.68793970280337	3.47781977695481	4.5794818851121	4.68013866261481	4.48976769700826	3.13814275832313	4.48627673635283	3.9118928741138	4.69220957219859	NA	4.90512461826532	4.36183151102999	4.80561233105408	3.21000382422319	4.30543798217323	4.26110200482092	4.60381028614913	3.96384399836248	4.79093881377582	4.45981847134533	4.74148316606789
HSPA4 (heat shock protein family A (Hsp70) member 4)	0.0540919027428967	0.399733191777714	0.399733191777714	1	FALSE	6.89667146552143	6.71313215199544	7.03362122082603	6.81551138735592	7.06944439675221	6.84764620888905	6.89347142815869	7.02052442525495	6.99030822480091	6.84467438408065	6.9942289636819	7.00821570379058	6.93531830018119	6.97764627572151	7.05651850158356	6.9647451701065	6.95197238141436	6.59607045859894	6.92602314689795	6.94263179285127	7.06901467791518	6.68535151641577	6.92667552340694	6.91580769034457
HSPA4L (heat shock protein family A (Hsp70) member 4 like)	0.0287599424624465	0.591224850183737	0.591224850183737	1	FALSE	NA	NA	NA	NA	NA	5.42452912194124	NA	5.64483112213234	NA	NA	NA	5.56721077561656	NA	5.11919430056314	5.85349171339608	5.13527628437982	5.25474141895732	NA	NA	NA	5.48070781671747	NA	5.42012191911561	NA
HSPA5 (heat shock protein family A (Hsp70) member 5)	0.351440538924943	0.057950957089388	0.105511160182404	0.057950957089388	FALSE	7.5208700745338	7.5861191985465	7.83486287888406	7.1311881769025	7.76297328131323	7.69396777571437	8.65175133626125	7.46961739906321	7.49470360860999	7.64372634137778	7.83618293800669	7.26417045647119	7.57938382751395	7.68891467021999	8.62984472218689	7.40387269559576	7.48594198341242	7.62090159902124	7.68853707091866	7.13166150205139	7.74408707480284	7.61882595258744	8.66441528356369	7.54849827701292
HSPA8 (heat shock protein family A (Hsp70) member 8)	-0.014689065759493	0.559325882340929	0.559325882340929	1	FALSE	9.03615987253529	9.31919791789123	9.03644563797103	9.1873817681616	9.16847907738439	9.08343677717321	9.17416919250822	9.1610260394656	9.13099777408108	9.33874975111467	9.07817749934788	9.10624099706115	9.13709104664132	9.07008068265807	9.14732959690446	9.22819819821289	9.03205399450048	9.29043131577945	9.13646313772304	9.17741206286603	9.13937995823291	8.91793890101407	9.23700674995943	9.22930671976442
HSPA9 (heat shock protein family A (Hsp70) member 9)	-0.0639490794914828	0.365411833181391	0.365411833181391	1	FALSE	7.21762817824405	6.82677726660172	7.14976743901005	7.04439411935845	6.91143992706909	6.97137110997492	6.9744604799716	7.00919038801247	7.16254238839171	6.98773014757136	7.00335487062655	6.97223312380739	6.81836487814278	7.14509659239174	7.14959471409148	6.7378084228407	7.22315221236809	6.86960001188624	6.98593299180501	6.95374248815629	7.04627277101039	7.0336762769066	6.95900502728608	6.87318569623128
HSPB1 (heat shock protein family B (small) member 1)	0.181894553011299	0.32276319105507	0.32276319105507	0.381634605440758	FALSE	6.08837908591176	6.21889738450802	6.13579956392941	5.60073063332236	6.58148080669524	6.08441511345873	6.35490522375166	5.31296642956359	5.97174126434466	5.73182134090101	5.68339328808869	5.65770573664609	6.4975516932364	6.00825156591199	6.3142052732385	5.31375012634904	6.00528769390787	5.84620244092796	5.81353495025023	5.66783820761025	6.36693064093118	6.14494165613804	6.38766238178097	5.23700531542855
HSPD1 (heat shock protein family D (Hsp60) member 1)	-0.0197671545625397	0.555956778405037	0.555956778405037	1	FALSE	9.17742701307371	8.87115058934009	9.0403472632701	8.78462175982887	8.83736932858898	9.17015290921868	8.98610085903119	8.92083813868298	9.20287314479197	8.79958275875292	9.18726793415801	8.96665829305906	8.79854308354249	9.20355601016955	8.93162692227307	9.0548322010121	9.11408326841206	8.81598842829235	9.1354656103643	8.92733649503498	8.83956914057553	9.08428222627351	8.99747589467168	8.96124998958817
HSPE1 (heat shock protein family E (Hsp10) member 1)	-0.281721497581404	0.00171118926531458	0.00171118926531458	1	FALSE	8.15153414134792	8.19286484677525	8.26385601959608	7.84858538605663	7.83611349131509	7.86912494899363	7.80276837046337	7.66189208398817	8.13575032217972	8.08233535525058	8.09109682237462	8.04939661569726	7.73138013210937	8.00169529732433	7.80229663223458	7.74623885597482	8.12501560893803	8.1575439975834	8.20761470788903	7.94752005665706	7.71627073855598	7.91928644522813	7.91815960284223	7.86722931033902
HSPG2 (heparan sulfate proteoglycan 2)	0.00192248662369698	0.615426337489032	0.615426337489032	1	FALSE	4.26527185285853	4.24406503666655	4.09614376046467	4.8066179288778	4.74973805406221	4.70372088970099	4.58413271248566	3.99944986764002	4.14729855713745	4.3442106754142	4.54051089783698	4.7308409954549	4.67694435910691	4.14390764227001	4.75953403883059	4.15730246631897	3.60306250822372	4.31375375358506	4.57011678842171	4.95514073375716	4.29839438379425	4.07177982779749	4.38787946908721	4.10731961708878
HYI (hydroxypyruvate isomerase (putative))	0.0726185126212893	0.439916844683038	0.439916844683038	1	FALSE	6.50403874831436	5.88098421938074	6.39190516529892	6.55777767139493	6.54457811733884	6.38290583790051	6.34392120245518	6.63043896389267	6.54789088682621	6.02022437429039	6.41722299130117	6.52532660966418	6.32974073678096	6.47784729396593	6.36525509971855	6.66757994264731	6.61392645415363	5.92029806471781	6.30430842238285	6.79515651959803	6.33485605661378	6.33187716036905	6.46422225632664	6.47725961076928
HYOU1 (hypoxia up-regulated 1)	0.0467559977456429	0.277621051234729	0.563838586931923	0.277621051234729	FALSE	4.25937795436036	4.28035506562861	4.93388890126271	NA	4.74300863262749	4.04874187743335	5.01389544993132	4.55025426141375	4.31925663720073	4.50853640692463	4.81510401682459	NA	4.45846731384044	NA	5.47047829712269	4.28391436625657	NA	4.71877259182719	4.80714880804327	3.96797090658495	4.34108200135067	3.96644892541546	5.02768929966196	4.2452826807292
IAH1 (isoamyl acetate hydrolyzing esterase 1 (putative))	0.183900493651809	0.272055444962163	0.272055444962163	0.682215640243092	FALSE	3.74235120878573	4.08633370279187	3.42352438824433	3.64344063376001	3.24895829241724	4.34165135607764	4.31169201361211	4.24631687076696	4.04902080393777	3.96100278042056	3.40098870135458	3.70586734610249	3.36619630082049	3.95422423324648	4.30440152132905	4.02783524197465	3.9829753270527	4.12364136784915	3.50936647974783	4.06531380270103	3.64244743182906	4.06992552994245	4.31883741929621	4.06814625525745
IARS1 (isoleucyl-tRNA synthetase 1)	0.0945117811653802	0.381701463302619	0.381701463302619	1	FALSE	4.93269901456694	5.11532045453832	4.55283199183235	5.24289970250299	5.07476230363768	5.11486671728773	5.25609355144255	4.81079268109975	5.11737921080006	4.98931615362866	5.04127803270602	5.23465459493589	5.20407027096655	5.14126519705912	5.4788553496121	4.76763890943795	5.17388297109334	4.7660544472828	4.86529529308502	5.24355103468305	5.29722076916737	5.18605677826868	5.37930211450745	4.69837963315308
IDE (insulin degrading enzyme)	0.142690464277462	0.490836276393506	0.490836276393506	1	FALSE	2.94611510402158	2.22989550083389	NA	2.43567926082556	NA	2.95104127242907	2.77367147123547	3.26816786862959	3.05726309960498	NA	NA	3.69818513357773	2.96757257937547	NA	NA	NA	NA	2.50363113988812	3.49537538094463	NA	NA	3.30024528664377	NA	NA
IDH1 (parathyroid hormone 2 receptor)	-0.217206112712643	0.0297664222184857	0.0297664222184857	0.7085912820989	FALSE	9.21581932627571	9.09032417587205	9.06644174635122	8.91625269881221	8.88289060926104	8.70999705793526	8.80241942826726	9.05607136309216	9.2053045315602	9.16301057276824	9.01157390792999	8.90756069203383	8.71974132256988	8.89075066753215	8.71092694018526	9.06993841523235	9.24864393734374	9.10479005193993	9.15753136619717	8.96186059414405	8.77216279012984	8.94370160114742	8.71244789937758	9.17159215394643
IDH2 (isocitrate dehydrogenase (NADP(+)) 2)	-0.108401441107793	0.242539043413551	0.242539043413551	0.545400903800768	FALSE	6.92146013431638	6.9101330130972	7.12607460801479	6.76998326260455	6.53576526533754	6.77348211518533	6.99752952493609	6.91721691054904	6.93195483671718	6.74452441517391	6.97789808892002	6.5636569456807	6.46794784388996	6.78276238024162	6.81629249958321	6.90435162399435	6.94692966142049	6.77668305598518	6.96835575954084	6.71053095249918	6.5291665890391	6.68341574703043	6.77386449388333	6.86557244700691
IDH3A (isocitrate dehydrogenase (NAD(+)) 3 catalytic subunit alpha)	-0.392483803117016	0.0360985589714814	0.0360985589714814	0.307248017937532	FALSE	3.42454591756113	4.01042180548651	3.86972337925682	4.0043126160477	3.47702965301306	3.4743062402884	2.89155528373226	3.69525892016063	3.17076953230273	3.85252826099259	3.34141652447872	3.77572483590886	3.07806838091588	3.3302715534167	2.68191472081209	3.64543651767795	3.83005245627156	3.85811033440232	3.70107214579078	3.92332035364441	3.12657645701337	3.67304754681734	3.57511866734855	3.4036085835437
IDI1 (isopentenyl-diphosphate Delta-isomerase 1)	-0.287913731471245	0.0434068457431961	0.0434068457431961	0.0773444266707829	FALSE	9.02563514396814	8.30686372340858	8.74187142364368	8.93886503575096	8.45117401348287	8.52801644968195	8.55254998861286	8.39989738655456	8.98912481201501	8.23385451497772	8.74406688666163	8.90528169496729	8.42670923760312	8.553794383304	8.53436903283473	8.37410050500995	9.13323470635714	8.3016013638463	8.65640698590505	8.90341794018516	8.55491111989219	8.48553953331778	8.32651937186367	8.23767843187404
IDO2 (indoleamine 2,3-dioxygenase 2)	-0.0412353710284626	0.000589785411983931	0.572805155761575	0.000589785411983931	FALSE	NA	5.06966350408436	NA	4.41349930766254	4.72901975034994	4.6818821213322	NA	4.75764735454036	NA	4.88477372957836	NA	4.32967616467775	NA	4.1332758128789	4.8407300951804	3.96702100969722	NA	4.91947833806498	NA	4.47047829712269	5.25021502819679	4.42486835555119	4.90357339528647	4.71202893535303
IFI30 (IFI30 lysosomal thiol reductase)	-0.26210309603191	0.147905669286645	0.390033703286338	0.147905669286645	FALSE	3.0844163891164	4.25578773293236	4.80172775636644	3.71132970310304	NA	NA	3.84401398360204	4.28421057864776	NA	5.30484685278429	3.78305847006537	3.34765148437438	NA	3.81440686457409	NA	4.11769504266975	4.111615619122	4.14852742516046	NA	4.6515798649073	NA	3.01238810185722	3.86588912916366	4.06705353581452
IFIT3 (interferon induced protein with tetratricopeptide repeats 3)	0.597692563436423	0.105511160182404	0.105511160182404	0.147905669286645	FALSE	NA	2.36290186109068	NA	3.46159403978792	NA	3.7269183863048	NA	3.5178677696644	3.33511161516605	2.65753482867697	2.3258814285829	NA	NA	NA	NA	3.84479739107308	NA	NA	NA	NA	NA	3.10209202702893	3.15314219237679	3.21296614213595
IGHM (NA)	-0.439368341990305	0.0043079353677887	0.0043079353677887	1	FALSE	5.2763440505079	5.43144578748825	4.95404737934092	5.06975371507933	4.58180917291168	4.4454088941096	4.99122704133184	5.23871426452505	5.33475417799754	5.43057298031199	4.98626529307027	5.33018548830988	4.77750914142497	4.68099940717571	4.93651074068973	4.82923562438169	5.41148726067385	5.55972734851099	4.93384170223107	5.16139192265343	4.88272129510657	4.41756901011157	4.78390186190609	5.04179054861726
IL1RN (interleukin 1 receptor antagonist)	-0.5135474559683	0.248161296055667	0.248161296055667	1	FALSE	3.17002438367756	NA	NA	NA	1.6420684490384	2.49113734206766	NA	3.04943734998974	2.90543562557915	NA	NA	NA	NA	NA	1.28319876244202	2.72407613512219	2.62516058783557	NA	NA	NA	2.68627640180745	NA	2.53993796625038	2.67714287111515
ILF2 (interleukin enhancer binding factor 2)	0.0891251350001768	0.371999174285086	0.371999174285086	1	FALSE	5.04938245644922	5.42472058041779	5.09386436750618	5.11515396203033	5.42880233598815	5.43418450983514	5.63777831516002	4.79060524266661	5.48727409703667	5.39584084959727	5.21878116778407	4.97873562383507	5.46743274236172	5.11217883372259	5.48905476178759	5.18785086744523	5.07022186249785	5.3873522003815	5.08958289312471	5.21592316626307	5.30757788740135	5.36911396792286	5.37214766867762	4.99960771395696
ILF3 (interleukin enhancer binding factor 3)	0.228618829086589	0.0417582867310533	0.0417582867310533	1	FALSE	5.23524837937284	5.15862382478954	4.82976332022184	4.77811393586416	5.19031854794182	5.36746542488368	5.20680729933597	5.17262352183034	5.1746461020481	5.03263866709663	5.06287291996481	4.78970838795606	5.34336873397162	5.59295030978431	5.39148935302446	5.0790708496435	5.1530189340401	5.36364418668525	5.18618754887768	4.89422116437217	5.21686999736871	5.42613725508795	5.14134695259869	5.27366507485719
IMPA1 (inositol monophosphatase 1)	0.108305468537907	0.317635243069109	0.317635243069109	1	FALSE	4.59877608619841	4.24248818325046	4.85688612147126	4.90953791512204	4.78597419619738	5.1652205656491	4.88508622529017	4.93674628427599	4.85782179240827	4.79771339710249	4.77637249391404	5.08715305288074	4.86144924066489	4.84556030220983	4.57963876340765	4.76840137449167	5.07213153202932	4.47181825762562	5.01683056851899	4.88316623709243	5.06872239597791	5.00002705027842	5.00747360610435	4.96606125552159
INMT (indolethylamine N-methyltransferase)	-0.148270519165403	0.11515948704639	0.11515948704639	0.469834652913562	FALSE	7.196479181784	6.8599322880539	7.29462074889163	7.06896095405976	6.99616274268106	7.08879883698865	6.9477713397355	6.98619474235251	7.37154143865359	6.76399575829385	7.22419466397043	7.13324498309739	6.99853401827918	7.12803557708114	6.98368909395013	7.01862304768449	7.31301905217054	7.12820058970333	7.19524915780218	7.37387437589692	7.0426662227862	6.96210939203014	6.88841449611822	7.10306745270546
INPP1 (inositol polyphosphate-1-phosphatase)	-0.205248844325473	0.435647183189224	0.435647183189224	1	FALSE	2.9012067369041	2.5135741213511	3.45287213995083	NA	NA	NA	3.17725607312493	2.89763348221891	NA	NA	NA	2.91514033855084	NA	3.25308465182573	2.06776260712221	NA	NA	NA	NA	NA	NA	NA	2.55345880969909	2.49350131519159
IPO5 (importin 5)	0.10241163310127	0.353527274250998	0.353527274250998	0.651938552927379	FALSE	4.06930690064976	4.25667103181568	4.60831249165841	4.61883182435018	4.65671945047676	4.70103886703577	4.4743062402884	4.34206399779605	4.25708607099446	4.61824452974897	4.32563106486156	4.21833170834598	4.36096819965269	4.6078214862866	3.90349145204944	4.73586872907358	4.3541065381456	4.4538994379054	4.14142461607023	4.50986049483337	4.20507966574984	4.51077207849273	4.39471305443229	4.7678030852607
IPO7 (importin 7)	0.526712567152841	0.117939438753542	0.117939438753542	1	FALSE	1.14679205662316	1.59877965856243	1.76378547936689	2.04775823119857	2.29395897902869	3.03331727344666	NA	2.67669618067892	2.43696400208791	NA	NA	1.24910548645453	2.1222386855728	2.05275670276985	NA	2.1265368110979	NA	NA	NA	NA	1.33764259459524	2.44006452141665	1.81992155244356	2.43596722763398
IQGAP1 (IQ motif containing GTPase activating protein 1)	0.463940307579692	0.022877004094754	0.022877004094754	0.337258662602008	FALSE	3.63951002317519	3.28000013736072	3.32028681738269	3.58272458857747	3.0364628919949	3.7942806885901	4.32428497505429	3.7894893038312	3.36129112454726	3.81059733954629	2.99168600352728	3.64389081404022	3.67250454658383	4.34014207453603	4.09578098704593	4.05931200996183	3.14931627863134	3.37389872996598	3.3014866836812	3.73659405235512	3.69746247692187	4.23519092704256	3.48612224464743	4.2275331575371
IQGAP2 (IQ motif containing GTPase activating protein 2)	0.185333236638919	0.298807854988205	0.298807854988205	0.545400903800768	FALSE	5.92060534217327	6.43866878170021	6.00968532026906	5.58876859511495	6.30686736799982	6.09126188222511	6.66243339556135	5.57511261495029	5.97912905160288	6.31046373333897	6.01808887692759	5.56275529128687	6.18740948290719	6.17184931464697	6.75319000139838	5.68528983630269	5.89648983528242	6.37471435379447	5.99623506773843	5.56631286261176	6.15070588825811	6.06880406895114	6.67259506081657	5.56039703749028
IRF6 (interferon regulatory factor 6)	-0.767133217420612	0.303960326839374	0.303960326839374	1	FALSE	NA	1.80464010265013	NA	NA	NA	NA	NA	NA	1.11302032547825	NA	NA	NA	NA	NA	NA	NA	NA	0.472747693099496	NA	NA	0.363002822988679	NA	NA	NA
ISG15 (ISG15 ubiquitin like modifier)	0.545843056730821	0.273886387660323	0.273886387660323	1	FALSE	5.57622885283296	4.95127072512905	4.38710055980893	4.3004605581985	3.67922109490383	5.63282366249755	4.62789278089517	7.39350200724602	5.47344275338879	4.60886836830988	4.46230758254007	4.77077091429192	3.96450953338891	5.92971053019998	4.71494883178722	7.19769833029948	5.69764039522528	4.64286904872602	4.66480706898125	4.64982811158348	3.96583045016475	5.79469917863739	4.53438537540257	7.30048984436311
ISOC1 (isochorismatase domain containing 1)	0.0385476395555789	0.533881781876451	0.533881781876451	1	FALSE	5.53088540008266	6.08568171113691	5.20488019021897	5.66143038417916	5.49545213501233	5.63388161895049	5.63672901278975	5.59965997656738	5.18411760511281	5.74970587917699	5.33583336824101	5.31456602472532	5.50332647118335	5.62828950555234	5.73327027134812	5.7380868537273	5.68260419585908	5.42736480955638	5.10705173823627	5.83606803348855	5.50338054026315	5.36696210429884	5.31295554188802	5.43076698309997
ISOC2 (isochorismatase domain containing 2)	0.172350969422273	0.268408174095828	0.268408174095828	1	FALSE	4.08375799984487	NA	4.28580907547362	4.15493959404572	4.7472208839144	4.44792296925462	3.64317507696015	NA	3.89671747488534	3.86247122886593	3.75941153256458	4.3268608828169	4.19499318101023	4.51901344024162	4.07424852334703	4.03131578939746	4.00708783357768	3.60086440956659	4.06248441290945	3.97774700627526	NA	4.18017173609946	4.14486214291573	3.75708727001468
ISYNA1 (inositol-3-phosphate synthase 1)	-0.0723122886375561	0.500668359288969	0.500668359288969	1	FALSE	5.62890771178864	5.04425858709466	5.23646965753481	5.79850938682757	5.08550538916627	5.78473952711404	5.38836176840334	5.47161669261754	5.7815511857963	4.95813739147427	5.36270482481631	5.86336859225534	4.93655314137344	5.66326775708559	5.29240630524151	5.23884034834812	5.759928118864	4.81448377289762	5.04568759307542	5.75251044145052	4.99623958793413	5.81454529660465	5.09693648250296	5.40975750383323
ITIH1 (inter-alpha-trypsin inhibitor heavy chain 1)	0.0407463326179988	0.571767928946506	0.571767928946506	1	FALSE	5.4735791277893	3.65560370575804	5.56639506771764	5.21199339093	5.119476534954	5.50147736173987	5.43910114654287	4.49440280914247	4.96706713564291	5.08414507386306	5.23099839795381	5.44334474142509	5.26826594954643	5.50558292718238	5.00565598500792	5.26900321471236	5.19140472885276	4.98658841678446	5.69548443848991	5.00872441426286	5.24256058866539	4.74505980839541	5.40425259135971	5.00944571363704
ITIH2 (inter-alpha-trypsin inhibitor heavy chain 2)	-0.00559307256113428	0.608472113581449	0.608472113581449	1	FALSE	4.08195311964706	3.6738616641587	4.14149818813431	4.65635335245763	3.71531134420132	4.34945020612112	4.40627134447618	4.30864483087192	4.36023081756754	3.99563827755318	4.3684191550814	4.58460779458919	3.80606622608903	4.40576096550038	4.52773346238333	4.37641541889865	3.93953690247511	4.05251153734917	4.45339905079237	4.69946834646142	4.1425686458654	4.26025905851169	4.51255559639999	4.12932423621443
ITIH4 (inter-alpha-trypsin inhibitor heavy chain 4)	0.342064339110264	0.18246442102854	0.18246442102854	1	FALSE	3.69031651684945	4.56415863782489	3.98847565124519	3.15926749804159	3.81915722367497	3.53836433447833	4.66623962821562	4.81724974555484	3.72460661918025	4.47062145907398	3.43757398678976	4.3435854831614	4.67021151187164	3.74458092333422	4.65810863349876	4.65005222490741	3.08688564778759	4.51638081880584	4.23734956193828	4.07308327684665	4.10024602594863	3.70943401572012	4.57574797817244	4.44768498149107
ITPA (inosine triphosphatase)	0.00736078904036797	0.604334110294805	0.604334110294805	1	FALSE	4.51237860807555	4.62203424336912	4.98177503786116	5.36384740093543	4.89580185480162	4.67647052687283	5.14236442135451	4.69216492693222	4.70901486490327	4.80433240348213	4.94969366742787	5.13634726506874	4.63012585232438	4.97427691054843	4.88778844110248	4.89025211515707	4.77316294916271	4.51771662430591	4.98998366332625	5.07839635195121	4.99284998785664	4.98880282389123	5.05091085286148	4.70520383465087
IVD (isovaleryl-CoA dehydrogenase)	0.150664043186062	0.123881091161548	0.123881091161548	1	FALSE	7.21363890219885	7.11705083857739	7.14996046003875	6.77887876916861	7.11818319932217	7.18387353674886	7.20961907108318	7.43316811541982	7.07773435461479	7.13751377012719	7.11111479926941	6.81052022375686	7.05973381425217	7.20961907108318	7.05344807085028	7.19252954500268	7.18190757899043	7.28106762859836	7.16398169664856	6.78455632940518	7.11200154913535	7.35125729055544	7.35121311294285	7.34124749323116
JCHAIN (joining chain of multimeric IgA and IgM)	0.221567182296677	0.503487392408082	0.503487392408082	0.903966541976538	FALSE	NA	3.24144056574959	3.12302051382021	2.57654148659265	3.27837139724655	0.962415759497144	NA	3.51654471056628	2.83612207763262	NA	1.6560523960798	3.06268990300831	NA	NA	2.58301113883151	3.83909290421699	NA	2.97835124194697	NA	NA	NA	NA	NA	3.84215419899029
JPT2 (Jupiter microtubule associated homolog 2)	0.0741888019858992	0.418079266162365	0.418079266162365	1	FALSE	4.84060925843801	4.39342992989842	4.31524015250724	4.84352162536115	4.77645145671073	4.58678875805399	4.37939916252558	4.69814067284993	4.28770129960899	4.49636647352037	4.35775607875067	5.00311645956719	4.78769364724671	4.33924430005674	4.71071828543836	4.8984744186075	4.74784924594901	4.39925314049383	4.56332289580811	4.60511500168944	4.57261080125238	4.56116725404573	4.72861169373305	4.70424673490251
KARS1 (lysyl-tRNA synthetase 1)	0.0838246266208745	0.326942513262231	0.418079266162365	0.326942513262231	FALSE	5.29753627192264	4.48796862486451	4.99798332651622	5.17411075400553	5.30953274176515	5.09700814334501	5.41602901132623	5.20825582177499	5.34144854922038	4.92050768744102	5.31681913249714	5.41109739852566	5.26052629570525	5.1390601385565	5.45972996335208	4.79986959017624	5.20992898666598	5.08335805607122	5.26711251547201	5.52294083624534	5.40955726080153	5.3481049169893	5.42051608750545	5.16851768760041
KATNAL2 (katanin catalytic subunit A1 like 2)	-0.425057226558056	0.200735077016071	0.200735077016071	0.296551867351257	FALSE	NA	6.53642596278788	7.19234213653504	NA	6.89223314660561	5.59583183390952	NA	7.11694690774659	NA	6.91589132657132	7.11687415170995	6.49527143663529	6.90632542936522	5.30710789066689	6.10218149301142	NA	6.64768866364999	NA	6.87532546389411	NA	6.60813799684234	6.10618916531466	6.97072713695125	NA
KCTD12 (potassium channel tetramerization domain containing 12)	0.36119331177855	0.105511160182404	0.105511160182404	1	FALSE	3.29041555656687	4.09160675403478	4.19716557115346	4.21022519593627	4.51359812257149	3.90119514973668	4.90134481015396	4.03498159153353	3.63937109990164	4.23266075679027	4.06060947546167	4.29313501904332	4.04120793090616	4.00654039785275	4.79712195428082	4.44277765930152	4.13892911994693	4.20992898666598	3.81054592947801	2.8655665085525	4.3617332739964	4.02746372340858	4.24264823246393	4.10386686866848
KHK (ketohexokinase)	-0.00782518209477997	0.604334110294805	0.604334110294805	0.87387937792688	FALSE	7.1832185151184	7.28837702030282	7.67441121626151	7.68199031504721	7.82643408402933	7.38448158336466	7.3819754785573	7.19199684666977	7.31213873195648	7.13542200089003	7.69826015794902	7.86011857926717	7.70718655058168	7.38080735691839	7.48360620857419	7.4157586665225	7.03654729087069	7.46752403958602	7.89457527317528	7.72731466768564	7.81355034154203	7.44504796330847	7.60741909225128	7.2277314506533
KHSRP (KH-type splicing regulatory protein)	0.214199181979623	0.0144261281382887	0.0144261281382887	0.87387937792688	FALSE	7.10279458471501	7.40016217882216	7.25674650236607	7.14250533935885	7.44923120066949	7.43696966361198	7.51918017906006	7.41068029889795	7.24297399208142	7.40126353471419	7.36504508260742	7.16560046000557	7.5640656320905	7.46401472450489	7.52718765608931	7.33449676839042	7.14116708429572	7.30744674092372	7.24990037816291	7.16597221741348	7.5049143036334	7.54696389273749	7.59794825004376	7.15631570949275
KIAA1217 (KIAA1217)	0.00153430723842944	0.0209754952018233	0.61592649702228	0.0209754952018233	FALSE	7.65523016765111	7.66841700727964	7.84511992082821	8.35263495297483	7.89160753180474	8.20939487680656	7.82459603289928	7.37782652727018	7.54246700870054	8.50989373977336	8.01136145337144	8.05143192272689	7.96467586918464	8.25356388069302	7.83131991285765	7.56276139574915	7.73163129827209	7.6434016692461	7.65341835272671	8.31051735615453	7.97849310909126	8.34434473676779	8.1711417621343	7.58421090130802
KNG1 (kininogen 1)	0.211983498096569	0.284490314117875	0.284490314117875	1	FALSE	3.43526854204647	3.92887245458844	NA	4.17127088883068	3.62396047951867	4.24787436054189	4.25357333506776	3.94580431878003	3.72719075633912	4.08139076176694	3.60718825678267	NA	4.62390782032906	NA	NA	3.39018615663465	4.30429199253339	3.7794803633379	4.12806239291659	3.84444591469473	NA	4.26165868140007	4.64754476970897	4.02005765234125
KPNB1 (karyopherin subunit beta 1)	0.0617082411275373	0.402355526678391	0.402355526678391	1	FALSE	5.85929374765771	5.99204780951999	5.92545830645103	5.58469798238207	5.98509279315595	5.88035738011171	5.93945932754607	6.1990264224818	5.86822251575086	6.22558342875685	6.13126227282968	5.84185993234494	5.85033188138345	5.97183781073713	5.91318861950889	6.15873893174468	5.97997958674387	6.05530413000034	6.04252177315768	5.80910827639086	6.18781920309593	5.85665957796115	6.02586598815116	6.08746071963843
KRT1 (keratin 1)	-0.703617037630035	0.0938543823788765	0.0938543823788765	0.682215640243092	FALSE	5.85025435982053	5.08467659969677	5.72877493023	6.76168419360221	5.84580866318622	5.15706797050843	5.32175135391925	4.03803225479004	5.60683009275879	4.85024435673479	6.06390411451058	7.08820521383894	5.58990727002324	5.54398144304654	5.25858676144121	4.04451652465389	5.95636570184762	4.90513424798051	5.96211402042149	7.02267851388606	6.03152091489467	5.63253869546298	4.77062821736074	NA
KRT10 (keratin 10)	-1.05699165115696	0.00130227170973876	0.00130227170973876	0.114728011357803	TRUE	4.28103794550019	NA	4.21702903507562	5.51116122521945	3.77432321458246	3.1186720213388	3.26654519697512	3.23968215301944	4.46142378478669	NA	4.27995409424168	5.15911246123086	4.00329639608877	3.53074497464675	NA	NA	4.4412045811623	NA	4.33406765029062	5.1138129969911	3.86744184461816	3.64329054244457	3.84188257037181	NA
KRT18 (keratin 18)	-1.27562881311972	0.00852480666365742	0.00852480666365742	0.545400903800768	TRUE	5.40552272684077	3.93942406483571	4.90786168337318	6.06300239907072	4.54022570059554	3.8565574972815	3.86712550314786	1.5190335757635	5.35567528093005	4.07263749257966	4.4719872904367	5.15310813520505	4.68718949464692	3.64852296560625	3.71806565833736	3.1742354199498	5.28406248005441	3.80015442273692	4.97262832858753	5.66021272621713	4.67587801765105	3.95073901073911	3.15249010114987	2.98866832856243
KRT2 (keratin 2)	-0.735260015276718	0.0112971420672362	0.113494580093046	0.0112971420672362	FALSE	6.1080894918403	NA	4.8902618446565	NA	4.89380388355537	4.07099032562593	4.93072787723652	3.47218880367726	5.86231996073065	4.18435171319818	4.94627234333577	5.13794200361326	5.50725551055952	NA	NA	3.43100777785908	5.95271329560917	4.35666500236433	5.37964521931067	NA	5.2887461329018	4.72391891719298	4.86960001188624	3.47945046747014
KRT75 (keratin 75)	-1.04301154296143	0.0238926707542053	0.0238926707542053	0.253260447182591	FALSE	6.62515503407812	5.69161791026568	6.19675259662491	7.20132019771785	6.30413863824829	5.67177739812936	5.76993567255351	4.02423101527129	6.71693603803729	5.57348056742111	6.39295962261547	7.63124254856982	6.14740032437075	5.65510277047188	5.73609069506707	4.55790630270118	6.67990228993158	5.54685742766799	6.45392906064805	7.50302269250435	6.43341852534423	5.8502818679487	5.55285350480131	3.99390075563742
KRT8 (keratin 8)	0.279114165644329	0.135786868922105	0.135786868922105	0.330486122502353	FALSE	6.1147105820239	5.95505469121676	6.11798380209166	5.82012789266029	6.64405815294336	6.14355872483219	6.53619902789749	5.57061168610299	5.58876259971098	5.91055519182387	5.87309462422458	5.68190460381096	6.63948687022524	6.08345379738726	6.48546063993902	5.6930547812159	5.81681471248489	6.05968623224723	5.96343019509171	6.25415182490954	6.7013965734292	6.14806163646574	6.39166634562531	5.46863870396462
KTN1 (kinectin 1)	0.185612573180676	0.0999928649542033	0.0999928649542033	1	FALSE	5.18367309201152	5.49879656265614	5.07263320552381	5.55115606799536	5.51436531960314	5.361838527705	5.70041752266204	5.52063282263032	5.17132694023331	5.51642179349145	5.19675653027328	5.4107040395115	5.6273441876982	5.54632652803591	5.7464847615426	5.10416889482345	5.21205177450203	5.48228038435299	5.15553067502138	5.46095875529409	5.56253246073454	5.36041695431984	5.66356664295427	5.43154607632565
KYAT1 (kynurenine aminotransferase 1)	0.0518614446077376	0.572906151490524	0.572906151490524	1	FALSE	3.56595049539191	NA	3.35106289894039	NA	NA	NA	NA	NA	NA	NA	2.95570709116528	3.01288685367689	NA	NA	NA	3.74983457441273	NA	3.2275300770407	3.45684556658928	3.07736606719378	NA	2.67559465580955	NA	3.43616183931445
KYAT3 (kynurenine aminotransferase 3)	-0.0188098500198809	0.0028309847708061	0.573332161049471	0.0028309847708061	FALSE	6.12122681491585	5.86058047769939	6.17531301159229	5.67343770203695	6.12261681537867	5.92249282843748	6.06443668157045	5.74661105739968	6.1557694678233	5.69132757227768	6.13442632022093	5.68253958912573	6.19910496951946	5.80368426523082	6.11349006301291	5.82348698195003	5.98282933761037	5.96169509085748	6.32931199565542	5.94653671009848	5.88234469852283	5.97330819507802	6.11187639395594	5.72582293961902
KYNU (kynureninase)	0.120975648876316	0.371636302400795	0.371636302400795	1	FALSE	5.93987771258957	5.28026225809016	5.80507314515828	6.28160552892904	6.20280165775652	5.97068572885039	5.67224428652735	5.8701057510782	5.92518530008011	5.52311967087557	5.6933085262094	6.30388666367186	6.28925719792783	6.04036205947628	5.72729968995648	6.07268036243756	6.12655374334093	5.38248050640164	5.7705330782315	6.3589482797774	6.19231451638679	5.95118911503728	5.82890317839306	6.02469865604351
L3HYPDH (trans-L-3-hydroxyproline dehydratase)	-0.379712607160034	0.329818303803934	0.329818303803934	1	FALSE	NA	NA	NA	NA	NA	NA	NA	NA	3.38974576092671	NA	NA	NA	NA	NA	NA	NA	NA	NA	3.57687279233712	NA	NA	NA	3.10359666947189	NA
LACTB2 (lactamase beta 2)	0.0934865090936756	0.348021673783952	0.348021673783952	1	FALSE	5.68934109873566	5.18964272832092	5.47280941760724	5.71317615311754	5.56092584151345	5.79184271644685	5.61966243793341	5.37523061922572	5.83041252716848	5.16250009328829	5.25865082653519	5.60121514170717	5.57470099229021	5.86421834178089	5.58583386577666	5.44000536786226	5.83525207449285	5.30769809453384	5.41542404467685	5.60047196407089	5.59913327882071	5.71323115263304	5.50242289967286	5.57122475942296
LANCL2 (LanC like glutathione S-transferase 2)	0.303523286309514	0.10119398785453	0.10119398785453	1	FALSE	4.0805894492011	4.53184304907917	4.53660624177691	4.85073942624277	4.65892551149237	4.63727984676331	4.5911228620242	3.90626529226529	4.22241045491175	4.3911903064822	3.67429115205458	4.28996722241646	4.58564160977519	4.56224242422107	4.39351230371601	4.17648235397361	4.14746952198919	4.13353064717501	3.9154444138979	3.9200931767156	5.13515313219183	4.73922704864666	4.64935103653837	4.3012510760489
LAP3 (leucine aminopeptidase 3)	0.153272656069257	0.173353056491976	0.173353056491976	1	FALSE	7.98052805310533	8.02277836781007	8.07995405006343	8.01233960289917	8.07890865747817	8.17741455457807	8.07794259620156	8.52588877663945	8.17876940837669	8.06446793952019	8.00073243262197	7.88133424935538	7.95214133402047	8.07737119481018	8.00680292369235	8.65963918701565	8.14443901809616	8.11140696531129	8.08209048058806	7.96245069606497	7.94178710986209	8.11540785541406	8.07645755052196	8.67080139640975
LARS1 (leucyl-tRNA synthetase 1)	-0.0899467605231062	0.0115019536050518	0.393934526326352	0.0115019536050518	FALSE	4.12089102533812	3.63337308287357	4.13390870545414	3.78571793231674	3.64365996990591	3.88603306456113	3.9736388251299	3.72040981236853	3.94595410315781	3.73397250603393	3.96153998662835	3.5678617934494	3.94042988909726	3.66960508862937	3.93879389243394	3.44757919654888	3.86757033852949	3.72249881262216	4.21206345093292	3.85152918542037	3.5887326223174	3.54765957968159	4.37371084507091	3.72726701073491
LASP1 (LIM and SH3 protein 1)	0.0373628364422344	0.0686453502416125	0.524197703423092	0.0686453502416125	FALSE	5.98861652634123	5.94250746778529	6.01508047561318	5.84537713995764	6.31638653349349	6.18239633990236	5.98165175771504	5.93957686368949	6.08200849152226	6.10817942323013	6.16642623434595	5.78406681569964	6.38347102352004	5.96633355835858	6.11830780859787	5.54833797550862	6.05171576678134	6.03429056024611	6.38504615213286	5.85475371093302	6.27384407668226	5.99744145734556	6.20686394006534	5.7918114670168
LCP1 (lymphocyte cytosolic protein 1)	0.24360035274624	0.207795457887317	0.207795457887317	1	FALSE	6.5924884323626	5.82638323522316	6.50913366400035	6.1208101754327	6.10768368515796	6.38974920203927	6.36046963017283	7.17937171041247	6.21787629413453	5.80253962899702	6.39884115071127	6.22074784248571	5.9433118724514	6.23812572761053	6.47480591763985	7.0201021134116	6.53818582739263	5.77655673371722	6.53105701261107	6.04035767543101	5.93368593446994	6.31844338798134	6.42416964880264	7.10826307530433
LDHA (lactate dehydrogenase A)	-0.14477584364529	0.0686453502416125	0.163133555452643	0.0686453502416125	FALSE	5.91907783710423	6.07899829224459	5.85431986792632	6.02512848588251	5.58547036020095	5.91668443488455	5.7730785298123	6.09100793617093	5.97760735521478	6.24729714580908	5.9226474309811	5.98430224097578	5.85567332582969	5.84380550547059	5.4006608813081	6.0882285393584	5.86327194180737	6.08155906608676	5.88520095282124	5.97979214626956	5.73846251509438	5.94688990335596	5.68702148413763	6.15490922375636
LDHB (lactate dehydrogenase B)	-0.27477377199371	0.169586783431273	0.169586783431273	0.767689738872343	FALSE	8.6597176697743	7.70038422880318	8.23646391726609	8.22486028058235	7.54426899048081	8.14377604297273	7.76251492332521	8.36320174633069	8.65847928494436	7.70061310856746	8.13444685665897	8.34521450117474	7.53686884930274	8.17499057735784	7.75193898882235	8.51115568931506	8.64291452400867	7.63621132709261	8.1958101788139	8.28400045925212	7.42746370631652	8.07824689523126	7.5186924924252	8.30871217113383
LGALS1 (galectin 1)	-0.0063678409652692	0.125224703734804	0.609844564781408	0.125224703734804	FALSE	4.0830346161971	3.10811793586275	3.6934646547949	3.02874594222712	4.02944405113015	3.66731311490107	2.89227055341881	3.57690906206802	4.20399199380567	3.48194470273327	3.49228904495756	NA	4.10474760161362	3.38031386588772	3.84815719709907	3.91626643514462	4.34406150641881	3.53303999603163	3.80046508504469	3.25586778058353	3.85786159473514	3.04866167608164	3.56917510325364	3.69612738980005
LGALS3BP (galectin 3 binding protein)	0.799990855936807	0.111034979897871	0.111034979897871	1	FALSE	NA	NA	2.84764019618577	NA	NA	NA	NA	2.84887027414232	NA	2.14010785930808	NA	NA	NA	3.60627639158439	NA	2.96341863463697	NA	NA	NA	NA	NA	NA	3.75176362659038	3.2989954914646
LGMN (legumain)	-0.239522927465457	0.1510155649736	0.1510155649736	1	FALSE	5.3701747449247	6.04273625376392	5.9754375939968	5.61862629843364	5.63733781705443	5.78138594410513	5.47935668801578	5.21167418563433	5.82941831016994	5.92801019655433	5.79797791146486	5.90510054369612	5.82848180088491	5.56523462880541	5.91730285232485	5.1099330101873	5.61047270401495	6.40302566198655	5.70015670020156	5.56629459417433	5.92247855659818	5.73533803780018	5.77790097196062	4.90673189042508
LHPP (phospholysine phosphohistidine inorganic pyrophosphate phosphatase)	0.224788375459073	0.151175878395528	0.151175878395528	0.209184074296546	FALSE	4.4237731165994	3.99564732167085	4.19700826146238	3.85962174923234	4.70951121443197	4.29314973674186	4.36350752652396	4.0689287187862	4.43606187083983	3.64270157183323	4.43390753406397	3.86195536414487	4.62564455952416	4.38504442595961	3.9461038719862	NA	3.81781765012908	3.90405050168611	4.45893314697311	NA	4.24616483048387	4.34186480618469	4.45760742391971	4.06662310414274
LOC100125542 (immunoglobulin heavy variable 3-23)	-0.579482664810199	0.0415033997948946	0.0415033997948946	0.320490451185452	FALSE	8.23327453899093	7.51739381296792	6.4033222655442	8.00240436559761	6.33152250368016	6.73034106157733	7.13839468644149	7.68421561882544	8.11059814664196	7.64007136848382	7.3355779375192	7.85597101588089	6.78937714074859	7.04662201785226	7.09791624148179	7.65354016656613	8.44491134896814	7.3521847080627	7.33150817228433	7.77071674397079	6.83006513635085	7.03675606895814	7.07448402869292	7.63090777601499
LOC100152150 (amine sulfotransferase-like)	0.243907411177656	0.0665156417244457	0.0665156417244457	1	FALSE	5.66398782458008	5.22269638576779	5.21931955982157	5.39294588871215	5.63434931387689	5.51476296491159	5.70909760168436	5.63262302830656	5.66773888040354	5.14881617931178	5.01445795635988	5.70293453197598	5.45366243406499	5.8557530480163	5.82161838569518	5.45080215287982	5.7341812126092	5.01727611292144	5.26084616246506	5.51152812923317	5.53303376450484	5.67176890785067	5.67804372719994	5.5281024293024
LOC100153094 (glutathione S-transferase theta-1)	0.130592946298319	0.17091864544009	0.17091864544009	1	FALSE	6.95862231110104	7.36783406569893	7.09192193284562	7.02930931590982	7.08702784555522	7.36523759946028	7.26860281794169	7.17067620949932	6.74170966235174	7.03919323984743	7.13542200089003	7.09646216660233	7.16345847795341	7.38862868620905	7.13645801081122	7.05752608749873	6.89277957831028	7.38802589842415	6.95023510048569	7.06897169899089	7.22827036219137	7.37106219731544	7.04341012815908	7.04724390444296
LOC100155195 (guanylate-binding protein 7)	1.5835039860338	0.0360985589714814	0.0360985589714814	0.545400903800768	FALSE	NA	NA	NA	NA	NA	NA	NA	2.59985334838144	NA	0.74229084010513	1.99594755419427	NA	NA	NA	NA	3.46226176929635	NA	NA	NA	1.29133833235818	NA	NA	NA	2.71797356708118
LOC100157017 (glyoxylate/hydroxypyruvate reductase B)	-0.180659124565912	0.151109794791257	0.151109794791257	0.330486122502353	FALSE	5.02155967750649	5.13612574807694	5.11006668860139	5.31488138177024	4.44097876675444	5.0371889125186	5.06846875042836	5.17509739791923	4.87508704923282	5.47947633659171	4.65199308342146	4.96379776924957	4.71697443771366	4.87122761235798	4.89332823033245	4.97763253919197	4.91477976365991	5.31139412451815	4.93078463826422	5.15122969180559	4.63037634701521	4.8793773981828	4.86713044651681	5.13548561897604
LOC100158003 (tubulin alpha-1D chain)	0.335618912520196	0.130717128855825	0.130717128855825	0.320490451185452	FALSE	6.07022830383399	6.06364530650287	5.87904405262873	5.9085535451057	6.81766162655017	6.25803078307925	6.7567164277715	5.11215797784303	6.14107305330262	5.89912969944478	NA	5.87065569539166	6.62069050359481	6.0399564789006	6.81059733954629	5.81632066294403	6.13630214399556	6.0939741986198	5.70418585737399	6.10070017969033	6.5968069633735	6.19485729795236	6.53550401205665	NA
LOC100302368 (trypsinogen)	0.133479459370126	0.431356246999038	0.431356246999038	1	FALSE	6.97202628745578	5.98183210843559	7.18297032318325	6.56363559320842	6.67553368622549	6.74389191093657	6.67243948597119	7.03730534065127	7.02997182694233	5.68147175454015	7.16162571675735	6.70322531276656	6.49018983263486	6.68736868429355	6.6001433575138	7.09150943659758	7.10969486482593	5.85123932404363	7.00694875074162	6.20671549756911	6.71446534016249	6.58446949568903	6.7176764230664	7.03811787916903
LOC100515185 (acyl-coenzyme A amino acid N-acyltransferase 2)	0.312730489520535	0.483220670176247	0.483220670176247	1	FALSE	NA	NA	5.71290387463452	3.34333675182607	5.73458498766533	5.67029367111363	NA	NA	NA	NA	5.57054490000654	NA	5.92973656430008	5.5588523091833	3.61747481190842	NA	NA	NA	5.66230520854293	NA	5.58011532743928	5.60396454130131	NA	NA
LOC100517803 (glycine N-phenylacetyltransferase)	0.405667857270065	0.0285374299021927	0.181417730224722	0.0285374299021927	FALSE	5.82045470785702	5.38419835251614	5.17769060962069	4.6860914721572	6.19084199174014	4.7652536055996	6.14775238361943	4.873503172596	5.74602516628296	5.31474364809156	4.78189472301692	4.0467355048746	6.25368489201096	4.88057288683173	6.14375665911623	5.19313697562582	5.83694158317862	4.64105464301553	5.24974113151107	4.58695684975412	5.99044438269836	4.90793857328577	5.70283759202032	5.09081956397285
LOC100522130 (fumarylacetoacetate hydrolase domain-containing protein 2)	-0.0629981439613132	0.16759218812146	0.386604266705896	0.16759218812146	FALSE	6.99103425180752	7.0755219349901	7.03500799380723	7.02000207407641	6.84436054322125	7.06096607400477	6.85749586954935	7.16350879568975	7.05775350954104	6.99324411546496	6.99507743149985	6.8759520362189	6.79622135423703	7.11866080977548	6.69079420315614	7.09632511297178	6.92057914277197	6.92898612049459	7.06560462194851	7.08386222229713	6.71592081882228	7.11945993445933	6.71878628866752	7.10414792282777
LOC100526118 (glutathione S-transferase A1-like)	-0.162679474916822	0.00354317545475059	0.431356246999038	0.00354317545475059	FALSE	9.0429424971292	8.37263438454628	9.02490694010225	9.54349781671007	9.2666834873686	8.92031116703037	8.89426300709801	8.14392396382672	9.0709849606823	8.17744445478686	9.04298352346045	9.45037410595344	9.23210189200225	9.05840579530368	8.83817652598575	7.49274248407184	8.91730046512242	8.32044857408644	8.97576773645883	9.39779226822228	9.28496980795666	9.11989044802628	9.01381395759892	8.11964149198986
LOC100622246 (carbonyl reductase [NADPH] 1)	-0.470747438650376	4.4945452393292e-05	4.4945452393292e-05	0.168622510564815	FALSE	8.82265049164652	8.51885376189492	8.77816585748135	8.56168126702864	7.97654693984849	8.24813630945805	8.30254753878462	8.27741294749938	8.87833298492591	8.59955956174798	8.86960309619908	8.5542242949062	7.94865924556015	8.28167043437359	8.30446540928663	8.28250467292937	8.67779714698496	8.53632104869653	8.8312945746352	8.58442890545187	8.00115482082047	8.28418558807639	8.41005696802576	8.24660285313174
LOC100622780 (lamina-associated polypeptide 2)	0.304914672485476	0.10119398785453	0.10119398785453	1	FALSE	4.87186335732334	4.40411972439612	4.40125500030437	4.70175973491682	5.02808286787803	4.97807662074066	4.54617833512436	5.15725395307143	4.37750554762926	3.99078245257508	5.04262245169879	4.80079120848664	4.37979421921535	4.97973270883868	4.38833421278545	5.17389496056431	4.55301637830052	4.13571544159011	4.61324874380027	4.63282657003434	4.47564265179321	5.07294612712726	4.69669495279713	5.30785107094549
LOC100736962 (liver carboxylesterase)	-0.507154868600481	0.0228197947588208	0.0228197947588208	0.689082995309918	FALSE	5.04773467825425	4.50962617543374	4.8842657796359	4.10165007609443	4.27365015703587	4.11338379150981	5.03932705519233	4.07855006271193	4.95227764687353	4.38551386898062	5.05795274510584	4.60724744888548	3.95931576452921	4.27303839351112	4.57823228359848	3.64070189806371	4.53546202050923	5.07058682619355	5.17310744033989	4.76414442186858	4.03753157977516	4.10054881099426	4.8210009367123	4.08842997133508
LOC102166944 (metallothionein-1E-like)	NA	1	NA	1	FALSE	3.76409132949331	NA	3.41675868935285	NA	NA	NA	NA	NA	NA	NA	NA	NA	NA	NA	NA	NA	NA	3.6927396291484	NA	NA	NA	NA	NA	NA
LOC106504545 (serpin A3-8)	-0.3396782481985	0.391506493710703	0.391506493710703	1	FALSE	NA	NA	NA	4.61094214437989	3.06063368372717	3.08413401604648	4.97200790056713	4.06633894887445	NA	NA	NA	4.57370171351958	4.16715718260609	3.74255601227212	5.06940143062784	4.30908157665069	NA	NA	NA	4.32078791537483	4.19518221441161	4.14453588894761	4.75044036025328	4.38411889973073
LOC106504547 (serpin A3-8)	-0.0852010559781037	0.147905669286645	0.562242414984907	0.147905669286645	FALSE	NA	NA	NA	3.00150682913656	NA	NA	NA	2.74907296056599	NA	NA	NA	2.2624121094051	NA	NA	NA	2.71337909092439	NA	3.18536230662823	NA	NA	NA	NA	NA	NA
LOC106510200 (glutathione S-transferase Mu 1)	0.435719345646339	0.000129399498228649	0.059611496653219	0.000129399498228649	FALSE	10.2140640764076	10.6902861323265	9.86726947183167	9.58944142089571	10.5465568914778	10.3971398062356	10.1994760464429	10.8885758378621	10.1262785697654	10.8184383801113	9.87521486405361	9.48197496569789	10.560065289796	10.4796994385135	10.2180546010775	10.782588759495	10.3400503632823	10.7336678622102	9.78072347589394	9.41812668525842	10.6130066798534	10.4963345134171	10.1208469730668	10.8618235782531
LOC110255172 (acyl-coenzyme A amino acid N-acyltransferase 2-like)	0.0063052969878313	0.00597821285837494	0.607881764492075	0.00597821285837494	FALSE	9.15752883990666	8.98717019831038	8.90784306098104	9.69865258297674	9.3388789739558	9.43456359678694	9.01184781631813	8.97074726545988	9.18967138791954	8.95906010686419	8.87285645605949	9.52088185755173	9.24610163402719	9.5422541798716	8.92972887245576	8.99748154005656	9.18308449677645	8.83549463682275	8.91209593514881	9.6896031848672	9.28897678032897	9.46787857669779	8.80894165776409	8.95220541431626
LOC110255331 (acyl-coenzyme A thioesterase 1-like)	-0.137089171609563	0.137757265909588	0.137757265909588	0.611829198985982	FALSE	8.0581865952314	7.56063853851848	7.91704381782312	7.79620188260992	7.75686317530798	7.6555092569817	7.53253515513268	7.70103609377153	7.98263428178612	7.55354482227273	7.84398384404833	7.64475038352865	7.70393125078188	7.71344150643369	7.43749409080897	7.81660610598417	8.00059160907008	7.73157020782449	7.86128545681074	7.68186385406023	7.64257883935257	7.65103733593297	7.54996174573085	7.82623067805053
LOC110257570 (TRPM8 channel-associated factor 2-like)	-0.0178503832171132	0.195033298721343	0.604334110294805	0.195033298721343	FALSE	4.02168403551669	2.8387602014335	3.51978090819986	4.36387192485753	4.14306683237807	4.12722880623007	3.53356334821451	2.85183297759486	3.66432354347453	NA	4.1641748371336	4.84535957523212	4.24611161259913	3.99587340618821	4.48112453645883	3.29776661872648	4.23353531737402	NA	4.34784279363816	3.98285671175612	4.24205367443331	4.4604411518705	4.40499165339553	NA
LOC110260088 (eukaryotic translation initiation factor 3 subunit C)	0.0678753794361517	0.113034662546938	0.481232457157107	0.113034662546938	FALSE	3.99097300739029	4.19931113514902	4.46088669505886	4.36375981209615	4.43126859350265	3.99107281177346	4.70645319416169	3.98249168043255	4.16357118724562	4.35617198758762	4.60789840178034	4.34460128303668	4.58339873390014	4.41146014323803	4.52844629655248	3.83333540913747	4.39973848786288	4.09296850932414	4.15697092660916	4.18532741567216	4.72849197522901	4.08030803175886	4.83467076962407	4.02528576273634
LOC396685 (serpin A3-8)	0.549332299404554	0.0710509381073959	0.207283662890932	0.0710509381073959	FALSE	NA	4.21958674457332	NA	4.19633950384768	3.37455265693283	3.60569581350382	5.43563192744713	4.64792461864862	2.54084066435577	4.34108200135067	NA	3.69109861073709	4.4991825731419	3.61741603794712	5.52137116057946	4.77604080296512	NA	4.43168312646315	NA	4.17182330047335	3.82331118722949	4.08809918399721	5.29938754259998	5.20472371952088
LONP1 (lon peptidase 1, mitochondrial)	-0.0596124868605133	0.546957295704229	0.546957295704229	1	FALSE	3.46716207735249	3.98396036957133	4.11721295572464	4.25937042123585	4.05586373532376	3.91794725250867	4.71024439623895	3.23276051416855	4.13495196100745	4.37995359742764	5.1434995433295	4.21574847788298	3.97847022823736	3.52380029467982	3.77752492189237	4.27645944392591	4.49596372446846	3.62887855706943	3.92714742286476	3.7014603412229	4.2381448397234	4.73952410785403	4.48076274015909	3.80845713211936
LPP (LIM domain containing preferred translocation partner in lipoma)	-0.0465963538801261	0.540632838457164	0.540632838457164	1	FALSE	4.02421328183256	4.20380411128946	3.1595210119273	3.80768464324311	3.54364435211954	3.55483439589419	3.68913139554461	3.74249134062781	3.79286576138007	4.16690821984245	3.66635894396678	3.40180792572621	4.02120430982809	3.77544040637972	3.89765671374254	4.04918639103817	3.59393933611392	4.19470170598098	3.77435484511704	3.91588415794186	4.13508334128526	3.09729222248029	4.07103324445682	3.56588958440319
LRBA (LPS responsive beige-like anchor protein)	0.883097359370181	0.0345662093632697	0.10119398785453	0.0345662093632697	FALSE	2.1978402351616	2.36863706205797	2.56159741827326	1.27682417532487	2.71196177972305	NA	3.26261355840363	NA	2.36052722023791	2.87837811136	0.290023271805191	NA	3.47819525793917	NA	2.10743679844779	2.41337744526771	NA	NA	NA	NA	3.19039045864462	NA	2.95153371138611	NA
LRPPRC (leucine rich pentatricopeptide repeat containing)	0.0638971584336139	0.529526870939964	0.529526870939964	1	FALSE	3.68766541819737	NA	3.54151483946068	3.68185401774106	3.58037465690412	NA	3.23147849039005	NA	NA	3.4555836766275	NA	3.13825090846544	3.48200926295707	4.12292943275824	3.70703880441689	3.0625517616284	NA	2.92718725454826	3.42252904578113	NA	3.06988945051847	3.60403573042451	NA	3.38494775696091
LRRFIP1 (LRR binding FLII interacting protein 1)	0.231292249997157	0.095376796851268	0.095376796851268	1	FALSE	3.40029199469535	3.12563953096287	3.51529614253985	3.85392580547699	3.72765911254674	3.64226257461206	3.58177302616342	3.95805384819063	3.57957842762046	3.45727908647152	3.17012536183995	3.79852753131033	3.93165469449318	3.85855795775909	3.34259741130071	3.61612240464668	3.68557017920664	3.48938879332266	3.44332816323959	3.8871157991806	4.03652970817873	3.65356452809983	3.8341246351742	3.99867391466741
LSM2 (LSM2 homolog, U6 small nuclear RNA and mRNA degradation associated)	0.11347712689077	0.533870813172318	0.533870813172318	1	FALSE	3.8080142890896	NA	NA	NA	NA	4.17499756586065	NA	3.80100340795887	NA	NA	NA	NA	NA	NA	3.9513266836668	3.16637159916273	NA	3.76543927073788	NA	NA	NA	3.94079632363313	4.36672786054487	NA
LSM3 (LSM3 homolog, U6 small nuclear RNA and mRNA degradation associated)	0.243265416616794	0.177457201993351	0.177457201993351	1	FALSE	4.54291423388371	5.22447638268522	4.81111647856985	4.11801080541331	5.22073623613097	4.75381309588772	5.23900844297329	4.99086412200639	5.05416255639249	5.19625293608546	4.75539502780358	5.05900477229507	5.409343411283	5.10187274890574	5.64223657716617	5.53759116186337	4.88307823747622	5.31045282675969	5.07206291354569	5.04294632630281	4.63571376775616	5.28057777936533	5.49026846782947	4.68703268544699
LSM6 (LSM6 homolog, U6 small nuclear RNA and mRNA degradation associated)	-0.141999570443532	0.445954726830481	0.445954726830481	1	FALSE	3.76286966529008	2.9915934972053	3.78976054593962	NA	2.61123613111679	3.50766780429014	3.56530470802725	3.37427442636625	2.8851350466313	4.02787061970602	3.70752479089961	NA	3.57834702644638	2.45927160176803	3.57754967700892	3.57916807733501	3.04272312321453	4.00821794519928	3.54741281117741	2.75694854882454	NA	3.18416760426707	3.51966770089372	3.45341222109807
LSM8 (LSM8 homolog, U6 small nuclear RNA associated)	-0.0286467254438571	0.55728149629627	0.55728149629627	1	FALSE	4.02238556916584	4.67754206824662	4.45788973437238	4.44116473412915	4.29118359486236	4.20146135471037	4.77596181768836	4.25046897275541	4.15395932339883	4.61380861434986	4.58621830093558	4.42896643787525	4.64793037316651	4.44784364436209	4.71875067661217	3.91794725250867	4.28555017999677	4.7104868706252	4.54308751571793	4.52000729616574	4.58442138861596	4.36482453173185	4.75098159965399	4.14553073298514
LSP1 (lymphocyte specific protein 1)	0.182621292638903	0.147905669286645	0.467435646524057	0.147905669286645	FALSE	NA	NA	NA	NA	NA	NA	NA	2.84293459516463	NA	2.69431860219639	NA	NA	NA	NA	NA	2.82381456539024	NA	3.02432322563904	NA	NA	NA	NA	NA	3.459077459115
LSS (lanosterol synthase)	-0.0691733891601215	0.0611361254613672	0.551793181498704	0.0611361254613672	FALSE	4.07388876824529	NA	3.69141132961693	3.77441810410581	4.06330447180135	4.01509609092206	3.45118473088181	2.45401792522672	4.07452256227149	2.80684164352596	3.92489799411221	4.22225587409408	3.98879373676397	NA	4.41775126957613	3.18045024788839	4.06433104624598	3.29323951145178	3.83937513733192	4.43660828061493	4.24452177363206	4.00027949508896	3.85813023172315	NA
LTA4H (leukotriene A4 hydrolase)	-0.0166777796323524	0.572805155761575	0.572805155761575	1	FALSE	6.36484203700142	6.09398898293889	6.27769469182107	6.4942939938884	6.13088763773484	6.39922237353787	6.41091429646512	6.20199840923495	6.41559981532311	6.22905527308335	6.4600954335002	6.44286887176149	6.04795056585251	6.45557052613012	6.52060768106952	6.41241911275805	6.090857663705	6.07875498492091	6.43508681501686	6.52138843630484	6.09756444761833	6.32414993685165	6.32678180326241	6.37632685316193
LUM (lumican)	-0.422942817358546	0.00737659248446163	0.00737659248446163	1	FALSE	5.93304616623989	4.94158055655528	5.92532062273861	5.4225122266646	5.17143503321753	4.89737113363377	5.22373530590965	4.78086648982765	5.60330290768553	5.32883287471711	5.51180324602145	5.85230352930327	5.25187433490062	5.1928293479232	5.19754697593686	5.02237669112447	5.6432241509202	5.11684712710466	5.42743521133513	5.52962107882625	5.0521984996627	4.94038760219956	5.25792710239508	5.17196737307833
LYPLA1 (lysophospholipase 1)	-0.0820063876968774	0.33377713909604	0.33377713909604	0.776748743219595	FALSE	6.41512484731085	6.73099311486391	6.64404372794032	6.14845827826605	6.56100988210514	6.32162870460356	6.43808488354591	6.41910905267897	6.48669506832919	6.32024818084384	6.34780736791062	6.54448229509668	6.54502159868905	6.35979172065726	6.25504557038026	6.26243127833792	6.60880480815526	6.61166667223865	6.47419914405064	6.26379687903454	6.3464091284427	6.16770113720638	6.60659472170297	6.32941605332791
LZIC (leucine zipper and CTNNBIP1 domain containing)	0.0867003154266449	0.371999174285086	0.371999174285086	1	FALSE	3.99629834918948	4.45537325428367	4.41148726067385	4.57715083697447	4.76292811626935	4.80792673425781	4.46754686298939	4.33519738691076	4.57890249435321	4.68291595290409	4.62283666638228	4.76838020034719	4.64260916246599	4.72810009974156	4.60880332997881	4.65529457767341	4.55994449634594	4.43237152286745	4.61501601628636	4.82851480477046	4.98140059890079	4.71691409490618	4.4589593866181	4.40391528978605
MACROD1 (mono-ADP ribosylhydrolase 1)	-0.00313768227913972	0.609844564781408	0.609844564781408	1	FALSE	4.24186305909749	4.62800364141479	4.52114498654708	4.46692724247164	4.64418508675122	4.30301354179129	4.43145581668572	4.53942560745562	4.26215499557072	4.79229836040592	4.27233678433256	4.39334755137725	4.65064394660772	4.20368667229047	4.37508114722692	4.44985846656976	4.49098080367439	4.91178264612708	4.58264631915867	4.22322945684211	4.50077656352031	4.611113348761	4.57061472176119	4.46920874024883
MAN2B1 (mannosidase alpha class 2B member 1)	0.200929813676817	0.178648448558023	0.178648448558023	1	FALSE	4.34471489449013	4.865458622375	4.4961491308549	4.92344872019677	4.8295756043973	4.77231325413142	5.38435033695787	4.78335711858908	4.49431959821599	4.99421764740599	4.77511376997522	4.78070379396761	4.79570461802119	4.69319699544564	5.35837164477782	4.55511058319348	4.4400552165239	4.95087895457922	4.46515169792319	4.58433118353006	4.63409950812174	4.90591885375784	5.33723653723198	4.47646593953444
MAN2C1 (mannosidase alpha class 2C member 1)	0.132252332833489	0.393934526326352	0.393934526326352	1	FALSE	2.89530456043824	3.1234311352037	3.32058143209829	NA	2.41340723480369	3.07968189423788	2.9806066495349	3.37845613391582	2.98714620375034	NA	3.70993022108854	3.09485592387965	3.19206472731793	3.41667763223898	3.65504264654739	3.19675653027328	2.76379185190592	NA	3.08537026521643	2.70526356317923	NA	3.29390455333192	3.18881708747395	3.49740798531083
MAOB (monoamine oxidase B)	0.506116220211809	0.0184400183665509	0.0184400183665509	1	FALSE	3.26407097042364	3.23514802781064	3.04863900967417	3.72234579487471	3.67114615119048	3.76442047072846	3.20841893344802	3.73429774989748	3.13734776985524	3.17142302328589	2.28155582792885	3.10114578420201	3.28412320231649	3.73410261237832	2.97167781605435	3.62752512978606	3.25667254126538	2.78269581717225	2.49680489465734	NA	3.80327870796807	3.41157538882023	3.6521078453409	3.75382913768573
MAP2K2 (mitogen-activated protein kinase kinase 2)	0.160075184636436	0.308766452985273	0.308766452985273	1	FALSE	3.64648526853772	4.30745038404242	3.1763275603373	4.54675867043477	4.22776417602312	4.48940806201332	4.4446008137115	4.17725607312493	3.90978270287911	4.0492822485682	4.02188831469381	4.25857922418429	4.17914475668989	3.87858802882357	4.3740587607644	3.88623796857959	3.93151287329559	4.24255677794467	3.99703943955384	4.57834702644638	4.00912318954764	4.45212755034639	4.43847916547586	4.03012416145513
MAP3K12 (mitogen-activated protein kinase kinase kinase 12)	-0.0757860452999141	0.569443870660155	0.569443870660155	1	FALSE	3.27886199607498	2.99863961874354	3.3931141200195	4.95911634384274	2.85979864033852	4.1383967344573	3.9259614523977	3.45270085248384	3.3549316627335	NA	3.10833208461429	4.67418944279155	NA	3.50273794132227	4.43011128256505	2.56315568929238	NA	2.87680963048926	3.4883864666099	5.03522359429195	NA	4.1503972017691	3.49085248084786	3.89563223173806
MAP4 (microtubule associated protein 4)	0.178178765248389	0.0373525458623098	0.0373525458623098	1	FALSE	5.13290170035767	5.01065453721667	5.28795980938389	5.10399691545864	5.16555825446117	5.22919566554397	5.13262619285356	5.40516189053213	5.08263447180901	4.84660864672457	5.15021033311848	5.01707563496774	5.14155132118066	5.29296207483784	5.37186548984017	5.28142377814816	5.09717252829885	4.87598642838916	5.0554169361374	5.22806059555736	5.13203387920583	5.31246914189278	5.27066348797577	5.29131254392805
MAPK1 (mitogen-activated protein kinase 1)	0.282351936115661	0.103922109735736	0.137644908655102	0.103922109735736	FALSE	4.36560855948914	4.26333493599651	3.79564228556699	3.28682054149809	4.72380426831765	4.25665593723183	4.4494557271723	4.29769032959086	4.23880978358466	4.17272751801285	4.02169291782153	4.09913527011852	4.74153170397942	4.0249135869707	4.4271569366391	3.79778082693779	4.43560192661448	4.25442019566712	4.44972643325318	4.05701696536554	4.90268140969378	4.61674584549788	4.72738683092857	3.86295716341668
MAPK3 (mitogen-activated protein kinase 3)	0.421132518593508	0.0839334286018091	0.0839334286018091	1	FALSE	2.14519158455047	2.83930458422923	NA	2.93706750373906	3.08376820972387	2.66279795415096	3.56687602593516	3.11219134710561	2.54900865700053	2.30731485383222	NA	NA	2.94276220536872	3.30189341872437	3.00613462292513	3.32997030307769	NA	3.24233116534013	3.200391354022	2.96875801701542	NA	3.22743919943762	3.71420154914726	NA
MARCKS (myristoylated alanine rich protein kinase C substrate)	1.09826749890557	0.0644007624035446	0.0644007624035446	1	FALSE	0.209378499511366	NA	0.815485257604636	0.319537011535753	NA	0.487259945772188	1.08684489599275	2.36488334859547	0.368053109034654	NA	NA	NA	NA	0.360780027472313	0.539709722336974	2.5931888138155	1.25669669224578	NA	-0.724082315157676	0.791088895616201	NA	2.01586861458411	1.60269441167592	2.7368083318358
MARS1 (methionyl-tRNA synthetase 1)	0.0447788317747087	0.528875158064471	0.528875158064471	1	FALSE	4.95420561806679	4.6630770070693	4.77723032470241	4.44188845034141	4.53914640077473	4.7168043742441	4.9940456290828	4.8323077565796	4.41811571944385	4.81837510472789	4.71274983576514	4.97756385458233	4.24327301656509	4.80526149614748	5.48107285682775	4.55096836632454	4.32031137090704	4.91527230364846	4.61503367808316	4.70664658232579	4.68419597816298	4.78220934182825	4.73217692485872	4.49635368956403
MAT1A (methionine adenosyltransferase 1A)	0.0626995496334749	0.494864396730548	0.494864396730548	1	FALSE	7.66641575752304	8.31883199757716	7.9891787536142	8.17746438791512	8.40190773690156	7.98002530023873	8.55304557066374	7.75673643967818	7.60776675545746	8.39855987019298	7.99626444875733	8.34224360236544	8.25076265885024	7.8684645368271	8.40194612397654	7.88933968303644	7.86121100345716	8.47748305572792	8.01724827042708	8.13608369702912	8.35788624889344	8.0281160288344	8.40859299001553	7.84432287772981
MAT2A (methionine adenosyltransferase 2A)	0.198374709451297	0.173353056491976	0.173353056491976	1	FALSE	5.63162816848465	5.69310497607424	5.41647159157457	5.87497888938537	5.95474768682356	5.70567108908053	6.23810661524447	5.90390353117716	5.31012922739536	6.06053598359585	5.49980443889548	5.89907651431332	5.75338257435078	5.82676455759174	6.26175081322337	5.52285611736673	5.60547655488524	6.06066999536379	5.58926013347372	5.91925902988204	5.73961591378109	5.83572200197435	6.49435960406814	5.70401151205726
MAT2B (methionine adenosyltransferase 2B)	-0.203345219287694	0.48060853574392	0.48060853574392	0.545400903800768	FALSE	2.56131635958019	2.10367890936716	3.20966546519992	3.45744983127024	3.82925084908097	NA	3.04160220922914	2.70885599698158	3.42537873503381	1.35124386070432	3.20464782512062	3.38784501296558	2.46857028447244	NA	2.1803006539541	2.94147820782389	3.19092296042228	2.24144056574959	2.97153067884594	NA	1.20069266615472	NA	NA	NA
MATR3 (matrin 3)	0.083787027079086	0.395546381400359	0.395546381400359	1	FALSE	4.63158160853238	4.52917127523131	4.8616527037977	4.70801613350193	4.9435416200002	4.93083193741479	4.97622614236027	4.74417186191114	4.63965472069467	4.42838362416021	4.49952064623884	4.97770122053179	5.00465868685745	4.91138000278815	4.97804915574469	4.56370727525784	4.89639780056599	4.81888634157873	4.53867472898567	5.16658289729543	4.65083347602372	4.81141451359146	4.85591497014663	4.33093838396736
MCCC1 (methylcrotonyl-CoA carboxylase subunit 1)	0.0305302622864464	0.604334110294805	0.604334110294805	1	FALSE	2.5501988419436	3.93511081857677	2.96379776924957	NA	4.05331990379832	NA	NA	1.88136312915502	NA	3.59825799976058	NA	NA	3.3710709122154	3.97414380810939	1.99620433003207	NA	NA	3.03472634464086	NA	NA	3.39445926472204	3.56328018065802	3.74174740827552	NA
MCEE (methylmalonyl-CoA epimerase)	-0.196299421933399	0.389876235044075	0.389876235044075	0.903966541976538	FALSE	3.96446332559755	3.36251196966418	3.8286417357559	3.79519549081701	3.51542230959497	3.27071431304635	2.63151409393244	4.20699479117847	3.31663090452085	3.46311234939834	2.744555091307	3.13985745776368	2.97625547537929	3.21194512539318	3.53211743714721	3.79172031897946	3.67262900218983	2.91891283651595	3.4476585359827	3.37969026741642	1.90450721937289	2.942189803772	2.75612875444003	3.9387562614923
MDH1 (malate dehydrogenase 1)	-0.109476089885709	0.0209754952018233	0.124232688308191	0.0209754952018233	FALSE	8.29753994015355	8.07840702683876	8.27862136332944	8.07806005255566	7.89439944233907	8.13322442954369	8.11092172852552	8.14242875519448	8.25883452683857	8.04761472673888	8.24813156442966	8.1739768859494	8.08196802766868	8.10186014570194	7.99272878329698	8.16920848537986	8.25458931919682	8.08151539406738	8.35088615655824	8.16377041963249	8.02932036025378	8.1199163784763	8.09430469758821	8.12795306369183
MDH2 (malate dehydrogenase 2)	-0.28303652698053	0.00152909390263656	0.00322411821673867	0.00152909390263656	FALSE	9.20279969915775	8.81796534542897	9.09906897639588	8.97855030963845	8.58524049329311	8.73745016814278	8.72823005636118	8.83300074308733	9.11035019205659	8.87620688729333	9.07770231477955	8.81805804687617	8.61836347621198	8.75319000139838	8.67180994373481	8.73094218381219	9.08998005624928	8.99013800935646	9.1864138927117	8.83051520697684	8.58932530967379	8.84890769594511	8.72369848300014	8.86115205849381
ME1 (malic enzyme 1)	-0.14650464915299	0.459038366472986	0.459038366472986	1	FALSE	3.82267916842046	3.53068255895425	4.36264521779471	5.60147664916563	4.59764439244073	4.40389484473165	3.93439383426835	3.54168828944734	4.00343133375384	4.17482983244893	4.45651048470625	4.72003215711902	4.82732110731676	4.436981319621	3.61616946618673	4.1725275187	3.99775305698624	4.06924674198407	4.35110531389041	5.25754247622663	4.83776667749812	4.67614890920411	3.72849741719472	3.81684542500506
MECP2 (methyl-CpG binding protein 2)	0.284529179375062	0.167363124419899	0.167363124419899	0.545400903800768	FALSE	5.59840391648594	5.6490865655401	5.65335242565353	5.92608483876004	5.33678324508656	6.1163543590021	5.15931836586502	6.40225659522038	5.21676137617615	5.29816340388014	5.12937369778331	5.95364239532261	5.93468161419895	6.16526680152567	5.71631327203229	6.40776401697309	5.60203219517641	5.3912762457438	5.97745853182945	5.84031215841615	5.88369167863101	5.86722436730881	5.21397710810649	6.44666647931803
MECR (mitochondrial trans-2-enoyl-CoA reductase)	-0.00881853619657943	0.605818506424214	0.605818506424214	1	FALSE	4.02185278995812	4.12245737513527	3.84770633454369	4.44211412241923	NA	3.49474840316523	3.87088744769081	4.03304410667727	3.11462022403242	3.79787418612252	3.51441266407799	NA	3.81826772196857	4.13186930447077	3.97782026044257	3.85797104547229	NA	NA	3.80888954528568	NA	3.78505875895674	3.69203656409501	3.91072306948378	3.5017193765801
MGAT2 (alpha-1,6-mannosyl-glycoprotein 2-beta-N-acetylglucosaminyltransferase)	0.0609482461717031	0.577239738512101	0.577239738512101	1	FALSE	3.12180286433939	3.47735352663456	2.11661095208859	NA	NA	3.08292224642745	3.70664105730941	2.80762488686934	3.43702794271535	4.17731986649513	2.01962364033177	4.34758770898189	NA	3.30294776225595	3.27388434903232	3.36077160127818	3.39949925252339	4.02718059741457	2.16454173283537	NA	3.40452169463979	3.65083347602372	3.01808041763318	NA
MGAT3 (beta-1,4-mannosyl-glycoprotein 4-beta-N-acetylglucosaminyltransferase)	0.0315311304970186	0.555956778405037	0.555956778405037	1	FALSE	5.2740230563005	5.4336839124188	5.15329057495693	4.747908308649	5.15213879056543	5.14608901286924	5.35207344943491	5.04604571521723	5.00816415042922	5.67301078762627	4.62898934186817	5.29862166126146	5.10690522094754	4.9902741833186	5.09059094444804	5.18824265626441	5.15307975361445	5.5237563931551	4.79764077683206	4.6630770070693	4.85565588601411	5.29402884684588	5.22359631162466	5.28797827259544
MIF (macrophage migration inhibitory factor)	-0.470224194134753	0.0773444266707829	0.10119398785453	0.0773444266707829	FALSE	6.81966818349646	6.01924599702982	6.79935934037347	5.77773268194981	6.3530338761439	5.30246894305208	5.42090004545458	6.22039961122031	7.31191175821361	6.03573606611355	6.81524238198012	6.42004610515412	6.77048550631402	5.75089587229305	6.18548402187997	5.52412951353922	6.97851598958229	5.98910493828585	6.97670731184688	5.62158305050188	6.34121724344506	5.80682669593285	5.90398786034913	6.34233428528663
MMUT (methylmalonyl-CoA mutase)	-0.109698328204926	0.379014573251286	0.379014573251286	1	FALSE	4.57178600899514	4.55511672008853	4.69037239476124	4.30513150087299	4.31007831751704	4.83751945103955	4.90062533253607	4.28725803219877	4.9991702117645	4.54530121545165	4.56360966478151	4.90227621789404	4.60294377766314	4.80891013315641	NA	3.93959331798546	4.60712906225117	4.76487159073609	4.644542749226	4.89374564872855	4.39144467184798	4.99286811102781	4.71417406814248	4.38070174671991
MOCS1 (molybdenum cofactor synthesis 1)	0.293960206221221	0.147905669286645	0.225921806552033	0.147905669286645	FALSE	NA	2.27005045639619	NA	2.83010114716833	NA	2.68978445072634	3.02484623061996	2.83317953653764	NA	NA	NA	NA	NA	NA	NA	2.99261799115618	2.18084484681635	2.29162418465044	3.03629759655959	NA	NA	2.42853102458342	NA	2.92550388161287
MOV10 (Mov10 RNA helicase)	0.0800154588008619	0.493410820530931	0.493410820530931	1	FALSE	4.8939737217083	4.10023761434574	NA	3.83178605674152	4.1356826120295	5.03385904802855	4.60118542195098	4.50592902856776	5.03816398249905	4.27762030922702	4.60292596723625	4.50512874161279	4.70038977783301	4.35312564816774	4.32747180598541	4.74357959382556	4.7662028988806	NA	4.3380035970765	4.37984272749168	4.3333092295749	4.67291181591782	4.15493959404572	5.07846466986672
MPI (mannose phosphate isomerase)	0.0902363501108036	0.39242965247007	0.447972842940144	0.39242965247007	FALSE	3.88645259872287	3.70468387078667	3.83495386907935	4.04360698009683	3.96488838146357	3.79600585359028	3.6440177625714	3.4154882710497	3.81211824849091	3.62166509606494	3.93104003525675	3.43946356799098	4.12361653881718	3.88067573096419	3.89029103276112	3.55781442436702	3.42606343437139	3.49647513257579	3.53701023355824	3.93442214303666	4.68946131481881	3.33952224233816	3.85806058989965	3.59094926871997
MRI1 (methylthioribose-1-phosphate isomerase 1)	0.150549166259676	0.117939438753542	0.117939438753542	1	FALSE	4.98060573564753	5.23683698723461	5.05174186458057	4.96533178454154	4.9048453285608	5.06104170478987	5.25132901995804	5.37878210321719	4.95908851550879	5.35194275373849	5.11643130013133	5.09614797822376	5.2370167916357	5.33731861428022	5.10753304744439	5.25330102426947	4.9768630847196	5.18804875388449	4.81569838058694	5.06856763450565	5.08946001518656	5.33946879605786	5.22829537819468	5.42550294482463
MRM1 (mitochondrial rRNA methyltransferase 1)	-0.260852274477925	0.167363124419899	0.167363124419899	0.270767161236528	FALSE	6.60906789943819	6.77718297311405	5.71494333847429	6.65452146754953	6.24230143672434	6.09178233193432	6.06771614952639	6.88341309625385	6.56819935525178	6.5960093147833	6.55317769713104	6.47847518663289	5.89192219529472	5.69798782864698	6.57504452372027	6.32270874233458	6.11965082861657	7.16139393828176	6.45123089722865	6.76276072760006	6.46019538903077	6.0424714312523	6.34311107987088	6.6977321257776
MSH4 (mutS homolog 4)	0.238815874731267	0.391506493710703	0.391506493710703	1	FALSE	NA	NA	NA	NA	NA	3.66890199875116	NA	2.80626011952396	NA	2.7753476913041	3.19070966728318	3.71463018505699	3.82328061204786	NA	4.05351975254147	NA	3.52551767705359	NA	NA	3.38727981512475	3.43560192661448	NA	NA	NA
MSN (moesin)	0.123668845926937	0.289303642813969	0.289303642813969	1	FALSE	3.99591861884043	3.96236393150695	4.2744033142808	3.93803167448817	4.2718738340176	4.5421218232029	4.28368475981474	4.23244587131359	4.43887167672374	4.06667476272446	4.36210513607109	3.85073942624277	4.23267610452822	4.1843199719552	4.55611055258146	4.45911025531595	4.0923343111862	3.83839716541618	4.53702266228079	4.33146159426466	4.17884209617837	4.01373022780552	3.8483174698361	4.36911745859982
MSRA (methionine sulfoxide reductase A)	0.0500483481060964	0.493410820530931	0.493410820530931	1	FALSE	4.94771290571586	5.27464185636059	4.83341637527049	5.01545296619295	4.97981500616788	5.24321207392828	5.25809675781716	5.14176383379984	4.75270042941864	5.12605188643983	4.86241171542654	4.89129766091913	5.13118200207012	4.81449402703099	5.39047165389405	5.27807026534743	5.11733349256421	5.54773051781528	4.88179185275675	5.06161636922324	4.73645334649735	4.89753571212366	4.99412258718385	5.04752093951608
MTAP (methylthioadenosine phosphorylase)	0.0297231399813068	0.320490451185452	0.542007636287811	0.320490451185452	FALSE	6.45581214738641	6.53481021720054	6.24661330324087	6.85042440166727	6.55985733529656	6.47930171101861	6.42913554375986	6.72351760626245	6.64168185335656	6.44649941601036	6.34664846705602	6.82714577919867	6.33463620429535	6.51487498011207	6.63554836017925	6.77995568173139	6.68257329734758	6.49050916117354	6.22700745263027	6.73059920124396	6.28157585689609	6.69687018448984	6.66868646711416	6.7330424461321
MTARC2 (mitochondrial amidoxime reducing component 2)	-0.52566735472753	0.0172679501072426	0.0172679501072426	1	FALSE	2.9696754631432	2.84149214041268	2.94033779604152	3.01019440822876	2.91761124565877	NA	2.3487649734629	2.00304087953537	3.31473277382003	2.61846420591759	2.37329184322329	2.92948046300539	2.79198072666678	2.74786213256251	1.95659198628929	2.44895379614947	2.76901846427999	NA	2.82515469197141	NA	1.80827795154583	2.38603007993464	2.34787255057705	1.91169925066281
MTDH (metadherin)	0.00142807279557748	0.615426337489032	0.615426337489032	1	FALSE	5.12053027538315	5.04344075133581	5.0475558377996	5.49100005111396	5.47934051852821	5.34030945480363	5.10687172919216	5.19575310243447	4.99773951057513	5.0398578069232	4.88975095721149	5.19189423032429	4.90209770444416	5.21093039690146	5.06961624845472	5.12123925006607	4.95296716922408	5.10303177290131	5.31088902563098	5.41766014272202	5.26788781465684	5.25212798758005	4.71553649544648	4.96174370218368
MTHFD1 (methylenetetrahydrofolate dehydrogenase, cyclohydrolase and formyltetrahydrofolate synthetase 1)	-0.00133700235699911	0.615025793208381	0.615025793208381	1	FALSE	7.18394299129942	7.14244407235259	7.1056990276588	6.91591522174557	7.06095526928323	7.05102400302447	7.14346484959575	7.14928985495654	7.19639065508387	7.31322770913021	7.13988896492333	6.85776955018774	7.06546460518425	7.01272509106555	7.23166280344048	7.11522056133921	7.074869318172	7.3670127938368	7.18595572013335	6.87770744603464	6.97153205832696	7.09554471344525	7.21846152351262	7.22943410910003
MTHFR (methylenetetrahydrofolate reductase)	0.2552009227762	0.347136181372156	0.347136181372156	1	FALSE	3.00604124262936	2.57042407003018	1.82044449600267	NA	2.98519801555982	3.52231944890936	2.78972716504738	NA	NA	2.91035851028811	3.21295369506355	NA	NA	NA	NA	NA	NA	NA	NA	2.97445221984943	3.20926775292186	2.77811183267067	2.74125555541142	NA
MTMR10 (myotubularin related protein 10)	-0.987179049652172	0.149508424382896	0.149508424382896	1	FALSE	NA	4.15331084461642	4.49706941672393	4.00282851444487	3.69328622074641	2.55310487543533	NA	3.07546246279827	3.45117154022565	NA	4.1541538102075	NA	4.2330674166902	3.90381919707563	4.61175665945959	1.03911733251175	NA	NA	4.27373966165007	4.04294195010357	NA	NA	3.92580008507656	0.819537395014994
MTPN (myotrophin)	0.059203588393179	0.517391584855066	0.517391584855066	1	FALSE	3.66647256884207	4.13795429552079	3.64783254324051	4.0206710941286	3.90696753729227	3.53923327086604	3.39142404929978	4.05667022618442	3.6999957436674	3.84727537863749	3.66644984458292	3.35541100557039	3.83206972277343	3.8656615208898	3.22773645575794	3.77748284026239	3.51547277332777	3.50512874161279	3.96449105044997	3.70078370440796	3.88858740506753	4.71243070292057	3.44624299409453	3.79387507929808
MTTP (microsomal triglyceride transfer protein)	0.600959148989692	0.0136033090260228	0.0136033090260228	1	FALSE	4.99673672301902	5.36138237283183	5.4640245298298	4.51446947539702	5.31626161675958	5.36956419553557	6.45392083216944	5.54398453525927	5.0927233191012	5.18985617924672	5.17087846802483	4.64716482073209	5.27307943454778	5.50345686963207	6.42880066138289	5.49323421628248	5.1329181469027	5.208599193318	5.29938387906383	4.63576599778812	5.31523290549649	5.43257530538597	6.3923380325607	5.40296428811923
MVD (mevalonate diphosphate decarboxylase)	-0.128447044565288	0.125224703734804	0.362205327413927	0.125224703734804	FALSE	5.53782719422996	5.28270296535067	5.4005276831337	4.91134164994205	5.42564392676427	4.92410463759287	5.50902437018142	4.58006707495349	5.11032147877255	4.99170323444173	5.39293558819887	4.94511136367645	5.71432795502741	5.22599208819775	5.35836461122099	4.66672251207187	5.55606762335129	5.10902199622156	5.33452894710309	5.51537815238074	5.0817742113706	5.26584942144085	4.799729742701	4.99450279049668
MVK (mevalonate kinase)	0.193595079557499	0.120874591989294	0.120874591989294	1	FALSE	7.49259829627405	7.23889192491814	6.991487833218	7.40492014780752	7.5475577927881	7.75744334892514	7.45912009403085	7.19950549290464	7.4244098674172	7.39130374522636	7.32693276955969	7.59002558073461	7.26569005061322	7.84881695578334	7.60988790427125	7.24810783905358	7.27249915509766	7.24285969883774	7.16263301658105	7.26024211927483	7.70496185350571	7.71143295753682	7.65525163797806	7.11416918224613
MX1 (MX dynamin like GTPase 1)	0.975359109860643	0.0583077355387908	0.0583077355387908	0.147905669286645	FALSE	3.44158971241955	1.45165160242476	NA	3.02243173410033	3.7235585614721	4.33732575119418	2.63347538567572	4.86061523826439	3.74334261849446	3.33421070383966	NA	3.22256965584015	NA	4.08283881472489	3.35862131383152	4.68955077144969	3.81921854840945	2.84602186830001	NA	NA	NA	4.39910955575209	NA	4.68430259568812
MYBL2 (MYB proto-oncogene like 2)	-0.564799436210706	0.266707005015973	0.266707005015973	1	FALSE	NA	NA	3.46349167726237	NA	NA	3.13902902271408	2.65835545938924	NA	NA	NA	NA	NA	NA	NA	NA	NA	NA	NA	NA	NA	NA	NA	NA	NA
MYCBP (MYC binding protein)	0.137310970285383	0.498343610794712	0.498343610794712	1	FALSE	2.99226267389252	2.88223610306637	NA	1.17712050284652	2.16013926980109	2.60902917777729	2.09969243789465	2.25594480337566	2.89974022099941	3.12315298510096	2.84366432606209	NA	NA	3.35124668805179	3.11461689275407	2.98648557117211	1.48473622928014	3.34718373268066	NA	2.30060405472499	2.5381333576317	2.55153816544158	3.2656079208894	2.75106517892656
MYDGF (myeloid derived growth factor)	0.532595733317753	0.0415033997948946	0.0415033997948946	1	FALSE	4.18701548758425	4.70167103215134	3.87008848485825	4.31416719872363	4.23570408680418	4.33520453432598	5.59643428527711	4.58682477935277	3.9344693230828	4.178818199223	4.10047312069017	4.58759901981814	4.43492174035228	4.96617664435471	5.36515709553796	4.91011861846275	4.51414751500508	3.78164297855849	4.09570504617985	4.6457131853388	4.05104140995421	4.50222238279805	5.68909504389167	4.62975876991515
MYEF2 (myelin expression factor 2)	-0.094143391580874	0.0100270886827357	0.467435646524057	0.0100270886827357	FALSE	4.33491146126206	4.81150185701761	4.11424207482063	5.02782639740625	NA	4.6502360867643	4.4585591801671	NA	4.3866799118134	4.75490887526501	4.27947872453904	5.32747899177735	4.15151790566078	4.84518391621417	4.59236135276595	4.6363578060359	NA	4.89711938903453	4.42304697856978	5.07018750821939	4.70560197813947	4.632198405986	4.2320697446963	4.90664531660226
MYG1 (MYG1 exonuclease)	-0.319475915991006	0.0539526785415397	0.0539526785415397	1	FALSE	4.33498294798696	4.04929967652576	3.96616279818201	3.96798012581997	4.07166829391641	3.4369613378336	3.92920395511958	3.69550392607345	4.35073767622241	4.20889177502615	3.53023308623751	4.00489684321485	4.14277284147084	3.90272963923338	3.96929787022507	3.62862197013203	4.12799638380965	4.06905765555913	3.90244988545752	4.23100223932731	3.8160057140627	3.29876680684388	3.15115417837562	3.86729356819062
MYH9 (myosin heavy chain 9)	0.35783622427878	0.102022548244697	0.102022548244697	0.270767161236528	FALSE	6.12500837407605	6.12141540318042	5.82141429956716	6.15186490369257	6.75136998793349	5.76222920627035	6.94574814562888	6.044053078406	6.1458669493023	6.26808812617604	5.68795929256567	5.92479587986344	6.7018123996035	5.73761375962643	6.92914002880258	6.14750411955382	5.99281827175927	6.16529293419176	5.76790369991833	5.97903756634689	6.74551971124025	5.75684183113943	6.94347598157669	5.98019214220383
MYL12A (NA)	0.201246010590266	0.00147441018102718	0.287865574490613	0.00147441018102718	FALSE	4.73541386279212	4.37015032790948	4.63576599778812	4.30590487613721	5.07551123873353	4.433380131977	5.54701480803702	4.55116529859506	4.97453848990406	4.45197594962922	4.84128380078682	4.31469652565629	5.00211290193629	4.40405158274483	5.08819673173836	4.23033368634698	4.84177189219683	4.66350971708635	4.72256985105986	4.17833220859262	4.87642854041555	4.25543275115211	5.56081887367953	4.4264190812659
MYL6 (myosin light chain 6)	0.27616926312845	0.125224703734804	0.243269699224974	0.125224703734804	FALSE	5.53789240689096	5.77643566449714	5.11857152940259	4.80730339631461	6.00882747911235	4.72612822229262	5.95100022826112	5.32041607977579	5.37762700778396	5.23812955005336	5.311622996004	4.79744364624098	6.10968650813444	4.44646798609733	6.25225668979435	5.30243604124151	5.35305152506341	5.24372238902593	5.05512188606741	4.90770308498519	5.8365679908198	5.10413114501172	5.79238947193164	4.98834839739826
MYLK (myosin light chain kinase)	0.0425548791014001	0.493410820530931	0.493410820530931	1	FALSE	4.77252968359407	4.74443561216419	5.10053619621934	4.94296483740139	4.97692722160238	4.9740198741091	4.92015035768987	4.6409679104499	4.77616190532465	4.67604168737974	5.01907026356002	5.01560907136859	5.09228356328944	4.85647283953181	5.09720203130802	4.75044036025328	4.99786593879924	4.88942000022364	4.85786656994879	5.3161493635113	5.20294266988066	4.99983768767766	5.18997474944983	4.91809041346983
MYO1B (myosin IB)	-0.133187922394979	0.444987263844933	0.444987263844933	0.837727565197221	FALSE	NA	4.17731189247812	3.77790360133628	4.15850668898635	3.84312962826679	NA	4.16355508645725	3.06726353985368	4.13423737127345	3.36193675757209	3.9327226329752	NA	3.66434630125003	NA	4.47265022797335	3.11249330383749	NA	3.72552304552903	3.90129170662167	4.36807686293183	3.87989197169576	4.25507768200545	3.97141479773162	3.72442108109436
MYOD1 (myogenic differentiation 1)	-0.16004462737364	0.371999174285086	0.371999174285086	0.687532638755512	FALSE	4.66639871369108	5.19845486402346	5.29334105316117	5.47615483088922	5.17986133104377	5.22684373250047	5.37815437328175	5.16891877157623	4.84823733569323	5.26011224518425	5.83636600871667	5.44203447748138	3.84049344706188	5.22690151819723	5.50064910908038	5.32165756420415	5.01047999193886	5.72811098660921	5.57753457144087	5.33642979255609	4.89937384238878	5.36650057278893	5.13502586388588	5.50873921689236
NACA (nascent polypeptide associated complex subunit alpha)	-0.242136404593903	0.180165259751842	0.180165259751842	1	FALSE	3.79486290257335	2.92690840966685	3.61908428754308	3.72341657844079	3.60471185195195	3.61953039353937	3.31708840059632	3.04943386474768	3.29276261130955	3.6055535954944	3.68576078126943	3.92960165523642	3.47161669261754	3.8847639629966	3.19826154353052	2.52387805981587	3.41957934034042	3.60394081081293	3.09575229874412	3.74226496704013	3.3710709122154	2.91669064425346	2.98958410278843	3.58722095429149
NADK2 (NAD kinase 2, mitochondrial)	-0.0282157467407985	0.532906327038697	0.532906327038697	1	FALSE	6.38652127498549	6.06798067973099	6.05068670229878	5.94855179129039	6.1105407293717	6.00642370436597	6.15203329955625	6.11867534326676	6.36877533210848	5.8881782348976	6.23062765728584	5.85367883806798	6.05728346446563	6.06965061633887	6.05089997257042	6.19362194761055	6.43513349937452	6.07933117262823	6.23460286665527	5.85060692428725	6.05502207606218	6.07110405773652	6.00047105318932	6.17035974818706
NADSYN1 (NAD synthetase 1)	0.00677225453797026	0.604334110294805	0.604334110294805	1	FALSE	4.7287150789923	5.3424551869822	5.28248057946988	4.91638587600035	5.21839371107679	4.96439401113543	4.82471694557467	5.0336872878706	5.40282107227445	5.4289530425025	5.22024868489779	4.87162683378308	5.1477096526848	5.00750948667714	5.40528444883326	4.83927434612898	4.84970909050787	5.09179713873197	5.24496314862757	5.23508750708214	5.36772400745157	5.26992707099316	5.46231412717042	5.15557519871092
NAGA (alpha-N-acetylgalactosaminidase)	0.071586281163057	0.545400903800768	0.555956778405037	0.545400903800768	FALSE	3.73086816081148	3.9032986260715	4.2202138535041	3.67482218396182	3.46851815315755	3.86407716443214	4.86574564117421	3.28572771332989	NA	4.28463997861588	4.16662708120553	3.79499802579459	NA	3.94044868287616	5.07711906542166	3.22203015635244	NA	3.20725255268272	4.0441142968214	4.14161262611036	NA	4.47939872783537	4.69070203039492	2.99054286223561
NAGK (N-acetylglucosamine kinase)	0.15975725175649	0.371636302400795	0.371636302400795	1	FALSE	4.07786677838551	3.31311957416008	4.05996088856869	2.79784929093064	4.00853170805261	3.5170488761603	3.37488646279954	3.78289078063622	3.69234907975197	3.27574906958944	3.44990467537598	3.77156870000454	2.86376206620983	3.72622088460951	3.88528150074267	3.76983519951239	3.40431731698632	3.62871527975303	3.63895424979783	2.82644476205094	3.59371230845658	3.55187280213141	NA	4.12535353991904
NAMPT (nicotinamide phosphoribosyltransferase)	-0.0238183835659707	0.586418151834445	0.586418151834445	1	FALSE	4.74772574339868	4.50659559541559	3.98004358523111	4.71199040381644	4.79322482650438	4.83348215690791	4.69180213291815	3.29934284682334	4.95850863643679	4.44642828417581	4.49089739513549	4.79331848097186	4.6120870561955	4.60074549796208	4.68694867350689	4.05542995166257	4.69543154229335	4.40010068301548	4.59345536564538	4.60911075808007	5.15587063929305	4.72051378703711	4.77228157880356	4.42605672320985
NANS (N-acetylneuraminate synthase)	-0.0145594341920216	0.584267675186444	0.584267675186444	1	FALSE	4.82302579366515	5.02409357541935	4.8699108774583	5.07656764593036	4.7964731636047	4.6973345845872	5.08530142362107	4.94847937194197	4.74894956273235	5.14562447389645	4.95767320088961	5.18157170824011	5.18494276625564	5.12491948566781	4.90291289678089	4.94566388180099	4.86898301674333	5.40291996092457	4.4483988270383	5.09165329483647	5.01556893165097	4.9892434808711	4.96412134193596	4.80969739875178
NAP1L1 (nucleosome assembly protein 1 like 1)	0.248639207436675	0.298807854988205	0.298807854988205	1	FALSE	5.23749870992001	NA	5.08693658591244	NA	5.26615686364662	4.89604413887371	5.45095387698514	5.69993746187334	NA	5.36185606924323	5.42867506044805	4.67116313902927	5.19159028524696	NA	NA	4.95179758203277	NA	5.28485833130005	3.91375110405063	4.89612650619017	4.80850861667397	5.56445743534572	5.27428030060745	NA
NAPRT1 (nicotinate phosphoribosyltransferase)	-0.0745635009236524	0.178795493609752	0.491733559058607	0.178795493609752	FALSE	6.63040110284974	5.26862901552032	6.2954034512953	5.79256386937516	5.88590620463071	5.81971926952684	6.17262152183028	6.21510000492587	6.46439544900882	5.6452606908635	6.27859070067585	5.99893787574185	6.04682716095284	6.29063635417046	6.25948906337816	6.0180577108608	6.69515867847536	5.8901548165537	6.16947809751665	5.97998415815854	5.68067879765192	5.91500214476742	5.92080063180952	5.98935703044613
NARS1 (asparaginyl-tRNA synthetase 1)	0.157607223701597	0.254977551485592	0.254977551485592	1	FALSE	5.48448619257311	4.88704266702786	5.19838414001883	5.31091810086704	4.83681790452898	5.5724319341518	5.6074575612388	5.47929524299885	5.50804510836358	4.83163406984954	5.32392124333477	5.34478589710548	5.15331084461642	5.39983417089182	5.09875219766799	5.46123058650865	5.1022507938324	4.86884477365052	5.58415677103619	5.14722120923879	5.05503943481999	5.71036563852617	5.55821558342304	5.55022655194478
NAXD (NAD(P)HX dehydratase)	-0.0908363202565436	0.369062994221234	0.369062994221234	0.560034731785293	FALSE	5.98775060860589	5.82257210555594	5.42783073840687	5.80904909359967	5.67442392835726	5.78461129116049	5.45488982422764	5.61220798608377	5.70189832207054	6.12739597484157	5.43434132795901	5.85293019371033	5.75731933141387	5.9915218460757	5.80827434711056	5.80373075495798	5.96856081888891	5.97299127016021	5.44134403711197	5.77985852993129	5.73000948814076	5.48376096993116	5.41565051441473	5.72008689588974
NAXE (NAD(P)HX epimerase)	0.102288533475706	0.308766452985273	0.308766452985273	0.689082995309918	FALSE	4.90169717498433	4.95183953581591	4.99940025523053	5.18660751975492	5.09168291092857	5.31273777111991	5.07623840358809	5.02031550747807	4.92800545744897	5.00150502764919	4.66562584843281	5.0728089643685	5.22951486330609	5.12630799983997	4.72187024329016	5.01779277210626	4.59677417156388	5.26685398979542	5.16407022258052	5.04889006385332	5.24630926913334	5.2282068580809	4.78837250113786	5.15219153317756
NCL (Corpus luteum number)	0.127538878336028	0.271450707082543	0.271450707082543	0.348213398450725	FALSE	6.82540404623068	7.36224192913295	7.1038542828731	7.13446739280469	7.62691362939717	7.28121603492904	7.38985931330753	6.87591518655522	7.0735203545833	7.16296527124245	7.19384072306785	7.0551739581117	7.40291825600527	7.35438163211332	7.38700058082312	6.94219778142027	7.05413215995954	7.51590479679041	7.09885323764078	7.20002561465184	7.53473864089923	7.24645559354538	7.42503122651458	6.8442224316115
NDRG2 (NDRG family member 2)	-0.0863892415116767	0.308766452985273	0.308766452985273	1	FALSE	7.6163724014945	7.89142526287372	7.74564743601639	7.59840242761429	7.56544485625942	7.62333283245184	7.62572345256053	7.66751607879617	7.50654164669718	7.9323624102297	7.70454693423483	7.55356786048423	7.46896609519129	7.4363284380468	7.52190661189487	7.89524202299072	7.52338160790491	7.89020346667564	7.57316242111007	7.69446236346551	7.34052666406976	7.56865539440196	7.77936479265973	7.70039810133774
NEDD8 (NEDD8 ubiquitin like modifier)	-0.0556913445436323	0.508922561137595	0.508922561137595	1	FALSE	6.14612771769933	5.8738501017507	6.05403879548242	6.14754278643835	5.94170965583753	5.73252428103901	6.22007839008945	5.90524257784759	5.62818741771974	5.85991986778434	5.79411169857673	6.53041414070225	5.88270662435268	6.40484693603365	5.84727537863749	5.99432175379634	5.91202944928437	5.90078229617254	5.60849583635284	6.45241422989266	5.44928073157847	5.68952002135847	6.00985548398971	6.16225636877231
NEK9 (NIMA related kinase 9)	1.01261611815495	0.10119398785453	0.10119398785453	1	FALSE	NA	0.685572421730239	1.83758807324303	NA	2.80906864992099	NA	2.86928710492665	3.12936215690225	NA	2.47471637780349	2.32426336979124	NA	NA	NA	NA	NA	NA	NA	NA	2.29430901957375	NA	NA	NA	NA
NIPSNAP1 (nipsnap homolog 1)	0.334644219207582	0.151109794791257	0.151109794791257	0.614873262672982	FALSE	3.58987132560707	3.4727476930995	4.51969285884056	4.17434249619912	4.41261218499661	4.28751662140577	4.49656461035923	4.29154462320587	3.79581888719308	3.76479199157246	4.38261883934747	3.928825091151	3.67952513903782	5.14168210188161	4.41723818411278	3.54695617814141	3.98611053214055	3.96562731090211	4.45744326453625	3.54874485993723	4.42513028336581	4.68762623042499	4.73171546309613	3.48425416098935
NIT1 (nitrilase 1)	0.0584195668179247	0.476032145556324	0.476032145556324	1	FALSE	4.98627439613739	4.50426444134924	4.86960988166411	4.85581532790946	4.72605735885784	4.80388829233782	5.26686148394527	5.12843363787911	5.15620243192264	4.66368617996608	4.94733887193449	4.60979041459663	4.76794076670766	4.66022699045538	5.23123654377125	4.99570158518629	5.00489235006254	5.05909132473643	4.63552224145975	5.1525606774832	4.73416766115076	5.19121519981401	4.73029758087794	4.91005624005374
NIT2 (nitrilase family member 2)	-0.042850447682699	0.426758711687145	0.426758711687145	1	FALSE	6.06386745286547	5.91564518324173	5.96187100979977	5.84762115579338	6.10219199334979	5.98006644114569	5.93044403859531	6.08061076646761	6.05974895365192	5.81818334419305	5.97533211589791	5.92965846059034	5.84529182357326	5.91319101352481	5.81961709565704	5.86049605569739	6.0173429327157	5.95928330257492	6.07766600210608	5.91389707483234	6.01672584561442	5.8553444252357	5.75969647674981	5.86223564045938
NKTR (natural killer cell triggering receptor)	0.291330883857719	0.341622616169218	0.341622616169218	0.689082995309918	FALSE	4.96523018337213	5.93762687657646	3.81457093070825	5.74579396946235	5.19927186777665	5.03539957080427	5.30834267100558	5.0186608772799	5.03369169223266	5.75035996084393	4.00527421806032	5.06989546381846	5.47780035286626	5.48589369532831	4.57943361143515	5.30724635522662	4.46158749189015	5.64423124173071	3.49015934028372	5.82011512493909	5.90424563610972	5.57020181359779	5.2227852446263	5.12522540415433
NLN (neurolysin)	0.0124588366225501	0.597446846408333	0.597446846408333	1	FALSE	6.13748508008748	5.99656274522477	6.01655649036365	5.44900333658311	6.20004523821653	6.04069082490899	5.82577036615303	5.98955912658017	5.87487563832975	5.76742439351739	5.95914880955393	6.37055141222467	6.13608882527131	6.09142480740276	5.37859832107178	5.96213947630852	5.73796791895209	6.23584574801913	5.74121617836056	6.52786167345126	6.09609103743562	6.25769709318817	5.82753706194306	6.15836328565844
NME1 (NME/NM23 nucleoside diphosphate kinase 1)	-0.13487331473797	0.200406774808427	0.200406774808427	1	FALSE	6.42018762132642	6.18523225423016	6.13414083345556	6.20868112217755	6.32070850222731	5.89760589429871	6.12069200203545	6.42859634495518	6.3281902080722	6.17760690175841	6.05699529660802	6.38655403836835	6.34690903506422	6.0280673925042	5.90881530902756	6.4222784206375	6.44241109290154	6.24900533544344	6.29783520215002	6.47244065565264	6.12981465514987	5.94928745924546	5.81947914945354	6.36854662068967
NME2 (NME/NM23 nucleoside diphosphate kinase 2)	-0.0668550435062187	0.330486122502353	0.418079266162365	0.330486122502353	FALSE	8.67312530355851	8.30251098316256	8.8210245424095	8.45166033834056	8.46428434666009	8.52129027602268	8.41669620822983	8.61585397745321	8.68404024630279	8.18758466737239	8.70410076288725	8.42513196223688	8.41165503847484	8.3878191703343	8.31494118308921	8.60933389802269	8.65388763776583	8.20237853866827	8.86707483263945	8.41700014501428	8.41329789065122	8.36806114348482	8.44034596606025	8.62368033980051
NME3 (NME/NM23 nucleoside diphosphate kinase 3)	0.00708797143452748	0.597446846408333	0.597446846408333	0.87387937792688	FALSE	7.60225346275323	7.62778920613365	7.55003872929254	7.43396927423285	7.6518051410626	7.40507336972807	7.51408279860693	7.41791157136888	7.42859467011079	7.24271681954902	7.67333734609996	7.63505782972521	7.61925893099194	7.66066625994054	7.40365970577899	7.35746403272618	7.64410863931819	7.30350679272971	7.59971204075936	7.67647193731873	7.72288265179577	7.66762961257709	7.568024502016	7.5141538286446
NNMT (nicotinamide N-methyltransferase)	0.463241739894735	0.22845749076316	0.22845749076316	0.545400903800768	FALSE	4.67872547823906	5.8745437098791	3.88540841561441	4.11619006555852	4.95323264063079	4.31439200511923	5.13323059564055	6.03543036448715	4.46477280633474	6.02797011492464	4.10605512711388	4.08743738170145	4.91775157621783	4.08169752960271	5.33602625098288	5.98600583150883	4.64424278024487	5.90810435321656	3.5703171968938	4.62328746742135	5.19559170183079	4.38022380720665	5.0635288277505	6.1488446449013
NOLC1 (nucleolar and coiled-body phosphoprotein 1)	0.123031953750779	0.537051395660103	0.537051395660103	1	FALSE	NA	0.566220909128484	NA	NA	NA	NA	-0.413995288202889	NA	NA	NA	NA	NA	0.672434394147275	1.28459704436986	NA	NA	-0.192862735212268	0.118891252178427	NA	0.0456246941560729	-0.372294184246674	0.697515854716793	0.135705592800367	-0.201460026890528
NPEPL1 (aminopeptidase like 1)	0.213997628246002	0.494927094163071	0.494927094163071	1	FALSE	1.19929856970614	NA	NA	NA	NA	NA	NA	NA	NA	NA	NA	NA	NA	NA	NA	NA	NA	NA	NA	NA	NA	1.41329619795214	NA	NA
NPEPPS (aminopeptidase puromycin sensitive)	0.039062920578414	0.453804727949561	0.453804727949561	1	FALSE	6.16518639035316	6.13897211173977	6.05457935715353	6.01430395854593	6.2614048183864	5.94174720982329	6.18458181632718	6.35935424725207	6.17479788101649	6.1513250929073	6.21449786790052	6.18445883473777	6.17667382827591	6.11370674927411	5.99703492186352	6.16222413765469	6.15001937710298	6.18461156836261	6.01460970624058	6.06228364326519	6.12188158704228	6.11785708744735	6.15344867074892	6.38848576217107
NPM1 (nucleophosmin 1)	0.416583862193085	0.0520857197568334	0.0520857197568334	1	FALSE	5.08968457729735	4.91855320337668	4.85605943916754	4.39278450555411	4.65571245729607	6.02352594315126	5.5423385412362	4.96985041172239	5.22487378266877	4.53350728384638	5.22215538768	4.5264820245032	5.06710517898635	5.71962976340932	5.23710094769886	5.2378351923181	4.87280413995552	4.47940519539119	5.43494175040853	4.70145479630925	4.98903906911183	5.54608261911153	5.13506691940481	5.12842538902884
NQO1 (NAD(P)H quinone dehydrogenase 1)	-0.407928266375712	0.180754207686445	0.180754207686445	0.68415755555775	FALSE	5.64410719687486	3.87116352949449	5.76756211110726	5.61967417462802	5.32359344610429	4.90218455158424	4.3188952496983	5.08904893360437	5.71079266088859	4.12221714617112	5.65720553082604	5.55324990066849	5.26723239571531	4.76714097172842	4.32624250892002	5.08543315466686	5.58092030271408	4.22804904788446	5.84885575572336	5.57478574773312	5.229214896324	4.98856199567781	4.09120898048323	4.89468682369848
NQO2 (N-ribosyldihydronicotinamide:quinone dehydrogenase 2)	0.0679426163621219	0.186879348670783	0.445954726830481	0.186879348670783	FALSE	6.90577207346849	6.51957020970574	6.86066489476158	6.86086350366069	6.82764121673657	7.11416918224613	6.5247798918671	7.09094867565922	6.90689059560852	6.33321260962865	6.97678749116138	6.96624587322494	6.72711722149729	7.13082793414513	6.54107337712144	7.07821486677679	6.89086008280207	6.78583822511306	6.90908902966564	6.93405644535514	6.82804760255384	7.0889366074369	6.68934109873566	7.02406475572529
NSF (N-ethylmaleimide sensitive factor, vesicle fusing ATPase)	0.124755160031436	0.137701362558487	0.48060853574392	0.137701362558487	FALSE	3.21640830080942	3.23320703572968	NA	2.39934612108401	4.04110277181913	NA	2.70465288830054	2.98277458776061	3.91255406523311	3.27056332744861	3.21587580839214	NA	3.64655439016293	NA	3.36622428253138	NA	NA	2.94865877838499	3.11054365248794	3.02250097873237	3.27795797539081	NA	2.88819772182308	NA
NSFL1C (NSFL1 cofactor)	0.212638019650815	0.0817933570405254	0.0817933570405254	1	FALSE	4.78781899816374	4.64307692403195	4.57097895437954	4.86889414770436	4.76534909351215	4.9089761862206	4.82213867468467	5.10546018231033	4.84805701759602	4.29548794305975	4.74408572893555	5.01377041871281	4.91922565397492	4.76199261630401	5.07215297463617	4.97164930939226	4.67638589759528	4.30612368067959	4.51252399293447	5.06278659410458	4.8838065171099	4.79431188458201	4.87128676324408	5.0052966777363
NSUN2 (NOP2/Sun RNA methyltransferase 2)	0.256749082957303	0.13457662265953	0.13457662265953	1	FALSE	3.30443656878752	3.5321797907944	3.59559913682989	NA	4.15025908379569	3.962289888291	4.19835270601498	3.70021774798281	3.30042980708582	3.55482211967586	3.36150168880412	4.22213992761045	4.02680891020639	4.1277075584508	3.30245358896719	3.98305743962244	3.81051508255767	NA	3.77430212717413	3.99344793233148	4.14363830992204	3.55315158006799	3.77836629682616	3.89393490332174
NT5C3A (5'-nucleotidase, cytosolic IIIA)	-0.129181145469507	0.371999174285086	0.371999174285086	1	FALSE	5.2349074620567	5.31792628455445	NA	5.48315472643461	5.33269719393531	4.5907157827172	5.40198877508416	5.69512247837724	5.80366876832218	5.45677001570546	5.67418379206669	NA	5.5133359823465	5.33364913721614	5.78222244945654	5.34795615012098	5.5609900184071	5.73861653500466	NA	5.61604592636971	5.28948407490886	5.57616232627015	5.94137632137056	5.16013362112433
NUCB1 (nucleobindin 1)	0.323930144235186	0.454730837356874	0.454730837356874	0.545400903800768	FALSE	NA	NA	3.02840825443978	NA	2.80237315477899	NA	3.49400591388673	NA	NA	NA	NA	NA	NA	NA	3.76063612735917	NA	NA	NA	NA	NA	NA	NA	NA	NA
NUDC (nuclear distribution C, dynein complex regulator)	0.203066824628209	0.124232688308191	0.124232688308191	1	FALSE	4.83268245363222	4.92244525509075	4.44583262420763	4.87060638158836	4.84068478258805	4.50752192920868	4.78546685416768	5.09160675403478	4.8903007619981	4.22180749603682	5.01179080293944	4.63643901567511	5.1156200926423	4.91940206073902	5.0838047945303	5.15636425430018	4.95936677469595	4.59555139945614	4.97705548681469	4.75449738743082	4.84432036666208	4.87899502472684	5.1774314981058	5.15395932339883
NUDT2 (nudix hydrolase 2)	0.153078947691452	0.418079266162365	0.418079266162365	1	FALSE	NA	2.93975879075697	3.16281425588208	NA	NA	NA	3.64757930556373	3.66739260066711	2.77287168152455	NA	3.34071892039742	3.14669594803066	2.99824786535217	3.43851908675208	NA	3.56568246780327	3.21819529295776	3.20757429938823	3.9227021325284	NA	NA	2.68642432846201	NA	3.56512188552259
NUDT5 (nudix hydrolase 5)	-0.154420180451314	0.137929679548391	0.137929679548391	1	FALSE	5.97104455957964	5.65440689747336	5.67739548326346	5.91079021507836	5.92906189279043	5.70390080568174	5.86983193381719	5.55615041429428	5.7851791067256	5.92186473390983	5.86191815523036	5.8951693016196	6.11113775731463	5.76546579237865	5.6404907881122	5.67348010385606	5.81812453252191	5.90982349680089	6.05169184338397	6.24085046952347	5.50551306178544	5.89257560135009	5.51841553888622	5.67919293942775
OACYL (O-acyltransferase like)	-0.116374548213793	0.467435646524057	0.467435646524057	1	FALSE	4.82491547493478	4.69166815514027	4.02059998380958	4.32080235365929	4.16621732394652	4.70923548577626	4.03697799989941	4.43251851642964	3.83324431680607	3.5414528879828	4.76993038467316	3.98440706531061	3.71807662119059	3.84545994221195	4.00560658556402	4.00491481568414	3.48630248336204	4.45196276620528	4.08110950060353	4.84980415228416	3.23372090151167	4.48208673141227	4.36489455153573	4.45999547104385
OAS1 (2'-5'-oligoadenylate synthetase 1)	0.835086649706463	0.00261356506421652	0.00261356506421652	1	TRUE	3.39724165252412	3.88675497792061	4.51898827044407	4.46394281675253	4.26292169088074	5.4814474922175	5.10438698550816	5.1007842665484	3.42614396587489	3.75847374878508	4.04639501702233	4.16796802146725	4.42252904578113	5.15412950079018	4.59454854955035	5.19933469505943	4.19719703103343	4.3202752626384	4.67317761028108	4.57206503562254	4.56136890949746	5.6025162667208	4.76661636208843	5.19907944220129
OLA1 (Obg like ATPase 1)	-0.185400710723066	0.117939438753542	0.117939438753542	1	FALSE	4.88862636760349	4.78640817200326	5.10789287811486	5.07607589265981	4.7978949317876	4.72648793681598	4.95967279782675	4.18723724693308	4.47883593946133	4.71790668760337	5.05268976457342	4.96488376196426	4.87798467908728	4.48577457781005	4.75584897840091	4.66662594822982	4.77006257586789	4.78773020905591	4.81160460721998	4.74841829501267	4.72671135068262	4.57774301431252	4.74164495275616	4.46270020782067
OLFML3 (olfactomedin like 3)	0.128242809000626	0.287780731697574	0.50974398300886	0.287780731697574	FALSE	NA	3.53898505672629	2.9763911328349	3.86985167013245	3.64409854218456	3.3540712658943	4.44107839511491	3.50960717489542	NA	3.96949128382175	NA	3.78070904250755	NA	NA	4.2025509354991	3.32747180598541	NA	3.80055827069373	2.61865213758653	NA	NA	3.16564829146331	4.32207235717846	2.75783613403711
ORM1 (orosomucoid 1)	-0.298376733896966	0.21246644600653	0.21246644600653	1	FALSE	7.10975753846925	6.55296567437095	7.75362459139862	7.59660721988533	6.47789423353831	7.08719761557795	7.06469965837209	6.87340719873718	7.23055849304199	6.29687767333339	7.60441979446547	7.70068245890353	6.47598790641099	7.156325823129	7.17906312425263	7.13087940290384	7.22756781266839	6.1795886766414	7.60745608168132	7.75124276880554	6.28272334900799	7.07407722258206	7.16533916774913	7.06323327464039
OSBPL1A (oxysterol binding protein like 1A)	-0.19688809803679	0.0898154533378513	0.0898154533378513	1	FALSE	5.71865205402472	4.99607233126028	5.42426036542733	5.53167776744558	5.25031357915386	5.12010306395952	5.21967192351188	5.23245738384699	5.6969536206729	5.34467584156214	5.55327447977168	5.34594274731255	5.02001763620639	5.24369573524261	5.29229586194275	5.22242977634943	5.52909941861124	5.03919543364168	5.22371600194861	5.57548176478607	5.06713099987905	5.22492393216917	5.36240325812607	5.36090149963558
OSGEP (O-sialoglycoprotein endopeptidase)	0.306016097349788	0.0615461234042994	0.0615461234042994	1	FALSE	4.08420886730377	3.91860567533546	4.45352416384237	4.42037460355082	4.32238968345021	4.6753304356676	4.43197055519525	4.21537573862875	4.06446039455984	3.75798330091592	4.19604042955292	4.49925274577154	4.59966295171468	4.64961545906341	4.28356623896515	4.20538469263544	4.0718313020653	3.8236372821876	3.59276796807934	4.15003969277415	4.44681202365835	4.20185338501687	4.76921634284375	3.90374208729705
OSTF1 (osteoclast stimulating factor 1)	0.350613667878361	0.308766452985273	0.308766452985273	1	FALSE	NA	4.11221637354605	2.7076352195453	NA	2.60446516361879	4.13976415980098	4.0324623534728	2.69926732962713	3.04873141664032	2.09944670461349	3.88934698478368	2.64153678101275	NA	3.76684954547994	3.06282112506852	3.46345244107365	NA	3.45317513719829	2.06204916076399	NA	3.1497845071734	3.75762068877862	3.08960153575956	3.1101009417014
OTC (ornithine transcarbamylase)	0.0557065876996116	0.168622510564815	0.445954726830481	0.168622510564815	FALSE	8.86179101753114	8.58319938220636	9.0057424299648	8.59889739277664	8.80025280637239	9.04308198189566	8.6346803850812	8.9138079386927	8.81350544981532	8.69380752078048	8.97938803777415	8.49562721494772	8.67594645078773	8.78854216471117	8.56348993041288	8.79047231393782	8.80738390447936	8.60710094399785	8.95758963072061	8.48318697984487	8.82750467080982	8.95400141704653	8.69173654118564	8.87218235630111
OTUB1 (OTU deubiquitinase, ubiquitin aldehyde binding 1)	-0.0556442467113347	0.542007636287811	0.542007636287811	1	FALSE	3.65718266012842	3.33220666218463	3.22754085874932	4.056418788157	3.10072204274491	3.76054032698825	3.81454016972927	3.63706533643011	3.07486332556789	3.7380544179428	4.23861109683684	4.15370807246061	3.49644956647547	4.30100225603281	3.44077948939096	3.79128272822203	4.02402706756436	3.0703721528482	3.73669145606449	3.88653063813171	3.03018773979842	3.88551579640153	3.75548582935078	3.51490495453573
P4HB (prolyl 4-hydroxylase subunit beta)	0.38441898257675	0.10119398785453	0.10119398785453	0.7085912820989	FALSE	7.53340760847874	8.03142828118484	7.9132364990725	7.52822748142208	7.88572687396922	8.07743528847755	8.98634835642856	7.65447850483719	7.55659035311449	8.05286688323218	8.00023667274112	7.62046178202174	7.79735025919025	8.02579291916787	9.05898746118367	7.75661636407407	7.50931580196783	7.97838442180311	8.09982117869224	7.67083325605577	7.97457519900099	8.05022958838296	9.02347992410879	7.81681727188654
PAAF1 (proteasomal ATPase associated factor 1)	0.298517204277688	0.178495813421558	0.178495813421558	1	FALSE	4.02809171087425	NA	3.39691297984117	4.32979813177986	3.84608206168726	4.1966542519298	4.56607840009801	4.73681049611264	3.14355015386835	4.42360506159868	NA	3.82354557543035	4.2034517656091	4.45840825382698	NA	3.87901953888606	3.97640946394518	3.92747931996283	3.49733133523027	4.50809266069839	4.03495518877665	NA	4.07957438280672	4.03895409627299
PABPC1 (poly(A) binding protein cytoplasmic 1)	0.154714085257706	0.129467328058514	0.129467328058514	1	FALSE	5.3505219989926	5.51420118006028	5.45686527486483	5.6236913123535	5.67954484339109	5.60104870318638	5.88837796340678	5.5099649763509	5.41368546644735	5.69581012496458	5.57022003262646	5.4968106456528	5.62581402813416	5.62272540809138	5.85521982209451	5.3772521835388	5.28748707069929	5.77166641163387	5.45697695000778	5.50321514610857	5.92446336478479	5.67839027728501	5.84804950385285	5.38686956338774
PABPC4 (poly(A) binding protein cytoplasmic 4)	0.276868016577589	0.10119398785453	0.10119398785453	1	FALSE	4.41191429306777	4.4911026997884	4.02117765372312	4.69133315625158	4.59536640221173	4.29701528841447	5.0088185172438	4.40876619880239	4.27203065640736	4.73792466751184	4.71895885771511	4.58227297580923	4.77738289147145	4.56369507430946	5.02333076796656	4.12966218980946	4.0673117331893	4.44067319687434	4.22042282925322	4.18424855160503	4.68206759130482	4.99839862176019	5.13865885648107	4.53862507035197
[truncated: 465 more rows]
