# Supplementary material for: Proteomic Changes in the Cytoplasmatic Fraction of Weaned Piglets’ Liver and Kidney Under Antioxidant and Mycotoxin Diets
Source: Antioxidants (Basel). 2025 Oct 9;14(10):1216. doi: 10.3390/antiox14101216 (PMC12561714; doi:10.3390/antiox14101216)
Supplement: Supplementary file 1 [file antioxidants-14-01216-s001.zip › Table_S1.csv]

	log-ratios A vs C	log-ratios M vs C	log-ratios AM vs C	FDR PolySTest A vs C	FDR PolySTest M vs C	FDR PolySTest AM vs C	FDR limma A vs C	FDR limma M vs C	FDR limma AM vs C	FDR Miss test A vs C	FDR Miss test M vs C	FDR Miss test AM vs C	Selected	C1_Lc1.wiff	C2_Lc1.wiff	C3_Lc1.wiff	C4_Lc1.wiff	A1_Lc1.wiff	A2_Lc1.wiff	A3_Lc1.wiff	A4_Lc1.wiff	M1_Lc1.wiff	M2_Lc1.wiff	M3_Lc1.wiff	M4_Lc1.wiff	AM1_Lc1.wiff	AM2_Lc1.wiff	AM3_Lc1.wiff	AM4_Lc1.wiff	C1_Lc2.wiff	C2_Lc2.wiff	C3_Lc2.wiff	C4_Lc2.wiff	A1_Lc2.wiff	A2_Lc2.wiff	A3_Lc2.wiff	A4_Lc2.wiff	M1_Lc2.wiff	M2_Lc2.wiff	M3_Lc2.wiff	M4_Lc2.wiff	AM1_Lc2.wiff	AM2_Lc2.wiff	AM3_Lc2.wiff	AM4_Lc2.wiff	C1_Lc3.wiff	C2_Lc3.wiff	C3_Lc3.wiff	C4_Lc3.wiff
A1BG (alpha-1-B glycoprotein)	0.118518028	0.539884549	-0.145361266	0.36120729	0.012503427	0.339548284	0.638824091	0.012503427	0.339548284	0.36120729	1	1	TRUE	4.807967937	4.181349076	4.992890765	4.021781738	4.906770366	4.600263806	4.169059125	5.09388549	5.31216052	4.813806839	5.200406264	5.280941471	4.318381924	4.536488131	4.397501799	4.99349775	4.791402558	4.274977239	4.770474935	4.909969865	4.818666532	4.67559014	4.510006134	5.136781996	5.187914194	4.778466178	5.226624126	5.514753498	3.027732642	4.264228643	4.939861262	4.871168459	5.002779018	3.654401169	4.845354557	4.774375932
A1CF (APOBEC1 complementation factor)	-0.043518716	-0.237576486	-0.12281954	0.740906206	0.136273106	0.324278927	0.740906206	0.136273106	0.324278927	1	1	1	FALSE	4.991830193	5.185608898	4.994158801	5.301562041	5.013131697	4.736864602	5.211323757	5.049913878	4.368579795	4.959292577	5.041488318	4.780766775	5.378702352	5.10191896	5.289045045	4.503978346	5.021346467	5.25335776	4.839360019	5.306185669	5.383776857	4.849143594	5.222765928	4.869999684	4.919092143	5.046875169	4.983020946	4.950104428	5.267157472	5.111127322	5.196878468	4.169067144	5.020017636	4.739518707	4.795439686	5.424948954
A2M (alpha-2-macroglobulin)	0.266147893	0.357901491	0.139955381	0.238258644	0.02682704	0.286464391	0.238258644	0.02682704	0.286464391	0.309035217	1	1	TRUE	5.568147662	4.792543047	5.455968276	5.403475657	6.062462826	5.549850882	4.911840157	5.699010187	5.562718664	5.352860905	5.67345749	5.920033611	5.26609688	5.398422202	5.560345064	5.632230402	5.581622405	4.79836163	5.3678428	5.297466574	5.992618897	5.523433362	5.034171687	5.734701492	5.6581772	5.336022679	5.776564629	5.972685762	5.133641609	5.28108618	5.482577268	5.72856544	5.468742956	4.79759409	5.473978436	5.560103513
AAMDC (adipogenesis associated Mth938 domain containing)	-0.18248505	0.344552186	0.101654198	0.456589762	0.053691107	0.374587768	0.456589762	0.053691107	0.374587768	1	1	1	FALSE	3.733994191	3.7182849	3.615063114	3.744193394	3.947320168	4.011227255	3.076353861	3.940100958	4.443069519	4.566035766	4.505077915	4.03396914	3.963816261	3.567946952	4.573719888	4.027622957	4.517974821	3.682595769	4.142633992	3.44409719	3.482706329	3.444203231	3.316488993	3.956038061	3.827615814	4.41033432	4.529852173	3.715629841	4.092757141	3.680988159	4.392145663	3.552389368	3.907755953	4.043484498	3.475058935	3.889064624
AAMP (angio associated migratory cell protein)	0.146821777	-0.013164179	0.098373068	0.577831796	0.587766882	0.120057858	0.651657047	0.587766882	0.44960118	0.577831796	1	0.120057858	FALSE	2.653195335	2.922116005	2.30820067	3.202375404	2.025298167	3.091430732	NA	NA	NA	3.054289346	2.538140809	NA	NA	3.61802717	2.82736176	NA	3.121884073	NA	2.267859357	NA	3.32270694	2.86195338	2.471632299	2.909339175	2.564736664	2.58161397	2.625962443	NA	1.795122744	2.856272629	NA	NA	1.786132116	3.156310855	NA	NA
AARS1 (alanyl-tRNA synthetase 1)	-0.016454458	0.069174177	0.16136086	0.742385808	0.258781622	0.022764374	0.742385808	0.258781622	0.022764374	1	1	1	TRUE	5.22527493	5.096401021	4.955159337	5.06345117	5.037742411	5.195158587	5.036657178	5.070243334	5.299629315	5.181309317	5.066558528	5.264926702	5.24902051	5.442356349	5.060734835	5.334371622	5.200119805	5.068077447	5.018197953	5.182354623	5.120795663	5.039467438	5.034409424	5.067225673	5.189065462	4.96265544	5.3804247	5.182279132	4.915745557	5.366706882	5.285968088	5.315678529	5.041786169	4.969293265	5.133386795	5.141240669
AARSD1 (alanyl-tRNA synthetase domain containing 1)	-0.137312855	-0.068036636	-0.028893305	0.600094771	0.503191902	0.505810429	0.600094771	0.503191902	0.505810429	1	1	1	FALSE	4.531624749	NA	3.468009774	4.109644724	4.499335673	4.227471546	3.85525222	4.029558897	3.923063586	4.374601342	3.713750795	4.621418945	4.127517727	4.379350639	4.627046459	4.080657663	4.271470498	4.292987834	NA	4.354762445	4.975804414	3.561277251	4.401637292	4.038523977	3.768173736	4.495886998	4.480911346	4.192888512	4.107646027	4.451923215	NA	4.362918689	4.513522328	4.483009577	3.860267595	5.016518606
AASS (aminoadipate-semialdehyde synthase)	-0.109273948	-0.351427719	-0.142564714	0.451856989	0.001849896	0.159915364	0.451856989	0.001849896	0.159915364	0.485997519	1	1	TRUE	7.212326146	7.45962014	7.599228515	7.186153867	7.339075014	7.437469122	7.191799501	7.079090055	7.222736952	7.159306255	7.021946041	6.769348599	6.990342265	7.230251056	7.081009341	7.554289538	7.077275049	7.325710208	7.687564647	7.150874419	7.264620873	7.34869275	7.222582407	7.06684264	7.087144565	7.157538945	7.004838431	6.642583171	6.959016623	7.354434529	7.167388037	7.557892521	7.254697964	7.448430215	7.621231374	7.242488183
ABAT (4-aminobutyrate aminotransferase)	0.009876282	-0.266130547	-0.166374839	0.119176731	0.002511736	0.052505919	0.778933625	0.002511736	0.052505919	0.119176731	0.857828837	0.564643742	TRUE	5.615030734	5.856131668	5.815168076	5.554033154	5.434348001	5.83541884	5.694069494	5.807725853	5.391207495	5.252252905	5.67644796	5.353884309	5.185628719	5.633451554	5.361319202	5.722315736	5.748302893	5.722722845	5.748863715	5.578214165	5.55820946	5.863755129	5.711910585	5.771621518	5.281572148	5.31420346	5.604032764	5.359261113	5.266925183	5.759581973	5.480006551	5.707411593	5.59988607	5.740622695	5.633059154	5.671964172
ABCE1 (ATP binding cassette subfamily E member 1)	-0.092164422	-0.062868202	0.128778364	0.613597962	0.468177008	0.288647449	0.613597962	0.468177008	0.288647449	1	1	1	FALSE	4.87034499	4.254488225	4.301551067	4.986028593	4.568184151	4.434561512	4.638502526	4.164890841	4.448795255	4.612547126	4.31851208	4.890276439	4.642279906	4.665131225	4.967002559	4.217098851	4.883694122	4.751099466	4.381691755	4.635835635	4.639909353	4.10440376	4.046988636	4.408426554	4.105795393	4.553784402	4.459405388	4.995231234	5.19435501	4.832763456	4.644767685	4.389876517	4.750156262	3.866096914	4.192138919	4.62020516
ABHD14B (abhydrolase domain containing 14B)	-0.265350326	-0.329731619	-0.169810378	0.06443089	0.00031408	0.050802622	0.318463362	0.08060753	0.282040768	0.06443089	0.00031408	0.050802622	FALSE	7.804001915	7.671519837	7.718882163	8.376989228	8.04150584	8.088978996	7.314388379	7.339582812	7.942713888	7.791306174	7.651797967	6.656696572	7.874317463	7.414896604	7.718484928	7.900069786	7.807825009	7.725529862	7.688166368	8.581456703	7.917724132	7.890300762	7.266018148	7.340811479	8.02634638	8.06362158	7.490473862	6.880379422	7.915873405	7.25313837	7.959654253	7.929601655	7.935730817	7.625643099	7.82557577	8.461782279
ACAA1 (acetyl-CoA acyltransferase 1)	-0.069608636	0.220696198	-0.053462607	0.380830391	0.0677072	0.101659194	0.634644928	0.0677072	0.40661071	0.380830391	1	0.101659194	FALSE	7.149198385	7.177768334	7.422207767	6.85591497	6.826319672	7.319446329	7.164404158	6.993017619	7.535399809	7.295098505	7.449239456	7.198808432	7.43855069	7.142923928	6.997495653	7.000259211	6.978126972	7.076858343	7.405039322	6.893216575	6.820434284	7.318804889	7.360645202	6.994738104	7.584180829	7.488667638	7.59104355	7.032861232	7.40629856	7.257284116	6.897276735	6.659967359	7.07759551	7.119657053	7.664425951	6.92243574
ACAA2 (acetyl-CoA acyltransferase 2)	0.097066862	-0.06113725	-0.558162907	0.697014399	0.153093789	0.095928872	0.731167196	0.550410494	0.095928872	0.697014399	0.153093789	0.620265444	FALSE	6.663017215	5.969742222	7.585871413	5.868192878	5.387738194	6.874587971	6.785799	7.353914294	6.349342275	6.614930648	6.590687343	5.776538311	6.090142067	5.410045941	5.553173088	6.70539739	6.492665586	5.894863832	7.602142091	5.86166759	5.04241671	7.01238989	6.817341853	7.334425258	6.48993785	6.645615205	6.711439841	5.921131611	6.184111653	5.380109494	5.625933813	6.846856827	6.594423144	6.035722872	7.564538222	5.679550473
ACACA (acetyl-CoA carboxylase alpha)	-0.209891536	-0.45728199	-0.459589479	0.390276445	0.010370354	0.012828299	0.390276445	0.010370354	0.012828299	0.697014399	1	1	TRUE	4.554410806	4.91032013	4.470387187	5.17843181	4.742335039	4.42584195	4.870152615	4.5137497	4.332801008	4.124783042	4.514235903	4.652538121	4.857592908	4.250203656	4.744833837	3.689455724	4.824961286	4.871454344	4.801681202	5.468400851	4.762603949	4.560898336	5.163695962	4.427297757	4.353280941	4.189049643	4.218300706	4.649747652	4.774502445	4.554637964	4.941012382	3.67331897	4.638450395	5.067462327	4.537743345	5.20749465
ACAD10 (acyl-CoA dehydrogenase family member 10)	-0.182251135	-0.092438756	-0.148187683	0.050365077	0.349875522	0.18991659	0.286769988	0.349875522	0.18991659	0.050365077	0.916735783	1	FALSE	4.627408396	5.02657877	5.096346199	4.726547881	4.845540231	4.811625156	4.404794153	4.746065488	4.443308269	4.887559388	5.032559329	4.181953283	4.506233783	4.854858412	4.657462801	4.493993109	4.755384345	4.945972825	4.949320147	4.571015373	4.670200179	4.898106751	4.58376577	4.621647515	4.648120259	4.645932176	4.860332164	5.028295085	4.43496176	5.001329372	5.019546252	4.469176173	4.572738117	4.883513294	5.12006158	4.592080243
ACAD8 (acyl-CoA dehydrogenase family member 8)	0.34887371	-0.170033459	-0.094056706	0.049712846	0.327871629	0.401585578	0.223324124	0.327871629	0.401585578	0.049712846	0.537746343	1	FALSE	4.51301061	5.50584648	5.306546609	5.160254659	5.161831263	5.533663013	5.762194651	5.088879381	5.016420546	4.284351258	5.404637496	4.702624301	4.93479954	5.281431197	4.967731186	4.924437235	4.475746399	5.238007227	5.188511702	4.511556592	4.907626183	5.245548903	5.994473374	5.639857273	4.948549455	4.160855665	5.031046656	4.707806367	4.555337631	5.217885985	4.870581724	4.604581397	4.204993621	5.246119215	5.036358266	5.715756121
ACAD9 (acyl-CoA dehydrogenase family member 9)	-0.205923367	-0.472534549	-0.049308495	0.428172012	0.020731028	0.462276178	0.428172012	0.020731028	0.462276178	1	1	1	TRUE	3.787056278	3.609778597	3.51830852	3.919740511	3.008477925	3.535729501	3.514715632	3.288327552	3.361403429	3.026148487	NA	3.7207053	3.641361056	3.633326579	3.683146217	3.317966792	3.321402858	3.388382435	3.197921991	3.825103798	3.737005268	2.781703821	3.933629287	2.577704349	2.354849877	2.580297466	3.339180152	NA	2.991461076	3.589164237	3.744322582	2.659388013	3.56469521	2.954698839	3.372492479	3.587028883
ACADL (acyl-CoA dehydrogenase long chain)	0.15165038	-0.086668771	-0.028248858	0.119176731	0.379136663	0.480588197	0.398777672	0.379136663	0.480588197	0.119176731	1	1	FALSE	5.358561538	5.792334806	6.065703703	4.868425026	5.487306258	5.636949372	5.986390455	5.699795911	5.551645208	5.34381641	5.452974244	5.527380041	5.535231823	5.626260979	5.684541054	5.227606317	5.474513919	5.806306011	5.404565973	5.13269199	5.429810096	5.824116101	5.564518407	5.553842755	5.395457018	4.991657889	5.559115489	5.3431946	5.522605069	5.865817387	5.137909225	5.508349416	5.613714336	5.738238211	5.442100849	5.439719536
ACADM (acyl-CoA dehydrogenase medium chain)	-0.262325584	-0.026749361	-0.229274076	0.005241284	0.008129909	0.027925747	0.398777672	0.569929806	0.241215215	0.005241284	0.008129909	0.027925747	FALSE	8.771288072	9.145756414	9.028966899	8.783276568	7.557785328	8.857405668	9.403600063	8.873118008	8.922263273	8.486332253	8.841532899	9.116203584	8.726623488	9.020757755	8.586295626	8.438995562	8.638254887	9.252603939	9.043421065	8.802319253	7.3631185	8.838746967	9.491271894	8.782673935	8.976695857	8.715052514	8.915771845	9.132132101	8.663874715	9.101418964	8.577897061	8.396283671	8.615133022	9.142666153	9.12285646	8.78200878
ACADS (acyl-CoA dehydrogenase short chain)	-0.043895174	-0.174570364	-0.035721255	0.286906053	0.014968388	0.401498593	0.637805128	0.025952912	0.401498593	0.286906053	0.014968388	1	TRUE	8.416628658	8.638425053	8.912688782	8.582668897	8.476543706	8.659546429	8.847160728	8.586100428	8.575626222	8.227149007	8.462682215	8.425056411	8.636878339	8.608262216	8.786658433	8.522393213	8.577353292	8.626081339	8.890063593	8.699797992	8.447401493	8.546006968	8.607692792	8.619424016	8.569016323	8.339502646	8.486617847	8.518421047	8.455191576	8.620875947	8.566621108	8.739905469	8.491608619	8.634262903	8.959523851	8.488181579
ACADSB (acyl-CoA dehydrogenase short/branched chain)	0.117593836	-0.066196935	-0.275377321	0.039891982	0.040509746	0.023614493	0.456873916	0.418829678	0.023614493	0.039891982	0.040509746	1	TRUE	7.170275614	7.490176994	7.890981646	7.189735623	7.123769644	7.48520944	7.600098745	7.779371359	7.356892085	7.293490042	7.326384543	7.252286971	6.91235047	7.057146971	7.246227549	7.039226146	7.246626603	7.428695157	7.875577354	6.981087731	7.15936681	7.391716175	7.755248131	7.755995814	7.378225483	7.359573879	7.515045353	7.236645681	7.031979585	7.146471941	7.195928261	7.075040525	7.084500155	7.409883066	7.814069701	7.063297999
ACADVL (acyl-CoA dehydrogenase very long chain)	-0.157578876	-0.075401308	-0.114298286	0.635672559	0.514567964	0.405476533	0.635672559	0.514567964	0.405476533	1	1	0.545050773	FALSE	4.858095411	4.571239931	4.457265951	4.32368711	4.187886489	3.997960753	4.634854603	4.203835427	4.866077126	NA	4.501872207	3.389800818	4.363948997	4.512334358	4.641759874	4.328735955	4.559773228	3.695670952	5.332374966	NA	4.081331105	NA	4.600269754	NA	4.285261642	4.325479962	4.357481628	NA	4.365678541	4.32517771	4.729705026	2.500450258	3.852018819	4.412171807	4.488637114	NA
ACAT1 (acetyl-CoA acetyltransferase 1)	-0.029783974	0.037676538	-0.008328999	0.728735368	0.482001787	0.514687798	0.728735368	0.482001787	0.514687798	1	1	1	FALSE	6.327690957	5.676267408	5.928067065	5.789079736	5.890349407	5.878340343	5.851384262	6.059651626	5.891577155	5.655117085	6.152290927	5.961044467	5.909833095	5.802562892	5.722468757	5.880749187	6.298517191	5.501251232	5.79600845	5.697879438	5.674062296	5.739642914	5.964047389	5.93296588	5.792053632	5.935803879	6.057870455	5.754828725	5.996160482	5.990265105	5.786690448	5.879742519	6.263105787	5.775398264	5.960215134	5.508507884
ACAT2 (acetyl-CoA acetyltransferase 2)	-0.089001286	-0.031970356	-0.225768599	0.588235571	0.531172367	0.092661596	0.588235571	0.531172367	0.092661596	1	1	0.11846218	FALSE	7.405694603	7.161272996	7.322288724	6.605562485	6.673033409	7.31366307	6.980710829	7.173087447	7.430870664	6.884317071	7.006163354	6.979991015	7.00274752	6.798309782	7.001081616	6.66123654	7.440910683	7.028071814	7.38882669	6.692747997	6.660580698	7.276645543	6.974598142	7.206613923	7.331732084	6.747951262	7.023044611	7.111459132	7.01143973	6.822819358	6.927292045	6.592204357	7.380495698	7.195308223	7.242211866	6.453780941
ACBD5 (acyl-CoA binding domain containing 5)	-0.339555802	-0.597210787	-0.058280876	0.198662996	0.003086639	0.451687394	0.198662996	0.003086639	0.451687394	1	1	1	TRUE	3.757684686	3.839032419	3.950029753	3.746839437	3.18496101	3.445567807	3.769539028	4.08498267	2.792018222	3.371823681	3.618168164	4.220794267	3.803929611	3.739318873	3.821046872	3.978305475	4.458729774	3.273330879	3.752513118	3.778902417	2.839159436	3.455386407	3.518170013	3.443288375	3.032783228	2.793234192	3.041172879	3.392894385	3.895341403	2.969128382	3.30760193	4.12438604	4.19265973	3.856398137	3.656999681	3.095505893
ACLY (ATP citrate lyase)	0.202354817	0.354934106	-0.087896903	0.239130762	0.005292984	0.287507231	0.239130762	0.005292984	0.331378575	0.686587121	1	0.287507231	TRUE	5.432455044	5.162987419	5.129579769	5.51249871	5.419559116	5.294892722	5.800087104	5.519321735	6.040804779	5.54618451	5.177144428	5.883931119	5.197401504	5.242697768	5.109164119	5.463671496	5.397231383	5.313126106	4.955298853	5.630556909	5.435351895	5.493070858	5.741696181	5.520915635	6.047771752	5.39058171	5.34857237	6.13657695	5.024000464	5.368862617	5.135965742	5.230191483	5.300822933	5.30397066	5.173994869	5.623609382
ACMSD (aminocarboxymuconate semialdehyde decarboxylase)	-0.286138549	0.029243675	-0.169223405	0.399286277	0.223003441	0.321039924	0.399286277	0.569929806	0.33729006	0.576300664	0.223003441	0.321039924	FALSE	3.889171733	4.182509566	3.972711032	4.067079358	3.957496769	3.932599813	3.779186165	3.295965412	3.963548106	4.229487946	3.221159421	3.728802135	4.107227539	4.020288835	3.509708508	2.959503102	3.90477309	3.607200095	3.926445446	4.173886968	4.009320296	4.211697545	3.315673458	3.405910695	4.012112731	4.423578171	3.120663805	4.220043555	3.391217808	4.565956586	3.416569549	3.618896412	3.595575268	3.55345881	4.450261094	3.294011932
ACO1 (aconitase 1)	0.162606956	0.196410204	0.026101079	0.397247583	0.02087325	0.488161176	0.397247583	0.139442456	0.488161176	1	0.02087325	1	FALSE	8.065593852	7.663358853	7.687438674	7.68210974	7.843142194	8.031985097	7.577398614	8.228438731	8.112058908	8.031257334	7.773699688	7.854706344	7.804711855	7.455466962	7.332367804	8.407480222	7.977543249	7.631919134	7.723265023	7.742093816	7.744221655	8.009683081	7.528078981	8.194628828	8.196631632	7.905380988	7.798173673	7.721495704	7.670316335	7.630092353	7.426759548	8.324783607	7.88739123	7.525967055	7.701195548	7.576643063
ACO2 (aconitase 2)	0.06204419	-0.084072326	-0.120336263	0.637805128	0.349875522	0.225776268	0.637805128	0.349875522	0.225776268	1	1	1	FALSE	6.409964506	6.155482102	6.436656581	5.809743695	5.970474069	6.423149534	6.341242155	6.384647351	6.421039794	5.675815931	6.343938963	5.904811618	6.113635913	5.973050986	5.941768334	6.370464229	6.36787075	6.210833014	6.408949574	5.958452956	6.011151204	6.422855298	6.409168574	6.431952175	6.391939525	6.00832777	6.274585952	6.062635511	6.028619982	5.888443722	6.004595771	6.293892785	6.287185988	6.314517084	6.273418911	5.96496922
ACOT13 (acyl-CoA thioesterase 13)	-0.037246579	-0.32375616	-0.197429469	0.765354712	0.138221194	0.280523629	0.765354712	0.138221194	0.280523629	1	0.920668794	1	FALSE	4.978946075	5.20533777	5.631276022	5.061491086	4.64374077	4.518012602	5.199801887	5.235252209	4.72688025	4.994113534	4.577162925	4.798745247	5.152710742	5.729125826	5.208173869	4.122796941	4.987443663	5.302096012	4.806911741	4.507737565	4.367608699	4.58723896	5.911749097	5.180533791	4.530763699	4.109970608	4.962516634	5.202688055	4.744144946	4.785812075	4.686931871	4.59506797	4.795034403	5.204629829	5.71573416	4.609364928
ACOT6 (acyl-CoA thioesterase 6)	-1.423544713	-2.604615714	-0.633542285	0.096355512	0.00035718	0.250655485	0.096355512	0.00035718	0.250655485	0.505248566	1	1	TRUE	6.885879367	7.297108859	7.129911483	7.227288623	6.804389199	7.291400959	3.939226578	3.355974734	NA	6.356967771	3.890252115	NA	4.400025518	6.751477111	6.406187995	6.967203199	7.001408194	7.29935457	6.911871308	7.197167537	6.94540872	6.742706902	4.103010784	NA	3.108718476	6.072731805	3.910454456	3.630195762	3.663378779	6.935601182	7.266233714	7.052350679	6.965622694	6.954615097	6.89513294	6.981886894
ACOX1 (acyl-CoA oxidase 1)	-0.421596593	-0.189450578	-0.437909851	0.020308798	0.161277202	0.003766717	0.020308798	0.161277202	0.003766717	1	0.537746343	0.641367668	TRUE	5.041869381	5.22041122	5.535850784	5.290313809	4.63533069	4.823983677	5.291854004	4.577743014	5.27326597	5.354949288	5.205795204	4.734530796	5.086244523	4.897274314	4.627425906	4.634349314	5.079386645	5.107256837	5.527777243	5.183319765	4.386907491	4.760854316	5.225880297	4.600697931	5.088866664	5.208743541	4.872552996	4.396097822	4.98910721	5.038537146	4.654893757	4.43383411	4.891268493	5.119870741	5.435938567	5.269676529
ACOX2 (acyl-CoA oxidase 2)	-0.677108916	-0.220471858	-0.408128758	3.45E-06	0.067941547	0.001961503	3.45E-06	0.067941547	0.001961503	1	1	1	TRUE	5.911562165	6.24763325	6.395544417	6.068823412	5.564064107	5.377189703	5.751128932	4.981720248	6.240354404	5.724666641	5.909828296	5.659793295	5.909074625	5.733536022	5.602471727	5.192430912	5.877768785	6.168720249	6.31119792	6.138712094	5.348289083	5.564167786	5.84090378	4.972063061	5.999131868	5.732765753	5.967097117	5.947979346	5.799043258	5.849926723	5.751876075	5.532164203	5.887418039	6.189043711	6.219387329	5.934370243
ACP1 (acid phosphatase 1)	0.030026917	0.329568829	0.105970532	0.764266678	0.052667811	0.358056643	0.764266678	0.052667811	0.358056643	0.859434624	1	1	FALSE	3.567423758	3.755111904	3.677620992	3.946768284	2.98950781	4.133916923	4.235550924	4.114050464	4.194945919	3.899765352	4.193117258	4.268426908	4.118891252	3.785780695	3.693219302	3.729824644	4.078071798	3.655615154	4.434301291	3.516431249	4.314283232	3.779049553	3.018156995	3.988302947	3.815554936	3.642874823	4.191420522	4.096371502	3.980135007	3.844194808	3.838961849	4.251620638	3.897579274	3.526557141	4.004627229	3.653140292
ACSF3 (acyl-CoA synthetase family member 3)	-0.050192503	-0.154333087	-0.110196104	0.765520266	0.476960462	0.45369852	0.765520266	0.476960462	0.45369852	1	1	1	FALSE	2.177410767	NA	2.317934965	NA	NA	2.835915992	2.340026678	2.354426771	NA	NA	NA	NA	NA	1.987157121	2.56909488	2.582450025	1.498388747	NA	2.924689008	3.134812356	3.015153197	1.433125041	3.086532427	2.22481823	2.841987204	2.126682174	NA	2.449524399	3.34502728	NA	1.350208679	2.373715021	2.36264662	NA	2.931085434	NA
ACSL1 (acyl-CoA synthetase long chain family member 1)	-0.053383747	-0.328776395	-0.225443066	0.666915863	0.003567619	0.042796897	0.666915863	0.003567619	0.042796897	0.697014399	0.023708687	1	TRUE	6.923315599	6.966545827	6.99243989	7.111928543	6.772334371	6.97478167	7.296870333	6.877903723	6.807973087	6.405970243	6.606587319	6.829164574	6.847420715	6.547061093	7.091033333	6.452997299	6.922614133	7.164011877	7.027165112	7.200133541	6.74359575	6.766224105	7.267301697	6.892087397	6.715907095	6.462935732	6.467773447	6.881016044	7.086231782	6.617274971	7.098095265	6.47821144	6.860006807	6.898063205	6.968056182	6.870414042
ACSM2B (acyl-CoA synthetase medium chain family member 2B)	-0.126670438	-0.22318166	-0.244243419	0.469702323	0.085219935	0.069115822	0.469702323	0.085219935	0.069115822	0.758857716	0.691708443	1	FALSE	6.38447813	6.276757191	6.224611434	6.538795765	5.967655112	6.49186592	6.53191321	6.032237522	6.295407125	5.709494672	6.207970917	6.243004469	6.029660485	6.56571902	6.213856607	5.617674625	6.436944686	6.520552682	6.278910304	6.434845033	5.809375855	6.382815941	6.527525486	6.034792361	6.199580088	5.854267499	6.11505822	6.338527817	5.986281223	6.500953388	6.299828931	5.834299117	6.319695601	6.29601315	6.32579654	6.431300356
ACSM4 (acyl-CoA synthetase medium-chain family member 4)	-0.206119743	-0.328770137	-0.281724535	0.000868924	0.000838347	0.004347469	0.085831475	0.000838347	0.004347469	0.000868924	0.413226476	0.23262772	TRUE	8.887784177	8.881159857	9.294476013	8.679955055	8.54382837	8.693236032	8.802219071	8.838548442	8.629943051	8.700661654	8.542080024	8.522448142	8.56346705	8.741972515	8.646900668	8.653063601	8.808291726	8.87175434	9.276296588	8.636758734	8.444588391	8.733662779	8.907674848	8.814008798	8.585533455	8.660274061	8.573200299	8.420372919	8.513739437	8.72906327	8.519840653	8.774566356	8.861127239	8.919781024	9.372114141	8.618168898
ACSM5 (acyl-CoA synthetase medium chain family member 5)	-0.092119118	-0.218458863	-0.238498295	0.628600953	0.150996075	0.122006818	0.628600953	0.150996075	0.122006818	0.758857716	0.170136313	1	FALSE	6.335141993	6.645759291	7.175344952	6.569706775	6.665378558	6.410993983	6.663899614	6.995179214	6.483204719	6.452509777	6.626532588	6.298933193	6.086475955	6.589991137	6.681800619	7.076249094	5.760236917	6.875190285	7.140052627	6.94619279	6.383106357	6.554066931	6.67453127	6.974644026	6.694657366	6.630823343	6.626173353	6.000462039	6.240028052	6.464988395	6.546483966	6.622880582	6.983540897	6.911391988	7.047723774	6.392437642
ACSS2 (acyl-CoA synthetase short chain family member 2)	0.089909619	0.377138064	-0.106509459	0.548799095	0.002322614	0.176942584	0.548799095	0.002322614	0.279031384	1	1	0.176942584	TRUE	7.100420556	6.692817726	7.0475602	6.838044126	7.148405399	7.275230588	6.987639206	6.801895857	7.446074227	6.884842094	7.122248213	7.695116909	6.76059355	6.979693845	6.921971815	6.490185018	7.051687494	6.836997109	7.01230049	6.760220946	7.010511322	7.23476954	6.866067232	6.783011309	7.41314554	6.839090384	7.193594352	7.57096378	6.80176655	7.085796415	6.641761319	6.617161813	7.091541171	6.664340612	7.035414968	6.752427481
ACSS3 (acyl-CoA synthetase short chain family member 3)	0.028773367	-0.089169173	-0.041235242	0.740906206	0.343155439	0.433616287	0.740906206	0.343155439	0.433616287	1	0.916735783	0.639443344	FALSE	4.987634659	5.003156947	5.298090069	5.321336469	4.868553432	5.017467655	5.698010062	5.13507513	5.074449776	5.118463555	5.048589317	5.079966846	5.269586772	5.053406798	5.074252806	5.057818481	5.140684599	4.656273256	5.385458648	5.331959543	4.896455928	5.008446551	5.419343373	5.248553811	5.007379415	5.140557818	5.054423071	5.170069264	5.152739131	5.183315795	5.133275813	5.1031535	5.105862425	5.041107154	5.458608392	5.277992184
ACTBL2 (actin beta like 2)	0.422364911	0.668716723	0.912026716	0.238258644	0.010370354	0.001130117	0.238258644	0.010370354	0.001130117	0.627329509	1	0.295598183	TRUE	6.313254923	7.140543503	5.963111093	6.9171811	7.764115221	6.195961715	6.784765696	6.47634118	6.918827468	6.482089959	7.484202593	7.204346164	7.903568575	7.436153509	7.165921986	6.85723458	5.985092793	6.722288409	5.201794587	6.979899585	7.672000957	6.285692578	6.747709634	6.806169364	7.104043058	6.543584039	7.561738538	7.368742162	7.389033274	7.503173795	7.249397933	6.73806523	6.368263737	6.628868353	5.724527496	7.068595579
ACTN1 (actinin alpha 1)	0.067062023	0.078889335	0.191751459	0.625182109	0.371928177	1.04E-05	0.625182109	0.371928177	0.093453231	1	1	1.04E-05	FALSE	7.155658171	7.261455595	6.98403103	7.293030151	7.345405247	7.235995052	7.414220116	6.891176125	7.356161421	7.163367902	7.371759223	6.915496999	7.408482601	7.616159172	7.566404201	7.058641195	7.240982089	7.437868565	6.894490392	6.997100427	7.347107531	7.265549415	7.387612413	6.899695275	7.375691104	7.179321943	7.368750891	7.11816243	7.518621685	7.66624531	7.450345235	6.809350129	7.241191893	7.365062585	7.018222438	7.048050866
ACTN4 (actinin alpha 4)	0.067510961	0.071172624	0.17384789	0.686540522	0.465023443	8.30E-05	0.686540522	0.465023443	0.238198064	1	1	8.30E-05	FALSE	5.752689727	5.994269702	5.423124316	5.345587984	5.902809214	5.631628168	6.069884726	5.29549529	5.704205228	5.617994857	6.107878236	5.01699098	6.121094167	5.958056169	5.825633007	5.094886319	5.678018367	5.910504825	5.580835907	5.307242712	5.884019066	5.427438564	6.041319654	5.186453016	5.834660658	5.615872364	5.908937769	5.46664017	6.133458723	6.012879257	5.910226575	5.136531837	5.564213524	5.946534371	5.476715426	5.280347641
ACTR2 (actin related protein 2)	-0.300900767	-0.263479081	-0.02027043	0.107770144	0.062203136	0.502633794	0.107770144	0.062203136	0.502633794	1	1	1	FALSE	4.121570815	3.711208542	4.046438674	4.075301576	3.958090979	3.709985344	3.717857348	3.471018334	3.52869633	3.840211433	3.667335826	3.701515789	4.160097308	3.82714832	4.375400929	3.505192273	3.863264507	3.965655013	3.863482582	3.90180335	3.796919563	3.816220809	3.775008388	3.780530581	3.641326371	3.572101426	4.14607679	4.022039285	3.776030272	3.874383865	4.050736758	3.659604939	4.041575927	3.621618213	4.407141974	4.034999193
ACTR3 (actin related protein 3)	-0.114289536	0.038916856	0.114723894	0.239130762	0.419648191	0.099740356	0.239130762	0.419648191	0.099740356	1	1	1	FALSE	5.367406014	5.251325232	5.215255354	5.434801674	5.283062417	5.04733771	5.375640719	5.114816756	5.245579326	5.323553817	5.339536494	5.437733765	5.365769512	5.407366349	5.486283173	5.499766178	5.258258854	5.18551772	5.109978964	5.460984958	5.19152712	4.909197063	5.314645777	5.267887815	5.215022324	5.373815229	5.393090088	5.348413028	5.49781991	5.303090281	5.557737855	5.370687407	5.260597801	5.349620048	5.240787517	5.503269219
ACY1 (aminoacylase 1)	0.360950318	0.038979981	0.09299402	0.005004131	0.040509746	0.282599813	0.005004131	0.483041982	0.282599813	0.737852294	0.040509746	1	TRUE	8.216493668	8.428154956	8.005994999	8.257321836	8.524584809	8.87491989	8.489000956	8.498446352	8.374791718	8.235004191	7.931269381	8.549711521	8.274932526	8.200839768	8.148598602	8.531685564	8.142469601	8.405605264	7.930382533	8.289737655	8.549827015	8.903240171	8.537932775	8.378043365	8.431748304	8.343536629	7.921341113	8.414253948	8.281197485	8.317082429	8.133460778	8.530753557	8.009671885	8.450675154	8.050828161	8.319992684
ADCY3 (adenylate cyclase 3)	0.015496841	0.089677067	0.021613509	0.784715681	0.451690373	0.129688031	0.784715681	0.451690373	0.507382006	1	1	0.129688031	FALSE	3.030090605	2.791378593	2.921291597	3.486392594	3.630090896	2.90931229	3.259026869	3.281948938	2.990942157	3.504582259	2.893643732	3.41100585	2.594135268	3.477742079	2.762992941	3.516759002	3.147236679	2.794914875	3.53490824	3.056942423	2.551437267	3.529121288	3.081959935	3.209211596	3.700084549	2.707418771	3.203263813	3.831583404	3.10862816	3.611774361	3.493301476	3.05245763	3.109704893	3.194463756	3.454623375	3.896649671
ADH1C (alcohol dehydrogenase 1C (class I), gamma polypeptide)	0.01087085	0.070125345	-0.156517944	0.784144999	0.379136663	0.124581167	0.784144999	0.379136663	0.124581167	1	1	1	FALSE	11.87213232	12.11500462	12.13385824	12.01910419	12.1530643	12.02321723	11.86001224	12.03262434	11.95349806	12.55646295	11.83243515	11.84764856	11.89125209	11.5695471	11.92657398	11.906977	11.81238992	12.11594099	12.0785111	11.99578481	12.22136357	11.91750262	11.87531164	11.98323947	11.97091835	12.52731083	11.75305793	11.8604973	11.94498286	11.64526213	11.89388926	12.00644881	11.87876748	12.09633961	11.94375654	11.85813256
ADH4 (alcohol dehydrogenase 4 (class II), pi polypeptide)	-0.382358182	-0.90975178	-0.163325538	0.019323429	0.00712597	0.014317196	0.401099049	0.00712597	0.393616258	0.019323429	0.008129909	0.014317196	TRUE	9.088899517	8.969921766	9.094354847	8.674322935	7.31402577	8.910639733	9.118909935	9.065171064	7.760387299	7.963849777	9.453655439	7.109297869	9.470821537	8.956611384	9.136229845	7.914648232	9.139426006	9.039604518	9.241041696	8.616695863	7.409637022	8.831946892	9.22054762	8.912131872	7.830217289	7.957990027	9.323827144	7.078908657	9.389366758	8.976615673	8.963765986	7.915485048	9.070842782	8.879151295	9.129795598	8.658086491
ADH5 (alcohol dehydrogenase 5 (class III), chi polypeptide)	-0.088599657	0.105756535	0.089238155	0.469702323	0.183595658	0.258842463	0.469702323	0.216356491	0.258842463	1	0.183595658	1	FALSE	8.086974788	7.983449691	8.17545973	8.121719994	8.329325452	7.954143954	7.920722043	8.016106265	8.17636267	8.284560401	8.031444823	8.312370208	8.066934104	8.176552165	8.171316931	8.486408685	8.000957722	8.151097744	8.153171992	8.173227395	8.305195357	7.893993131	7.883260342	8.010365855	8.149345751	8.229660017	7.983284365	8.371070912	7.986103704	7.978126972	8.13604267	8.372151152	8.141815935	8.159230557	8.049935653	8.356086573
ADHFE1 (alcohol dehydrogenase iron containing 1)	-0.175674495	-0.514331587	-0.556687378	0.309035217	0.000720694	0.000320763	0.376798035	0.000720694	0.000320763	0.309035217	1	1	TRUE	6.088932369	5.727316029	6.310061953	5.084221626	5.284514133	6.048118456	5.732033073	5.577274731	5.52634117	5.690070628	5.238324481	5.277010227	5.104261168	5.604252242	5.496586979	5.401712374	6.102168893	6.113019075	5.989967774	5.803092682	5.286119689	5.780580448	5.925733634	5.772532323	5.515712452	5.671774568	5.181372931	4.968132235	5.189658541	5.436724866	5.071998581	5.765293393	5.742504814	5.949941072	6.123529634	5.837494221
ADI1 (acireductone dioxygenase 1)	0.156445942	0.015074043	-0.0252466	0.532317282	0.580291747	0.505723005	0.532317282	0.580291747	0.505723005	1	1	0.620265444	FALSE	4.33255041	4.264168579	4.699973541	4.029444051	3.724879426	4.433286648	4.726874802	5.11171159	4.729726775	4.245160963	4.523122808	4.354318154	4.038532756	4.707718035	3.997527267	4.79222026	4.486759416	4.545906609	4.718904076	4.118891252	3.742426666	4.603626345	4.700661654	5.201951376	4.522024353	4.096691966	4.352094642	4.298086402	3.575033931	4.66292325	4.180490031	5.025374362	4.559075709	4.362610154	4.693459079	4.001243788
ADK (adenosine kinase)	-0.111225077	-0.145419347	-0.08498528	0.238258644	0.031258341	0.169586834	0.238258644	0.031258341	0.179704991	1	1	0.169586834	TRUE	5.96839493	6.166104821	6.093809449	6.04630115	5.837448807	5.964955363	6.139962615	6.102259194	5.975820461	5.957684807	5.968021612	6.077106244	6.08322188	6.066922268	5.923698289	6.024454881	6.128235652	6.18033885	5.827115285	6.290258508	5.751860012	5.967385364	6.10814387	6.061573169	5.80862445	5.948960542	5.954375473	6.095008735	5.970522385	5.983458812	6.041201359	6.151201273	5.9618062	6.223175386	6.164864701	6.141694362
ADPRS (ADP-ribosylserine hydrolase)	0.017219483	0.163551423	0.213709082	0.769454037	0.172314528	0.092661596	0.769454037	0.172314528	0.092661596	1	1	1	FALSE	4.8205364	4.822964631	4.415941155	4.378906923	5.046277137	4.515365536	4.532030138	5.154878853	4.757204639	4.816517791	4.859065096	5.026853164	4.613295899	5.271806619	5.12652277	4.426687436	4.617698131	4.799698664	4.423887383	5.280147168	4.887690976	4.536071556	4.384933947	4.83408923	4.778150741	5.142307233	4.641499788	5.028410023	4.942026487	5.041037043	4.659838953	4.892070391	4.707055375	4.89954786	4.522972212	4.603335551
ADRM1 (ADRM1 26S proteasome ubiquitin receptor)	-0.004766509	-0.036966685	0.065612743	0.795398902	0.551203158	0.450129628	0.795398902	0.551203158	0.450129628	1	1	1	FALSE	3.754160628	2.849310764	3.345069873	2.98453649	3.319599149	2.696294343	3.531917887	3.071977136	3.501413667	2.89437349	2.782928512	4.222742748	2.913090461	3.024871046	3.54811599	3.639463717	3.540473701	2.693076533	3.007313927	3.312265822	3.106262881	3.466953337	3.092195596	3.368558843	2.779520286	2.553542365	3.029088853	3.556110553	2.168173469	3.539109169	3.466770665	3.401330101	3.741499346	3.470367662	3.241696822	2.535829016
ADSL (adenylosuccinate lyase)	0.025995794	0.196946294	NA	0.784715681	0.401473857	1	0.784715681	0.401473857	NA	1	1	1	FALSE	3.169751868	NA	2.960200303	NA	3.466026688	NA	2.583040031	3.171094713	NA	NA	NA	3.114043798	NA	NA	NA	NA	3.021792396	NA	NA	3.544806829	3.886257482	NA	NA	NA	NA	3.480381464	NA	NA	NA	NA	NA	NA	NA	NA	NA	NA
AFMID (arylformamidase)	0.148827682	-0.137182111	-0.081231834	0.489650446	0.32893583	0.394741962	0.489650446	0.32893583	0.394741962	0.758857716	1	0.837503228	FALSE	6.200461195	6.721017137	6.660010159	5.836360959	6.945092631	6.554205105	6.192649868	6.166737535	6.316629095	6.660495132	5.863769994	5.36069787	6.359870768	6.06640784	6.758876111	6.513092749	6.265035508	6.3222743	6.659225298	6.260272233	6.784333844	6.474974601	6.387814002	6.136546191	6.415184016	6.59111538	6.018026544	6.483359523	6.175107381	6.320255403	6.21746339	6.311793718	6.314451827	6.609186127	6.688697912	5.672447972
AFP (alpha fetoprotein)	0.257792527	0.310314565	0.409156434	0.477877676	0.219834256	0.125153922	0.477877676	0.219834256	0.125153922	1	1	0.464045036	FALSE	5.360992773	4.844666853	4.113367121	5.707566203	4.88809054	5.713511618	4.429461979	6.163116271	4.793895883	4.477774454	5.395765462	5.991066007	5.522040051	5.387738194	5.552905749	5.040590011	5.417346217	4.740959932	4.584301114	5.287509234	4.935285294	5.507008078	4.922169299	6.2718701	5.141293812	4.341388057	5.663788632	6.030620793	5.769745297	5.583425814	5.621377916	5.446196668	5.433006161	5.224291149	4.287361473	5.550457448
AGL (amylo-alpha-1, 6-glucosidase, 4-alpha-glucanotransferase)	0.086714461	-0.261240813	-0.032714193	0.70105963	0.233671105	0.498529873	0.70105963	0.233671105	0.504289655	1	0.896524703	0.498529873	FALSE	6.477259611	5.064244808	5.272038124	5.143944366	6.035439163	4.708457647	6.053241695	5.648010934	5.020431083	5.90012535	5.11732518	5.10360674	5.45973652	6.119881113	4.924266195	5.229218742	6.3565893	5.167305737	5.220407351	5.567618457	6.159481857	4.846352901	5.984956129	5.542660462	5.158534964	5.62601269	5.1105804	5.050109844	5.599903918	6.137849811	5.197535181	5.135050497	6.318494004	5.275398221	5.259747029	5.3609682
AGMAT (agmatinase)	0.368115798	-0.234560243	-0.277217397	0.305692477	0.291003917	0.225776268	0.305692477	0.291003917	0.225776268	0.36120729	1	0.312266743	FALSE	5.291183595	4.235596874	4.643175077	4.457265951	5.115382884	4.711748182	5.268011375	4.398240905	3.996289309	4.256572914	4.645275104	4.64348104	4.662866299	4.634151797	4.795740977	2.559922477	5.324241764	4.080998686	4.541564399	4.188606647	5.155332326	4.724421081	5.428668361	4.813180905	3.663492639	4.020688871	4.684050068	4.672436657	4.78102392	4.378199468	4.578407414	3.403813062	5.286932883	4.302150861	4.559834397	3.970384334
AGT (angiotensinogen)	0.19603973	0.163745541	-0.076208105	0.693609045	0.520908851	0.49984663	0.693609045	0.520908851	0.49984663	1	1	1	FALSE	2.395753811	0.877689289	2.037290843	2.574118467	NA	2.478433443	NA	1.610742577	1.145273118	1.456248935	NA	NA	2.05630606	2.18904648	1.259465336	2.124500189	2.542218422	NA	0.838015879	NA	2.901131419	1.907705969	NA	NA	NA	NA	NA	NA	NA	0.442248181	NA	NA	NA	0.976488285	NA	1.592153217
AGXT2 (alanine--glyoxylate aminotransferase 2)	0.239711436	-0.123830765	-0.028359938	0.177196041	0.056676835	0.161863349	0.177196041	0.281170056	0.480737495	1	0.056676835	0.161863349	FALSE	7.508674257	7.578916076	8.484033374	7.65725413	7.619310293	7.945443836	8.185688179	8.36935306	7.722923625	7.763843097	7.718060177	7.414735967	7.834629058	7.579134882	7.644764801	8.050670379	7.600946156	7.837640547	8.185351205	7.570197259	7.624203272	8.04939117	8.321828906	8.333732313	7.743373589	7.656617925	7.833655452	7.568647795	7.77326451	7.73598919	7.55432024	7.841891374	7.647134593	7.580552542	8.302748578	7.479473103
AHCY (adenosylhomocysteinase)	0.052965856	-0.014263904	-0.09484419	0.590523001	0.550582984	0.19847522	0.590523001	0.550582984	0.19847522	1	1	1	FALSE	7.814095344	7.496414412	7.772868779	7.484041433	7.72896807	7.681891957	7.577542124	7.511491759	7.464700936	7.563890277	7.530858876	7.756969891	7.605664705	7.477531626	7.308675771	7.517653642	7.762999848	7.514327443	7.64869552	7.394917083	7.786053943	7.658489996	7.709711085	7.489575047	7.528086797	7.765375617	7.377332015	7.548182281	7.324891591	7.423964675	7.388861123	7.681653061	7.650994269	7.581637468	7.711556853	7.204737411
AHNAK (AHNAK nucleoprotein)	-0.08451145	-0.072306586	0.028524054	0.380830391	0.340716606	0.450129628	0.484303447	0.340716606	0.450129628	0.380830391	1	1	FALSE	7.370687407	7.644591777	7.115074871	7.256010496	7.324648615	7.386974723	7.022656323	7.237162149	7.217492472	6.941200233	7.283051301	7.332027594	7.080028692	7.314596839	7.425492874	7.474890262	7.324405598	7.658404305	7.089942992	7.135360432	7.375708478	7.374439632	6.953148813	7.20701432	7.222476147	7.182056609	7.361048938	7.342990233	7.178784345	7.397888508	7.383289566	7.525982711	7.344721995	7.605286899	7.072609626	7.168942833
AHSA1 (activator of HSP90 ATPase activity 1)	-0.081437553	-0.232541295	0.010718213	0.548799095	0.030656907	0.509115833	0.548799095	0.030656907	0.509115833	1	1	1	TRUE	5.541678998	5.249923126	5.309128883	5.517546567	5.524543282	5.08655026	4.981889177	5.404187863	4.906775175	5.326336001	5.223241043	5.341153183	5.346410901	5.358002337	5.145856762	5.32796395	5.201284906	5.305901229	5.340533785	5.315453923	5.274384677	5.159443509	5.316214544	5.407594087	5.021493053	5.26477661	4.778813078	5.401275483	5.636415813	5.344927892	5.255334549	5.155133949	5.259494713	5.137942004	5.376880734	5.221022499
AHSG (alpha 2-HS glycoprotein)	-0.085449948	0.346306468	0.054677809	0.36120729	0.082498015	0.460410178	0.680148395	0.082498015	0.460410178	0.36120729	0.694664172	1	FALSE	6.92633158	5.653048549	5.603546234	6.317461457	5.622435511	6.232405577	5.49625461	6.292960235	6.413908825	5.80186741	6.483896373	6.663572335	6.044107738	6.104428922	5.969535029	6.03903089	6.825594849	5.57500972	5.695643115	6.102886946	5.627385048	6.219218869	5.493605707	6.483040221	6.463637169	5.746995251	6.568737466	6.805692289	6.199077479	6.264817887	5.901419635	6.126526899	6.752199985	5.544290632	5.255629135	6.273036528
AIMP1 (aminoacyl tRNA synthetase complex interacting multifunctional protein 1)	0.059850949	0.013526377	0.002753458	0.603598453	0.560366446	0.527225001	0.603598453	0.560366446	0.527225001	1	1	1	FALSE	4.360048169	4.555687337	4.243356808	4.830498728	4.788790099	4.347814453	4.455320644	4.574519357	4.386148755	4.429575796	4.495209066	4.392248721	4.571931595	4.489722748	4.753877262	4.422603048	4.21849446	4.466326935	4.455656002	4.736263913	4.76779779	4.364271256	4.577954447	4.408460522	4.444905553	4.519000855	4.435775256	4.743590365	4.154210531	4.706486348	4.267925258	4.51645016	4.49978212	4.216873877	4.738297669	4.52160358
AIMP2 (aminoacyl tRNA synthetase complex interacting multifunctional protein 2)	-0.342489686	-0.260343046	0.251416433	0.267238168	0.394400773	0.360470665	0.544605821	0.394400773	0.360470665	0.267238168	0.769798514	1	FALSE	3.014999719	3.384657711	1.112333158	2.995502609	3.109760045	1.346293168	NA	3.567667127	3.337739632	2.597678952	3.187997306	2.227975141	2.983581025	NA	3.996117538	1.924183518	3.100590859	3.510442962	NA	2.675714329	2.815282352	2.0832372	NA	1.99988458	2.408812384	2.221979133	NA	2.856493755	2.992309813	NA	4.418621747	2.879876292	NA	2.520361899	3.09269457	2.951531846
AIP (aryl hydrocarbon receptor interacting protein)	-0.13532197	0.000491574	0.137454869	0.642744483	0.5996417	0.374108791	0.642744483	0.5996417	0.374108791	1	1	0.583379326	FALSE	3.719971942	4.382964614	3.373453333	4.521289491	4.447288248	3.207439987	3.878313364	3.375887417	4.27073823	4.451989133	4.151266229	3.997870454	4.612576612	4.011352507	4.819877625	3.378470006	3.767464121	4.21130818	NA	3.952398803	4.545245605	NA	4.12287975	3.753262219	4.085586118	3.986629371	4.197307135	NA	3.555497157	3.808560099	4.494729206	3.446587085	3.914688888	NA	3.325875674	4.721864776
AK1 (adenylate kinase 1)	0.152937101	-0.108694674	-0.309981801	0.364724231	0.477689076	0.226470211	0.637805128	0.477689076	0.226470211	0.364724231	1	1	FALSE	3.798206081	3.685525328	3.46296844	4.109159939	4.195127082	3.431903716	3.34006372	5.088396048	3.75717263	3.668629743	4.077448107	3.63614896	4.233029057	NA	NA	3.677857739	4.221165609	4.092757141	4.534870899	4.176402566	3.935535181	3.571179243	3.287040781	5.164162767	3.581170447	4.071239237	4.474844846	NA	3.564865895	3.560225822	4.28475101	2.627879944	4.007240361	3.574174186	4.059562944	NA
AK2 (adenylate kinase 2)	-0.08264885	-0.003912045	-0.178254807	0.166987763	0.591652755	0.046440754	0.619358645	0.591652755	0.171819177	0.166987763	0.650133018	0.046440754	FALSE	7.367336116	7.209463114	7.239665352	6.586919331	7.2644426	6.800136299	6.863591607	7.15035658	7.321991211	7.049456519	7.212666605	6.563177964	7.154777612	6.497082194	7.093422847	6.732581261	7.223268078	7.309449069	7.253157284	6.701368847	7.100178732	6.778721105	6.74825995	7.331696261	7.309840108	7.078001326	7.255878353	6.672467774	7.029099457	6.549230197	7.058792697	7.118858038	7.281642618	7.073884485	7.120756273	6.657611425
AK3 (adenylate kinase 3)	0.067720639	0.067011097	-0.082613411	0.580191742	0.371928177	0.288647449	0.580191742	0.371928177	0.288647449	1	1	1	FALSE	6.494177168	6.626807065	6.657854336	6.215668891	6.271504114	6.572977561	6.239092483	6.773521676	6.721386332	6.558399283	6.637255209	6.508954671	6.369944511	6.3722243	6.518871854	6.170093306	6.547675001	6.249543945	6.531733903	6.141118025	6.32565265	6.564460484	6.571966473	6.743245663	6.710599828	6.338980562	6.592033884	6.399148872	6.104542145	6.572477411	6.423783199	6.364290519	6.423823529	6.26187114	6.729090468	6.490204276
AK4 (adenylate kinase 4)	-0.23085683	-0.225776087	-0.396083995	0.219091809	0.089363118	0.00619709	0.219091809	0.089363118	0.00619709	1	1	1	TRUE	5.573847106	5.653707823	5.830737021	5.377168876	5.041571547	5.563377813	5.131597715	5.298460371	5.302216677	5.22736372	5.046997364	5.187518357	5.448920768	5.514163299	4.891297661	4.623673756	5.395566695	5.514055964	5.276641821	5.383559152	5.017405295	5.54965377	5.50759804	5.137982976	5.432531879	4.992804679	5.363472483	5.375275805	5.479983924	5.36121742	5.221351244	4.453194896	5.404194676	5.8153628	5.554079214	5.07644793
AKR1A1 (aldo-keto reductase family 1 member A1)	0.105829405	0.146044479	0.063224976	0.159882959	0.161151812	0.027925747	0.465369084	0.161151812	0.371001121	0.159882959	1	0.027925747	FALSE	8.187366921	8.000264845	8.22351426	7.548852727	8.14815623	8.302922181	7.756389527	8.051633121	8.184825765	8.050082628	8.238323526	8.102647634	8.162663225	8.059582412	8.017771619	8.008350182	8.186386654	7.989689679	8.22506762	7.374404854	8.066503637	8.307619779	7.79886705	8.198778971	8.059371503	7.866444392	8.206921555	8.105400465	8.059582412	7.917151257	8.03205675	7.845408505	8.113804664	7.87261948	8.263428839	7.43310968
AKR1B1 (aldo-keto reductase family 1 member B)	-0.002621948	-0.031509738	-0.026458797	0.796546047	0.547662741	0.497582831	0.796546047	0.547662741	0.497582831	1	1	1	FALSE	4.346233588	3.687911717	4.404603438	4.515056395	4.496487915	4.488919843	3.8666113	4.247631351	3.950095094	4.180378636	4.631133392	4.079403713	4.17191935	4.133144268	4.092038257	4.653845373	4.669094816	3.535281598	4.235451359	4.558120663	4.478460625	3.965701183	3.797334694	4.184930868	4.143981088	3.980774795	4.535182046	3.875121462	3.742846999	4.164681708	3.819075453	4.454057419	4.209890007	3.770173607	4.059450462	4.2410622
AKR1C1 (aldo-keto reductase family 1, member C1)	0.022278174	0.340832121	0.874617281	0.019323429	0.018731325	2.28E-07	0.765520266	0.018731325	2.28E-07	0.019323429	0.546786961	3.55E-06	TRUE	9.19082718	9.014363663	8.836394414	9.461332101	9.211146077	8.812100274	9.170300654	9.472599462	9.206618806	9.724873629	9.718928386	9.397941972	10.1445053	9.871688124	10.54089327	9.617996326	9.261700047	9.06415533	8.899822136	9.385911999	9.235301042	8.876480111	9.079972711	9.438702461	9.177554084	9.721155596	9.64191807	9.365622556	9.991890267	9.844823435	10.51492112	9.588510395	9.188017589	8.958454116	8.913867762	9.496991551
AKR1C3 (aldo-keto reductase family 1 member C3)	0.159479058	0.242121131	-0.030878397	0.505996139	0.172314528	0.496385415	0.505996139	0.172314528	0.496385415	1	1	1	FALSE	6.289991191	6.181545869	6.459934835	5.088820033	5.496733964	6.275634737	6.131782895	6.548447414	6.035738265	6.537077037	6.348184607	6.233002205	6.239426684	5.741903774	5.402742639	6.472659975	6.268643985	5.865228471	6.472757439	5.39386234	5.822969728	6.224401134	6.159843088	6.505069973	6.276840921	6.227912393	6.429309652	6.154658138	6.419934904	5.997251755	5.314765396	6.128245965	6.210462899	6.283947693	6.289502519	5.508251157
AKR1D1 (aldo-keto reductase family 1 member D1)	-0.09275366	-0.061301523	-0.121102195	0.20396432	0.29465442	0.111911955	0.390276445	0.339331586	0.111911955	0.20396432	0.29465442	1	FALSE	9.698140325	9.767118455	9.853102104	9.702614259	9.344817403	9.871050453	9.741724828	9.826356221	9.814545617	9.767146601	9.700248965	9.658261476	9.729846731	9.662846365	9.753355495	9.522350054	9.782764018	9.795685789	9.79205168	9.691680716	9.338627202	9.810015656	9.800759182	9.84696179	9.825322947	9.682978788	9.57155926	9.729506887	9.67216719	9.534929244	9.664857901	9.577236204	9.689587461	9.823040765	9.896760759	9.746047343
AKR1E2 (aldo-keto reductase family 1 member E2)	0.017908664	-0.358336848	-0.349728598	0.768746236	0.006862436	0.010358419	0.768746236	0.006862436	0.010358419	1	1	0.110893578	TRUE	5.295447535	5.473520683	5.569223721	5.624018987	5.686052242	5.669057956	5.549130061	5.493967499	4.977160839	5.391410301	4.838412294	5.517971673	4.830184324	5.00576825	5.378473475	5.49259349	5.436018549	5.425835237	5.530345468	5.768859189	5.531977132	5.46020522	5.428919554	5.465628437	5.045202676	5.433289987	4.510360671	5.408232921	4.751281605	5.052707151	5.267644408	5.557970614	5.378435325	5.525458167	5.596720511	5.636235983
AKR7A2 (aldo-keto reductase family 7 member A2)	-0.10564808	-0.164677072	-0.366505694	0.580309138	0.237881288	0.013432239	0.580309138	0.237881288	0.020878672	1	1	0.013432239	TRUE	7.974506369	7.490337471	7.796532865	6.859485091	7.37028636	7.755174677	7.146064567	7.448083258	7.735914749	7.184577849	7.577927265	7.038502029	7.449610894	6.859311144	7.189122804	7.277975452	7.803692014	7.451853998	7.945367749	7.073198987	7.612175542	7.771271563	7.100641316	7.545582322	7.674354717	7.411917682	7.39728102	7.260919534	7.083096331	6.922614133	7.134087427	7.517582784	7.892172419	7.512527153	7.928281484	7.037524991
ALAD (aminolevulinate dehydratase)	0.007678247	-0.026686825	-0.083966987	0.784715681	0.372953236	0.050802622	0.784715681	0.513018376	0.277297618	1	0.372953236	0.050802622	FALSE	6.7644072	7.138834943	6.869674034	7.243916566	7.218161187	6.880244716	6.916201933	7.14778494	7.014120925	6.89503597	7.021846129	7.286548521	6.999932372	6.784058961	6.973530919	6.960500126	6.709607707	7.118037808	6.99245122	7.424552636	7.244240136	6.817073189	7.051578746	7.196843068	6.834079115	7.013026706	6.856574926	7.215202926	6.821034112	7.06590615	7.055054624	6.956579442	6.787980894	6.948881137	7.018433885	7.353896656
ALB (albumin)	0.10696449	0.344832182	-0.188970428	0.567779743	0.020800916	0.17837871	0.567779743	0.020800916	0.17837871	1	1	1	TRUE	11.77215784	10.89875253	11.35347217	11.15937943	11.00894678	11.6316409	11.01476674	11.91215957	11.51943477	11.39972653	11.89136222	11.71394063	11.01362277	11.10259252	11.00959771	11.18564358	11.71809615	10.88829424	11.32127986	11.07391393	11.04754657	11.50984922	11.01796365	11.90485662	11.50097629	11.26257057	11.85152263	11.69908656	10.98646782	11.07226662	11.04175496	11.15893782	11.71975672	10.84306523	11.32672159	11.02992905
ALDH16A1 (aldehyde dehydrogenase 16 family member A1)	-0.104569651	-0.214255946	0.083468524	0.496726264	0.072880023	0.33729006	0.496726264	0.072880023	0.33729006	1	1	1	FALSE	5.152649907	4.649540736	4.836181675	5.248663859	5.380348502	4.521477953	5.221084386	5.089553234	4.752951924	4.961271409	4.35531233	5.071449491	5.414419713	5.189962893	5.137298581	4.984160944	5.020968831	5.184883275	4.825561779	5.029011087	4.732052073	4.594202166	4.910200186	5.106239426	4.47815642	4.596410431	4.78685247	4.879034247	5.307617958	4.924746007	5.090341115	5.047568924	5.333141035	4.822500726	4.982952517	5.244978366
ALDH1A1 (aldehyde dehydrogenase 1 family member A1)	-0.010910261	-0.036873505	0.02104125	0.546141585	0.468857385	0.469809091	0.776622831	0.468857385	0.4745418	0.546141585	1	0.469809091	FALSE	10.75978834	10.6904171	11.0890333	10.86345068	10.54868707	11.20785626	10.79728054	10.78864493	10.780958	10.804607	10.94481453	10.74421156	11.10185096	10.81200077	10.81595962	10.76170912	10.76236543	10.75992978	11.16892905	10.93932209	10.54298347	11.12720765	10.94777572	10.85530455	10.85937948	10.83521354	10.94393597	10.71201965	11.00313839	10.79787224	10.89221645	10.8853837	10.74795797	10.77525635	11.1264141	10.81995552
ALDH1B1 (aldehyde dehydrogenase 1 family member B1)	0.667335765	0.309431129	0.343494917	0.133703805	0.320939567	0.238262508	0.133703805	0.320939567	0.238262508	1	1	1	FALSE	2.984722404	3.031008708	3.06398261	3.712111499	3.100548811	2.434718956	4.33335217	4.363759812	3.092515297	NA	4.230956142	NA	4.129719881	4.286127083	3.101816454	NA	2.474742332	3.578479875	2.938724274	3.41581274	3.410503928	NA	4.495368985	4.617515952	3.018970598	NA	3.92816184	3.576377015	3.76279527	3.627174899	NA	2.526336787	NA	3.645886076	3.218094523	3.570681505
ALDH1L1 (aldehyde dehydrogenase 1 family member L1)	0.097875855	0.052011928	0.120305729	0.456589762	0.424891147	0.181783641	0.456589762	0.424891147	0.181783641	1	1	1	FALSE	10.85056192	10.83704443	10.98074652	10.7385652	10.80488929	11.34265807	10.76622245	10.95952385	10.66037034	11.13033889	11.11223097	10.69729774	10.84469007	10.81960432	11.00972366	11.05233709	10.81955643	10.75604754	10.95027156	10.82045024	10.789607	11.21289151	10.75233883	10.90733386	10.65993348	11.1005178	11.12789118	10.63060387	10.87084246	10.85064005	11.00334222	11.11752623	10.80227401	10.76324557	10.89363524	10.80515539
ALDH1L2 (aldehyde dehydrogenase 1 family member L2)	NA	NA	NA	1	1	1	NA	NA	NA	1	1	1	FALSE	NA	NA	6.334663017	NA	NA	NA	NA	NA	NA	NA	NA	NA	NA	NA	NA	NA	NA	NA	6.12193959	NA	NA	NA	NA	NA	NA	NA	NA	NA	NA	NA	NA	NA	NA	NA	6.051091454	NA
ALDH2 (aldehyde dehydrogenase 2 family member)	-0.013507142	-0.018399299	-0.040150068	0.12413839	0.00335595	0.458736072	0.784144999	0.566981961	0.458736072	0.12413839	0.00335595	1	FALSE	9.104677372	9.225313496	9.243052563	8.452706617	8.285138625	9.038532207	9.134385246	9.220233204	8.927004565	8.815360879	9.012856357	8.848651106	8.997608555	9.1206241	8.911631668	8.666447714	8.999506807	9.136488772	9.254105044	8.328419124	8.490453805	9.017624099	9.122204202	9.178694725	8.937359106	8.738862392	9.002134285	8.942927901	8.835039799	9.015066533	8.976323535	8.713094337	8.942268171	9.163891153	9.316611899	8.186733289
ALDH3A2 (aldehyde dehydrogenase 3 family member A2)	0.137380998	0.171070693	0.472486456	0.560892798	0.291452003	0.01798792	0.560892798	0.291452003	0.01798792	1	1	1	TRUE	3.09420904	3.653702091	NA	NA	3.38707298	NA	3.706751554	NA	3.437374239	3.436774828	NA	NA	NA	NA	3.875848855	3.872838607	NA	NA	3.100486577	NA	NA	NA	NA	3.532641124	NA	NA	NA	3.799885128	3.649466009	NA	NA	4.004582289	3.500241179	NA	NA	NA
ALDH4A1 (aldehyde dehydrogenase 4 family member A1)	-0.004808566	-0.161339806	-0.397142906	0.648342896	0.014968388	0.015744542	0.792432073	0.256989704	0.015744542	0.648342896	0.014968388	1	TRUE	8.158781337	8.326685644	8.878234879	7.996072331	7.964052011	8.417291358	8.650132667	8.425270462	8.424477054	7.939731997	8.385025438	7.863901293	7.523538434	7.955016319	8.216522769	8.075104722	8.206320879	8.383868422	8.864353314	7.885092328	7.805318255	8.328571714	8.618770904	8.441114094	8.296737292	8.034622913	8.385318862	7.960036695	7.358317134	8.100189247	8.105667603	8.055049199	8.189557734	8.508226591	8.922438714	7.730531274
ALDH5A1 (aldehyde dehydrogenase 5 family member A1)	-0.339653051	-0.365823695	-0.205249188	0.064371129	0.010370354	0.128890269	0.064371129	0.010370354	0.128890269	0.166987763	0.837392622	1	TRUE	7.185747637	7.521192109	6.999379959	6.814524789	6.677761918	7.270585005	6.386436777	6.715824748	6.788020059	6.769811402	6.884292647	6.419528779	6.462881761	7.15789258	7.092640875	6.953882141	7.293195729	7.495255445	7.002466252	6.771146087	6.614634763	7.293066948	6.575489328	6.668771549	6.857869058	6.633877261	6.98208091	6.539948199	6.598786506	7.253214025	6.866104334	6.882801982	7.248345075	7.358888517	7.032144935	6.732866128
ALDH6A1 (aldehyde dehydrogenase 6 family member A1)	-0.059539684	-0.23986019	-0.207629513	0.010162592	0.010291447	0.062463713	0.642744483	0.028159401	0.062463713	0.010162592	0.010291447	1	TRUE	8.110190957	8.327741249	8.566830372	7.816868459	7.720155316	8.195076871	8.331933575	8.2944875	7.885366925	8.014528254	8.198690586	7.734628339	8.014159989	7.953003267	7.99921081	8.004961992	8.117663878	8.329406186	8.482852316	7.799974467	7.639905013	8.125511627	8.306362504	8.266557003	7.82195889	7.956747856	8.173946914	7.680387656	7.920763719	8.002179302	7.86289767	7.993623418	8.032442517	8.398247747	8.330352235	7.824048617
ALDH7A1 (aldehyde dehydrogenase 7 family member A1)	-0.030665099	-0.108872497	-0.117681209	0.740906206	0.007767843	0.069271942	0.740906206	0.304792924	0.262148599	0.90087608	0.007767843	0.069271942	FALSE	7.492990774	7.527594294	7.873782445	7.251283568	7.218577766	7.522557993	7.550000238	7.742895491	7.455557376	7.41110418	7.512353322	7.138916836	7.401724318	7.089042576	7.25306271	7.820319395	7.396065275	7.482606308	8.029049749	7.178704683	7.144953889	7.347293597	7.590976207	7.78469373	7.293738322	7.547989567	7.533578921	7.183526214	7.434136126	7.290599495	7.152781713	7.713668324	7.275966166	7.540786742	7.84393361	7.282671463
ALDH8A1 (aldehyde dehydrogenase 8 family member A1)	-0.019260565	-0.13023089	0.170405705	0.323193781	0.199012047	0.110996348	0.764153755	0.199012047	0.110996348	0.323193781	0.937173228	1	FALSE	6.203058211	6.337959012	6.710833979	6.218783105	5.955394181	6.572157527	6.560071406	6.227839249	6.436954677	5.974705968	6.316439032	6.200867226	6.447787453	6.652543857	6.414889841	6.369417625	6.207480985	6.358951795	6.717539343	6.215961983	5.992197402	6.63383949	6.427428507	6.319896071	6.411683847	5.985989898	6.307608851	6.282930875	6.477703229	6.76008785	6.486971744	6.545200807	6.164023948	6.315093393	6.732716919	6.239598529
ALDH9A1 (aldehyde dehydrogenase 9 family member A1)	0.006912088	0.046174086	-0.077350013	0.784144999	0.384220018	0.221163732	0.784144999	0.384220018	0.221163732	1	1	1	FALSE	10.06586039	10.05860061	10.18435469	10.00302592	10.0366407	9.908958479	10.10433666	10.25981387	10.13765721	10.17707066	10.2139669	9.988500078	10.07857781	9.835268815	9.826407071	10.19188584	10.05750443	10.01360183	10.14895952	10.02441942	9.990642923	9.971902746	10.16553514	10.28484723	10.15515976	10.15365336	10.10074117	10.05222839	10.04908617	9.807208391	9.935861914	10.20218506	10.16855931	10.02046609	10.14427585	10.00495076
ALDOA (aldolase, fructose-bisphosphate A)	-0.128917807	0.221696201	0.1292867	0.050182557	0.039921938	0.196859629	0.390874172	0.039921938	0.196859629	0.050182557	1	0.688203633	TRUE	6.285912621	6.009409881	6.211571013	6.584472502	6.429006623	6.092258189	5.851596645	6.195195997	6.403916994	6.563502896	6.483535271	6.621408688	6.284860182	6.097195709	6.429456958	6.88858497	6.368385977	6.140895195	6.133949793	6.606140154	6.255351546	5.980550901	5.995129455	6.322546518	6.557881802	6.453407282	6.572149946	6.487793417	6.25737087	6.018335955	6.425773148	6.709014865	6.396238282	6.150894723	6.216885514	6.384143081
ALDOB (aldolase, fructose-bisphosphate B)	-0.076994371	0.200315317	-0.055941103	0.457653236	0.010795343	0.329632567	0.457653236	0.010795343	0.329632567	1	1	1	TRUE	10.08811244	10.13163835	10.20861236	10.09410408	10.22505074	10.15679097	9.849692829	9.955722549	10.4205603	10.20427768	10.1856312	10.11103131	9.864101005	9.917400426	9.968681191	10.25566595	9.913203582	9.997518235	10.28512475	10.11234828	10.14951851	10.01027633	9.82204496	9.978381562	10.44333728	10.30753099	10.23643282	10.37219034	9.913398081	10.06873798	9.936268385	10.27850754	9.993193157	10.09610896	10.12242683	9.987661942
ALDOC (aldolase, fructose-bisphosphate C)	-0.048795474	0.125112875	0.13294716	0.721355919	0.32893583	0.286464391	0.721355919	0.32893583	0.286464391	1	1	1	FALSE	4.881160469	4.6703305	5.006912856	4.519195908	4.921969435	4.456806149	4.419134341	5.25032116	4.298020398	5.090057358	5.149369125	4.85602955	4.542889478	5.157298424	4.734698783	4.983987722	4.782869818	4.558512553	4.463949354	4.772814687	4.400455956	4.531687124	4.380071387	5.079544517	4.713068898	4.745145883	5.151850701	4.842269877	4.998195503	4.51080372	4.973129072	5.378806375	5.164082294	4.380881799	4.680825049	5.234658427
ALYREF (Aly/REF export factor)	0.003131782	0.159252606	0.136536576	0.796546047	0.344907838	0.341064662	0.796546047	0.344907838	0.341064662	1	1	1	FALSE	3.870818419	3.711858288	4.033255595	3.757663354	4.021861671	3.670375826	4.152678297	3.508377942	4.042530528	4.038760997	2.969054685	3.715157562	4.084447005	4.309285346	4.335826224	3.612423275	3.762412603	4.019942047	2.869218	4.027729104	3.485426827	3.756425557	3.799336025	3.515245673	3.736951167	4.484782623	4.023823091	3.874069042	4.018473945	4.173079449	3.666767952	3.337325751	3.445925299	3.782251286	3.672210336	NA
AMDHD1 (amidohydrolase domain containing 1)	-0.115538276	0.032618831	-0.082148048	0.484303447	0.521745279	0.348797286	0.484303447	0.521745279	0.348797286	1	1	0.498529873	FALSE	5.989659029	5.956203053	6.312124207	5.69388556	6.000416969	6.04394594	5.613077793	5.754732538	5.895237175	6.24467589	5.712375673	6.142407311	5.952864694	6.3870454	5.834602514	5.373641252	5.798187932	5.703493887	6.354034229	5.736255794	5.676617206	5.804755731	5.564000067	5.808477726	6.056475149	5.790034344	5.925327745	5.940509761	6.017692573	5.719035548	5.649626955	5.597280871	5.612859653	5.798545676	6.256574801	5.697976712
AMPD2 (adenosine monophosphate deaminase 2)	0.036142512	0.212337531	-0.224264943	0.267238168	0.322068588	0.276805755	0.767628922	0.322068588	0.276805755	0.267238168	0.799618727	1	FALSE	4.229849368	3.828296457	4.203381286	4.409635325	4.065727395	3.752084885	4.081620844	4.099118434	5.030402296	3.594393284	4.04468263	4.638931088	4.625878304	4.066803901	4.018117816	4.156477519	3.902276218	4.084702108	3.90636151	4.825002005	4.287324531	4.050893444	3.605707664	4.225791628	4.489395216	3.957896031	3.78758918	4.687822159	4.567752297	3.552586107	2.207767938	3.445183737	3.806705563	3.519177033	3.304581131	4.571337027
AMT (aminomethyltransferase)	-0.091592827	0.142956818	-0.355615153	0.12413839	0.384220018	0.100260752	0.678826551	0.384220018	0.100260752	0.12413839	1	1	FALSE	3.798154227	4.53612752	4.281854008	4.250302208	4.619448226	3.895128091	4.002054377	4.21200896	3.693598466	5.106951271	4.850959403	4.017743787	3.839717775	4.455268032	4.047067185	4.471324048	4.511423761	4.792241087	4.528164957	4.400380809	4.327658625	4.470764607	3.937344392	4.268958316	4.098141597	4.494204375	4.714965312	4.391561527	NA	4.744979109	3.830022024	3.125927118	3.813904296	4.726340792	3.613826291	4.481576654
ANKFY1 (ankyrin repeat and FYVE domain containing 1)	-0.295402412	-0.332497652	-0.131652104	0.243297439	0.067624527	0.330488361	0.243297439	0.067624527	0.330488361	1	1	1	FALSE	4.536575161	4.403383624	4.34643927	4.982482553	4.91656263	4.300079784	4.14403821	4.25383047	3.949833713	4.924760257	4.256406854	4.514103319	4.536618674	4.63064427	4.856691943	3.931333213	NA	4.344139644	4.486366849	5.004546335	4.097079801	4.750938737	4.381504883	4.178818199	3.515056395	4.50920177	4.350122381	4.333173244	4.509607175	4.819816328	4.896882128	3.771494752	4.796493929	4.496986359	4.527927338	5.377227886
ANP32A (acidic nuclear phosphoprotein 32 family member A)	0.184075225	0.127013143	0.3346632	0.318463362	0.27875343	0.016243275	0.318463362	0.27875343	0.016243275	0.36120729	1	1	TRUE	5.005611076	4.746264389	4.652996941	4.638137569	5.108022563	4.631325502	5.366574008	5.226092308	4.925002476	4.586152233	4.6615672	5.18797356	4.971584937	4.876600436	4.861578269	5.082004232	4.926217705	4.56418913	4.795096762	4.88405571	4.521352314	4.823229652	5.290328555	5.26442008	5.217428492	5.074916402	4.482170651	5.377963572	5.255882128	5.167341869	5.338131995	4.977398998	5.160831469	4.792069255	4.944155663	4.791699484
ANXA1 (annexin A1)	-0.141000385	-0.338250251	0.010675628	0.148672541	0.013149064	0.51587829	0.447078303	0.013149064	0.51587829	0.148672541	1	1	TRUE	5.240863823	4.977325723	5.226766681	5.378268842	5.07990713	4.962539769	5.019225978	5.194161928	4.821011145	4.639973004	4.595628972	5.289948785	5.546280219	4.656404841	5.412801845	5.245997568	5.135567703	5.065236241	5.123231634	5.326684745	5.284162448	4.827874903	4.872380617	5.13932214	5.079066582	4.415407143	4.668504942	5.126146902	5.257033254	4.502184186	5.424055405	5.328499011	5.070050083	5.113717166	5.169035065	5.258141996
ANXA11 (annexin A11)	0.220794807	NA	0.27369982	0.41602427	1	0.163244247	0.41602427	NA	0.163244247	1	1	1	FALSE	3.458959387	NA	3.631453561	NA	NA	3.272081433	NA	4.001829259	NA	NA	NA	NA	NA	NA	3.566206293	3.463426283	3.325256877	2.937154155	NA	NA	3.918882314	NA	NA	3.709731759	NA	NA	NA	NA	NA	NA	3.761689512	4.211884402	3.824452197	3.78393852	3.677790101	NA
ANXA2 (annexin A2)	-0.016845965	NA	-0.236873347	0.226644789	1	0.313935888	0.788923317	NA	0.358326319	0.226644789	1	0.313935888	FALSE	3.372896394	4.519661411	4.045442971	3.450274293	NA	4.165960162	NA	3.754021625	NA	NA	NA	NA	NA	NA	3.652899454	3.650029241	2.926692126	4.423336133	4.137265787	NA	NA	3.736875423	NA	3.463086185	NA	NA	NA	NA	NA	NA	NA	3.37420486	2.905555004	4.385313684	3.792740848	NA
ANXA4 (annexin A4)	-0.557072184	-1.741400013	-0.470429289	0.318463362	0.005292984	0.217906025	0.318463362	0.005292984	0.217906025	1	1	1	TRUE	4.494204375	5.47839267	5.125382472	NA	4.297338174	4.433540376	3.161321777	4.366874704	2.130756287	NA	NA	NA	2.991107288	NA	4.727561097	5.004910323	4.502935205	5.564786651	5.153339222	NA	4.550155736	4.399314672	NA	4.466985955	NA	NA	NA	3.766870742	NA	NA	4.433613815	5.122097017	4.526131427	5.465249671	5.076657426	3.178357707
ANXA5 (annexin A5)	0.140045664	-0.278658144	-0.006240545	0.560712861	0.127484428	0.526991212	0.560712861	0.127484428	0.526991212	1	0.877571676	1	FALSE	7.331624611	7.004242942	6.022958087	6.649787882	6.407094375	7.015080476	6.789142353	7.333316386	6.809864573	5.864453607	6.728927268	6.178228616	6.788137549	6.83872491	6.288221965	6.779220316	7.270771863	6.758742891	6.021821705	6.669310286	6.399649634	6.855167486	6.76097936	7.298905708	6.762269077	6.138857464	6.69161791	6.294095034	6.895217783	6.816471712	6.311159766	6.860937975	7.334335864	6.773271104	6.118652505	6.685617832
ANXA6 (annexin A6)	-0.617924102	-2.247331366	-0.901026454	0.107921095	0.000285426	0.005457869	0.41602427	0.000285426	0.100260752	0.107921095	0.129231811	0.005457869	TRUE	7.349090995	8.137078235	7.727280627	7.331203596	7.105133277	7.662974504	5.502827032	7.802115651	6.021488611	4.530308008	3.797967539	7.272387177	7.054609744	4.528239986	7.705763693	7.546709289	7.358545714	8.134498196	7.754152609	7.304593177	7.135206499	7.641191959	5.724052663	7.748159298	6.217036793	4.480814431	3.5088216	7.174845808	6.938826819	4.727381385	7.670295088	7.545451043	7.402457854	8.03760186	7.769672577	7.33650656
ANXA7 (annexin A7)	-0.149973969	-0.859831413	-0.422342845	0.298359314	0.005935632	0.139669896	0.663281323	0.005935632	0.139669896	0.298359314	1	1	TRUE	5.988293857	6.05980951	5.948967548	6.240732192	6.076454344	5.871163529	5.747757962	5.774486632	5.824622762	4.679384386	3.567873959	5.717229495	6.004935034	4.43387416	5.787179072	6.177351762	5.843707535	6.209353933	5.936908787	6.002808266	6.073507501	5.927849058	5.732879692	5.573844077	5.691363868	4.818825003	3.757289992	5.909278683	5.985803237	4.414419713	5.994471111	5.913243681	5.762949371	6.034475455	6.02838792	5.985753153
AOX1 (aldehyde oxidase 1)	0.078778416	-0.122282553	-0.146396992	0.465369084	0.120185152	0.074722422	0.465369084	0.120185152	0.074722422	0.561831043	0.537746343	1	FALSE	8.225848492	8.159336533	8.664706822	8.325404405	8.389510886	8.532523467	8.371567575	8.33506426	8.305396027	8.283366213	8.076724758	8.030032542	8.246683602	7.977640552	8.161535025	8.298937774	8.179008368	8.00027048	8.627158115	8.40003406	8.368541383	8.406051904	8.468473351	8.297585792	8.257152089	8.335685117	8.124157508	8.177010841	8.239655806	8.075425666	8.155147107	8.325089541	8.237501578	8.050811839	8.659917425	8.349590858
AP1B1 (adaptor related protein complex 1 subunit beta 1)	0.008641479	0.088683197	0.274203522	0.78578045	0.359376363	0.02860631	0.78578045	0.359376363	0.02860631	1	1	1	TRUE	4.49746547	4.371816713	3.999747506	4.294870672	4.344295908	4.487801454	4.024071406	4.28853575	4.330816513	4.332127875	4.564743979	4.661772398	4.663230748	4.920998276	4.686954274	4.228303075	4.27128373	4.381470274	4.325911642	4.406414218	4.187451054	4.258187233	4.404753288	4.226323557	4.377568014	4.432705577	3.91347348	4.387397008	4.340341504	4.846026885	4.685239369	4.135469202	4.186294534	4.234961095	3.809712831	4.662068745
AP2A1 (adaptor related protein complex 2 subunit alpha 1)	0.03946929	-0.39218386	0.13825617	0.767628922	0.25733215	0.366107549	0.767628922	0.25733215	0.431662414	1	1	0.366107549	FALSE	3.212947471	3.90446483	3.705823121	3.961836291	3.992913418	NA	3.47972207	3.044247219	NA	NA	2.872964652	NA	NA	NA	NA	NA	3.331475926	3.722466024	3.589212186	NA	3.779228197	NA	4.225290356	NA	NA	NA	NA	NA	NA	NA	NA	NA	NA	3.890261845	NA	NA
AP2B1 (adaptor related protein complex 2 subunit beta 1)	0.145558939	0.101997812	-0.082855416	0.665414177	0.494571435	0.460618968	0.665414177	0.494571435	0.460618968	1	1	1	FALSE	4.228310772	3.722640886	3.967583646	3.973556175	NA	4.018669778	4.356277648	3.210787826	2.468366962	4.410076478	3.636195373	3.74170427	1.588022576	NA	NA	NA	3.80675711	4.190693867	3.874246139	3.849438881	4.045346858	3.922740185	4.20779136	3.910454456	4.204258119	4.466724993	3.60250439	NA	3.957617488	4.611674048	4.361122651	3.849288742	3.706519502	NA	3.626310632	3.390997784
AP3B1 (adaptor related protein complex 3 subunit beta 1)	-0.398421401	-0.332567298	-0.183535078	0.141052977	0.15941437	0.247415669	0.141052977	0.15941437	0.247415669	0.497923042	0.736665371	1	FALSE	4.022989148	NA	3.476239096	NA	NA	3.119664937	NA	3.376721016	NA	NA	NA	NA	3.698529658	3.119850825	NA	3.77624088	3.699207352	NA	NA	3.730911624	NA	3.229374117	NA	3.487512075	3.40294042	NA	NA	NA	NA	2.84864397	3.337225831	3.653587456	3.826609499	3.671078198	3.23114974	NA
APEH (acylaminoacyl-peptide hydrolase)	-0.158684058	-0.096382748	-0.060148731	0.149730558	0.208822714	0.328094861	0.149730558	0.208822714	0.328094861	1	1	1	FALSE	5.518144828	5.624460646	5.659953092	5.790852822	5.32148079	5.460280592	5.460005304	5.490104773	5.579828805	5.441390519	5.402711946	5.72018542	5.650020621	5.738340909	5.697818292	5.457187139	5.35005164	5.495512896	5.571873969	5.935245213	5.494566017	5.437846931	5.657994348	5.430730191	5.507778786	5.391829572	5.580974555	5.637123315	5.651608564	5.41167029	5.416295927	5.514494724	5.478004293	5.414646341	5.579119793	5.929729464
API5 (apoptosis inhibitor 5)	-0.025012596	-0.209607791	0.129647105	0.765354712	0.16599305	0.304365146	0.765354712	0.16599305	0.304365146	1	1	0.998187241	FALSE	3.895244447	4.358874455	3.672527176	4.104194061	4.40748872	3.795455272	3.906977155	3.976638583	4.140639614	4.074471184	3.645759291	4.304452632	3.732898681	4.620680241	4.05004888	3.821046872	4.157229696	4.204508545	3.788038336	3.659399431	4.101372737	3.862610084	3.978946075	3.844496131	3.649845352	3.701238528	3.915979737	NA	4.39559754	4.158231988	4.557305925	3.663720332	4.227717975	4.29303935	3.776967241	3.915492219
APOA1 (apolipoprotein A1)	0.008706036	0.175008031	-0.034922379	0.789896092	0.28003154	0.295598183	0.789896092	0.28003154	0.488161176	1	1	0.295598183	FALSE	7.993680022	6.60440645	7.416282414	7.532550739	7.366234776	7.56553625	7.023100072	7.671081029	7.554174401	7.264367531	7.342421407	8.110791261	7.031406225	7.413162468	7.304082039	7.678142347	8.062499523	6.57576764	7.377149784	7.474087171	7.410171478	7.526773081	6.932155684	7.637566777	7.540244302	7.223799007	7.383393259	8.00121113	7.037744607	7.249208286	7.371602422	7.65764715	8.00384394	6.636103996	7.41482897	7.435645261
APOA2 (apolipoprotein A2)	-0.20308936	0.14309851	-0.251261117	0.482633702	0.384220018	0.206376273	0.482633702	0.384220018	0.206376273	0.679694904	0.906735522	1	FALSE	5.615369211	5.485855064	4.926929277	5.370223578	5.485146634	5.066386312	4.830280681	5.296475762	5.668950205	4.46850512	5.348972418	5.983750648	4.787563062	5.177614874	5.214058732	4.726945626	5.883576831	4.491590181	5.07916901	5.638734197	4.86056558	4.863660982	5.034823168	5.193752034	5.640181297	4.912788763	5.285361527	6.383063144	4.447480016	5.697993387	5.546536442	4.862972036	6.0284918	5.288299495	5.132650867	5.360009529
APOB (apolipoprotein B)	-0.001076653	-0.025100562	-0.044930451	0.627329509	0.120474972	0.390534078	0.796546047	0.514565807	0.390534078	0.627329509	0.120474972	1	FALSE	6.857707355	6.599383261	6.572207561	6.797505901	7.013808376	6.865807491	6.688306267	6.591407151	6.88623309	6.62881733	6.533815611	6.940378205	6.424656764	6.772070392	6.835241967	6.839228988	6.921495839	6.651066046	6.685687907	6.886001351	6.961333927	6.852735483	6.743609213	6.565735773	6.794532837	6.675420773	6.461860841	6.985830555	6.641346604	6.813396421	6.816100462	6.732744049	6.95182089	6.69930176	6.626501925	6.927600206
APOC3 (apolipoprotein C3)	0.179043964	0.06293046	0.019858672	0.44746336	0.252155791	0.151348666	0.44746336	0.484352719	0.506484292	1	0.252155791	0.151348666	FALSE	6.25086875	5.875900446	6.16906113	5.471242747	6.458431222	6.240247536	6.026943879	5.73436008	6.46024946	6.028177927	5.560051529	5.573828933	5.354455687	6.367699549	5.968441012	5.98922077	6.067062143	5.984115361	6.102265494	5.443702784	6.262410606	6.347839251	5.775440406	5.995914098	6.370431099	5.835815464	5.747962	6.12788705	5.711357238	6.144904958	5.894786242	6.553329781	6.188422685	5.794706975	6.111657346	5.720757277
APOE (apolipoprotein E)	-0.167342338	-0.099118352	-0.062015555	0.313320681	0.322639871	0.120057858	0.313320681	0.322639871	0.383360238	1	1	0.120057858	FALSE	5.467419699	5.362953745	4.981578698	5.088374845	5.505395553	4.90617869	5.190626711	4.749421637	5.189532038	5.020764421	5.020817748	5.298738952	5.205935924	5.347403453	5.368873091	4.815186013	5.333992541	5.319675733	5.177897865	5.159059971	5.244243943	4.862758843	5.153943115	4.67457364	5.014730202	4.942270517	5.02151082	5.145991228	4.902840561	5.300852211	5.183561942	4.804378872	5.51504693	5.062937661	4.974056596	4.951690361
APPL1 (adaptor protein, phosphotyrosine interacting with PH domain and leucine zipper 1)	-0.054257681	-0.121978764	-0.428624175	0.754773968	0.047734535	0.130277604	0.754773968	0.463574341	0.130277604	1	0.047734535	1	FALSE	3.149498386	3.017838194	NA	NA	NA	2.647993671	NA	NA	NA	NA	NA	NA	NA	NA	NA	2.781051206	2.438548362	NA	NA	2.714647767	3.213020597	NA	NA	2.857342088	2.651731392	2.894674214	NA	NA	NA	NA	NA	NA	3.013690929	NA	NA	3.428035163
APRT (adenine phosphoribosyltransferase)	-0.151874159	-0.064594111	-0.125259881	0.46036904	0.468177008	0.304482996	0.46036904	0.468177008	0.304482996	0.693563888	1	1	FALSE	5.094307865	5.443271796	4.82027599	6.119918453	5.298141404	5.431592875	4.946014949	5.10522968	5.309467259	5.564247064	5.530002053	5.194402292	5.190464736	5.406067215	5.499335673	5.326246105	5.19325922	5.229295663	5.463475329	5.721788236	5.400155346	4.914459283	5.140095586	5.22574922	4.91167241	5.354388685	5.352087578	5.31674674	4.715190517	5.785270669	5.326393532	4.436135182	4.968800402	5.219187885	5.205744385	5.341405849
ARCN1 (archain 1)	0.059824862	-0.065068266	0.016550373	0.611150126	0.413202474	0.005563697	0.65184926	0.413202474	0.501665298	0.611150126	1	0.005563697	FALSE	5.75510389	5.688208339	5.581691693	5.379038666	5.736702278	5.638612574	5.61223453	5.429468675	5.398210117	5.623351856	5.759190462	5.267573251	5.895212935	5.441015298	5.966388936	5.092321624	5.642005468	5.578766666	5.567323356	5.458021023	6.006327201	5.574262	5.811923086	5.541765716	5.435428576	5.470933763	5.593317912	5.49693844	5.800830028	5.540765048	5.973436782	5.336586893	5.84103466	5.786217343	5.683828368	5.414368971
ARF4 (ADP ribosylation factor 4)	-0.17403877	-0.575699573	-0.161869189	0.309035217	0.021241145	0.351500206	0.58027424	0.021241145	0.351500206	0.309035217	0.906735522	0.618024441	TRUE	5.500770191	5.432448362	5.020035421	5.792415503	5.622710768	4.859606842	5.229403344	4.914392308	4.696566992	4.807014818	4.86918542	4.598025694	5.872011165	4.594524664	6.014870768	4.170389795	5.606427422	5.336254819	5.25820985	5.512337518	5.828585887	5.194721402	5.353150355	4.953032377	4.997247238	4.651235426	5.289605799	4.959417783	6.046135232	4.985436673	6.455979779	4.516040369	5.415603195	5.558460511	5.033114606	5.757682019
ARF6 (ADP ribosylation factor 6)	-0.01698889	-0.285695772	-0.190774018	0.78578045	0.216174368	0.002806131	0.78578045	0.216174368	0.33729006	1	1	0.002806131	FALSE	4.285209847	4.55658882	4.179383654	3.444216486	4.496123559	4.36884516	3.668709156	3.366643943	4.014819452	3.956289027	4.001577085	3.825510899	4.429207533	3.655763968	4.418803874	NA	3.953339747	4.599859298	4.466000576	NA	4.64374077	4.166088749	4.256482338	NA	3.706674207	3.836873435	4.419552375	3.861379759	NA	3.79222026	3.725217635	3.057602765	3.915023664	4.593879595	4.699362844	2.931802174
ARFGAP3 (ADP ribosylation factor GTPase activating protein 3)	0.122297149	-0.043923371	0.058555157	0.599444781	0.534405375	0.450129628	0.599444781	0.534405375	0.450129628	1	1	1	FALSE	3.819494477	3.686253987	4.231255747	4.307224493	4.922606998	4.057372287	4.356573455	3.763496561	3.99387359	4.355227746	4.465798197	4.114766793	4.341615778	2.974753225	4.482428834	4.250279466	4.373258429	4.165928013	4.394239735	4.401179895	4.745006009	4.299171378	4.393100388	4.375817929	3.903732448	4.178754472	3.99088227	3.76257206	4.890612063	4.290807735	4.306014283	3.668675122	3.820005318	4.051372102	4.356312866	4.337746767
ARG1 (arginase 1)	0.061377889	0.198395773	0.120841493	0.091086751	0.088503956	0.243411189	0.659766233	0.088503956	0.243411189	0.091086751	0.683851076	0.880792997	FALSE	8.342812499	8.450427722	8.467503661	8.496893713	8.396322208	8.709297529	8.602034423	8.371680824	8.913565628	8.59477246	8.423859657	8.71570465	8.429812606	8.841746737	8.031836266	8.842787172	8.41056159	8.442155602	8.36269343	8.479121404	8.345609272	8.668310628	8.590396175	8.307027721	8.880214099	8.583225713	8.201560352	8.641014891	8.39394812	8.867321989	8.074441212	8.87636346	8.347599224	8.451013243	8.420031784	8.381482387
ARHGAP1 (Rho GTPase activating protein 1)	-0.345597286	-0.911861456	-0.550617844	0.141052977	6.52E-06	0.003210733	0.141052977	6.52E-06	0.003210733	0.686587121	1	1	TRUE	6.080943275	5.913231711	5.479321115	5.801166418	5.573350287	5.32102252	5.725103089	5.069289713	4.128227402	4.608152785	4.738767837	5.012492693	5.691553706	5.21575236	5.491035337	4.683915368	5.958285901	6.00929118	5.677914102	5.60553878	5.706972521	4.995787498	5.550725241	5.223688976	4.729416815	4.764356772	5.118583987	5.13459471	5.860734411	5.064128377	5.217032914	4.934620289	5.559155267	5.658705628	5.551888179	5.756756451
ARHGDIA (Rho GDP dissociation inhibitor alpha)	-0.092007584	-0.076783681	-0.06284313	0.377643971	0.256457158	0.292875545	0.377643971	0.256457158	0.292875545	0.737852294	0.937173228	1	FALSE	8.745412145	8.724418352	8.882801982	8.762328881	8.913074899	8.852251711	8.82366976	8.6303363	8.665954083	8.592049587	8.804295615	8.992660814	8.821997144	8.701046493	8.779945836	8.658311468	9.012568674	8.752250171	8.651388998	8.803543496	8.860317263	8.535765265	8.554657915	8.592584108	8.940504475	8.45152847	8.813409249	8.645348607	8.85967144	8.791452701	8.78246754	8.850811922	8.874787746	8.896638168	8.917407885	8.795734485
ARHGDIB (Rho GDP dissociation inhibitor beta)	-0.174694804	0.177372938	0.151765324	0.382320044	0.187693122	0.232007371	0.382320044	0.187693122	0.232007371	1	1	1	FALSE	5.602052987	5.762436523	5.611281582	5.503444148	5.984796672	5.16302366	4.95292059	6.052789736	5.634090793	6.176187115	6.001086121	5.947151819	5.947930268	5.957141519	5.818290733	6.041256126	5.596619146	5.296303218	5.646669586	5.992782024	5.963619773	5.382259146	5.295910328	5.777440757	5.371126686	5.797728958	5.933426284	5.645079077	5.787591792	5.432241221	6.000671599	5.797726365	5.883268897	5.653790927	5.874828927	5.41528206
ARL3 (ADP ribosylation factor like GTPase 3)	-0.28782032	-0.442789543	-0.541660888	0.33522758	0.154697092	0.016952645	0.484303447	0.154697092	0.094822544	0.33522758	1	0.016952645	FALSE	5.106285498	4.324479408	5.017044447	NA	4.187823161	4.986360872	4.228210707	4.343621013	4.164987353	4.294547234	4.61060558	4.050310138	5.042495508	3.796473164	4.431462503	1.961582584	4.768666025	4.598186525	4.720382449	4.651568385	5.042237209	3.936571986	4.650632459	3.789969159	4.103724223	4.429528931	4.573610836	4.04926482	5.302659028	NA	4.499935156	2.845200981	4.751635103	4.321076654	5.001279824	4.179877251
ARPC1A (actin related protein 2/3 complex subunit 1A)	0.042527905	-0.268947186	0.088396839	0.742988369	0.141585285	0.398662173	0.742988369	0.141585285	0.398662173	1	1	1	FALSE	3.709919196	4.116564378	4.468824398	4.352942098	3.775219145	3.934356088	4.494005914	4.072551749	3.757033917	3.916600845	4.152004897	2.533929582	4.215686361	4.374281383	3.545647185	4.294091357	4.179415504	3.714410388	4.173735093	4.476517784	4.26025153	3.273979805	4.059086997	4.527964859	3.87264164	3.553839684	4.141628974	3.864810146	3.813062871	4.406577485	3.910032248	4.157270124	3.996958119	3.6023381	3.975740227	4.115973752
ARPC1B (actin related protein 2/3 complex subunit 1B)	-0.055294218	0.259517791	0.269281543	0.731167196	0.164120288	0.143485637	0.731167196	0.164120288	0.143485637	1	0.537746343	1	FALSE	3.595694607	3.28069803	3.605873566	4.004887857	3.447513077	2.078596173	3.457843781	3.485851844	3.652601218	4.098057356	4.228526275	NA	3.655638049	3.29261686	3.720169	3.618602808	3.280166474	3.140050582	3.726231786	3.316139948	3.703111777	3.355425101	3.719041026	3.909561916	3.569235876	4.016166452	3.835671479	2.973833494	3.610310283	3.662820736	4.251825114	3.921293501	3.381629467	3.723962591	3.712265607	3.761849048
ARPC2 (actin related protein 2/3 complex subunit 2)	0.084011359	0.089725838	0.018774203	0.599444781	0.371928177	0.502280394	0.599444781	0.371928177	0.502280394	1	1	1	FALSE	5.846901946	5.44857393	5.784875602	5.536889048	5.755846309	5.940143254	5.279344999	5.887639804	5.619609622	5.357390132	5.759041287	5.633896146	5.667463566	5.461322277	5.13525576	5.595166459	5.800257984	5.653575992	5.417612889	5.292270091	5.549385778	5.187835035	5.83748413	5.962282947	5.712133516	5.429307978	6.02031773	5.708369355	5.188563132	5.627341269	5.412751046	5.922997009	5.650336626	5.762566745	5.598424761	5.213335616
ARPC3 (actin related protein 2/3 complex subunit 3)	-0.109183042	0.175502629	0.291184448	0.638824091	0.302287586	0.127295515	0.638824091	0.302287586	0.127295515	1	1	1	FALSE	4.066450896	4.025817276	4.097088231	4.305087713	4.271156714	3.69081934	4.116007033	3.776009209	3.69937395	4.158878259	4.339094617	3.610959856	4.321726103	4.172671521	4.102616143	3.948955871	4.080768504	3.895535295	3.196493739	4.301236441	3.930434576	3.808941014	2.828103472	3.686578963	3.7571833	4.308695791	4.188464227	4.029161314	4.312352962	3.872149105	4.238527029	4.320405248	4.308703071	3.910291345	2.293029047	4.333881659
ARPIN (actin related protein 2/3 complex inhibitor)	-0.424426864	0.185528771	-0.019965595	0.313053529	0.393946741	0.517553453	0.313053529	0.393946741	0.517553453	1	1	1	FALSE	NA	NA	3.720300357	3.565195017	NA	2.699107385	NA	3.384160354	3.690584711	3.451514458	NA	NA	4.008477925	3.11911045	3.870670489	NA	NA	3.833122851	3.728932708	NA	4.07373456	2.941788049	NA	3.318128809	3.819903164	4.039866578	3.879793972	4.396865042	2.845688753	NA	3.479398728	3.805725818	NA	NA	2.90003403	NA
AS3MT (arsenite methyltransferase)	-0.096485576	0.026296012	-0.016171718	0.36112378	0.491595393	0.482101194	0.36112378	0.491595393	0.482101194	1	1	1	FALSE	5.772175989	5.831454198	5.923336994	5.669562573	5.552718275	5.617492444	5.6191019	5.624776451	5.846723968	5.513320189	5.82499946	5.859686347	5.816353946	5.644271626	5.805532369	5.699187915	5.867861878	5.804732503	5.758678941	5.790313305	5.39912665	5.944877182	5.714751059	5.658651366	5.687671016	5.73138149	5.970480971	5.92096494	5.919063531	5.827305862	5.703053621	5.752459595	5.931326121	5.800061211	5.71589886	5.696884091
ASL (argininosuccinate lyase)	-0.033155823	-0.109741674	-0.266867775	0.70696314	0.221636226	0.009839788	0.70696314	0.221636226	0.009839788	1	1	1	TRUE	8.332224568	8.418569466	8.688697912	8.612794795	8.60833615	8.590433603	8.335680651	8.25198413	8.479408429	8.61867181	8.162114345	8.326959726	8.033037497	8.168371264	8.125242972	8.543952067	8.323347549	8.320439548	8.694594689	8.642474148	8.598558751	8.530874479	8.319396651	8.334818523	8.456834891	8.678783215	8.133214153	8.276236093	8.072438131	8.175599448	8.172612522	8.493679354	8.280594482	8.378372896	8.759994676	8.526984294
ASMTL (acetylserotonin O-methyltransferase like)	-0.050674969	0.089571219	-0.140074928	0.677729006	0.340716606	0.188273381	0.677729006	0.340716606	0.188273381	0.697014399	1	1	FALSE	4.513819168	4.844963057	4.993810202	4.907520435	4.547449829	4.911916836	4.544293723	4.706491874	5.01006816	4.79879708	4.787620521	4.510885986	4.259513544	4.662740998	4.863928542	4.743854221	4.890466149	4.725283085	5.199232599	4.723858864	4.814699094	4.79075119	4.45468917	5.074535407	5.011513529	4.749764866	4.883870041	4.833790785	4.343350966	4.793630619	4.694607225	4.455399559	4.540789841	4.444170094	5.21847896	4.40083163
ASPA (aspartoacylase)	-0.606812341	-0.17157242	-0.12409484	0.041079967	0.371928177	0.044116426	0.057696696	0.371928177	0.387541442	0.041079967	1	0.044116426	FALSE	3.679311189	3.940072761	3.087647834	3.577295882	2.661501074	3.044644165	2.868959319	3.340248915	3.214898803	3.972821296	3.28967514	3.92812393	3.265291359	4.00704297	3.229338736	3.639475294	3.683303449	4.235413063	3.670024511	3.935035363	2.21697318	3.759986689	2.970354881	3.522683526	3.798382369	4.040804779	3.12469538	3.431021154	3.380369284	4.07742247	3.413174318	4.07190851	3.531531181	4.093855919	3.130494372	4.038532756
ASPDH (aspartate dehydrogenase domain containing)	-0.038625702	-0.043719192	-0.073392318	0.69873051	0.465023443	0.331378575	0.69873051	0.465023443	0.331378575	1	1	1	FALSE	5.85584273	5.909609916	6.497912497	5.78121806	5.715550223	6.154795836	6.111363144	6.143403623	5.951795251	5.970186438	5.969742222	6.178997417	6.057985227	5.971789538	6.114379519	5.831938028	6.075483428	6.209365632	6.431532705	5.821404095	5.627565985	6.258049633	5.98720943	6.047922219	5.836661398	5.984215641	6.182724075	5.895062637	6.201943537	5.954645338	5.818845449	5.851784015	5.988007484	5.99521314	6.312412869	5.797334694
ASPSCR1 (ASPSCR1 tether for SLC2A4, UBX domain containing)	-0.007277956	-0.0119882	-0.000613304	0.790597248	0.581145157	0.534047971	0.790597248	0.581145157	0.534047971	1	1	1	FALSE	3.701460341	4.300380018	4.110688966	4.468042368	4.27122396	3.855042867	4.090167479	4.352843254	3.728007558	3.977069229	3.743719606	4.416042527	3.992233665	3.650523324	4.393999586	3.748632972	4.212133508	4.12162883	3.994009412	4.365377596	NA	4.03740858	3.99688583	4.167550617	3.741844465	3.987548259	3.964795989	4.202895667	4.487344851	4.049883391	4.518673611	3.914880198	3.985682577	3.970467166	3.837216667	NA
ASRGL1 (asparaginase and isoaspartyl peptidase 1)	-0.033127709	0.10425994	-0.065614958	0.739112763	0.316930077	0.37959931	0.739112763	0.316930077	0.37959931	1	1	1	FALSE	3.990065378	4.407971305	4.218393711	4.106725194	3.9637238	4.354875259	3.935299439	4.538656107	4.398576116	4.208072397	4.497944422	4.367426983	3.985300042	4.300299474	3.9630394	4.359942785	4.454287777	4.421095353	4.342220486	3.737362281	4.224433935	4.049953073	3.467944584	4.236683945	4.22754856	4.345751186	4.350879086	4.501375449	3.748686636	4.208649912	4.080589449	4.171911347	4.315848771	4.193156693	4.431382268	4.139215708
ASS1 (argininosuccinate synthase 1)	0.188392307	0.054106951	-0.027779331	0.321976826	0.476960462	0.48655427	0.321976826	0.476960462	0.48655427	1	1	1	FALSE	11.23102913	11.38292118	11.36137908	11.00785423	11.23715617	11.89341151	11.35392973	11.27579278	11.36772597	11.70445702	11.13291738	11.02549258	11.26308724	11.17349601	10.75202097	11.66888498	11.17391444	11.35069613	11.41258043	11.04102253	11.23518255	11.77825787	11.41808451	11.29877285	11.36398688	11.5533317	11.08004469	11.10789052	11.17490072	11.19390108	10.72964623	11.78479841	11.2025524	11.32713156	11.36577017	10.88301743
ATG3 (autophagy related 3)	0.014631883	-0.127818125	-0.079536617	0.106676928	0.371928177	0.411580492	0.784715681	0.371928177	0.411580492	0.106676928	1	1	FALSE	3.656164547	3.296759864	3.422878839	3.791095149	3.795964308	3.46967763	3.742631459	3.478829469	3.140703411	3.309404683	3.839516233	3.701105424	3.64022758	3.558965543	4.245822681	2.993869968	3.920398116	3.479165877	3.816794237	4.237915478	3.79614087	3.838679535	3.558132911	3.694947034	3.178939273	3.837993685	3.769348599	3.803609362	3.684134249	3.099790046	3.991245185	2.661952493	3.605790618	2.974362273	3.468479053	4.085586118
ATIC (5-aminoimidazole-4-carboxamide ribonucleotide formyltransferase/IMP cyclohydrolase)	0.028959362	0.043712641	0.058728954	0.677729006	0.379136663	0.157359075	0.677729006	0.379136663	0.27961711	1	1	0.157359075	FALSE	7.142648286	6.812113113	6.781307251	6.86148398	6.898933872	7.11816243	6.86428521	7.04617453	6.983187442	6.896417177	6.945888574	7.108137595	7.022456592	7.036107659	6.97347352	7.106212202	7.126157229	6.856462879	6.894078041	7.082447132	6.842513777	7.037843424	6.890337246	7.070990326	7.010634398	6.792074462	7.027043438	7.045541261	6.83311779	6.975389442	7.042742819	7.017253839	7.141167084	6.772914953	6.884414764	6.893617038
ATOX1 (antioxidant 1 copper chaperone)	-0.163263413	-0.115154871	-0.168088507	0.151012872	0.160285516	0.052221633	0.151012872	0.160285516	0.052221633	1	1	1	FALSE	8.10656294	7.89477533	8.027082154	7.952875174	7.899942946	7.575312331	7.97200905	7.751376683	7.60527949	8.126585749	7.733347561	7.874600266	7.971083658	7.658132918	7.833155749	8.004636217	8.173062455	8.105473802	8.013819539	7.72377697	7.905188414	7.741884903	7.941041736	7.739659115	7.693528774	8.093296069	7.859826712	8.048683034	7.675865318	7.508286024	8.039237115	7.96634971	7.959173158	7.90388787	8.052622389	7.942678705
ATP2A1 (ATPase sarcoplasmic/endoplasmic reticulum Ca2+ transporting 1)	NA	NA	NA	1	1	1	NA	NA	NA	1	1	1	FALSE	NA	NA	NA	NA	NA	NA	NA	NA	NA	NA	NA	NA	NA	NA	NA	NA	NA	NA	NA	NA	NA	NA	NA	3.962900631	NA	NA	NA	NA	NA	NA	NA	NA	NA	NA	NA	NA
ATP2A2 (ATPase sarcoplasmic/endoplasmic reticulum Ca2+ transporting 2)	0.064485412	0.020847576	0.189105695	0.703071167	0.571001426	0.238262508	0.703071167	0.571001426	0.238262508	1	1	1	FALSE	4.032171389	4.581748928	4.505636912	4.003917005	4.462883396	3.95454996	4.505236743	4.030291932	4.302772335	4.583687557	3.918405318	4.97507068	4.247623756	4.621987373	4.992473881	4.189460875	3.982546441	4.23388806	4.556184143	4.256671032	4.509334806	4.242175655	4.507388726	3.912142054	3.77267747	4.299801462	3.643394453	4.377415313	4.671689663	4.637616042	4.265399388	3.767326394	3.888840643	4.174310534	4.26726611	4.237747256
ATP5F1A (ATP synthase F1 subunit alpha)	-0.33271264	-0.128749394	-0.153756327	0.005268343	0.167513764	0.110996348	0.005268343	0.167513764	0.110996348	1	0.931664898	0.313266894	TRUE	5.07602457	5.179658338	5.199558495	5.178599125	4.9347052	4.824421646	5.014922082	4.446269466	4.888178235	4.859055154	5.055993845	5.027264656	5.053150445	5.071252111	5.251938699	4.757466018	5.028953643	5.267149979	5.014377612	5.15103075	4.726629618	4.753583144	4.904363668	4.780535831	4.918863237	4.984940184	4.99898976	4.747027487	4.87964696	4.927896454	5.137409254	4.72853551	4.954973295	5.121135621	5.076246956	4.809424734
ATP5F1B (ATP synthase F1 subunit beta)	-0.197540008	-0.059342906	-0.061885905	0.117829216	0.394905239	0.349802912	0.117829216	0.394905239	0.349802912	1	1	1	FALSE	5.661253645	5.737916558	5.81824471	5.576310495	5.296428039	5.56299945	5.700459139	5.897143597	5.843071825	5.607244489	5.711800483	5.824156844	5.491384946	5.710103853	5.790753796	5.922559428	5.811887133	5.966568897	5.669423679	5.621407223	5.468798337	5.514283252	5.578932677	5.68673302	5.801339758	5.509360145	5.534780654	5.791941669	5.518862415	5.857826768	5.492577468	5.777974593	6.037107627	5.661230839	5.954752339	5.527117265
ATP6V1A (ATPase H+ transporting V1 subunit A)	0.155606533	-0.349055769	-0.153377798	0.466692916	0.034035163	0.263037854	0.466692916	0.034035163	0.263037854	1	1	1	TRUE	4.386907491	4.494492416	4.121927161	4.441589712	4.431362208	4.301031531	4.456011003	4.612629687	3.443845313	4.190077502	4.340106459	3.539692354	4.444256248	3.728355919	4.060765093	3.773257915	4.214536723	4.333960351	4.229757099	4.707811888	4.696361119	4.543935059	4.379905093	4.618021295	4.264221135	4.559161387	4.121645406	NA	4.309489087	4.086809237	5.125357673	4.130263716	4.705071096	4.180171736	3.854035555	4.711048814
ATP6V1E1 (ATPase H+ transporting V1 subunit E1)	-0.022038267	-0.103274528	0.189817823	0.765520266	0.364204903	0.165742507	0.765520266	0.364204903	0.165742507	1	1	1	FALSE	4.360603067	3.999936881	3.944717917	4.194544127	4.55007568	3.669344305	4.137855957	4.331590576	3.937231383	3.905023502	4.069461583	4.089540523	4.579982629	3.792303567	4.890543972	3.89227444	4.023228734	4.532877968	3.597721852	4.423840333	4.184819815	3.49387786	4.032479986	4.273038394	3.764006378	4.171727244	3.583085777	4.121736568	4.13657695	4.467357744	4.2951279	3.841520319	3.996759316	4.011370399	3.866057338	3.919425898
BAG3 (BAG cochaperone 3)	0.016996276	-0.030984986	0.063652851	0.784144999	0.553337527	0.439422811	0.784144999	0.553337527	0.439422811	1	1	1	FALSE	4.368628682	4.69941282	4.34417516	4.908673626	4.878622358	4.697779379	4.460926001	4.58437328	4.837095536	4.790725129	4.016398259	4.999332599	4.39848719	4.785137248	4.744069578	5.298086402	4.592498897	4.722711917	4.428986531	4.76035403	5.046360091	4.051111036	4.467820716	4.517111884	4.668663778	3.957143841	4.236836987	4.699784808	3.37649877	4.81223636	4.823830866	4.846794159	4.884783496	4.424257006	4.553563253	4.696160782
BAG6 (BAG cochaperone 6)	0.070745305	0.016173135	0.052018239	0.739112763	0.584550336	0.48655427	0.739112763	0.584550336	0.48655427	1	0.608463335	1	FALSE	5.263894507	5.830169109	6.276935809	5.080030825	5.777743201	6.245170472	5.153355437	5.866054865	5.742906267	6.30966188	6.367467172	6.210729781	5.634186655	5.630786948	6.344874645	6.483772254	5.432885935	6.210503811	6.700314864	NA	NA	6.201586816	5.52573064	6.213512541	5.629315816	6.171194816	6.474676148	6.220869704	6.169578312	5.409886459	6.336970647	5.00442948	6.186082537	NA	5.998315121	NA
BAIAP2 (BAR/IMD domain containing adaptor protein 2)	-0.050378882	0.174342442	-0.216166505	0.765354712	0.409403537	0.328094861	0.765354712	0.409403537	0.328094861	1	1	1	FALSE	6.078409162	4.693620766	5.987759702	NA	5.369400175	4.628820246	4.433346746	6.364064598	5.58519692	6.358726795	5.898501023	5.227302102	4.959185912	5.334317985	4.845560302	5.740298874	6.046333895	4.948124231	5.729724057	4.995927661	5.656230346	5.307322869	4.947095698	6.193732325	5.626009769	5.761306552	5.635792112	5.173934925	5.024386174	5.351674261	4.488566423	6.029649443	5.979179366	4.90842865	5.928341895	4.535399809
BASP1 (brain abundant membrane attached signal protein 1)	-0.062104575	0.345203401	0.472146503	0.700007715	0.041482251	0.008586303	0.700007715	0.041482251	0.008586303	0.817171701	1	1	TRUE	3.116121847	2.800264198	2.774219883	3.33569762	2.975738394	2.756696682	2.710038261	3.034995673	3.471681717	3.084885755	2.841719569	4.042819411	3.283096504	3.723744211	3.828550347	3.794779744	3.196709326	3.573119996	2.894396774	3.191186768	3.279463867	2.800363609	2.424938208	3.139796897	3.622415011	3.181627361	3.38142182	3.257052872	2.777329232	3.323038543	3.231768773	3.940448683	2.974674309	2.297749014	2.906580864	3.318175096
BBOX1 (gamma-butyrobetaine hydroxylase 1)	-0.180455773	-0.154373916	0.068158825	0.243297439	0.152602742	0.358933839	0.243297439	0.152602742	0.358933839	1	1	1	FALSE	5.819732041	5.482077048	5.302750406	5.390894636	4.824182308	5.057120971	5.424629893	5.505592454	5.201386857	5.426469402	5.048423661	5.289170496	5.527117265	5.470992313	5.418692577	5.417663518	5.549333406	5.574280168	4.959023581	5.007711298	4.995597578	5.364204708	5.344977587	5.649210183	5.253467443	5.283692167	5.356865682	5.481101927	5.474870798	5.584000383	5.643356931	5.529611709	5.74517816	5.708203793	5.318244524	5.295065435
BCAT2 (branched chain amino acid transaminase 2)	0.319730313	0.135049727	-0.176643227	0.086570667	0.381391508	0.086436321	0.25536889	0.381391508	0.286464391	0.086570667	1	0.086436321	FALSE	7.694601653	7.026589835	8.151016539	6.733178061	7.666990869	7.702996847	7.070968866	7.846549729	7.525152748	7.391243589	7.752307046	6.997427908	7.034919984	6.751637781	7.248288142	7.388783648	7.679360456	6.997619845	7.877050952	6.524159296	7.737348759	7.815319246	7.298685806	7.872539453	7.665755162	7.376707126	7.684369929	7.176831377	6.872988777	6.890008856	7.497795964	7.387664105	7.833155749	6.77295453	8.187693528	6.582161556
BCL2L13 (BCL2 like 13)	-0.065537212	0.12824046	-0.283336139	0.739112763	0.426267114	0.03780154	0.739112763	0.426267114	0.199113207	1	1	0.03780154	FALSE	5.09760237	5.34000317	5.348101375	5.56932703	4.920102707	4.931460869	4.981450834	5.50199637	5.828710274	5.295197712	4.623942927	5.621372055	4.279798131	5.420980866	5.006818629	5.627533884	5.006131929	5.308808626	5.258963574	5.406342783	5.213051713	4.978570901	5.030389053	5.439410374	5.122001734	5.39414368	5.300991278	5.58569268	4.232514945	4.897859974	5.397289578	5.54973385	5.142674831	5.498704032	4.59166745	5.821567367
BDH2 (3-hydroxybutyrate dehydrogenase 2)	0.013292641	0.243303358	0.135994431	0.086570667	0.00645277	0.111911955	0.765520266	0.00645277	0.111911955	0.086570667	1	1	TRUE	7.728614414	7.529774105	7.756362838	7.841035918	7.73954436	7.416265521	7.827209306	7.784288034	8.00867512	7.754947613	7.885080123	8.114981206	7.909749107	7.915425292	7.476389789	7.829970033	7.760799772	7.396844497	7.817149955	7.891801927	7.752353883	7.606494048	7.800912839	7.775267878	7.980682272	7.785249741	7.941716697	8.00206113	7.915706126	7.941376321	7.607478275	7.857035471	7.696299908	7.399068529	7.727164883	7.648134644
BHMT (betaine--homocysteine S-methyltransferase)	-0.0853996	-0.078842858	-0.059753222	0.484527159	0.325627618	0.357297261	0.484527159	0.325627618	0.357297261	1	1	1	FALSE	11.95011843	12.44285281	12.20655349	12.08334968	12.23599326	12.20148071	12.02176425	12.25297582	11.97279316	12.52428214	11.92059849	12.15432131	12.23341896	12.02493187	12.0900694	12.00704479	11.85284158	12.45233906	12.22104027	12.19964167	12.18552899	12.10847872	11.9459778	12.05350509	11.87533468	12.50068257	11.96266108	12.01689184	12.15976099	12.09478368	12.08004469	12.18641451	11.92734464	12.43001602	12.28637871	12.06441944
BHMT2 (betaine--homocysteine S-methyltransferase 2)	-0.136152339	0.029921688	-0.337650793	0.038317785	0.00031408	0.014317196	0.529409302	0.550582984	0.048899545	0.038317785	0.00031408	0.014317196	TRUE	8.801158656	8.590942534	8.901467303	9.292052397	9.008876768	8.45409362	9.157963297	8.541390934	8.712771155	8.846512121	9.110423278	9.221256013	8.571183795	7.955963692	9.085899959	8.725260587	8.719180017	8.666745942	8.882426017	9.620241823	8.941910324	8.407956014	9.27505595	8.609422553	8.892208856	8.861865441	9.11981784	9.085116555	8.379629625	8.250502134	8.993759264	8.718457529	8.85389899	8.472101864	8.973662931	9.370201342
BLMH (bleomycin hydrolase)	-0.016284017	0.030042504	0.034018667	0.769454037	0.528571993	0.099420938	0.769454037	0.528571993	0.457932486	1	1	0.099420938	FALSE	5.594270852	5.619741659	5.535169601	5.28326619	5.192975282	5.481889824	5.359795234	5.695679302	5.632977754	5.422226272	5.364722997	5.652483627	5.449201481	5.832153292	5.576156278	5.785887908	5.712964385	5.27840857	5.504795158	5.756575002	5.229218742	5.603940811	5.517083531	5.95914881	5.347017148	5.316478856	5.50346323	5.953896106	5.535318929	5.663082701	5.460487023	5.627215763	5.566985589	5.767599187	5.499035838	5.344018884
BLVRA (biliverdin reductase A)	0.0776331	-0.010591469	-0.049073847	0.479842592	0.566379908	0.365175661	0.479842592	0.566379908	0.365175661	1	1	0.406501322	FALSE	6.187765768	6.2076313	6.290796678	6.006006223	6.185803129	6.211197192	6.165116027	6.091020635	6.245353044	5.896974132	6.228685956	6.242110854	6.293986559	5.978344377	6.112391546	6.065365508	6.243151129	6.16988693	6.303061047	6.002520259	6.35433226	6.475709116	6.25363006	6.152582985	6.097454889	5.949434548	6.259151944	6.38130241	6.271834626	6.238435313	6.188857827	6.024426069	6.050379799	6.140921773	6.552144945	5.88675254
BLVRB (biliverdin reductase B)	-0.015343563	0.107870227	0.103050737	0.352781627	0.219993001	0.086436321	0.765354712	0.219993001	0.226469229	0.352781627	1	0.086436321	FALSE	7.638240404	7.547357282	7.329356849	7.051176307	7.26666475	7.391063107	7.560072935	7.302191082	7.503714451	7.428544424	7.519872097	7.662568692	7.668608471	7.576862213	7.590953758	7.181539906	7.541569045	7.565939836	7.349913686	7.132782457	7.165630606	7.381992777	7.60843226	7.238385631	7.547118176	7.274345536	7.394196854	7.59799293	7.616931061	7.423132722	7.539313931	7.284588161	7.64958672	7.472828909	7.390839621	6.913930574
BPHL (biphenyl hydrolase like)	0.076794632	-0.207753699	-0.35751766	0.559801069	0.434966932	0.27977943	0.754773968	0.434966932	0.27977943	0.559801069	0.694664172	0.618024441	FALSE	4.439829222	3.877292724	4.858771773	2.762831405	3.848197267	4.474040108	4.035870202	5.061599089	3.657148353	4.45795538	4.994407749	3.435988556	3.253406929	4.466522715	3.446017967	4.831162809	3.955535998	4.314848762	5.04618108	NA	2.384958805	4.424901939	4.029117131	6.008370353	4.354847056	4.273292083	3.29960807	NA	3.039556048	3.182701831	3.977408157	4.820812077	4.465295389	4.157722846	4.271985852	4.344721995
BSG (basigin)	0.1438429	0.308567477	0.084183913	0.634891479	0.192744522	0.418740694	0.634891479	0.192744522	0.441064258	0.766330276	1	0.418740694	FALSE	3.261932427	3.878705726	3.350200191	3.721591399	3.524038594	4.123467556	4.560390923	2.834468522	4.710646661	3.35381728	3.87443305	4.124361224	3.915281866	3.75000615	3.747269229	2.425636542	3.319664174	4.225930411	3.145436171	2.857461531	3.663777249	3.208951064	3.634035597	3.530083231	4.325731791	3.810381405	4.258496312	3.900712268	3.976253642	4.279939241	3.318921273	3.147238308	3.363913965	4.245883514	3.508618802	NA
BZW1 (basic leucine zipper and W2 domains 1)	0.295561971	-0.106745972	0.304403976	0.351940769	0.040509746	0.168245028	0.351940769	0.468177008	0.168245028	0.705233587	0.040509746	1	FALSE	3.432759019	NA	3.185809471	4.165510018	4.024115744	3.842777745	3.980162432	3.522670974	4.051928885	3.04578543	3.754844755	NA	3.481376448	4.602830975	3.60075739	3.758143248	3.522721184	4.333438046	3.619342576	NA	NA	4.120343645	4.602617218	3.864423891	3.304264244	NA	NA	NA	NA	NA	4.434861709	4.314914001	NA	NA	3.707878133	NA
C10H9orf64 (chromosome 10 C9orf64 homolog)	-0.080328628	0.231923442	0.216300502	0.665414177	0.13298333	0.162825438	0.665414177	0.13298333	0.162825438	0.90087608	1	1	FALSE	4.466281249	3.816579228	4.199216892	4.311328726	4.177854025	3.802462081	4.281802091	4.121661981	4.261365325	4.411731295	4.218223197	4.152945947	3.914899328	3.890222926	NA	4.748702735	4.454656273	3.724257351	3.477677328	4.300409306	3.50440429	3.820944792	3.647268453	3.932287992	3.882740856	4.518610671	4.575015773	4.369752621	4.392949322	4.549502838	4.443374582	4.163651688	4.383704292	NA	3.488360757	4.178587175
C16H5orf49 (chromosome 16 C5orf49 homolog)	0.258946061	0.169966013	0.562050416	0.370950745	0.000936252	0.050802622	0.484303447	0.406126303	0.051517498	0.370950745	0.000936252	0.050802622	FALSE	8.198666033	9.318052413	8.393832316	9.69862654	9.57507403	9.383598462	8.824694673	8.743652967	9.451641795	7.722397713	9.409859736	9.266552318	9.704111141	9.696805866	9.206797045	9.200229196	8.020679983	9.154699145	8.254787707	9.770728305	9.570842378	9.408115285	8.967701794	8.58563485	9.541369636	7.897064919	9.492636347	9.423359666	9.644294342	9.599146672	9.143987718	9.270975044	8.22556415	9.200565165	8.453566963	9.515548071
C1QBP (complement C1q binding protein)	-0.093915126	0.214130851	-0.502179127	0.479673642	0.263722137	0.029101878	0.677729006	0.263722137	0.029101878	0.479673642	1	0.984328381	TRUE	5.726501561	5.603323681	5.596467085	NA	NA	5.376911981	NA	5.228149125	6.270119622	NA	6.156956774	NA	NA	5.354540316	NA	5.081220307	5.938530455	5.683567336	5.434508137	4.436255137	5.406257737	5.677215051	5.565923086	5.574685857	6.211652773	5.298900211	NA	5.887900518	NA	5.444739942	5.06687277	5.075643867	6.136041645	6.018039901	NA	NA
C3 (complement C3)	-0.071672539	-0.116993152	-0.250258487	0.67495083	0.352549597	0.105082382	0.67495083	0.352549597	0.105082382	1	1	1	FALSE	6.639920926	6.19473322	6.461124153	7.072888263	6.940061012	6.819923596	5.733530599	6.526456985	6.36670863	6.543447937	6.324891591	6.57262899	6.236462004	6.059558618	6.599054406	6.347265246	6.732716919	6.182666478	6.529819385	7.01093645	6.8710674	6.829621267	5.94435482	6.599973821	6.299350907	6.446125521	6.645341401	6.646148253	6.198238752	6.211790976	6.712733331	6.212977811	6.723531258	6.155447695	6.508839027	6.940354712
C4A (complement C4A (Rodgers blood group))	-0.111834332	-0.194492366	-0.315884139	0.625590883	0.257291138	0.097457577	0.625590883	0.257291138	0.097457577	1	0.916735783	1	FALSE	3.885369366	3.756308124	3.538972645	3.916438427	4.066605884	3.7570766	3.265990403	3.671995298	3.57992834	3.875357413	3.560348121	3.726362592	3.119025764	3.517023672	3.799398198	3.588036972	3.843079365	3.780635561	4.053763009	3.993357351	4.525555261	3.931475052	2.831816452	3.717802525	3.623269906	3.989229854	3.176460014	4.333223345	3.826619667	3.361543798	4.057363621	3.528408788	3.895428658	3.925125944	3.352984458	4.206736984
C9H11orf54 (chromosome 9 C11orf54 homolog)	0.337536593	-0.186046925	-0.017760413	0.489650446	0.44316327	0.522927569	0.489650446	0.44316327	0.522927569	1	1	1	FALSE	4.142454284	5.572641116	3.70912518	5.686536944	5.7130964	5.981533034	5.55664093	3.97096406	5.535822797	4.772888568	4.697362388	3.885964757	3.819320751	5.47529245	5.75909723	4.295201386	4.36357761	5.316913237	4.357312709	5.782550101	5.796125292	5.847032283	5.507261854	4.056635548	5.393330389	4.413384216	4.3337028	4.294473715	4.172479515	5.213467825	5.749158796	4.439284031	4.414426479	5.094713229	4.324162541	5.854895804
CA2 (carbonic anhydrase 2)	0.219965568	-0.286390425	0.166581318	0.515022711	0.183595658	0.354542571	0.515022711	0.233671105	0.354542571	1	0.183595658	1	FALSE	5.498199798	4.662325149	3.969638629	5.439540031	5.232069745	5.653389689	4.150973905	5.267955212	4.672046231	4.726188181	4.358705699	4.08117769	4.628266172	4.989543232	4.701460341	5.816376988	5.337686119	4.561778244	3.896514054	5.25178725	5.076918185	5.322144483	4.233757709	5.278479195	4.483590087	4.934856141	4.392729562	4.489408062	4.357404209	5.0725003	4.617480689	5.557266095	5.558304375	4.227078713	3.77443919	5.349807559
CA3 (carbonic anhydrase 3)	0.076263612	0.448543754	-0.317367529	0.765354712	0.271279568	0.027925747	0.765354712	0.271279568	0.337383503	1	1	0.027925747	FALSE	6.833522636	7.939367643	6.711618797	6.720866698	5.798535307	6.986308532	7.174056809	8.380521672	8.005214698	8.387065223	6.606935183	6.673669483	7.127818969	6.66062348	4.880279006	8.257034198	6.819016678	7.765799923	6.59884902	6.65621032	5.917154838	6.994353437	7.301450467	8.245638267	7.998584789	8.34437137	6.749359954	6.748890543	6.8190039	6.580460587	4.822684266	8.215712567	6.848472717	7.786687834	6.729308041	6.690989702
CALD1 (caldesmon 1)	0.121408439	0.242283695	0.289960986	0.375146579	0.014333439	0.005424201	0.375146579	0.014333439	0.005424201	1	1	1	TRUE	5.907734325	6.014707889	5.883237122	5.914688888	5.798050515	5.845025805	6.011737141	6.174674063	6.168954864	5.947722255	5.967025622	6.146980997	5.985498153	6.007848066	6.101538727	6.01868313	5.420580088	6.144450235	5.875703897	5.652030382	5.616904603	5.815237258	5.885313231	6.05317869	6.088067374	5.720508315	6.127251509	6.060847218	6.062320345	6.267788585	6.164446397	5.844031565	5.80205618	5.970161123	5.57166771	5.69235187
CALR (calreticulin)	-0.037334418	-0.08724074	0.230861811	0.280093279	0.429080502	0.147254655	0.742988369	0.429080502	0.147254655	0.280093279	1	0.225750388	FALSE	6.735847072	6.648853676	6.459938112	6.412557992	7.036437396	6.58587742	6.145314698	6.43640007	6.2360563	6.667792802	6.790120385	6.180907686	6.55134836	6.560635482	7.494591616	6.543220557	6.803963181	6.60228613	6.497115735	6.181842001	7.036624213	6.462659314	6.133045601	6.508339908	6.107376116	6.67798737	6.794259891	6.229849368	6.608500272	6.697176094	7.427078138	6.522043191	6.739564611	6.624296868	6.39393268	6.687340687
CALU (calumenin)	-0.249546075	-0.351364216	-0.123889793	0.050365077	0.17434317	0.042500299	0.484303447	0.17434317	0.401961979	0.050365077	0.916735783	0.042500299	FALSE	5.154619662	4.692220733	4.216602309	4.679806604	4.797869	4.042372931	4.205408154	4.339051847	3.646128087	4.544139137	4.358684603	4.301763217	4.947511875	4.221575522	4.903211846	3.218593652	4.854554259	4.497861415	3.512087794	4.198612016	4.787970449	4.149259365	3.642874823	3.974740378	3.255657835	4.757439349	4.547085778	4.302640751	4.779869033	4.16258871	5.002815016	3.852058782	4.96262768	4.628196168	4.131836387	4.527220504
CAND1 (cullin associated and neddylation dissociated 1)	-0.092820623	-0.131406946	-0.022617504	0.409788185	0.096745585	0.457932486	0.409788185	0.096745585	0.457932486	1	1	1	FALSE	6.120320833	6.289526495	6.105466468	6.434751644	6.286659405	5.937045369	6.046309883	5.980790786	6.096289266	6.020202146	5.921664828	6.235303914	6.20900099	6.294554586	6.223270009	6.188745098	6.10269592	6.10136013	6.089657039	6.348026993	6.324569414	5.994036575	6.224686671	5.967694302	5.913794179	6.1157262	5.911785042	6.309001516	6.264836648	6.290697169	6.164874755	6.000687371	6.012532919	6.18188572	6.044149278	6.49995269
CAND2 (cullin associated and neddylation dissociated 2 (putative))	-0.171022251	-0.060092382	-0.0103645	0.226644789	0.486923558	0.517553453	0.456589762	0.486923558	0.517553453	0.226644789	0.736665371	1	FALSE	3.517338692	3.788915354	3.60445093	3.882447416	3.001958931	3.119125394	2.959167361	3.253276816	3.39625541	2.996851492	3.2340046	3.03157164	3.512226887	2.95965518	3.40606041	3.291641864	3.683775043	3.367510855	2.955245838	3.873321063	3.350228485	3.005063979	NA	3.203902753	NA	4.182938552	3.094982564	3.355185452	3.528483804	3.643579166	3.296059418	3.436121853	3.426237914	3.171094713	2.613814507	3.617698131
CAP1 (cyclase associated actin cytoskeleton regulatory protein 1)	0.038262885	0.03025663	0.123110509	0.580309138	0.423162567	0.030647543	0.580309138	0.423162567	0.030647543	1	1	1	TRUE	6.508013406	6.503964039	6.573023021	6.573129087	6.623256735	6.510222982	6.600534406	6.59471574	6.555593784	6.533368671	6.46920874	6.60119731	6.608719071	6.545715134	6.734005034	6.701590641	6.422226272	6.554062325	6.588327867	6.516688101	6.72062049	6.610788634	6.318821154	6.607189737	6.492452492	6.609320599	6.561938587	6.54648551	6.645499925	6.533988432	6.604676275	6.683191142	6.427681591	6.453479717	6.58704539	6.630325378
CAPN1 (calpain 1)	-0.253870072	-0.431643963	-0.35804981	0.318463362	0.018731596	0.053176855	0.318463362	0.018731596	0.053176855	0.389721258	0.105793689	1	TRUE	3.69110978	3.644756151	3.173220198	3.652624161	3.414216733	3.43067333	3.274401823	3.390021024	3.722793872	2.694153649	3.322418528	3.183616724	3.471603687	2.967044995	3.625469226	3.312429932	3.47837649	3.720508315	3.240807357	3.899572027	4.192785959	2.996316429	2.89601216	2.894090171	3.587088908	2.805843423	3.12603123	3.246183076	3.114060461	2.628054984	3.744623976	3.435028457	3.555595317	3.839617007	3.251931127	3.507908783
CAPN2 (calpain 2)	0.104197372	-0.10719953	-0.003774892	0.548237587	0.340716606	0.527501902	0.548237587	0.340716606	0.527501902	1	1	1	FALSE	3.575300227	3.754684442	3.833598532	3.498467894	3.818656307	3.816732809	3.518950515	4.082157559	3.620281418	3.377581895	3.606086841	3.743547281	3.512972697	3.731281011	3.801893271	3.560971682	3.913846824	3.396036153	3.112489968	3.83401336	3.62501326	3.861459166	3.274957864	3.896329982	4.027888308	3.436068536	3.72023468	3.325659845	3.231860914	3.536413529	3.656233206	3.886647689	3.766754157	3.612435071	3.827249962	3.65648493
CAPNS1 (calpain small subunit 1)	-0.072299865	-0.086904475	-0.006904396	0.148672541	0.418829678	0.52306537	0.673706935	0.418829678	0.52306537	0.148672541	1	0.635739205	FALSE	5.154040363	4.748284106	4.763167209	4.674703566	5.217300522	4.714399397	4.661892084	4.681393041	4.790412362	4.079386645	4.779574914	4.905986223	4.012952983	4.386100458	5.260853688	4.689366261	5.127055426	4.625410777	4.441915002	3.941716697	4.731242991	4.561460562	4.560586573	4.735045533	4.86907188	4.406869959	4.595318657	4.885779334	4.785660397	4.731514545	5.025064241	4.64498682	4.957250658	4.764165658	4.94889515	4.702663084
CAPZA1 (capping actin protein of muscle Z-line subunit alpha 1)	0.023970065	-0.117486781	0.127639618	0.740906206	0.194969396	0.164976229	0.740906206	0.194969396	0.164976229	1	1	1	FALSE	5.915277085	5.756414881	5.535160268	5.519667701	5.728891905	5.712648051	5.572268206	5.986315359	5.607549291	5.844099376	5.795746171	5.442432658	5.823970944	5.887958989	6.075975383	5.713266901	5.8488908	5.756881851	5.572416775	5.61060558	5.498646597	5.493903472	5.661136757	6.061450043	5.367423488	5.681547653	5.823260228	5.381906283	5.784561564	5.690794203	6.134962226	5.794784941	5.824146658	5.860754272	5.68006269	5.788912745
CAPZA2 (capping actin protein of muscle Z-line subunit alpha 2)	-0.103194464	0.039176496	0.119878907	0.483495219	0.489148328	0.227489411	0.483495219	0.489148328	0.227489411	1	1	1	FALSE	5.472835406	5.305915817	5.255742421	5.460889971	5.35900804	5.280121179	5.206463501	5.49601807	5.349011355	5.612839017	5.660500836	5.369965443	5.600840628	5.094713229	5.778476691	5.572156011	5.523928856	5.53671502	5.157585428	5.467638153	5.098120537	5.111298453	5.344025988	5.628400336	5.279463867	5.743466497	5.469016582	5.038866327	5.030998118	5.651772141	5.86812125	5.327263402	5.430288619	5.319126548	5.364821031	5.418210191
CAPZB (capping actin protein of muscle Z-line subunit beta)	0.12369027	0.150175016	0.154275974	0.435620426	0.170974219	0.159529254	0.435620426	0.170974219	0.159529254	1	0.916735783	1	FALSE	4.992487477	5.646830844	5.117212956	5.279720143	5.565112744	5.137876445	5.440447299	5.484821283	5.210509655	5.410093442	5.544386466	5.060812639	5.154303709	4.98661572	5.507915124	5.50199637	5.234570296	5.38768995	5.272676436	4.9502771	5.101368535	5.096624506	5.357087452	5.533538431	5.211109564	5.608732376	5.449128831	5.097909923	5.558876793	5.261071908	5.311503115	5.295693641	5.53171831	4.988625615	5.023925083	4.749973981
CARHSP1 (calcium regulated heat stable protein 1)	0.005587507	-0.058583686	-0.085953087	0.790597248	0.479991266	0.377725213	0.790597248	0.479991266	0.377725213	1	1	1	FALSE	6.332152944	6.157666264	5.989954154	4.875332837	5.735960768	6.116917806	5.815039954	6.150600292	6.032303653	5.688272693	5.930233489	6.041488318	6.042031412	5.951058529	6.122672719	5.839496077	6.168605936	6.132245742	6.119673651	5.735413863	5.751785046	6.155142046	5.824788216	6.421544798	6.095392803	5.793451148	6.307780048	5.925166306	5.623398682	5.787132046	6.21042783	5.542954462	6.347529246	6.115655462	6.086531154	5.86486956
CARNS1 (carnosine synthase 1)	-0.381284898	-0.106781267	0.080452387	0.086570667	0.418829678	0.411580492	0.133028523	0.418829678	0.411580492	0.086570667	1	1	FALSE	6.099707584	5.560843324	5.203138497	6.445504906	5.306579417	5.371248685	5.481844629	5.974377877	6.049238678	5.229499482	6.245124826	5.500566258	6.008401729	5.714292233	6.429088665	5.761045868	6.248265368	5.530514023	5.553096272	6.552879627	5.327590367	5.332353481	5.461194564	5.897847876	5.933371988	5.454182475	6.116323165	5.768300795	6.140226498	5.678339568	6.432807449	5.589056345	6.178634976	5.600885218	5.649132564	6.415947913
CARS1 (cysteinyl-tRNA synthetase 1)	-0.218604278	-0.136708924	-0.047342758	0.484303447	0.419648191	0.1779583	0.484303447	0.419648191	0.487404161	1	1	0.1779583	FALSE	4.584487535	4.690975738	4.688219531	5.145351386	4.908529528	4.069710758	4.928076542	3.829575604	4.46876576	4.725953783	4.010547127	5.430539529	5.114929167	4.664539728	5.056670226	3.976721057	4.237296018	4.848562853	3.797542215	4.956284379	4.695080708	4.320448574	4.925320623	3.741812113	4.239940249	4.300570378	4.242480561	4.762433865	5.136966512	4.178674809	4.788027892	3.896378424	4.301082761	4.497497405	4.481718719	5.356450209
CASP3 (caspase 3)	-0.144571221	0.000446894	-0.001142769	0.319077152	0.599187212	0.53221137	0.319077152	0.599187212	0.53221137	1	1	1	FALSE	5.821233149	5.675293735	5.649859719	5.994457533	5.636931976	5.78371332	5.710409724	5.718671231	5.448775437	5.493003588	5.932009187	5.945867511	5.842621884	5.602887377	6.027905997	5.719175225	5.919645181	5.450703194	5.637995617	6.086790134	5.669602254	5.706223857	5.669386827	5.295201386	5.644329316	6.098425874	5.732597541	5.882178378	5.751536025	5.95535698	5.977115035	5.646090636	5.884854301	5.380493966	5.802712804	6.031873751
CASP6 (caspase 6)	0.20498811	0.119528846	0.077379561	0.25536889	0.291410056	0.365175661	0.25536889	0.291410056	0.365175661	1	1	1	FALSE	4.967993955	5.059290376	4.968952424	4.738578707	4.858761829	5.358389229	5.266265578	5.060376018	5.651244038	5.011294356	4.928275562	4.816128629	5.185953739	4.787223484	4.886311142	5.205283024	4.821827544	4.590865458	5.098036295	5.123604124	4.947053606	5.128755306	5.493231013	4.911236174	5.42736481	5.247718687	4.748359253	4.653415486	5.180474118	4.801391497	5.022700704	5.06934987	5.01592569	4.700578432	5.1101377	4.89251246
CAST (calpastatin)	-0.086534909	-0.237916287	0.134026782	0.559801069	0.233671105	0.358056643	0.695466695	0.233671105	0.358056643	0.559801069	1	0.998187241	FALSE	4.062018066	4.200880954	3.622004949	4.065839389	4.358178209	4.049534933	3.033128706	4.320166932	3.785425004	4.565225488	3.387403902	3.638328749	3.358916641	4.189879894	4.664124398	4.573665363	4.076473584	4.429515541	3.77915464	4.150795233	4.470244001	3.727724452	2.941436891	4.245259859	3.846182378	4.427472087	3.329181016	3.626649393	3.794914875	4.122001734	4.165574333	4.836116017	4.035289588	4.325573504	3.942617719	4.144103489
CAT (catalase)	-0.129496376	0.00260155	-0.090625819	0.000149824	0.29465442	0.160711895	0.580309138	0.596166566	0.394741962	0.000149824	0.29465442	0.160711895	FALSE	9.935486268	10.91377204	10.39588754	10.08768824	9.375174135	10.62872804	10.66066448	10.10874659	10.50326922	10.36239318	10.33133126	9.967139781	10.23045282	10.29335669	9.996261624	10.39450557	9.922987201	10.90851272	10.37544133	10.03789009	9.368648323	10.57639931	10.70867008	10.04409353	10.59958746	10.36439734	10.36053986	10.06316585	10.24808174	10.23572706	9.952931944	10.42788897	9.916439323	10.93055255	10.37829486	10.08991387
CAVIN1 (caveolae associated protein 1)	0.099419134	-0.052092432	0.340167115	0.669552133	0.53481973	0.02195707	0.669552133	0.53481973	0.124581167	1	0.937173228	0.02195707	FALSE	2.84282802	3.458513248	2.999402961	2.982648655	3.542220898	2.508672039	2.88679399	3.150902438	3.004688346	NA	NA	2.439830552	3.181301365	3.142230434	NA	2.05077332	2.8387965	3.104682194	NA	2.33470556	3.230250672	2.834543357	2.584149554	2.967061601	NA	2.560932565	3.081085633	2.725952693	NA	3.497178023	3.536401095	NA	3.089676104	NA	NA	2.231490779
CBR3 (carbonyl reductase 3)	-0.040927725	0.239259665	0.296267203	0.352226441	0.074904776	0.00790228	0.727309811	0.074904776	0.034457123	0.352226441	0.203896288	0.00790228	TRUE	5.159879408	5.249748715	4.637030548	5.009700994	5.437470787	4.859104864	5.137155104	4.955628986	5.550325072	5.428256312	5.448124567	5.603890382	5.386393663	5.553861182	5.679972643	5.152187476	5.371255656	5.278007057	4.682960885	5.236745164	5.528174336	5.150624661	4.813945329	5.080299503	5.553320564	5.29199394	5.068137654	5.329026696	5.559932264	5.513234904	5.219222742	4.843345742	5.376071545	4.979590964	4.964962291	5.127001756
CBS (cystathionine beta-synthase)	-0.22822625	-0.210382396	-0.251622949	0.15142593	0.074904776	0.04076832	0.15142593	0.074904776	0.04076832	1	1	0.295598183	TRUE	5.697017585	5.758465754	5.530542114	5.799289394	5.780357348	5.550251183	5.754972993	5.1468792	5.373383728	5.924874247	5.389945332	5.60584098	5.754558851	5.407223569	5.526328649	5.278772809	5.805369851	5.951559821	5.505268506	5.768081082	5.462971711	5.579249553	5.911542991	5.141763834	5.358965856	5.887366858	5.083204857	5.226096162	5.559923089	5.464423223	5.458313096	5.327385574	5.763228304	5.767683927	5.674847601	5.813729894
CBX3 (chromobox 3)	0.051280773	0.205005698	0.241704178	0.740906206	0.248020658	0.183251304	0.740906206	0.248020658	0.183251304	1	1	1	FALSE	3.999269451	3.54417624	3.927005158	4.114625221	4.220298995	3.751356597	4.233681026	4.321516868	3.499106017	4.58200194	4.291168857	3.755517876	4.364271256	4.36226648	4.369850314	4.239176518	3.93106841	3.817469771	NA	4.430017587	4.2429378	3.745947209	3.677474415	4.474792941	4.508263836	4.410130764	3.96062291	4.467814196	3.946375288	4.636775407	4.386741982	3.666472569	3.962049222	4.624188647	3.895011726	3.855341933
CCAR2 (cell cycle and apoptosis regulator 2)	-0.169523036	-0.265350642	0.066514625	0.384249001	0.055713907	0.101659194	0.384249001	0.055713907	0.395854684	1	0.444429314	0.101659194	FALSE	4.699640466	4.454847064	4.235198587	4.041190405	4.569642985	3.84188257	4.182366542	4.323470953	4.110546993	4.564603763	3.73545719	4.158652098	4.727980339	4.656072996	4.692404879	4.159637258	4.387789881	4.653581724	4.265369381	4.368572811	4.580621881	3.65844001	4.243273017	4.111290106	4.215934811	4.327687364	3.94181058	3.834296589	4.82024535	4.316913237	4.661817994	4.059519683	4.560488752	4.602516267	4.257244509	4.345495731
CCS (copper chaperone for superoxide dismutase)	-0.139345065	-0.195318509	-0.176380132	0.483495219	0.172314528	0.202514159	0.483495219	0.172314528	0.202514159	1	0.529966475	1	FALSE	4.656759487	4.697429115	4.619618424	4.465230077	3.98935703	4.767458824	4.453800691	4.074085788	4.491327218	4.046656938	4.202817326	4.28331435	4.261463117	4.003368364	4.703554793	4.240215093	4.180497987	4.394781639	4.724704836	4.664215439	4.055516719	4.588936456	4.603127806	4.3844505	4.132478137	4.065925532	4.683516808	4.855411706	4.542778069	4.643469496	4.498129574	3.855810346	4.224734898	4.621119992	4.595694607	4.579602562
CCT2 (chaperonin containing TCP1 subunit 2)	-0.014639707	0.004980781	0.086074424	0.767628922	0.587766882	0.288647449	0.767628922	0.587766882	0.288647449	1	1	1	FALSE	6.136948061	6.181054831	5.803648106	5.948280784	6.00598153	5.808330987	6.307658027	6.0978362	6.03027648	6.010549365	5.958455276	6.113290016	6.025024364	6.228520503	6.194000349	5.903501093	6.040432202	6.299977251	5.958664067	6.130632336	5.731674739	5.884441629	6.238830797	6.167988086	6.061508367	6.171278896	5.820467473	6.253440968	6.388983352	6.032076592	6.453958683	5.781189203	6.188527527	6.058851129	5.811139604	5.970437255
CCT3 (chaperonin containing TCP1 subunit 3)	0.124704738	0.128813843	0.112781864	0.365509958	0.172314528	0.151348666	0.365509958	0.172314528	0.212632056	0.469936307	1	0.151348666	FALSE	6.115867663	6.114510704	5.932037542	5.78199436	6.060607314	5.924689008	6.328283574	6.099968417	6.060334943	5.974492602	6.228609004	5.968959334	6.33710449	6.080231272	6.272889144	5.685870086	6.143668918	6.071657569	6.001304598	5.771838051	6.171971375	6.002367233	6.120940777	6.087802259	6.201882783	6.204535932	6.142919844	6.137431797	6.320726551	6.25500968	6.273711692	5.613228113	6.041457653	6.122848697	5.878256954	5.794740761
CCT4 (chaperonin containing TCP1 subunit 4)	-0.002789542	0.088898493	0.107626581	0.793791435	0.322759591	0.243411189	0.793791435	0.322759591	0.243411189	1	1	0.564643742	FALSE	5.660731854	5.717410477	5.691754684	5.651947176	5.698315729	5.139846	5.968659882	5.504563192	5.756468257	5.663987825	5.576346779	5.801197466	5.874944473	5.720666999	6.030567827	5.317405378	5.611139913	5.847691303	5.62775857	5.386517826	5.676603103	5.58990727	5.861962806	5.627055217	5.850989397	5.787610074	5.574525412	5.862771238	6.033566163	5.786149371	5.864956202	5.292347403	5.62158012	5.828834649	5.479473103	5.491266281
CCT5 (chaperonin containing TCP1 subunit 5)	0.066542579	0.035454427	-0.007782331	0.611525179	0.496349655	0.313266894	0.611525179	0.496349655	0.517261067	0.709155338	1	0.313266894	FALSE	5.035333582	5.015207624	4.954908175	4.533818725	5.121475498	4.722509742	5.107411689	4.995326221	4.910617549	4.938045793	4.847736396	4.893250558	5.075609641	4.828783885	4.983668575	4.46530192	4.897400178	5.155967757	4.929899858	4.477314666	5.085484144	4.65692534	5.187569822	5.072568898	4.820025748	4.887535019	5.028860844	4.977266183	5.127451693	4.957222793	4.846533432	4.663304765	5.042683731	4.879406807	4.856233779	4.931319028
CCT6A (chaperonin containing TCP1 subunit 6A)	0.001499296	-0.042553084	-0.055727183	0.796546047	0.429592276	0.33729006	0.796546047	0.429592276	0.33729006	1	1	1	FALSE	5.285320834	5.171751259	5.148641307	5.21171701	4.907068517	5.051267681	5.393340686	5.317050764	5.031430487	5.119513885	4.911801817	5.246860284	5.269231429	5.098280584	5.140181499	5.027676031	5.141416441	5.102670728	5.165819507	5.268498023	5.06736767	5.016384886	5.248295733	5.429147263	5.188396968	5.215472815	4.848452686	5.373188814	5.12792212	5.227340614	5.275509966	5.016193201	5.173307359	5.348239502	5.11584062	5.16491497
CCT7 (chaperonin containing TCP1 subunit 7)	-0.119084943	-0.06175224	-0.073294136	0.405541551	0.406126303	0.331378575	0.405541551	0.406126303	0.331378575	1	1	1	FALSE	6.143742376	6.276022017	5.965666556	6.496971984	6.20661783	6.006811898	6.395081656	6.130724991	6.207992385	6.144474708	6.192742569	6.497795964	6.330459803	6.205312352	6.278979046	5.896577021	6.182910751	6.311343259	6.245069667	6.285357828	6.301640686	6.02370557	5.992390036	6.143938245	6.180301052	6.357865141	6.138644523	6.420937089	6.292454161	6.262964899	6.098522726	5.90854634	6.151036841	6.429148937	6.341478794	6.473567764
CCT8 (chaperonin containing TCP1 subunit 8)	0.02117558	-0.052795726	0.016660246	0.742385808	0.405696182	0.488161176	0.742385808	0.405696182	0.488161176	1	1	1	FALSE	6.46050832	6.423887383	6.145333042	6.288928809	6.341896821	6.102011377	6.324920385	6.317224463	6.141226362	5.996427164	6.366661426	6.380419504	6.404794153	6.336535123	6.51062177	5.976095512	6.319729918	6.540802237	6.139915561	6.381215874	6.338919966	6.089460015	6.453869815	6.431400655	6.276790683	6.323858211	6.463862733	6.289262732	6.420426819	6.311982578	6.203886313	6.1974939	6.333178612	6.26033246	6.127583758	6.265918789
CD2AP (CD2 associated protein)	-0.120639619	-0.448724411	-0.050603947	0.091086751	0.003086639	0.43831489	0.523305232	0.003086639	0.43831489	0.091086751	1	1	TRUE	3.77594602	3.446600318	3.61803892	3.588648682	3.778807822	3.384035988	3.100769131	3.776819893	3.062249531	2.93453726	3.069064532	2.964219324	3.615922376	2.957199573	3.60379842	3.565268145	3.246626983	3.933100475	3.706055286	3.342668518	3.58008517	3.269456614	2.68888978	3.54118027	3.638398262	3.215956549	2.67280096	3.132109577	3.597209348	3.292884795	3.113122039	3.865740693	3.521704075	3.286174409	3.212770088	3.718909554
CD44 (CD44 molecule)	-0.133858683	0.170283109	0.064919109	0.680148395	0.426308482	0.488780173	0.680148395	0.426308482	0.488780173	1	1	0.79486452	FALSE	2.674713734	2.793739851	2.521877411	2.052927077	NA	2.774559373	NA	1.490185018	2.925410831	1.815776245	NA	2.692940442	2.866866447	NA	2.750752268	NA	NA	3.451461707	2.494873821	NA	2.037484138	2.49195312	2.217863502	2.781500304	3.001759015	NA	2.28818726	1.694733131	1.495234655	2.185628719	2.654577604	NA	2.197648405	1.400220939	1.682285629	NA
CDC37 (cell division cycle 37, HSP90 cochaperone)	-0.158916034	-0.214799214	0.048921219	0.313139756	0.052858525	0.40661071	0.313139756	0.052858525	0.40661071	1	1	1	FALSE	5.91949979	6.143479135	5.8526506	6.483372423	6.300777183	5.802927305	6.141381697	5.950864961	5.733134665	5.945535136	5.914351643	6.320946729	6.233962815	6.149974682	6.06047762	6.045405837	6.179871281	6.099282579	5.842488634	6.60418403	6.299557887	5.421970546	6.063485685	5.91264747	5.657794326	5.885947679	5.663677642	6.159037763	6.300284829	6.198951799	6.198219104	6.17728797	6.095934966	6.187749935	5.854853427	6.391905165
CDC42 (cell division cycle 42)	-0.08383753	-0.036620325	0.013864365	0.451856989	0.457140655	0.494551775	0.451856989	0.457140655	0.494551775	1	1	1	FALSE	6.710351862	6.568033625	6.38673681	5.927386871	6.351759053	6.25901632	6.222555359	6.258582993	6.184845596	6.284410488	6.370087539	6.381854384	6.379140931	6.438883317	6.48722907	6.375979484	6.450798854	6.272631651	6.361470106	6.307681703	6.507402998	6.205591918	6.169758681	6.371201629	6.290400442	6.22857245	6.344057955	6.338042831	6.174078787	6.283103174	6.458086662	6.374290078	6.477814921	6.47703937	6.187650975	6.118816518
CDC42EP4 (CDC42 effector protein 4)	0.401051751	-0.045373618	0.088831183	0.204392218	0.549709575	0.43831489	0.204392218	0.549709575	0.43831489	1	1	0.966604313	FALSE	3.840543801	3.295997727	NA	2.906615496	4.016933056	3.778355783	3.672595061	3.2446542	3.051916708	NA	2.739921531	NA	NA	2.549550892	NA	3.136663893	3.141009272	2.571963137	2.787100172	NA	3.619753395	NA	3.558732945	NA	3.191567388	3.031075778	3.376804349	NA	NA	3.313628971	NA	2.879315637	3.71776963	3.468179254	2.210460561	3.094072195
CDH1 (fizzy and cell division cycle 20 related 1)	0.081919299	0.255408005	0.37317818	0.67495083	0.143996285	0.043386039	0.67495083	0.143996285	0.043386039	1	1	1	TRUE	4.537550784	4.474533388	3.414406182	4.184677021	3.960270747	4.008648231	4.573738063	4.531849286	4.662558723	4.048750595	4.671678342	4.278311919	4.302699235	5.024191115	4.521735478	4.220283515	4.165719031	4.597888675	3.856119215	4.778613358	4.083247414	4.210209607	4.711362745	4.163724136	4.715031229	3.875042803	4.229495637	4.459982361	4.882804427	4.506335354	5.087263396	4.385493161	4.001739202	4.352737342	3.891701088	NA
CDKL2 (cyclin dependent kinase like 2)	0.018944452	-0.109262837	0.041835038	0.103540656	0.371928177	0.084935667	0.776622831	0.371928177	0.460410178	0.103540656	1	0.084935667	FALSE	6.524692147	6.653002675	6.350182507	6.60313671	6.23601802	5.934662745	6.696661573	6.914959106	6.589519323	6.797972725	6.108497275	6.525215403	6.352576694	6.605383212	6.098844818	6.876480111	6.141338777	6.493756198	6.393936111	6.458836384	6.469239679	6.321810871	6.689718488	6.882985343	5.979515513	6.829963693	6.073398243	6.15181012	6.439505124	6.756929874	6.407476823	6.943311872	6.40966078	6.688474128	6.422285149	6.677127645
CES1 (carboxylesterase 1)	0.653517159	0.221616229	0.249881586	0.065080929	0.101921951	0.272913208	0.065080929	0.32893583	0.272913208	0.982142095	0.101921951	0.880792997	FALSE	7.348329809	7.224754188	7.928968361	6.779522387	8.586171754	7.742861816	7.429138892	7.943094985	7.566305251	7.460029885	7.934451631	7.183814002	7.006948751	7.072137965	8.794692032	7.376846014	7.381188182	6.951716002	7.873554848	6.54287091	8.594970219	7.797907898	7.458176912	7.944876011	7.489775724	7.421130708	7.917491429	6.893908215	6.775142749	7.02461888	8.702806431	7.430954271	7.376246966	7.164997406	7.817840669	6.84770884
CES3 (carboxylesterase 3)	-0.073773504	-0.019053804	0.329104978	0.662675799	0.564259656	0.02756928	0.662675799	0.564259656	0.02756928	1	1	1	TRUE	4.646058945	4.900900611	4.421640728	4.545573056	4.413384216	4.611491107	4.956827991	4.810201435	4.615339782	4.336390515	5.013430994	4.385789941	4.865513061	4.909566716	5.749864065	4.707922294	4.792189019	5.015698267	4.530563962	5.024793939	4.586914829	4.676069904	4.742459004	4.790094312	4.727473967	4.813499037	5.150137204	4.507179382	5.231820219	5.249805591	5.622119192	4.53088852	4.825861932	4.627017267	4.705098751	4.959547614
CFB (complement factor B)	-0.100043861	-0.125526064	-0.100686428	0.613597962	0.345313763	0.358056643	0.613597962	0.345313763	0.358056643	1	1	1	FALSE	4.594106597	3.920340945	4.414000189	4.291205701	4.233604339	4.583019566	4.143172981	4.102733707	4.303495833	3.455162801	4.510942936	4.85380108	4.031439309	4.3652516	4.506259176	4.100893572	4.37822028	4.365524577	3.958787007	4.801727756	4.173910946	4.445872343	4.040138456	4.327550848	4.156299528	3.913416033	4.257659383	4.431215097	4.213984882	4.256542723	4.222510924	3.822138675	4.803831478	3.822352857	4.345907275	4.409547078
CFL1 (cofilin 1)	0.054774927	0.110549057	0.120265631	0.00016185	0.263722137	0.226469229	0.665414177	0.263722137	0.226469229	0.00016185	0.377765566	0.2514662	FALSE	7.824175942	7.494127555	7.676359097	7.593518112	7.846342871	7.790980505	7.383583343	7.870303065	7.82547401	7.632195497	7.988855074	7.606212717	7.796909183	7.46458659	7.887622747	7.8036339	7.978664704	7.574313475	7.686360453	7.518409244	7.932090707	7.663337503	7.371741801	7.781071146	8.028342608	7.417725957	7.872988777	7.619816474	7.666699792	7.504469442	7.870105751	8.054935279	7.88977164	7.445304598	7.569004927	7.3309348
CFL2 (cofilin 2)	-0.123333654	-0.279317355	0.185908354	0.539282687	0.072880023	0.199113207	0.539282687	0.072880023	0.199113207	1	0.154847461	1	FALSE	4.277062317	4.342135131	3.910742254	4.238381809	4.295385083	4.128573861	4.188812341	3.749448454	4.181118457	4.291817177	4.082353453	4.448755617	4.783006069	4.387617582	4.646133849	4.146231604	4.000180326	4.622292005	4.01799315	4.167446247	4.463583224	4.305299344	4.114433661	4.413363904	4.249475681	4.17951105	3.886813496	3.327672995	4.456063588	4.391334682	4.018126721	4.951541171	4.464504909	4.769110529	4.148877176	NA
CHCHD2 (coiled-coil-helix-coiled-coil-helix domain containing 2)	-0.089919746	-0.337052048	-0.329269133	0.678826551	0.096488881	0.105991373	0.678826551	0.096488881	0.105991373	1	1	1	FALSE	4.568725308	3.871626834	4.088133114	3.429187444	4.542189938	4.265654424	4.309998313	4.513358092	3.822220272	3.792168191	3.441722492	3.820444496	4.349825247	3.076418855	3.693408897	4.38205159	4.58973353	4.110672264	4.520101614	3.433213192	3.754684442	3.511505991	3.546721635	4.096160631	4.011146731	4.140549638	3.982290874	4.209055595	3.68170787	3.500037171	3.876634813	4.189785032	4.404303691	4.295745061	4.716047074	3.536488131
CHRNE (cholinergic receptor nicotinic epsilon subunit)	0.097591201	-0.041896515	-0.139111178	0.68292293	0.550582984	0.365175661	0.68292293	0.550582984	0.365175661	1	1	1	FALSE	4.335068727	4.049099242	3.997816272	3.838205526	4.136453909	4.405270832	4.178236585	3.758143248	4.933525429	2.948359755	4.222650022	3.517804794	3.646922983	4.239039004	4.349591743	3.920988752	2.953539036	4.072560324	3.931248103	4.271597486	3.768290207	4.64658895	3.890826043	4.514444226	4.804420177	3.138419672	3.615969444	4.075284459	3.639463717	4.332514607	3.630195762	4.029028761	4.381484117	4.015693807	4.134270234	4.191199405
CKB (creatine kinase B)	0.010771508	0.439067394	0.165289886	0.789896092	0.043946309	0.320084338	0.789896092	0.043946309	0.320084338	1	1	1	TRUE	4.992849988	4.717012836	4.917193037	5.274653037	5.319133776	4.956855863	4.287885954	4.625720531	6.231263429	4.698140673	5.076246956	5.837574955	4.608271088	5.373220141	5.476990783	4.942983598	4.955573194	4.698268494	4.175380883	5.350691715	5.403346128	5.207564929	4.757236647	4.625147726	5.65209637	4.989938264	4.876629902	5.510287871	4.811039391	5.358800627	5.220933531	5.00709232	4.761003303	4.556220936	4.523950804	5.383939251
CKM (creatine kinase, M-type)	0.985274231	0.076491835	0.739490944	0.190336994	0.559718677	0.154252053	0.190336994	0.559718677	0.154252053	1	1	0.583379326	FALSE	2.368111794	NA	3.229372579	NA	NA	NA	2.987584639	4.003539275	3.780887482	3.728181749	NA	NA	NA	NA	NA	3.83541884	2.224768849	NA	3.038357161	NA	NA	NA	NA	4.504601326	1.639236795	2.633449811	NA	NA	NA	NA	NA	3.510632846	NA	NA	3.484125238	NA
CLEC3B (C-type lectin domain family 3 member B)	0.165735777	0.172454594	0.133325987	0.616508726	0.375491427	0.385320041	0.616508726	0.375491427	0.385320041	1	1	0.880792997	FALSE	3.549508999	2.785625875	2.049885134	3.331604906	2.840098611	3.143793386	NA	3.51186016	3.248241835	3.608915667	2.733853232	3.103318026	2.751785046	2.333266288	2.869458867	3.931040035	3.621149304	NA	2.631928444	2.427557903	NA	3.278989822	NA	3.419201774	2.906859818	2.968835415	3.453675602	2.676125208	NA	3.070828939	2.498112975	3.577900082	2.692668222	NA	3.046917066	NA
CLIC1 (chloride intracellular channel 1)	0.000104934	0.082795302	0.149627415	0.709155338	0.356973707	0.162825438	0.798120512	0.356973707	0.162825438	0.709155338	1	1	FALSE	5.009772644	4.934162625	4.822495627	4.841726612	4.82516996	4.826401033	4.685239369	5.116414665	4.945069214	4.406659112	5.259626525	4.936336414	4.906173879	4.756526968	5.154761413	5.433370116	4.762460442	5.092985417	4.92808602	4.756783133	4.966005866	4.484486193	4.693018528	5.096696182	4.900195406	4.923434458	5.276738583	4.934629724	5.081637885	4.835600745	5.121102458	5.268745028	5.089184561	4.512947422	4.964883762	4.761003303
CLIC4 (chloride intracellular channel 4)	0.02811442	0.035576222	-0.008306025	0.702986756	0.457138854	0.508173902	0.702986756	0.457138854	0.508173902	1	1	1	FALSE	6.384780297	6.383515952	6.497526146	6.107851042	6.338322788	6.333246606	6.500660262	6.330456217	6.461702076	6.184591734	6.255908558	6.450284192	6.053335111	6.30302085	6.420802382	6.256716315	6.252862193	6.510360671	6.262504569	6.008764745	6.313519778	6.26719868	6.400025518	6.42243822	6.531652818	6.453891209	6.266158738	6.126974921	6.276835339	6.390530122	6.247386401	6.166602981	6.425997999	6.380086977	6.409253449	6.052300679
CLINT1 (clathrin interactor 1)	-0.038553556	-0.104615808	0.072673454	0.740906206	0.37409758	0.394741962	0.740906206	0.37409758	0.394741962	1	1	1	FALSE	3.360982241	3.3438768	3.000144262	3.427713432	3.066898595	NA	NA	3.143241565	3.605020153	3.061186905	3.298807855	NA	3.104880084	3.662718215	3.425244442	3.408983529	3.074974613	3.138550737	2.678477606	3.386907491	NA	3.154170016	NA	3.252436854	3.058015109	NA	3.080367731	2.672325764	NA	3.707944375	3.278414517	3.302664145	3.273159275	3.562547724	NA	NA
CLTC (clathrin heavy chain)	-0.911222497	-1.148830858	-0.730024612	0.004708326	8.25E-05	0.008471702	0.004708326	8.25E-05	0.008471702	1	0.857828837	0.098683014	TRUE	5.760628144	6.3392247	5.229972385	5.46948879	4.973358713	4.603958609	5.284084696	4.277203696	4.531106932	4.616675281	4.986137844	4.198934124	5.705071096	4.966642721	5.323207919	3.811059948	5.710346351	6.268112461	5.209788656	5.506078239	4.977385259	4.60689226	5.455935408	4.071659714	4.294510475	4.523587046	4.86808914	4.359345461	5.663407245	4.974708262	5.326673961	3.841439807	5.663358853	6.295521004	5.110212885	5.668068053
CLUH (clustered mitochondria homolog)	-0.276678428	-0.655837813	-0.281437471	0.577831796	0.126757205	0.358056643	0.67495083	0.126757205	0.358056643	0.577831796	1	0.464045036	FALSE	2.788320293	NA	2.899361274	NA	NA	NA	2.687228694	NA	1.060061222	1.47249297	2.560678275	2.911555454	3.434361346	NA	NA	NA	3.02157922	NA	2.520500196	NA	NA	NA	2.613769725	NA	2.689466906	NA	NA	NA	NA	NA	2.592512053	NA	3.271893251	NA	3.06141159	NA
CLYBL (citramalyl-CoA lyase)	0.126115152	-0.037924562	-0.192541965	0.599444781	0.547662741	0.261579289	0.599444781	0.547662741	0.261579289	1	1	0.684776063	FALSE	3.888801686	3.059836327	4.036107659	3.691467165	3.439197579	3.707127178	4.067019106	3.803681682	4.165710992	3.316675792	2.974740378	NA	3.34978987	4.089125226	2.896101312	3.861508794	3.467266436	3.578141691	3.662809345	3.733538733	3.347849879	3.766764756	3.572404647	3.657411351	3.640146584	3.539667543	3.263785614	3.193741785	NA	4.181412689	3.457279086	3.306432868	3.635568674	3.151680254	3.243932556	3.520786805
CMAS (cytidine monophosphate N-acetylneuraminic acid synthetase)	0.127047559	0.21830566	0.086712129	0.567779743	0.190980709	0.394741962	0.567779743	0.190980709	0.394741962	1	1	0.401808829	FALSE	4.151517906	3.722662742	3.842003301	3.271337522	4.28273632	4.090489324	4.067363367	4.108499366	4.107712974	4.022660761	4.595014245	4.064348293	4.198038328	4.659313795	4.163563137	3.783980414	4.169444023	3.806375618	4.501598374	3.288066154	4.052546315	3.936317566	3.698962975	4.247509831	4.591051033	4.392104438	4.446818639	3.876074862	3.966245873	4.457068911	4.558506431	3.733896605	4.637952159	4.112233058	4.435341893	4.308979681
CMBL (carboxymethylenebutenolidase homolog)	-0.067903176	0.116719193	-0.11530639	0.302626101	0.101921951	0.050802622	0.660741861	0.306292449	0.286316601	0.302626101	0.101921951	0.050802622	FALSE	7.973898225	7.996213597	7.959868665	7.886891515	7.484210651	8.516468283	8.001509531	7.848140918	8.33915075	7.978584629	8.067396713	8.30148705	7.716785172	8.045306445	7.840513589	8.115329819	8.114283726	8.082037241	8.137764784	7.80176655	7.520697246	8.439028818	7.890252115	7.797077846	8.374700445	7.997975426	7.905982614	8.08496248	7.48158957	7.751711415	7.897603474	8.264132915	8.011143375	8.0291823	8.168275981	7.791214994
CMPK1 (cytidine/uridine monophosphate kinase 1)	-0.027005423	-0.009716789	0.065050617	0.727309811	0.571001426	0.329629028	0.727309811	0.571001426	0.329629028	1	0.736665371	1	FALSE	7.245295993	7.13629394	7.376238282	6.821493386	7.215397096	6.985944373	6.7866617	7.167538574	7.217017399	6.993198819	6.968563123	7.28701972	7.131805527	7.010970008	7.375864834	7.333548962	7.254310585	6.972876425	7.266908321	6.868378105	7.256218126	7.124472894	6.915903274	7.214610545	7.076430827	7.313300278	6.90050458	7.066907203	7.166333835	7.238299639	7.23526753	7.265230589	7.085509638	7.078417702	7.298401716	6.904207093
CMPK2 (cytidine/uridine monophosphate kinase 2)	0.064881705	-0.184370977	-0.115271794	0.74492922	0.386579223	0.420413456	0.74492922	0.386579223	0.420413456	1	1	0.998187241	FALSE	4.091894437	4.261500727	3.825643182	NA	3.875603155	3.421290635	4.550906819	4.820847809	3.58016961	4.263965846	4.073374677	3.677711186	NA	3.968459445	3.983914781	4.686483719	3.757492686	3.994543521	4.488000771	NA	NA	NA	3.816077416	4.716974438	3.729106787	3.861181221	4.320383585	4.184256487	4.565237676	2.880718825	3.684728987	4.451639735	4.30068019	4.050649703	4.048454178	3.593963232
CNBP (CCHC-type zinc finger nucleic acid binding protein)	-0.257442703	-0.307561538	-0.023919746	0.276376688	0.067624527	0.502942095	0.276376688	0.067624527	0.502942095	1	1	1	FALSE	3.905062024	4.23586489	4.103950771	3.584409362	3.263333434	3.191651079	3.467396874	3.221645118	3.088428275	2.987426381	3.295016195	3.620832703	3.667960229	3.474994063	4.068739591	3.994751679	3.525442506	3.754652377	3.240328069	3.361010324	3.501846737	3.296887582	3.555104446	3.615957677	3.324004081	3.60035302	3.669809147	3.715860432	3.170675008	3.591116876	3.542084668	3.344842697	3.723307351	4.230341373	2.941187085	3.58124277
CNDP2 (carnosine dipeptidase 2)	0.261766053	-0.100970329	-0.157117633	0.14168634	0.349875522	0.199717601	0.14168634	0.349875522	0.199717601	1	0.441052852	0.295598183	FALSE	7.787843806	7.606767923	7.883822398	7.644945014	7.731081391	7.873228769	7.600403572	8.429841891	7.428318294	7.527907014	7.772142991	7.55982828	7.192253356	7.159911691	7.778727674	7.828955207	7.675512516	7.499319726	7.900854735	7.501662061	7.726034191	7.686612577	7.712609536	8.578784023	7.330253624	7.430736881	7.761238725	7.545512823	7.31446089	7.305140623	7.653239196	7.809800278	7.654328125	7.341496585	7.794753755	7.724752577
CNN3 (calponin 3)	0.237765758	0.013029918	0.223658249	0.22324374	0.573782572	0.105991373	0.22324374	0.573782572	0.105991373	0.709155338	1	0.313266894	FALSE	4.832596383	4.666898582	4.73117781	4.820863123	5.089815909	4.669667443	4.681123132	4.974432946	5.040024449	4.40720997	5.193598294	4.242114666	5.055451644	5.235137303	5.163454452	4.269145385	4.163764383	4.898513115	4.468798337	4.59645814	5.056123943	4.767898405	4.725539405	4.660181344	4.893813589	4.62745509	4.9300655	4.250218819	4.956507424	4.947511875	4.793349698	4.74395652	4.445077768	4.68362909	4.847911745	4.713365893
CNPY2 (canopy FGF signaling regulator 2)	0.063911648	0.12294787	0.329029824	0.703071167	0.377260726	0.072956427	0.703071167	0.377260726	0.072956427	1	1	1	FALSE	5.056470813	5.091530593	5.094286749	5.045089069	4.740177423	4.77247162	4.97811324	4.806071383	4.816266896	5.155303988	5.030627413	4.962280633	5.168477573	5.132190208	5.962743343	4.790063025	4.713492372	5.079510384	4.852648104	3.662273872	5.369246608	4.661168118	4.923952567	4.981153964	5.155461863	4.998831846	5.282436098	5.254216087	5.264108513	5.014810527	5.71019755	4.885559723	4.741154144	5.293620624	4.740387932	5.344324318
COASY (Coenzyme A synthase)	-0.020921794	-0.313435154	-0.124470846	0.740906206	0.00035718	0.119155723	0.740906206	0.00035718	0.119155723	1	1	1	TRUE	5.474747523	5.584054519	5.480433168	5.757268655	5.750590427	5.762292999	5.549844723	5.599267203	5.301496195	5.239562253	5.325778554	5.209507953	5.589134268	5.238171596	5.655248775	5.566169754	5.65751425	5.761197496	5.584923427	5.849791645	5.681612304	5.609982433	5.620820976	5.524283123	5.234528145	5.362890643	5.335754779	5.496660473	5.326850099	5.42665054	5.802689543	5.461325552	5.584204887	5.624083343	5.705546687	5.86440408
COBLL1 (cordon-bleu WH2 repeat protein like 1)	-0.205638546	-0.319231082	-0.236513939	0.362739067	0.047729361	0.129837077	0.362739067	0.047729361	0.129837077	1	1	1	TRUE	4.469169659	4.286755498	4.206158702	4.045801154	4.726002846	4.1912152	3.621887768	4.193101483	4.39700885	3.897898687	3.966587354	3.108991062	3.858736968	3.969831997	4.251764531	4.310151045	4.319791325	4.250302208	4.212623809	4.200614206	4.271074522	4.142421607	3.395666082	3.840342375	4.131433091	3.763039698	4.291375172	4.205079666	3.959018942	3.819371849	3.918176303	4.332786689	4.140271497	4.525242031	4.296178386	4.291301492
COL14A1 (collagen type XIV alpha 1 chain)	0.221263263	0.454842288	0.462073056	0.457653236	0.040506976	0.042694	0.457653236	0.040506976	0.042694	1	0.927724653	1	TRUE	3.870995915	4.873921446	4.502699758	4.613696658	4.491378532	4.740792672	4.773890861	5.083885618	4.955824241	4.365867475	5.211946682	4.668941698	4.975176178	5.030570034	5.538029033	3.915750337	3.851219331	5.079608514	4.039936745	4.922464285	4.677496967	4.215305839	5.046098116	4.600804955	5.282929023	4.176195095	5.090895762	5.292119135	5.035293987	5.05639711	5.356400908	4.518409244	3.919607047	5.136199591	4.09492009	4.860183155
COL18A1 (collagen, type XVIII, alpha 1)	0.092962529	0.579094115	0.174008757	0.74481022	0.126994469	0.460410178	0.74481022	0.126994469	0.460410178	1	1	1	FALSE	NA	NA	NA	NA	2.78623878	NA	2.426455312	NA	3.335926241	NA	2.976964786	NA	NA	NA	NA	NA	2.523446536	2.829867822	1.599770053	2.81869516	NA	NA	NA	2.872706642	3.355185452	NA	3.725959235	NA	NA	NA	2.776179807	NA	NA	3.239075675	NA	NA
COL6A3 (collagen type VI alpha 3 chain)	-0.216253846	0.203483078	-0.066607242	0.41602427	0.255860983	0.115403284	0.41602427	0.255860983	0.440093929	1	1	0.115403284	FALSE	3.262660158	3.369857291	3.216597653	NA	2.717280501	2.922738282	2.404017511	3.035062557	3.540039672	3.549385778	3.868469476	3.030961052	3.323528598	3.601589558	3.09072304	2.502328055	2.819944027	3.6879453	3.698985192	2.323782209	3.418284415	2.671069137	2.68990966	3.190249795	3.107557318	3.196042004	3.115564331	NA	3.226209479	2.824704727	NA	2.567934786	2.335125911	3.614521398	3.039510428	2.913695583
COMT (catechol-O-methyltransferase)	0.168556591	0.330672921	0.108070493	0.489650446	0.077792092	0.374108791	0.489650446	0.077792092	0.374108791	1	1	0.504698603	FALSE	9.975403773	9.633561989	9.756229386	8.516117608	9.267355544	9.889236238	9.332927185	10.20623295	9.749286199	9.807039298	10.09370805	9.592488806	9.520954517	9.491059396	9.583455149	9.789631451	9.981881187	9.568186052	9.737683382	8.62083197	9.303011258	9.746222058	9.345584879	10.19878879	9.797800926	9.815605848	10.01637653	9.512390856	9.422855298	9.468925379	9.556659321	9.769113836	10.00610163	9.655022605	9.771576953	8.585886431
COPA (COPI coat complex subunit alpha)	-0.201234474	-0.417959951	-0.213223425	0.400756524	0.016237504	0.185739147	0.400756524	0.016237504	0.185739147	0.851380411	1	0.323028743	TRUE	6.406781543	6.488540716	6.179385645	6.681884932	6.34215647	6.013933404	6.485898524	5.889804487	5.735145749	6.332754471	5.851096871	5.82987746	6.563225259	6.171619173	6.533518185	5.441559835	6.459892224	6.337138396	6.058099988	6.644908973	6.324432602	6.161797007	6.405682691	5.773603433	5.70675984	6.191546859	5.86029988	5.97627885	6.602847302	6.090250065	6.540445803	5.333924583	6.33601375	6.44194985	6.062180009	6.594355958
COPB1 (COPI coat complex subunit beta 1)	-0.194737499	-0.48035454	-0.169879375	0.412210278	0.006356004	0.250655485	0.412210278	0.006356004	0.250655485	1	1	0.504698603	TRUE	5.865673892	5.959807242	5.470998818	6.114881289	5.909885885	5.578851183	6.040664526	5.437690494	5.272724951	5.886355044	5.440234657	5.156837481	6.07556258	5.710241641	6.237974733	5.028418864	6.113046171	6.127468202	5.609961756	6.003692177	5.876212414	5.645321224	5.698663	5.394160833	5.138581044	5.638618366	5.425378735	5.508957839	6.081727351	5.673256774	6.120320833	5.025936839	5.962083936	5.951678706	5.388764709	6.118677419
COPB2 (COPI coat complex subunit beta 2)	-0.062189992	-0.314940687	-0.078861448	0.70696314	0.077792092	0.407155329	0.70696314	0.077792092	0.407155329	1	1	0.900190443	FALSE	4.199303282	4.490262049	3.656999681	4.537550784	4.538283621	4.169828819	4.488836315	4.191080935	4.014016005	4.08629973	4.427492201	3.920178947	4.594942609	4.232967681	4.614721621	3.560030123	4.387796773	4.393587809	4.426486175	4.898435721	4.412273445	4.198761295	4.71162155	3.991997942	3.830802925	4.045460445	4.048375705	3.914516688	4.624902169	4.35199574	4.64689419	3.376345956	3.937184293	4.656542133	4.071857039	4.422401216
COPE (COPI coat complex subunit epsilon)	-0.036420752	-0.250716784	-0.098316865	0.693563888	0.094645899	0.352033202	0.742550381	0.094645899	0.352033202	0.693563888	1	0.620265444	FALSE	5.430074474	5.303167016	4.664181299	5.230583469	5.374803019	5.099206822	5.3949668	5.044888049	4.956070596	5.345094718	5.066580054	4.969030733	5.414379119	5.088913293	5.297385866	5.030336078	5.330748405	5.269339911	5.229111047	5.520224218	5.496350494	5.147013571	5.298786598	5.080636347	4.633227754	5.11711735	5.096940698	4.459720129	5.512397572	5.078426241	5.605227626	4.633698567	5.390526683	5.321184916	4.980875307	5.3612104
COPG1 (COPI coat complex subunit gamma 1)	-0.110790057	-0.353563531	-0.15764892	0.549225498	0.016345602	0.227489411	0.549225498	0.016345602	0.227489411	1	1	0.601156977	TRUE	5.563170336	5.61001788	5.399160838	5.576358873	5.586452516	5.216679905	5.649908567	5.236060128	4.844983137	5.219180139	5.31154671	5.257976116	5.68921528	5.354847056	5.548581503	4.748584673	5.399283907	5.66772469	5.439167653	5.478431502	5.718389027	5.26171885	5.50584648	4.961294564	5.033608007	5.386928178	5.212853337	5.156036545	5.667682119	5.365020579	5.633593955	4.662404911	5.459684068	5.703438515	5.134578283	5.429860298
COPS2 (COP9 signalosome subunit 2)	0.029859313	-0.123706552	0.280264226	0.754242555	0.32893583	0.068272596	0.754242555	0.32893583	0.068272596	1	1	1	FALSE	4.109435785	4.280911786	4.024940174	4.188092285	4.603353357	4.107545601	4.552973357	4.370387504	4.215632007	4.135025864	4.628091157	4.735722538	4.657697163	4.643515674	4.739497105	4.281490546	4.938379898	4.522689803	4.246324472	4.959413146	4.37389873	4.361354297	4.622813244	3.973510256	4.445713463	4.336019108	3.464681335	4.179065115	4.73955111	4.500540764	4.644831122	4.418365382	4.19761381	4.259136875	4.303831881	4.17544476
COPS4 (COP9 signalosome subunit 4)	-0.122835137	-0.12907547	0.016709043	0.294988072	0.112954494	0.486732944	0.294988072	0.112954494	0.486732944	1	1	1	FALSE	4.857533193	4.931148802	4.763629343	5.234271378	4.65822291	4.76879304	4.417116637	4.771716585	4.951625093	4.811666254	4.6671882	4.91287018	4.813370766	4.857936221	4.979810434	4.952067929	4.782198856	4.884715129	4.710101097	4.94832985	4.994484688	4.795553977	4.739988478	4.665296118	4.900069786	4.636995759	4.53707859	4.923905042	4.897676073	4.804384035	5.150348456	4.875667041	4.76035403	4.873901765	4.946875871	4.88139054
COPS5 (COP9 signalosome subunit 5)	0.242032586	-0.11594445	0.335745422	0.600094771	0.500263543	0.275097194	0.600094771	0.500263543	0.275097194	1	1	0.880792997	FALSE	1.871800288	3.366448117	2.719286408	NA	2.461174914	3.216094728	2.475219805	3.187713914	2.73237775	NA	3.313895934	2.719076083	2.939243506	3.298725757	NA	3.546474706	3.457462965	1.545113368	NA	NA	NA	3.406250933	NA	3.074474609	3.016275228	2.002392888	3.216869222	NA	2.812426345	NA	2.103309632	3.885964757	2.228726355	3.587172939	2.902420942	3.279878343
COPS6 (COP9 signalosome subunit 6)	0.155592609	0.024491846	0.057353374	0.545280704	0.569929806	0.455586961	0.545280704	0.569929806	0.455586961	1	1	1	FALSE	3.561790462	3.22097995	3.468883033	3.204157936	3.311914301	3.452213231	3.585923977	3.970264679	3.206733858	3.316451341	NA	2.817815604	3.18273043	2.968654814	3.602718163	3.755913054	3.205966411	3.330730481	3.553950241	3.831725264	2.619178216	3.493993109	2.948600847	3.363956004	3.361122651	4.04745114	NA	4.174670068	3.63367532	3.557655155	3.142317037	3.492917092	4.09463301	3.105897616	3.011765761	2.912051971
COPS7A (COP9 signalosome subunit 7A)	-0.506735829	-0.253784878	-0.108764687	0.67495083	0.513083024	0.506131343	0.67495083	0.513083024	0.506131343	1	1	1	FALSE	NA	NA	NA	NA	NA	NA	NA	NA	4.164633442	NA	NA	NA	NA	NA	NA	NA	NA	NA	NA	NA	NA	3.454952318	NA	NA	4.448193963	3.864889364	NA	NA	NA	NA	NA	4.160000467	NA	3.961688146	NA	NA
COPS8 (COP9 signalosome subunit 8)	-0.016385131	0.193982291	0.100596755	0.784144999	0.230594682	0.37353375	0.784144999	0.230594682	0.37353375	1	1	1	FALSE	4.279575297	4.058264537	3.903896303	3.884636991	3.972251508	3.874737959	3.981213343	4.626404091	4.456109598	4.235673456	4.253543081	4.020537759	4.025011071	4.157197352	4.2508176	4.456766731	4.30594864	4.631377891	3.581134284	NA	3.698351849	3.833861608	3.917574968	4.620410461	4.184470737	4.152945947	4.250870645	4.797168656	3.979440058	4.111615619	4.348522799	4.094041783	3.896639985	3.888226952	3.432865896	4.680611292
COPZ1 (COPI coat complex subunit zeta 1)	-0.098006661	-0.6014621	-0.266887298	0.36120729	0.008568539	0.198343953	0.677729006	0.008568539	0.198343953	0.36120729	0.916735783	1	TRUE	4.604528026	5.067513956	5.107089412	5.276310547	5.408416364	4.877493965	5.075592528	4.615133758	4.336854639	4.461515463	4.699001856	4.185224324	5.447182434	4.578516105	5.186674862	3.43187698	5.18293458	4.785576706	4.81464783	5.401459812	5.531599798	4.963520363	5.031770114	4.317311305	4.239573708	4.45476154	4.839123146	4.103187079	5.347137658	4.466953337	4.951592457	4.137896932	5.046556541	4.827483711	4.907669441	5.05635809
COQ3 (coenzyme Q3, methyltransferase)	0.399136543	0.139344157	0.607617183	0.089124046	0.341721111	0.002888109	0.089124046	0.341721111	0.002888109	1	1	1	TRUE	4.211471726	3.889308042	3.088906511	3.890135356	3.953702917	4.696722769	4.448392219	4.723143495	3.834478635	4.177383657	4.27887686	4.179781729	NA	4.063054187	4.560030123	4.643434861	4.526419424	3.623866862	4.098899545	4.404405884	4.498206182	4.674172491	3.815063017	4.6845663	4.00017131	3.910636735	4.673550771	4.382798652	4.3234061	NA	4.567332484	4.560824986	4.388547755	NA	3.995719673	3.963085654
COQ9 (coenzyme Q9)	-0.492932627	-0.68626775	-0.684502809	0.292026313	0.054764044	0.048822726	0.292026313	0.054764044	0.048822726	1	1	1	TRUE	1.70379618	2.030117097	2.434025005	2.345209	-0.204277929	1.79492319	2.125495716	1.637758612	0.233016782	2.744268755	1.658394308	0.95137891	2.256089776	0.833246341	1.317911817	1.699711528	1.804830059	2.482941191	2.697802727	1.330386299	1.7202916	1.256907996	2.199025244	3.053132195	NA	1.7225316	0.233875792	NA	NA	1.121473011	1.070471765	0.958204223	2.518356365	2.083618458	2.144167133	2.097597313
CORO1A (coronin 1A)	-0.049013559	0.037531977	0.454712747	0.171612079	0.553337527	0.043972109	0.742988369	0.553337527	0.043972109	0.171612079	1	0.04955831	TRUE	3.693553864	3.50624648	3.359338432	4.021719564	3.722608101	3.076388069	3.01371951	4.226331265	3.358902579	3.416529016	3.742706902	3.376387634	3.599567744	3.815749607	3.935846301	4.48325471	3.767718352	3.02571276	3.540300105	3.714827974	3.394376945	3.12073015	3.174502297	4.215499996	3.786355893	3.235653545	4.246696901	3.080454717	3.508022917	3.793999894	4.175588471	4.07365745	3.487730722	2.888435441	2.999805223	3.954698839
CORO1B (coronin 1B)	0.046709504	0.159173511	0.011927191	0.67076475	0.096745585	0.311662073	0.67076475	0.096745585	0.506131343	1	1	0.311662073	FALSE	5.039787636	5.33542966	5.239676807	5.071857039	5.234872983	5.019070264	4.95315347	5.07401298	5.179594648	5.199370034	5.613396099	4.984001398	5.124630044	4.879715567	5.270525205	5.043248252	5.095228215	4.870063818	5.075545466	5.077486561	5.460601694	5.430452552	5.053259075	5.097758261	5.508640984	5.23121734	5.126076674	5.187522316	5.134894478	5.031677496	5.160654013	5.016420546	5.248003443	4.733544156	5.386800602	5.167859668
COTL1 (coactosin like F-actin binding protein 1)	0.106063794	0.384854275	0.083774762	0.489650446	0.002322614	0.33729006	0.489650446	0.002322614	0.33729006	1	1	1	TRUE	4.268022607	3.896639985	4.47509137	4.246446092	4.474007649	4.085101679	4.27773932	4.62928667	4.630842268	4.720853021	4.68080255	4.575584626	4.430733536	4.083936662	4.791016983	4.265774426	4.103866869	4.269669049	4.258745035	4.346829274	4.595575268	4.079156207	4.229710962	4.492878648	4.644813821	4.599543941	4.780892729	4.24047462	3.771948946	4.496609347	4.549669171	4.245305502	4.2012653	4.333717109	4.122415959	4.335268859
CP (ceruloplasmin)	0.033334858	-0.13575217	-0.100602489	0.765354712	0.384485871	0.394741962	0.765354712	0.384485871	0.394741962	1	1	0.618024441	FALSE	5.612488151	4.783011309	5.436974659	5.985008519	6.289922971	5.562880428	4.715986693	5.540048974	5.194201335	5.352719689	5.562782761	5.413702389	5.270940015	4.983508975	5.548664725	5.827425278	5.742760787	4.893973722	5.340483937	6.119580284	6.295923181	5.682160317	4.681258093	5.511651464	5.131721171	5.271877568	5.489282811	5.521562753	5.128330524	5.160492672	5.473036801	5.739567311	5.522605069	5.006823116	5.409747323	6.001876537
CPNE3 (copine 3)	-0.415314768	-0.800630977	-0.388127084	0.028205236	0.013223481	0.152848617	0.271761628	0.013223481	0.152848617	0.028205236	0.691708443	1	TRUE	3.302204976	3.424115888	3.78233517	NA	3.138031322	3.166744363	1.75896403	3.057119238	2.012203931	NA	NA	2.866176062	3.000364235	NA	3.185409884	3.679412538	2.819328926	3.396132082	3.800289051	NA	3.712496736	3.531942833	2.586164246	3.489414485	2.282718531	NA	NA	3.351896831	2.311938997	NA	3.086231782	3.12264953	3.449389694	3.892070391	3.227037113	NA
CPOX (coproporphyrinogen oxidase)	-0.320581649	-0.318168701	-0.225436076	0.049834271	0.011961914	0.074862028	0.049834271	0.011961914	0.074862028	1	1	0.589232918	TRUE	5.44780398	5.83326456	5.594348493	5.499297399	4.926440702	5.197193099	5.618793657	5.444885681	5.751755594	5.291964481	5.343343859	5.352790299	5.553425018	5.440752917	5.434207867	5.530954048	5.678525494	5.690140487	5.58965564	5.440301111	5.200418035	4.882750636	5.765046693	5.462085047	5.549071517	5.179499107	5.027481417	4.882691953	5.574486054	5.268909674	5.3345647	5.341683376	5.562666774	5.905206469	6.040697399	5.410436087
CPPED1 (calcineurin like phosphoesterase domain containing 1)	0.275494687	-0.065126799	0.093311312	0.335746372	0.501262415	0.402497321	0.335746372	0.501262415	0.402497321	1	1	1	FALSE	4.770311063	4.554073073	4.621629934	4.884568617	5.0722902	5.327288556	4.990383113	5.188286182	5.112366523	4.501592005	4.375206288	3.118459402	4.777851013	4.505471776	4.880058556	4.657925772	4.618373755	4.595008276	5.398832602	4.595288816	4.763294709	4.801148307	4.743611906	5.198156228	4.900301692	5.110200355	4.922840066	4.745984844	5.170185465	4.379239723	4.969767544	5.100977648	4.528164957	4.896765904	4.550488231	4.338766684
CPS1 (carbamoyl-phosphate synthase 1)	0.097690577	-0.080047617	-0.202955208	0.057563528	0.097505568	0.066830374	0.484527159	0.356973707	0.066830374	0.057563528	0.097505568	0.469809091	FALSE	10.72400217	11.00616476	11.20735603	10.58779626	10.59646	11.19617177	11.03116358	11.04578013	10.67776368	10.98242323	10.73936715	10.58861158	10.6744836	10.68878357	10.45251925	10.8182706	10.73688388	10.94976107	11.219108	10.59715868	10.57163889	11.13050621	10.99770169	11.08831124	10.74323556	11.01138801	10.8230328	10.63666087	10.58882705	10.73329502	10.42037081	10.84070712	10.70498432	10.89823859	11.16970583	10.52611773
CPT2 (carnitine palmitoyltransferase 2)	-0.492332867	-0.627141007	-0.6845732	0.060945279	0.002472332	0.001609289	0.060945279	0.002472332	0.001609289	1	0.537746343	1	TRUE	5.843157273	4.968800402	5.512008759	NA	4.695314607	4.771632081	5.59809122	4.889269098	4.778198061	4.924494244	4.994991476	4.964832946	5.093762978	4.559240941	5.021812824	4.496161917	5.836822953	4.96839493	5.571373436	NA	4.597286831	4.427994951	5.957591952	5.05338942	4.726095517	4.470966291	5.186908556	4.501534685	4.992211001	4.842124021	5.198883063	4.610912624	5.720086896	5.142102972	5.647136033	5.512365965
CRAT (carnitine O-acetyltransferase)	-0.089283826	0.121305314	0.316365407	0.720160022	0.29465442	0.192021807	0.720160022	0.44316327	0.192021807	1	0.29465442	0.464045036	FALSE	NA	3.156747701	3.294986798	NA	NA	2.671759851	3.516052979	NA	4.057328959	3.211742704	3.550494388	NA	3.625551051	3.460624627	3.640250721	NA	2.659614072	NA	3.892391026	3.266822514	NA	3.008189255	3.555092172	NA	2.395164278	NA	3.40810042	3.275677566	3.293205663	3.431088034	NA	3.100119847	3.23156297	NA	3.184989564	NA
CRK (CRK proto-oncogene, adaptor protein)	0.121421577	0.062934719	0.137884711	0.514802948	0.462867988	0.263298115	0.514802948	0.462867988	0.263298115	1	1	1	FALSE	5.151294646	5.128837774	5.004681156	4.741591026	4.94737628	4.737378507	5.031774524	4.794218295	4.856811441	4.949871056	4.725991943	5.083302736	5.079386645	4.806159051	5.058805682	4.756350828	4.712826857	5.104147923	5.036973606	3.524264315	4.941547693	5.060285218	5.31363405	4.935516323	4.64791311	4.651183753	4.630207414	4.929213425	4.535953401	4.870310463	5.148197931	5.053189553	4.983212528	4.90829894	4.780226097	4.573568424
CRKL (CRK like proto-oncogene, adaptor protein)	0.090906249	-0.228632154	-0.215948176	0.67495083	0.257291138	0.238262508	0.67495083	0.257291138	0.238262508	1	0.339011677	0.762541442	FALSE	4.029187823	3.654653212	NA	3.677993006	4.188915177	3.873695101	3.891885751	3.794686184	3.441536597	3.536985376	3.971764252	3.161212117	3.657388483	3.586800765	3.39757025	2.697364613	3.891973215	4.353083293	NA	3.324061705	3.980857033	3.832809018	NA	3.942645867	3.780131589	3.629041816	NA	NA	NA	NA	4.565450949	3.200738171	3.968993882	4.09792256	3.242082646	4.123550326
CRP (C-reactive protein, pentraxin-related)	-0.753026224	-1.813646187	-0.701247083	0.313320681	0.002511736	0.179281342	0.313320681	0.002511736	0.179281342	1	1	1	TRUE	4.913147921	4.643850419	4.801691548	5.994013939	6.941716697	3.878038647	3.09372242	3.084829643	2.712615588	3.09365313	NA	2.997478492	3.874364191	2.114363693	5.417278697	4.940810415	4.536357575	4.702823743	4.902343758	5.634201178	6.657354182	4.326954335	2.553677517	3.419822009	NA	3.420657558	3.128936729	2.768156794	3.364572432	NA	5.317933518	4.474280278	4.911576545	4.880656142	4.841439807	5.595473823
CRYL1 (crystallin lambda 1)	-0.09115914	0.100200075	0.047779053	0.594138204	0.361812303	0.43831489	0.594138204	0.361812303	0.43831489	1	1	1	FALSE	5.600540352	5.007572276	5.262466984	4.691857953	4.692700579	4.771447211	4.888002841	5.424223407	5.210108278	4.991689631	5.546508661	5.135604639	5.490435353	5.24527127	4.690489731	5.140925862	5.301320592	4.887686103	5.042048928	5.15171678	5.046456136	4.565255958	5.023037956	5.372882468	5.109201737	5.296861159	5.534008671	5.045325013	5.264498899	5.219997106	5.058840308	4.843109523	5.499284641	4.851943886	5.202308007	4.756484269
CRYZ (crystallin zeta)	0.129577093	0.213553504	-0.109053626	0.484527159	0.126757205	0.320084338	0.484527159	0.126757205	0.320084338	1	0.546786961	0.504698603	FALSE	9.572103322	9.211885862	9.767588594	8.789103218	9.102015052	9.302574955	9.622039004	9.756221045	9.52115284	9.443275112	9.581070621	9.248855001	9.286731013	9.104268508	8.940991835	8.90777698	9.143725032	9.026910691	9.68708519	8.778132996	9.009624303	9.053051585	9.313490755	9.459693903	9.339308891	9.306761216	9.482148461	9.281839638	9.427335894	9.326544089	8.90587434	8.821110668	9.000380348	8.826732785	9.621489645	8.600648875
CS (citrate synthase)	-0.00213929	-0.058310355	-0.076984245	0.796546047	0.462867988	0.160691366	0.796546047	0.462867988	0.373311455	1	0.733000311	0.160691366	FALSE	6.0513634	6.16358125	6.297646315	6.284203174	5.725632105	5.981386898	6.164190931	6.317533813	6.382323137	5.692976697	6.008390523	6.346988791	5.747234313	6.39100466	6.024565693	5.940972461	5.661521596	6.251035449	6.352657903	5.993418494	6.005222559	5.899509191	6.476268264	6.411756712	6.272889144	5.508514223	6.250287047	6.424201568	5.865973236	6.486341103	6.044982007	6.216784653	5.90612817	6.246995155	6.407682453	6.373792613
CSAD (cysteine sulfinic acid decarboxylase)	0.146469766	-0.05699223	0.231513348	0.560712861	0.513018376	0.203149078	0.560712861	0.513018376	0.203149078	1	1	1	FALSE	5.161214536	5.164995396	5.241855434	5.098002597	4.293179172	5.218936121	5.345829233	6.381575828	5.226439168	5.249335352	5.181209914	5.171435033	5.278635301	5.609660418	5.25966795	5.314167199	5.18610037	5.163708037	5.015551091	5.203349961	4.46844647	5.106503269	5.665617322	6.153152734	5.151903454	5.06485268	4.698551882	5.009835334	5.515406539	5.580021837	5.206244678	5.310681848	5.309161632	5.193921524	5.068864246	5.139649575
CSDE1 (cold shock domain containing E1)	-0.416679695	-0.664438452	-0.43687667	0.318463362	0.030264465	0.129837077	0.318463362	0.030264465	0.129837077	0.90087608	1	0.221691588	TRUE	3.902150778	4.020546649	3.720026683	4.247836393	4.493961096	3.272772718	3.535007812	3.412171807	3.110438417	3.487344851	3.403349536	3.027120426	4.516380819	2.897871588	4.221676048	2.055813423	3.858488337	4.186857067	3.655420527	4.352313616	4.581929656	2.704964896	3.415691072	3.371405525	2.79935675	3.888908815	3.931711419	NA	4.232369119	3.227308264	3.90068329	2.727020803	3.94048627	3.797625215	3.899707357	4.683589792
CSE1L (chromosome segregation 1 like)	-0.177094413	-0.429000976	-0.115671641	0.247869875	0.00035718	0.238262508	0.247869875	0.00035718	0.238262508	0.309035217	0.863520458	1	TRUE	4.462719836	4.251635785	4.215329139	4.641447765	4.110229592	4.02981506	4.307770942	4.250484132	4.026746953	4.261357802	3.624112595	4.054379655	4.481976983	4.120534422	4.372039681	3.901861261	4.538556787	4.231225021	4.337925126	4.712755337	4.809368137	4.331941634	4.255107904	4.029868054	4.053424176	4.161218568	4.157625846	3.80834386	4.460867042	4.358023443	4.492699229	4.152475499	4.505490831	4.200268928	4.410978724	4.62605943
CSK (C-terminal Src kinase)	-0.144357515	-0.25989916	0.095861259	0.148672541	0.17975368	0.402497321	0.592129445	0.17975368	0.402497321	0.148672541	0.937173228	1	FALSE	3.574658613	3.659467937	3.595300752	3.603062508	3.537470025	3.086692067	3.64087539	3.462471189	3.641002604	3.692248636	2.507256779	3.94630042	4.203349961	3.788226313	3.657033992	NA	3.89656249	NA	NA	4.069650616	3.777198757	3.245046842	NA	3.500062674	3.249838198	3.308097256	3.424774319	3.492519788	3.309307177	NA	4.232115806	3.808632172	4.177128478	2.738912639	NA	3.752695078
CSNK2A1 (casein kinase 2 alpha 1)	-0.157299306	-0.23496654	-0.016198219	0.548799095	0.219993001	0.11846218	0.548799095	0.219993001	0.516182779	1	1	0.11846218	FALSE	3.858339137	4.11305034	3.925420326	3.681809051	3.566693402	3.308036078	3.105668022	3.643902355	2.960476495	3.837448807	3.944249388	3.744753125	4.117587003	3.570280761	4.343549953	3.251120686	4.010063683	4.269048112	3.094680297	NA	3.933667052	3.458342629	3.856836335	4.057597567	3.912621126	3.349591743	2.894260945	3.236050175	3.934959904	3.968763546	4.252831924	3.300951023	4.100624497	4.007778563	3.052805383	NA
CSRP1 (cysteine and glycine rich protein 1)	0.177214899	0.45784028	0.369960691	0.33227398	0.001162757	0.008586303	0.33227398	0.001162757	0.008586303	1	1	1	TRUE	4.574325587	4.282743732	3.951718333	4.542177554	4.832282436	4.306291408	4.46072946	4.827046671	4.583976322	5.159197249	4.810175723	4.621190339	4.499967036	4.978891178	4.80429626	4.612063459	4.385196321	4.212647152	4.470081274	4.312069736	4.456720741	4.077431016	4.515151037	4.721345315	4.163233033	4.913325072	5.147384042	4.59280384	4.460251099	4.732692502	4.804451154	4.641563369	4.361466597	4.40758389	4.286777672	4.259844931
CSTB (cystatin B)	-0.103651355	0.032419453	-0.155737416	0.671175505	0.559718677	0.331378575	0.671175505	0.559718677	0.331378575	1	1	1	FALSE	5.141040345	4.947076991	4.252657864	4.687195095	5.172623522	4.752191955	4.779574914	4.016576547	4.663708948	4.950641042	4.36711242	4.884006852	4.246544901	4.753930732	5.188990321	4.963742292	4.665398456	4.978625811	4.609104847	4.931423046	5.170906502	4.947235996	4.989933724	4.208298748	5.163490682	4.942139121	3.783791882	5.256950253	3.740333959	5.37813356	4.978982672	4.73088446	4.752753943	4.974832137	4.800858495	4.703194853
CTBP1 (C-terminal binding protein 1)	-0.077744424	-0.181922841	-0.109381787	0.699439333	0.302029493	0.380538951	0.699439333	0.302029493	0.380538951	1	1	1	FALSE	4.238603454	4.035474354	3.864384269	4.31745603	4.489067611	4.014783753	3.83520659	4.185240185	4.048672137	4.137462538	3.736171894	2.25556418	4.143785225	4.150129078	4.178180801	3.919015845	3.93506366	4.558683972	3.794706975	4.14429115	3.938097561	3.714421378	4.051198063	3.722006912	3.720037631	4.271784214	4.368433124	3.737383915	3.982655956	3.882515891	4.221126932	4.332049084	4.303481221	4.154712814	3.914296624	NA
CTH (cystathionine gamma-lyase)	0.054363656	-0.19163358	-0.389616701	0.577831796	0.17975368	0.013780362	0.70105963	0.17975368	0.013780362	0.577831796	0.769798514	0.504698603	TRUE	8.78387895	8.594806044	8.992170771	8.753718178	9.264555196	8.913038986	8.58284951	8.486046602	8.530944687	8.932551391	8.273362026	8.371737446	8.156841525	8.217114365	8.154261172	8.914833569	8.802988032	8.504044312	8.975933925	8.690762781	9.20957521	8.853084945	8.567431364	8.577689396	8.648325222	9.016201003	8.193806234	8.290802207	8.063848043	8.209316888	8.284814848	8.884512451	8.756035858	8.515080845	8.945528698	8.724807137
CTSB (cathepsin B)	-0.098612848	-0.23166365	-0.106297485	0.019323429	0.00031408	0.001356271	0.429641374	0.011706708	0.201420826	0.019323429	0.00031408	0.001356271	TRUE	9.374111376	9.336890335	9.171479569	9.125397971	8.933681804	9.218037643	9.227984091	9.390248506	9.008619101	8.965319662	9.157387361	8.973373064	9.0133478	9.310474185	9.329453279	9.268102166	9.444857528	9.144186613	9.008103629	9.311475869	8.849811657	9.08877764	9.20743657	9.351014297	8.908074322	9.02219024	9.345695753	9.049402062	8.776462643	9.266158738	9.226477221	9.250982884	9.517824868	9.41110418	9.209255956	9.193453902
CTSC (cathepsin C)	-0.136844312	-0.077380372	0.014275464	0.412210278	0.386579223	0.506131343	0.412210278	0.386579223	0.506131343	0.577831796	1	1	FALSE	7.064225403	6.83307983	7.034853974	7.102238194	6.935271148	6.569706775	6.686696608	6.863542051	6.969921766	7.209209647	6.713847004	6.721276951	6.827641217	6.529449295	7.113044087	7.276431527	7.131435149	6.789885717	7.162431613	6.789298882	7.196518525	6.792022388	6.965611151	6.8762468	6.804027737	7.289779146	6.77284899	7.090430042	6.753871915	6.554878896	7.100020999	7.219410563	7.095840049	6.755221421	6.985386577	6.976111555
CTSD (cathepsin D)	-0.131934785	-0.087010076	0.086040777	0.535662628	0.430728768	0.385320041	0.535662628	0.430728768	0.385320041	1	1	1	FALSE	6.738659766	6.740360946	6.328947735	6.959445605	6.011312249	6.335181305	6.600403572	6.683233258	6.453348015	6.79881522	6.299158554	6.116984324	6.571869419	6.658211483	6.554720837	6.267878454	6.824627853	6.323267376	6.169205478	6.541462181	5.990843705	5.699362844	6.549330326	6.726572402	5.996038426	6.758569686	6.105671793	6.152270643	6.271418206	6.815498579	6.771925183	6.32676383	7.037173535	6.580341489	5.927379759	5.675245739
CTSZ (cathepsin Z)	-0.22550188	-0.240685055	0.128618758	0.192590361	0.057361521	0.24455942	0.192590361	0.057361521	0.24455942	1	1	1	FALSE	4.719665354	4.843184916	4.260364454	4.701260711	4.699146262	4.529302482	3.989783897	4.11134019	3.739988478	4.76463278	4.047320258	4.551595994	4.738551687	4.438638844	4.918033151	4.821016249	4.875971689	4.649874086	4.320874543	4.762476388	4.399143744	4.491564528	4.513288603	4.363409404	4.450953877	4.723383811	4.027047863	4.615351553	4.507217447	4.771325713	4.998421189	4.800692862	4.685099172	4.75717263	4.332421514	4.623808348
CTTN (cortactin)	0.123699089	-0.055906513	0.184572208	0.35889559	0.413178816	0.061674981	0.35889559	0.413178816	0.061674981	1	1	1	FALSE	4.42164746	3.996668942	4.408032466	4.18161146	4.506563861	4.626935525	4.383075244	4.454991786	4.199695899	4.524552685	4.586896819	4.18394696	4.486514879	4.563725576	4.309088855	4.354621415	4.423793282	4.122540203	4.289863968	4.260793483	4.514463163	4.177016823	4.464746672	4.477677328	4.151899396	4.414886459	3.898721091	4.258059058	4.174334506	4.435968561	4.587419001	4.539537275	4.368600747	4.42046219	4.314674776	4.537911039
CUL5 (cullin 5)	0.06079222	-0.058680163	0.083472085	0.740906206	0.527009247	0.432221045	0.740906206	0.527009247	0.432221045	1	1	1	FALSE	3.233866591	3.328319482	2.304344567	3.923453474	3.484666636	NA	4.204226813	3.306370161	3.487344851	3.424021802	3.196843068	4.051058817	3.631046061	3.107789959	3.470680021	3.532678523	3.591057019	3.341829233	3.205975792	3.699151816	4.058593577	3.569393872	4.054987358	3.43588191	3.352716159	3.340305894	3.48546547	3.126573153	3.897734149	3.463596302	3.25183723	3.114783447	3.009164405	3.654527196	2.984509148	4.307727234
CYB5A (cytochrome b5 type A)	-0.04760465	-0.092502785	0.013956959	0.740906206	0.44316327	0.517261067	0.740906206	0.44316327	0.517261067	1	1	1	FALSE	4.453438561	4.548535267	4.588168931	4.357622378	4.66526769	4.476945434	4.453267341	4.478648295	4.574973403	4.947857818	4.252476214	3.831380723	4.028330451	4.25714643	4.100195556	5.299519424	4.633663697	4.681595439	4.539890832	4.318034783	4.235336469	4.285313435	4.598907067	4.453866523	4.777572262	4.633669509	3.594524664	4.446474603	3.877822762	4.166562813	4.265481905	4.832626762	4.143377091	4.242000305	4.460532893	4.541582983
CYP2E1 (cytochrome P450 family 2 subfamily E member 1)	-0.163256626	-0.402298548	-0.061760637	0.484527159	0.026398004	0.439267395	0.484527159	0.026398004	0.439267395	1	1	1	TRUE	5.52194272	5.618708512	5.667298921	5.729376025	5.887123112	5.175093405	5.467739217	5.675310674	4.751072679	5.804159423	5.001604106	5.288498838	5.301766875	5.884861626	6.026279976	4.939428767	5.614020719	5.298361389	5.614276971	6.090597295	6.015916772	5.294896397	5.531927242	5.404865665	5.170998608	5.860106161	5.346417994	5.101490403	5.357319747	5.874951848	6.175063456	5.219873236	5.34626196	5.635043314	5.759395553	6.092213782
CYRIB (CYFIP related Rac1 interactor B)	0.020949444	0.059504307	0.168716138	0.755571911	0.426267114	0.120918788	0.755571911	0.426267114	0.120918788	1	1	1	FALSE	4.672696883	4.667420987	4.663395859	4.507268198	4.758878776	4.313942357	4.323787972	4.924237686	4.807066354	4.586974858	4.732187781	4.724399252	4.802213901	4.665625848	4.926535584	4.538631278	4.505306622	4.694986024	4.727626441	4.533451217	5.127253573	4.789311926	4.778566051	4.629379936	4.773706281	4.903751726	4.937278471	4.72629719	4.583916167	4.769158146	4.968215196	4.945411061	4.73429233	4.603092189	4.360413443	4.683668386
DAG1 (dystroglycan 1)	-0.178859025	0.008646474	0.012649744	0.473217644	0.587766882	0.517553453	0.473217644	0.587766882	0.517553453	1	1	1	FALSE	4.03357277	4.076687352	4.142830011	4.050153389	3.974611907	3.651292838	4.120227508	3.684224036	3.325400807	4.502642481	NA	4.413377445	4.384491944	3.781894723	3.904233592	3.817848341	3.995439293	3.883102682	2.924080878	3.697562559	4.025586978	3.061802114	4.226577888	3.640863824	3.358114898	3.788873604	3.657342747	4.040059529	3.798320152	3.711671103	4.054518581	3.783697607	4.500132803	NA	4.137954296	4.182843232
DAO (D-amino acid oxidase)	-0.156517198	-0.150937701	-0.267394494	0.580365186	0.381391508	0.201449714	0.580365186	0.381391508	0.201449714	1	1	1	FALSE	5.429130521	5.931614513	6.832738144	5.660132844	5.426989275	5.542084668	6.007991545	5.790373261	5.82597638	6.181436543	5.676603103	5.390495729	5.948082169	5.366895681	5.417268569	6.169500145	5.313336562	6.030790712	6.807316278	5.526184648	5.132046222	5.742906267	6.433047903	5.699807013	5.531468799	6.276381275	5.820574692	5.312745031	5.991310953	5.445948466	5.278155778	6.128091271	5.268954574	5.934509425	6.696063386	5.315511889
DARS1 (aspartyl-tRNA synthetase 1)	-0.030791251	-0.05854458	-0.03780176	0.677729006	0.324913074	0.380538951	0.677729006	0.324913074	0.380538951	1	1	0.837503228	FALSE	6.2647616	6.237190836	6.204201376	6.314308613	6.323483563	6.072836827	6.358607249	6.108733528	6.164697796	6.058558945	6.157072014	6.387446985	6.185263975	6.232530294	6.334350167	5.93601833	6.199020531	6.204698291	6.028876311	6.250192285	6.213498932	6.231353682	6.286348908	6.077518606	6.199279721	6.22347275	5.982416381	6.170972579	6.281114007	6.246573402	6.214898026	5.885752494	6.301675435	6.165662761	6.262769512	6.302529261
DAZAP1 (DAZ associated protein 1)	0.110568935	-0.011674042	0.132405358	0.637805128	0.586460999	0.343459097	0.637805128	0.586460999	0.343459097	0.639526879	1	1	FALSE	4.002828514	4.330730481	3.293157096	3.743633446	4.223476611	3.991390325	3.74816064	4.34614847	3.975886936	3.099456804	4.556036959	3.644052383	3.88381629	3.750552912	3.376957114	3.888519218	3.923291826	4.205924198	3.586248331	2.94738002	3.891963497	3.736247675	3.619342576	4.133226485	3.691467165	3.158655329	4.000604002	3.218891187	3.544584299	3.437787021	4.186373777	4.200975089	3.69467965	3.589032368	4.039147169	3.51757806
DBI (diazepam binding inhibitor, acyl-CoA binding protein)	0.153587426	-0.060478798	-0.080513003	0.038317785	0.000973487	4.17E-05	0.447078303	0.468903679	0.377974927	0.038317785	0.000973487	4.17E-05	FALSE	8.079820751	7.815421724	8.295557737	8.025565939	8.574449724	8.43055291	7.808088964	7.871972983	8.461381218	7.657096892	7.975595797	7.822309513	7.99791899	8.052231111	7.752052762	7.806775151	8.125186134	7.75340397	8.272387177	7.999368683	8.622560701	8.565559097	8.06015009	7.77309304	8.210807693	7.661222286	7.999785834	8.095212388	8.41009938	8.074039748	7.856201403	7.865677603	8.26185516	7.769348599	8.27847269	8.118614094
DBNL (drebrin like)	0.138051249	0.255495228	0.17673752	0.452055412	0.111715251	0.228058751	0.515022711	0.111715251	0.228058751	0.452055412	1	1	FALSE	4.340647717	4.172623522	4.195481467	3.920874454	4.624024838	4.229710962	3.496820231	3.599686753	4.133974445	3.808477726	4.016175368	4.109243534	3.898982227	3.604047595	4.194741098	4.11313371	3.8763696	3.613920562	3.63815495	3.871764811	4.650816247	3.812282575	3.941491354	4.125022844	4.022998022	4.066795292	4.494543617	4.138707999	4.100523581	3.845941607	3.870325261	3.938643363	3.965451849	4.17818877	3.40457619	3.645863025
DCPS (decapping enzyme, scavenger)	0.13808753	-0.020377808	0.242182417	0.329564681	0.54566329	0.022764374	0.329564681	0.54566329	0.022764374	1	1	0.313266894	TRUE	4.7126453	4.97169069	4.680673172	5.204164198	4.600513592	4.680650671	4.960710938	5.160952448	4.643036506	4.909288285	4.539754382	4.993434345	5.122867329	4.975199111	5.079032437	4.811691939	4.710591563	4.679401277	4.749298269	5.046587097	4.927275449	4.840684783	5.092850147	5.302677304	4.590122918	4.695047291	4.557226264	4.998032988	5.019461742	5.260183771	5.139436751	4.990682628	4.836681593	4.53297768	4.522231554	4.866082073
DCTN2 (dynactin subunit 2)	-0.032184942	-0.224859945	-0.088278906	0.217893346	0.161277202	0.383360238	0.754773968	0.161277202	0.383360238	0.217893346	1	0.900190443	FALSE	4.042066443	4.27299362	3.90430104	4.233052073	3.555705741	3.900799199	4.451619955	3.80633437	4.064796646	3.702402667	4.262921691	3.769782316	4.418972489	3.54199797	4.231194295	3.703588014	3.822944242	4.182835289	3.831897504	4.327335269	5.148925972	3.695203231	4.327874155	4.032823773	4.050397214	3.511822218	3.871291692	4.062113075	4.478525342	3.870838142	3.891283077	3.694913614	4.294098711	4.356179032	4.282906789	3.908937769
DCXR (dicarbonyl and L-xylulose reductase)	0.043843607	0.142773429	-0.106464741	0.665414177	0.099399313	0.161863349	0.665414177	0.099399313	0.197443041	1	1	0.161863349	FALSE	8.002854387	8.017521104	7.9516519	7.571904299	8.105835194	8.045595865	7.991856263	7.858410009	7.852111231	8.447484149	8.220354141	7.931582604	7.998522736	7.667239303	7.643812908	7.798549564	7.99688583	7.968004326	8.043935007	7.710654926	8.005523501	7.968263589	7.889881129	7.814537606	7.987445937	8.295410799	8.033990056	8.014796024	8.033494584	7.560409266	7.749098444	7.949715842	7.871363163	8.047009365	8.00105909	7.62837992
DDAH1 (dimethylarginine dimethylaminohydrolase 1)	0.249742438	0.683222736	0.137643565	0.469702323	0.02472849	0.385320041	0.469702323	0.02472849	0.385320041	0.705233587	1	0.545050773	TRUE	3.326853694	3.674031214	3.254920517	3.619013837	3.221027914	4.375004667	3.68619795	3.50053439	NA	4.214256943	3.704827709	NA	3.8109366	NA	3.503654035	3.842576631	2.619359011	NA	3.220966025	2.582122407	3.351345642	3.448530982	2.362540023	4.084421492	NA	4.47809816	4.257018164	NA	3.145545406	3.020996379	3.59488291	3.566693402	3.547696591	3.296624794	3.050024493	3.7971479
DDB1 (damage specific DNA binding protein 1)	-0.184051522	-0.236035945	-0.1885342	0.172289291	0.018731596	0.064625889	0.172289291	0.018731596	0.064625889	1	1	0.998187241	TRUE	5.856811441	5.967459147	5.92410939	6.295460392	5.971189447	5.887727526	5.919161284	5.744521724	5.670324834	5.965500334	5.689220873	5.8643496	6.120273134	5.411022804	5.934995276	5.768462248	5.789121481	6.236836987	5.983420048	5.889093836	5.908198046	5.555561575	6.078626912	5.72438015	5.759142515	5.809625379	5.627434662	5.823486982	6.222908865	5.673853186	5.855062807	5.720346877	6.018246923	6.09737693	6.079693839	6.072877547
DDC (dopa decarboxylase)	-0.18639456	-0.221815969	-0.155581575	0.141052977	0.018967389	0.023638369	0.141052977	0.018967389	0.098552786	1	0.857828837	0.023638369	TRUE	5.816272017	5.88631602	5.692229104	5.861754425	5.302048475	5.503949733	5.630268581	5.909333894	5.544024733	5.45241423	5.587331984	5.811892269	5.690073423	5.542109438	5.722558922	5.806589575	5.999781325	5.855456559	5.715676511	5.983600177	5.419761346	5.56509446	5.589601714	6.049482657	5.52358391	5.402074074	5.671723626	5.733156363	5.472871139	5.573974313	5.65859139	5.822296765	5.973599796	5.664573859	5.642516747	5.92961349
DDT (D-dopachrome tautomerase)	0.092867667	-0.006369129	-0.054802845	0.431444111	0.101921951	0.005563697	0.431444111	0.580979262	0.352392123	1	0.101921951	0.005563697	FALSE	9.312322555	9.430385643	9.550898741	9.107135979	9.465727602	9.589671743	9.362973902	9.383134013	9.694162845	9.094265105	9.325139024	9.472491833	9.30229163	9.185985444	9.415302345	9.410101501	9.192781029	9.388092648	9.55792506	9.319403425	9.4034829	9.472128271	9.388673885	9.510226147	9.434280021	9.162252844	9.191910511	9.446442345	9.095692389	9.171979879	9.319109834	9.416862959	9.274760181	9.390181857	9.569832829	9.251120212
DDX1 (DEAD-box helicase 1)	0.253147131	0.228838238	0.131613248	0.456589762	0.320939567	0.390597392	0.456589762	0.320939567	0.390597392	1	1	1	FALSE	3.789051036	NA	3.199253019	4.140884973	3.764696467	3.545647185	4.156534148	4.04161097	3.510582213	3.658588534	NA	NA	NA	3.102886526	4.075746538	3.506614636	2.991439307	4.194985304	3.524327009	4.442784293	3.845901474	3.852648104	4.218571954	3.871863357	3.892284156	3.622766399	NA	4.318302378	4.102565756	4.302860052	NA	3.036963938	NA	2.94493901	3.996795464	NA
DDX39B (DExD-box helicase 39B)	-0.336321705	-0.452479295	-0.287420386	0.133028523	0.008049189	0.087927005	0.133028523	0.008049189	0.087927005	1	1	1	TRUE	5.088005871	5.037874166	4.667137095	4.499890522	4.768920044	4.317260648	4.694707505	4.557526501	4.331705216	4.629152588	4.227948964	3.514299035	4.766748857	4.522457558	4.879544042	3.66247897	5.089735417	4.794816126	4.700239947	4.804616356	4.53198025	4.287686526	4.58852876	4.473143983	4.193345967	4.751265535	4.496238629	4.872232848	4.896126506	4.438718677	4.702108949	4.296817119	5.079975377	4.710497891	4.688062834	4.873370284
DECR1 (2,4-dienoyl-CoA reductase 1)	-0.543861463	-0.545493872	-0.872013048	0.01902231	0.003502977	2.12E-05	0.01902231	0.003502977	2.12E-05	0.36120729	1	1	TRUE	7.246142023	7.211382168	7.211528184	6.478923283	5.993767188	6.670953608	6.922970853	6.323323228	6.299578034	6.594920223	6.244310551	6.678550845	6.358983433	6.458550978	6.234407432	5.446587085	7.006197023	7.219584809	7.223924471	6.527394117	5.783757839	6.845326954	6.889996692	6.342698738	6.419272575	6.431179988	5.993633607	6.935212205	6.464952466	6.414149067	6.127994321	5.760420568	7.175484681	7.219187885	7.142362379	6.436145178
DEK (DEK proto-oncogene)	0.163786364	0.224118424	0.511152703	0.256398862	0.320939567	0.048899545	0.599444781	0.320939567	0.048899545	0.256398862	1	1	TRUE	3.958870508	NA	3.041831717	NA	4.072586047	3.401944418	3.116772287	3.534721524	3.97475873	2.976873164	4.575415204	3.24487945	3.830985412	4.121943734	4.472617738	4.077362649	3.467683796	3.873163544	3.800309762	3.486894538	3.817172985	3.630801506	3.815155265	3.64038956	3.920455285	2.954847703	4.387355647	4.16881049	4.398377735	3.677034595	4.460179003	3.661943375	3.527846039	1.823337685	3.823525195	4.053693512
DERA (deoxyribose-phosphate aldolase)	-0.155069735	-0.19831554	-0.02738522	0.523305232	0.170136313	0.500237263	0.523305232	0.264821735	0.500237263	1	0.170136313	0.618024441	FALSE	4.609666327	4.609175783	4.248550016	4.251007036	4.492769718	4.569162948	4.089616789	4.049256106	4.317101428	NA	4.577628223	4.598835624	4.560470409	4.772487456	3.804466643	4.177423525	4.59868082	5.169908971	3.448187354	4.809532777	NA	4.612953988	4.083545278	4.455110183	3.615204398	4.222155388	NA	NA	4.700073449	4.754866129	4.277017669	4.316884283	4.610156705	4.446163577	4.450445868	4.326292852
DGKA (diacylglycerol kinase alpha)	0.394648369	-0.190590357	0.613680432	0.642744483	0.536054258	0.297245373	0.642744483	0.536054258	0.297245373	1	1	1	FALSE	NA	NA	NA	NA	NA	NA	2.858187932	NA	NA	NA	NA	NA	NA	NA	NA	NA	NA	NA	NA	2.156526059	NA	NA	NA	NA	NA	NA	1.965935702	NA	2.975509131	NA	NA	NA	NA	NA	NA	NA
DHDH (dihydrodiol dehydrogenase)	0.107143917	0.253499396	0.144558632	0.426557951	0.01070221	0.127295515	0.426557951	0.01070221	0.127295515	0.709155338	1	0.161863349	TRUE	7.642802638	7.861713489	7.73088446	7.568792178	7.602780507	7.982155085	7.893083062	7.647379274	7.954388269	7.898299062	7.926545072	7.932445092	8.185296687	7.741622034	7.985972826	7.497692194	7.606175696	7.730415791	7.698260158	7.4496274	7.59782165	7.946777639	7.762481703	7.764705754	7.997083486	8.130235911	7.839480961	7.835873559	8.180495998	7.78767406	8.007778563	7.440196445	7.609865748	7.967353084	7.798854093	7.670840336
DHFR (dihydrofolate reductase)	0.008756769	0.063609593	0.384994771	0.78578045	0.443997122	0.006440371	0.78578045	0.443997122	0.006440371	1	1	1	TRUE	5.962970017	5.559341907	5.694426146	5.909943472	5.602044076	5.981953091	5.718706845	5.962229725	5.857575491	5.670455143	6.068761084	5.900639822	6.311997105	6.360759313	5.846623689	5.961864066	5.96835576	5.308473736	5.799973172	5.755079849	5.434858373	5.861367351	5.700395327	6.029773106	5.603931912	5.218684313	6.300650908	6.177226169	6.381409707	6.391066545	5.776296159	6.124290909	5.88159121	5.555558508	5.846046949	5.961940446
DHRS4 (dehydrogenase/reductase (SDR family) member 4)	-0.472732128	-0.688694587	-0.863192559	0.093956648	0.002322614	0.000301575	0.093956648	0.002322614	0.000301575	1	1	1	TRUE	5.319372262	4.796410864	5.38089911	4.595336562	4.175372899	4.359282201	4.831593537	3.932136782	4.142478791	4.628126162	3.280276365	4.59626133	4.238488814	3.702092322	4.151339301	4.277865757	5.183268148	4.564707402	5.227097972	4.474442533	4.140386032	4.615904725	4.958958643	4.15405657	4.218424711	4.033308462	3.941838744	4.831188149	4.306072629	3.530720009	3.704871964	3.525317212	5.147184569	4.220848427	5.366413145	4.213603911
DHX15 (DEAH-box helicase 15)	0.108862895	-0.17563663	0.159580269	0.67495083	0.360548706	0.337335092	0.67495083	0.360548706	0.337335092	1	1	0.880792997	FALSE	3.562059213	3.528658828	NA	NA	NA	NA	3.837872619	3.486971744	NA	NA	3.045984579	NA	3.965063911	NA	NA	3.485864722	3.490813982	3.770014988	NA	NA	NA	NA	NA	3.71150592	2.395468672	3.819075453	3.663526795	3.552512333	NA	3.589607706	3.32775921	NA	2.94505891	3.737567794	3.512340679	3.537507299
DHX9 (DExH-box helicase 9)	0.052611184	0.103119185	0.389902962	0.750682767	0.47769965	0.123362497	0.750682767	0.47769965	0.123362497	1	1	0.583379326	FALSE	3.777840495	4.046569636	4.043397004	4.117179702	4.091606754	3.732149784	4.326012349	4.393910378	3.91816676	4.345843422	3.735847072	3.934101278	4.956739726	4.490358331	4.698768554	3.436095194	3.759081246	4.136035491	3.557079187	3.816497311	4.355636524	3.259126327	4.250537189	4.168224826	3.705469276	4.598454537	4.02644598	3.413350363	4.736453346	4.554337125	4.7484666	2.93603294	3.799128762	4.376734905	3.436335102	4.16538942
DIABLO (diablo IAP-binding mitochondrial protein)	-0.388305881	-0.624609002	-0.540180337	0.193968252	0.005935632	0.01798792	0.193968252	0.005935632	0.01798792	0.859434624	1	1	TRUE	3.908841723	3.766732958	4.280035783	3.632128593	3.444203231	3.475279478	3.654240755	3.521754319	3.003794703	3.606844895	3.727288797	3.438678761	3.328836464	2.600545704	3.825592306	3.630685036	3.894798366	4.735933698	4.043090733	4.623047448	4.148145042	3.375845725	3.057372287	3.390874006	2.982805613	3.489838329	2.964398632	2.906003546	3.460074131	3.481260187	3.377248712	3.636439016	4.309765546	3.239142905	3.871754956	3.964195291
DIAPH1 (diaphanous related formin 1)	0.001644472	-0.102698083	0.020500171	0.796546047	0.428585071	0.508185499	0.796546047	0.428585071	0.508185499	1	1	0.79486452	FALSE	2.763332957	2.896907309	2.365160596	3.667176843	2.910062958	2.921283979	2.950082026	2.839018305	3.278799565	2.641028046	2.036070724	3.144666399	2.323652527	2.774087018	3.059012562	2.892122864	2.768688254	2.249885213	2.52883383	3.277148634	2.744277368	2.859277843	3.102530483	2.879531299	2.713396689	2.325812367	2.721377035	2.858382904	NA	3.261747429	3.606868577	2.294603106	3.282752627	3.043274503	2.597917271	3.32308179
DLD (dihydrolipoamide dehydrogenase)	0.04008809	-0.102184489	-0.094887816	0.687816764	0.257075962	0.264216969	0.687816764	0.257075962	0.264216969	0.709155338	1	1	FALSE	5.155166339	4.910281749	5.245294091	4.671038557	4.956340144	4.957139197	5.321754961	5.317390905	5.23586489	4.541378543	5.135657989	4.914124377	4.826985678	4.982058086	5.022310104	5.183176822	5.218699811	4.92384801	5.30617473	5.055464659	5.040896813	4.993529451	4.960998148	5.314964741	4.889142522	4.818467141	5.342063998	4.831699933	5.035122398	4.943372829	4.793615013	5.079190348	5.140492378	4.84916862	5.226462289	5.018059937
DLST (dihydrolipoamide S-succinyltransferase)	0.153784735	-0.049635325	-0.054958765	0.396169221	0.479590235	0.411580492	0.396169221	0.479590235	0.411580492	1	1	1	FALSE	6.576909062	6.561371965	7.031362111	6.849811657	6.651410526	6.924539375	7.007083347	6.917956797	6.923410687	6.387845013	6.732594828	6.7924129	6.775616865	6.841017042	6.381838814	6.689480884	6.702726796	6.136861956	6.903689072	6.834559537	7.016685737	6.974988112	6.902399235	6.737713798	7.01232284	6.107940988	6.440605099	6.79154061	6.394658185	6.492651167	6.641681853	6.535301819	6.594134969	6.429629353	7.158155225	6.524178106
DMGDH (dimethylglycine dehydrogenase)	-0.193396242	-0.039639021	0.063515912	0.0122821	0.00031408	0.151348666	0.241308338	0.495052625	0.381375284	0.0122821	0.00031408	0.151348666	FALSE	6.026357447	6.692664317	6.503428247	6.143130114	5.806362728	6.440797758	6.327734064	6.265652549	6.228397362	6.197940071	6.744497506	6.332512817	6.304804881	6.730979533	6.532034814	6.241708642	6.106392293	6.604994958	6.638582167	6.205087488	5.904717704	6.250482237	6.301594962	6.221960192	6.232115806	6.181090621	6.547135146	6.226753197	6.20371799	6.746971074	6.540820831	6.340498179	6.086908995	6.685407587	6.60797975	6.156522014
DNAH8 (dynein axonemal heavy chain 8)	-0.08873651	0.324915624	0.205381747	0.334376775	0.340535652	0.383360238	0.742988369	0.340535652	0.383360238	0.334376775	0.691708443	0.464045036	FALSE	4.131836387	5.45438649	NA	6.514845005	5.153027043	NA	5.841837294	5.048859556	4.613885211	6.246221847	NA	5.507122283	5.341868363	5.507997554	6.048366985	NA	4.318859106	NA	5.129736364	6.191878443	5.109306227	4.58426503	5.568290575	NA	4.907424294	6.203443935	NA	5.759789671	6.205355366	6.073288977	5.47734705	3.722028778	4.547215366	5.656361934	5.126712732	5.830802925
DNPEP (aspartyl aminopeptidase)	0.009722379	0.003774223	0.138977225	0.786367812	0.592946624	0.275946727	0.786367812	0.592946624	0.275946727	1	1	0.966604313	FALSE	4.113025328	3.968164498	3.686478116	4.158312788	3.976418629	3.57980769	3.98946603	4.292744945	4.14238076	3.867006857	3.514665142	4.043108236	3.694768783	4.169323753	4.089447303	4.449257617	4.27525294	4.276087174	4.091885976	3.506792332	3.828641736	3.885398653	4.150973905	4.166000347	4.028356976	4.02069776	3.71895338	4.486115807	3.680774425	4.147143857	4.32176939	4.187641078	4.136527735	3.525329742	3.888373092	3.893983426
DNPH1 (2'-deoxynucleoside 5'-phosphate N-hydrolase 1)	0.378336594	0.744464676	0.360305646	0.049712846	0.007080921	0.159312915	0.316775709	0.007080921	0.159312915	0.049712846	1	0.418740694	TRUE	2.947004029	3.267962701	2.399009722	3.059412389	2.990314125	3.38290238	2.998047434	3.483802882	3.78096095	3.674245949	3.574295308	NA	3.008228704	3.492096731	NA	2.771437703	2.94333438	3.017212854	3.188036881	3.598817763	2.728869599	NA	2.788004915	3.809455605	3.424438422	3.704285474	3.011976815	3.48242238	3.186769929	3.490903811	3.108937552	3.4875378	3.136939451	3.26145409	0.394558042	2.71860274
DPP3 (dipeptidyl peptidase 3)	0.04237799	0.105147801	0.092790523	0.699683974	0.290320268	0.304482996	0.699683974	0.290320268	0.304482996	1	1	1	FALSE	4.945303364	5.411741462	5.269351133	5.310525536	5.190603009	5.261233671	5.395354189	5.234355695	5.304941742	4.923719679	5.043729452	5.749805083	5.506205215	5.466610807	5.286955054	5.16769913	5.118397105	5.184597684	5.173882971	5.345438957	4.969785959	5.524737587	5.647487208	5.450356783	5.529567984	5.143324025	5.361119141	5.487357715	5.241775368	5.286404359	5.362599634	5.23121734	4.956028765	5.619562672	5.135185974	5.438655476
DPP7 (dipeptidyl peptidase 7)	-0.209752949	-0.015985292	-0.03735436	0.166459653	0.560366446	0.441916847	0.166459653	0.560366446	0.441916847	1	1	1	FALSE	4.550358937	4.67993606	4.780835002	4.879808672	4.88623309	4.434714954	4.856174008	4.512858954	4.696973088	4.837902886	4.477884522	4.876512035	4.548738696	4.755176012	4.589799434	4.676899239	4.689942079	5.032863436	4.73262196	4.619518656	4.801686375	3.849248703	4.690187989	4.391616515	4.601839115	4.985882912	4.634023977	4.902010852	4.710200306	4.79110036	4.977705799	4.636787005	4.922640296	4.588282887	4.567089057	4.987730148
DPYD (dihydropyrimidine dehydrogenase)	-0.039624974	-0.036899256	-0.125345881	0.638824091	0.43253739	0.083602644	0.638824091	0.43253739	0.083602644	1	1	0.984328381	FALSE	5.948589168	6.081663448	6.089760836	6.290346988	6.136956261	6.154463719	6.216099774	5.857274399	6.123686887	5.950239767	6.182263238	6.206658851	6.142974967	5.896690838	6.098649045	5.802712804	6.03134667	6.160581412	6.135588223	6.235849577	6.176171154	6.082462035	6.090889413	5.844468512	6.063958027	5.861746982	6.115468201	6.044822492	6.070494521	6.039500339	5.88382362	5.842556518	6.004314864	6.045030077	6.136771744	6.252039025
DPYS (dihydropyrimidinase)	0.102481284	0.023902194	0.002107515	0.318463362	0.497547931	0.159779026	0.318463362	0.497547931	0.527225001	0.737852294	1	0.159779026	FALSE	8.523122808	8.661357696	8.708007854	8.669615009	8.625588309	8.892885805	8.569305001	8.748316983	8.584613056	8.623347466	8.763195765	8.531942833	8.497097368	8.528594759	8.7128468	8.839695103	8.494947562	8.697262988	8.679976161	8.593312683	8.643109402	8.930973826	8.482582108	8.816215688	8.554040063	8.638207816	8.772555415	8.55115453	8.548590751	8.405201042	8.592154264	8.768892263	8.41937877	8.630987837	8.751825207	8.486573604
DPYSL2 (dihydropyrimidinase like 2)	0.054015017	0.085068489	0.221683042	0.532573024	0.327871629	0.037745146	0.657306811	0.327871629	0.037745146	0.532573024	1	1	TRUE	6.117333493	5.769258666	5.899383511	5.437820305	5.985778195	5.762832468	5.788471691	6.262901026	6.071741221	5.793086935	6.266563562	5.933209086	6.066980371	6.071078308	6.267281094	6.132455516	5.902522241	5.878896964	5.933296441	5.767612428	5.988093856	5.966146644	5.638560447	6.231326798	6.263395035	5.646637908	5.972304361	5.987184413	6.226013289	6.081207522	6.01550203	6.038730275	6.203490919	5.715901605	5.955805646	5.712001413
DTD2 (D-aminoacyl-tRNA deacylase 2)	0.052887703	-0.085313734	0.059418977	0.720160022	0.43253739	0.430123922	0.720160022	0.43253739	0.430123922	1	1	0.966604313	FALSE	4.441510039	4.266689109	3.506081414	4.155603531	3.965932009	4.032224296	4.06231171	4.185010186	4.009974139	NA	4.18817143	4.285949599	4.544856275	4.512947422	4.117969262	4.032603406	4.211471726	4.292906876	3.506030621	4.238549957	4.307180768	4.34746015	4.261335233	4.566955156	4.286792455	4.051485216	4.061698445	3.89782126	3.885730534	4.19467807	3.985637043	4.294039878	4.625282181	4.265226838	3.759613929	4.670137848
DUSP3 (dual specificity phosphatase 3)	0.169347167	0.131756543	-0.48871272	0.651801508	0.488876565	0.144444092	0.651801508	0.488876565	0.144444092	1	0.769798514	1	FALSE	2.441292241	2.905741753	3.349082146	2.799236543	3.427418449	3.054360552	2.269257615	2.53896768	NA	3.20594765	2.962513857	3.533638097	2.985793676	NA	2.504839005	NA	NA	NA	3.036775846	NA	3.416110105	3.091833521	3.410246116	NA	NA	3.107309573	NA	NA	NA	NA	3.630067592	2.890211251	2.884437721	3.032684505	2.593669289	3.164253695
DYNC1H1 (dynein cytoplasmic 1 heavy chain 1)	-0.131249718	-0.374682925	-0.162951533	0.535662628	0.024138295	0.253413725	0.535662628	0.024138295	0.253413725	1	1	1	TRUE	3.971276832	4.288646482	3.882956007	4.613290005	4.019933154	NA	4.617921416	3.757812671	3.537855143	4.100859941	3.723995345	3.657319879	4.482867639	4.083502729	4.074565376	3.533189545	4.561784353	4.066364783	3.666483931	4.317955218	4.286223212	3.809764271	4.170638158	3.829423384	3.765842347	3.776009209	NA	3.654298047	3.672934439	3.696116259	4.640661414	NA	4.195064071	4.452331857	3.966624266	4.378074587
DYNLL2 (dynein light chain LC8-type 2)	0.378932992	0.526703398	-0.027058716	0.303105788	0.043839494	0.508185499	0.303105788	0.043839494	0.508185499	1	0.694664172	1	TRUE	NA	3.078242625	3.558904337	3.352758525	3.657171225	3.276124405	3.887076796	4.049578495	3.21451341	4.26293672	2.64571088	4.038813663	3.170673406	2.753769247	3.413282656	2.636594461	2.943195578	3.010915868	3.462445014	NA	3.557863427	2.803398579	3.288147385	3.585935991	3.478454153	4.404330943	4.187831077	3.621372055	3.32027093	2.786805433	3.407950917	2.932182147	2.267385978	NA	3.465373761	3.273726236
EBF1 (EBF transcription factor 1)	-0.096199241	0.088170806	-0.06208503	0.699683974	0.498946011	0.4745418	0.699683974	0.498946011	0.4745418	1	1	1	FALSE	NA	NA	3.425016116	NA	2.55369226	3.324997767	3.4027631	NA	NA	3.121456433	3.47972207	NA	3.698974084	NA	2.630836445	3.185355963	NA	3.819361629	3.532429178	NA	3.210448092	NA	NA	3.504633103	3.325789346	NA	3.646658066	NA	3.292989306	NA	3.553446522	3.519088947	NA	2.831599617	NA	NA
ECH1 (enoyl-CoA hydratase 1)	-0.159101085	-0.159624609	-0.338875593	0.529809835	0.331902814	0.087927005	0.529809835	0.331902814	0.087927005	1	1	1	FALSE	4.66117382	4.34323014	4.892565887	4.664010588	3.775240219	4.088786119	4.733755636	4.916615175	4.041733611	4.639342156	4.04473508	4.390530122	3.584782153	4.059692721	4.327680179	3.985354696	4.186524328	4.272381578	4.57142198	4.241985056	3.387183296	4.194291966	4.744091112	4.720874904	3.979979587	4.592325469	3.97254562	4.076644601	4.076362413	4.239932613	4.350567966	4.367406014	4.325184907	4.075806426	4.637013153	4.204140717
ECHDC1 (ethylmalonyl-CoA decarboxylase 1)	0.873996843	0.459736816	0.535194253	3.00E-05	0.01070221	0.00463757	3.00E-05	0.01070221	0.00463757	1	0.937173228	0.504698603	TRUE	7.740131539	7.816145273	7.423410093	7.460316637	7.852442118	8.417898917	8.991119309	9.189268619	8.130966896	8.20923402	8.001081616	8.348967108	8.402798907	8.609718032	8.173112439	7.585623584	7.837646854	7.862128993	7.60212724	7.752487695	7.944231815	8.284652933	8.887628839	9.110277103	8.19942206	8.046245483	8.170435865	8.119205716	8.526921716	8.414004419	8.384114582	7.712912126	7.828460221	7.901011674	7.707138224	7.433092984
ECHDC2 (enoyl-CoA hydratase domain containing 2)	-0.377965197	-1.158850802	-0.809567455	0.247869875	2.05E-05	0.00173821	0.247869875	2.05E-05	0.00173821	1	1	0.298742888	TRUE	5.333047983	5.752076854	5.359897116	5.227910469	5.124237136	5.03727239	5.113696332	4.484421743	4.57619559	3.248767069	4.674923849	4.597525215	5.254820769	4.068180658	4.777377631	4.198061909	5.090709492	5.594214111	5.311968051	5.529930237	5.502588385	5.132794793	5.237380158	4.464295784	4.439024661	3.353492678	4.437034603	4.550328151	5.294495771	4.820321948	4.705972374	3.914162656	5.316493338	5.505646438	5.43871535	5.264131038
ECHDC3 (enoyl-CoA hydratase domain containing 3)	-0.143264842	-0.1317067	-0.332104342	0.36120729	0.276220522	0.019824572	0.447078303	0.276220522	0.019824572	0.36120729	0.537746343	0.639443344	TRUE	5.446421667	5.261019237	5.344714894	5.084174844	4.713024894	5.254189627	4.671825509	5.504944486	5.04719809	5.219633206	5.210264166	5.055460321	4.74217333	4.879235246	5.33870608	4.906553927	5.289664813	5.192600557	5.50271885	5.228780218	4.496392041	5.628091157	5.080431692	5.55023271	4.882222406	5.36912444	5.247540212	5.101145784	4.994846698	5.138839038	5.26919776	4.891278216	5.292535145	5.073280407	5.352645545	5.282840086
ECHS1 (enoyl-CoA hydratase, short chain 1)	0.029141298	0.012082793	-0.359555664	0.577831796	0.573782572	0.008471702	0.742988369	0.573782572	0.008471702	0.577831796	0.937173228	0.313022051	TRUE	8.791364787	8.917279577	9.259484356	8.32502656	8.521050737	8.834180269	8.985711036	8.760839682	9.186624356	8.659096826	8.521914462	8.571885343	8.558807166	8.210306058	8.494987551	8.378043365	8.646195066	8.776433032	9.220412188	8.418620061	8.486006365	8.789618411	9.046477418	8.91258101	9.23845251	8.565060178	8.59388781	8.81361447	8.562303489	8.185742682	8.536227785	8.266720962	8.633373083	8.901998186	9.094745421	8.401587805
ECI1 (enoyl-CoA delta isomerase 1)	-0.001090098	0.013186617	-0.142975969	0.016968102	0.29465442	0.225776268	0.796546047	0.572713447	0.225776268	0.016968102	0.29465442	1	FALSE	6.597213818	7.12425575	7.208351428	6.54973847	6.831446597	6.964156006	6.94008451	6.707041566	6.769956824	7.051045762	7.097210461	6.638848571	6.505771864	6.821837746	6.688124396	6.872717968	6.4704181	7.048356086	7.475214616	6.493682556	6.79006824	7.277557081	6.994432641	6.763690419	7.04785462	6.817648837	7.009694277	6.865374485	6.636025669	6.945666223	6.640191422	6.894090171	6.610183287	7.271416338	7.542072283	6.586761741
ECI2 (enoyl-CoA delta isomerase 2)	-0.162836865	-0.016344832	-0.136248114	0.23518969	0.554251921	0.148240507	0.23518969	0.554251921	0.148240507	0.658597432	1	1	FALSE	4.330680293	4.373453333	4.605784693	4.457265951	4.048026882	4.405257215	4.292038128	4.060713222	4.424539199	4.502114156	4.075481289	4.105099744	4.203389117	4.50071921	4.303926836	4.207963111	4.217331546	4.677620992	4.713943207	4.092604936	4.294716313	4.535437136	4.270170093	4.402319705	4.493897069	4.762444496	4.340227548	4.375956902	4.127088452	4.407332355	4.309605497	4.195717675	4.4957719	4.155862546	4.497727317	4.602581589
ECPAS (Ecm29 proteasome adaptor and scaffold)	0.341288762	0.119763995	0.043618981	0.514802948	0.494571435	0.506131343	0.514802948	0.494571435	0.506131343	0.715391417	1	1	FALSE	2.122126014	NA	NA	NA	NA	NA	NA	NA	NA	2.844433863	NA	1.755148232	NA	NA	2.643101174	2.431267256	2.540198418	2.811980611	NA	NA	NA	NA	3.014603458	2.837424586	2.151241871	2.944627971	2.642186314	2.619715839	NA	2.931289713	NA	2.900302658	NA	NA	NA	NA
EEA1 (early endosome antigen 1)	-0.140779542	-0.168354051	-0.058843748	0.12413839	0.093400524	0.373311455	0.318463362	0.093400524	0.373311455	0.12413839	1	1	FALSE	7.32422556	7.303963356	7.410434391	7.725175363	7.627891322	7.274941842	7.092979077	7.266589796	7.135227025	7.297246452	6.974552256	7.411053321	7.382745057	7.22032028	7.607922067	7.505136683	7.283597722	7.196321797	7.342448075	7.754667074	7.51373549	7.191355375	7.187569822	6.979522372	7.381932232	7.359081857	6.893726237	7.386767844	7.156983057	7.120569672	7.407089275	7.412222627	7.457085332	7.063416654	7.369475208	7.668693557
EEF1A1 (eukaryotic translation elongation factor 1 alpha 1)	0.209030144	-0.019893252	-0.073162176	0.000342671	0.135112833	4.17E-05	0.274561946	0.559718677	0.381375284	0.000342671	0.135112833	4.17E-05	FALSE	8.655090603	8.18792112	8.359525563	7.778983869	8.343385613	8.525383776	8.084255647	8.397991157	8.43173577	8.065674625	8.497592408	7.786792367	8.211898026	7.889023238	8.293747516	7.988179087	8.47593199	8.076885058	8.335327822	7.825130518	8.610991589	8.517610341	8.201795567	8.277236248	8.21912979	8.015203163	8.376290383	7.65411327	8.242721582	7.974867691	8.351729906	7.672990994	8.460566475	7.972428442	8.261573125	7.659710535
EEF1B (NA)	-0.193977587	-0.114598647	-0.331524593	0.765253127	0.571001426	0.453747897	0.765253127	0.571001426	0.453747897	1	1	1	FALSE	NA	NA	NA	NA	NA	NA	2.682917076	3.701038867	NA	3.862133954	NA	NA	NA	NA	3.583013547	NA	3.385955558	NA	NA	NA	NA	NA	NA	NA	NA	NA	NA	NA	NA	NA	NA	NA	NA	NA	NA	NA
EEF1B2 (eukaryotic translation elongation factor 1 beta 2)	0.17970241	0.313269334	0.1716548	0.456589762	0.074572099	0.258234689	0.456589762	0.074572099	0.258234689	1	1	1	FALSE	5.233872725	5.349301578	5.495205868	5.057021299	5.610124216	5.503466411	6.045226708	5.07235452	5.243273017	5.462261769	5.543276245	5.223924471	5.145302469	5.560497923	5.435421909	5.218366585	5.049107957	5.286371089	5.566982546	5.097463317	5.613401993	4.836762372	5.548821908	5.407594087	5.915936727	5.488852378	5.656902465	4.95279482	5.323593446	5.374170076	5.582480735	5.129686915	4.530682559	6.088978996	5.646004206	4.494658813
EEF1D (eukaryotic translation elongation factor 1 delta)	0.066749849	0.048775495	0.193800845	0.629736669	0.465023443	0.093345682	0.629736669	0.465023443	0.093345682	1	1	1	FALSE	5.998761907	6.447622173	6.146406769	6.298896546	6.132700215	5.875509778	6.383956526	6.195373192	5.799885128	6.174648099	6.480135843	6.299991899	6.454815816	6.32271415	6.696772836	5.826052674	6.043158556	6.298192737	5.882701734	6.209975761	6.167947957	6.165353239	6.532828109	6.178164862	5.942345595	6.286676037	6.304927144	6.376922397	6.443159055	6.309785551	6.505297093	5.986542911	6.158940852	6.044004976	5.952300947	6.148061636
EEF1G (eukaryotic translation elongation factor 1 gamma)	-0.005545198	0.054115031	0.125587425	0.78578045	0.385187699	0.122006818	0.78578045	0.385187699	0.122006818	1	1	0.176942584	FALSE	6.754713834	7.097189387	6.672510204	6.860019227	6.90821246	6.807084391	6.987082065	6.862649754	7.066767313	6.972405465	6.942256439	6.918910929	7.045890685	6.966949512	7.174346491	6.657454226	6.868983017	7.074173582	6.756956552	6.938426949	6.907852072	6.767442933	7.031439309	6.773983143	6.936378819	6.988207496	7.028513901	6.787040602	7.082021269	7.060241979	7.163860971	6.736009492	6.804105201	7.092979077	6.788268083	6.899550276
EEF2 (eukaryotic translation elongation factor 2)	-0.106753454	-0.19708214	-0.054345896	0.363679233	0.019911166	0.086436321	0.363679233	0.019911166	0.352033202	1	1	0.086436321	TRUE	7.559996485	7.686269397	7.589134268	7.927724638	7.520995755	7.574025798	7.591357778	7.395319911	7.385853775	7.535594212	7.477215889	7.452504835	7.752293664	7.588557242	7.704048874	7.326492407	7.533283005	7.508927741	7.536775621	7.916709511	7.596763738	7.556628669	7.600091309	7.436803139	7.403352945	7.553345142	7.338308524	7.317503062	7.672340475	7.648127452	7.779745616	7.230241448	7.515163655	7.502163496	7.435295216	7.938232854
EFTUD2 (elongation factor Tu GTP binding domain containing 2)	-0.555325303	-0.260013073	0.255320719	0.406618734	0.368759688	0.352033202	0.406618734	0.368759688	0.352033202	1	1	1	FALSE	2.522726205	NA	NA	3.401548555	NA	2.811649815	NA	2.279483182	NA	NA	2.422946097	NA	3.370875686	NA	NA	NA	3.378400642	NA	NA	NA	NA	NA	NA	NA	2.463274557	3.154829448	2.563433949	NA	3.558500308	2.753435527	NA	NA	NA	NA	NA	NA
EHD1 (EH domain containing 1)	0.095219413	0.370894104	0.338431598	0.634644928	0.026321689	0.050493129	0.634644928	0.026321689	0.050493129	1	1	1	TRUE	3.678331116	3.827839344	3.683842401	3.618919898	3.487987913	3.703997674	3.294382547	3.418932023	3.639556328	4.077448107	3.4957719	3.890709331	4.001063595	3.413891905	3.855511377	3.718131434	3.323903234	3.746366517	3.927261225	3.795829275	4.224873783	3.9032697	3.800320118	3.737686761	3.905495316	4.312955542	3.677846466	4.171863322	NA	4.093610879	3.954410372	3.653977179	3.42917405	3.316701855	3.329554187	NA
EHD3 (EH domain containing 3)	-0.153577782	0.124167865	0.1998287	0.456873916	0.338127555	0.172219592	0.456873916	0.338127555	0.172219592	1	1	1	FALSE	4.365020579	4.230802474	4.210194019	4.123633092	4.25755379	3.91123138	4.004995689	3.9300655	4.608566802	4.525486356	4.224673167	4.630888852	4.58368154	4.61803892	4.592941343	3.906409617	4.068851351	3.442824095	4.604723711	4.727109051	3.957524628	4.142781009	4.728034777	4.17395091	4.684431648	4.593778031	4.307800081	4.021488611	4.487576386	4.687458271	4.937325558	NA	4.508916652	4.118052348	4.549120818	4.622690272
EHHADH (enoyl-CoA hydratase and 3-hydroxyacyl CoA dehydrogenase)	-0.182961485	-0.132378362	-0.283479359	0.19029969	0.173137346	0.000802248	0.19029969	0.173137346	0.008951054	1	0.937173228	0.000802248	TRUE	8.758929396	8.787563062	9.072432771	8.723561974	8.494723606	8.734858623	8.824140929	8.467976365	8.609928523	8.86813113	8.899713398	8.411371161	8.889668225	8.555310019	8.467907099	8.315312621	8.69131082	8.829307306	9.08966763	8.810452744	8.586577115	8.706223167	8.819444661	8.444078964	8.581663827	8.991496337	8.726695004	8.374739563	8.953698844	8.435857747	8.533536095	8.278946533	8.684839772	8.710710021	8.961137101	8.718639041
EIF1 (eukaryotic translation initiation factor 1)	0.738114205	0.023012062	NA	0.18595823	0.587558519	0.464045036	0.18595823	0.587558519	NA	1	1	0.464045036	FALSE	1.933006024	NA	0.981553126	NA	NA	2.580135834	NA	NA	NA	NA	NA	NA	NA	NA	NA	NA	1.843823089	NA	NA	NA	NA	2.46091552	NA	NA	1.934165457	NA	1.643985449	NA	NA	NA	NA	NA	2.305871323	NA	NA	NA
EIF2A (eukaryotic translation initiation factor 2 subunit alpha)	-0.124494268	-0.385307063	-0.268636302	0.567779743	0.030264465	0.121462093	0.567779743	0.030264465	0.121462093	1	1	0.418740694	TRUE	3.875082133	3.942692779	3.234225386	4.006639131	4.008226911	3.94559834	4.019328295	3.465373761	3.389787054	4.076952379	3.785414541	NA	4.140173317	3.744720839	3.919015845	3.162893189	3.710393192	4.05719897	4.369298962	3.60895114	4.118708562	3.671610413	4.332843963	3.675240093	3.584036474	3.511442737	3.777282936	3.438559007	3.944642962	3.631721284	3.7764304	2.916940907	4.062000791	3.858915956	NA	4.128227402
EIF2S1 (eukaryotic translation initiation factor 2 subunit alpha)	-0.469483741	-0.745494986	-0.66912248	0.090389805	0.001043323	0.003210733	0.090389805	0.001043323	0.003210733	0.576300664	1	0.272160037	TRUE	4.331712381	4.475914972	4.634308651	4.60164898	4.835161103	3.901330328	4.154129501	3.589667624	3.91216122	4.078165755	3.379426889	3.761668239	4.287664366	2.87992921	4.008881249	3.368433124	4.290077844	3.882946228	4.381733279	4.403847138	4.462510452	4.035236793	4.074745181	3.295576103	3.765969611	3.647786503	3.143063566	3.433386809	4.409628537	4.088853947	3.769433237	3.272250179	4.532747085	4.358220416	4.55969982	4.562712559
EIF2S2 (eukaryotic translation initiation factor 2 subunit beta)	-0.198558587	-0.167206105	-0.050343314	0.363679233	0.253009323	0.449884945	0.363679233	0.253009323	0.449884945	1	1	1	FALSE	3.60757888	3.407991692	3.37086174	3.231650517	3.331647897	3.858567903	3.817889262	3.284339412	3.681123132	3.025188297	3.718624658	3.826863685	3.30723761	3.47127852	4.06409819	3.501897677	3.741197299	4.033308462	3.826273904	3.441257709	3.598758224	3.344700694	3.236455881	3.179404357	3.905995847	2.655619733	NA	3.563878078	NA	3.939489888	3.743073281	3.238913701	3.498135958	3.859452788	3.546524095	3.865047789
EIF3A (eukaryotic translation initiation factor 3 subunit A)	-0.098756784	-0.080526197	-0.037418437	0.534693378	0.385190349	0.451317969	0.534693378	0.385190349	0.451317969	1	1	1	FALSE	5.566626435	5.514971212	5.006607717	5.469583213	5.345903728	5.001450982	5.142985174	5.37832087	5.231513051	5.467823976	5.328305119	5.459244712	5.444239681	5.417754645	5.76951787	5.212771644	5.603181229	5.358216899	5.242404341	5.539633426	5.532245259	4.730694294	5.495714347	5.263124571	5.283503271	5.285794283	5.139424472	5.170477929	5.585184899	5.469329233	5.265031756	5.001811248	5.432722278	5.227005527	5.08377927	5.400753088
EIF3B (eukaryotic translation initiation factor 3 subunit B)	0.223061567	0.421206141	0.719439376	0.441565908	0.044671977	0.00173821	0.441565908	0.044671977	0.00173821	1	1	1	TRUE	3.708981769	4.006082546	3.275238039	3.161289525	3.374510926	3.877646104	3.646807808	2.904528414	3.913741532	4.279278131	4.108432456	3.408779783	4.13450025	4.767644206	4.433300003	3.571191381	3.522445003	3.889171733	3.828245674	2.436820125	3.628400336	3.73676721	3.630591854	3.909341095	3.975217457	3.94506453	3.931900485	4.173567212	3.751003031	4.86547347	4.355812685	3.796234335	3.50440429	3.200738171	NA	3.890310491
EIF3D (eukaryotic translation initiation factor 3 subunit D)	0.121868204	-0.262368836	-0.047261802	0.129200422	0.296648276	0.492854105	0.675645233	0.296648276	0.492854105	0.129200422	1	1	FALSE	NA	3.763252211	3.031947394	NA	NA	3.331547583	3.381214144	3.179006178	3.574186299	3.282992757	NA	3.278998739	3.594022969	3.078966707	3.358733827	3.162819089	NA	2.977003266	2.877398747	NA	NA	3.321223888	NA	3.200273637	2.385298496	NA	2.754923836	NA	3.65776575	2.518376509	NA	NA	NA	3.261375856	NA	NA
EIF3E (eukaryotic translation initiation factor 3 subunit E)	-0.235861514	0.02422113	0.074976463	0.318463362	0.559718677	0.420546132	0.318463362	0.559718677	0.420546132	1	1	0.464045036	FALSE	3.157283061	3.327672995	3.119146979	3.149465868	NA	3.116619269	2.682842935	2.953451501	3.33908036	3.257012127	2.909383341	2.885773478	3.534547235	3.582206727	3.432291338	NA	2.994206784	NA	3.469820871	3.714047649	NA	2.99157173	2.10755397	3.188394594	3.66987716	3.180283147	3.077148981	3.26453493	NA	3.084470816	NA	2.769763278	3.134409891	3.10381149	2.920933509	3.08533117
EIF3F (eukaryotic translation initiation factor 3 subunit F)	-0.253020644	0.183262401	-0.071122752	0.384249001	0.31723237	0.441064258	0.384249001	0.31723237	0.441064258	1	0.667323504	1	FALSE	4.091750603	3.738800257	3.399704314	4.126254302	2.49311186	2.959723795	3.828611273	3.547499185	4.033986754	4.191491588	3.841711519	3.231228094	4.148006708	3.802575817	3.74679645	2.661106536	3.951102836	3.427860901	3.643602253	4.075464174	3.124142823	3.98982022	3.886550147	3.712232585	4.111406965	4.042267857	3.811008554	NA	NA	4.21752543	3.736756388	3.675014211	4.056245357	3.242850936	3.876713385	NA
EIF3G (eukaryotic translation initiation factor 3 subunit G)	0.112489116	0.114103831	0.312963097	0.67495083	0.462209689	0.155111684	0.67495083	0.462209689	0.155111684	1	1	1	FALSE	3.586248331	3.522206441	3.306556816	NA	3.767760719	3.044832982	3.773511127	3.020491534	3.601470706	NA	3.69081934	3.202218661	3.890826043	4.295884621	3.550555952	3.101164278	2.966821729	3.586920832	3.177372494	3.266083383	NA	3.699262887	3.920912554	3.66848225	3.691277316	NA	3.322980878	3.473371314	3.725446699	4.357875695	3.66537003	3.782261772	4.09529152	NA	NA	NA
EIF3J (eukaryotic translation initiation factor 3 subunit J)	0.074232429	0.061579788	0.119900393	0.678826551	0.48111382	0.328094861	0.678826551	0.48111382	0.328094861	1	1	1	FALSE	3.98182526	4.035377575	4.021604092	3.785561014	NA	4.168529722	NA	4.127047169	4.038576651	4.107461908	3.873872243	4.023264225	3.929327064	4.147029857	4.354670777	3.785383152	4.162040809	3.646277884	NA	3.940382904	3.97123084	4.526945183	4.169043085	4.211783191	4.218316207	3.665119852	3.813144983	4.181953283	3.981094583	4.241260549	3.33574049	4.297418884	3.673398126	4.169532214	3.554269582	3.964038144
EIF3K (eukaryotic translation initiation factor 3 subunit K)	0.224328882	0.280562571	0.31243895	0.287387081	0.196537956	0.050802622	0.441853933	0.196537956	0.128890269	0.287387081	1	0.050802622	FALSE	3.156770349	4.056982295	3.845229088	3.899330335	4.284417891	3.646323972	4.229926255	3.461672612	4.347190821	4.367147375	3.473864823	NA	4.326170588	4.193558871	4.371091828	2.9710303	4.084447005	3.260448764	3.501031439	4.292575635	4.378851449	3.527032791	4.731574281	3.632919608	4.285838661	4.106356696	4.101599655	NA	4.345062774	3.977417316	4.471493139	NA	3.584625833	NA	3.994769778	3.913224529
EIF3L (eukaryotic translation initiation factor 3 subunit L)	-0.133286221	0.136165705	0.251742195	0.581297906	0.371928177	0.171819177	0.581297906	0.371928177	0.171819177	1	1	1	FALSE	3.975364219	3.993103692	3.89234245	4.267812925	3.967638975	3.675251386	4.277226017	3.873921446	3.970660423	4.351918026	3.948993237	4.044140532	4.429334762	3.746570751	3.808354157	3.544510115	3.878421274	3.495848633	2.818660397	4.049447806	3.684224036	3.27883524	4.198250541	3.614627402	4.000549923	4.427539131	3.791303569	3.592612511	4.427539131	4.18850379	4.152540397	4.001279824	4.250575086	3.970310701	3.599055895	3.953665673
EIF3M (eukaryotic translation initiation factor 3 subunit M)	-0.260628048	-0.193763306	-0.24858902	0.217893346	0.356334839	0.195871213	0.454589446	0.356334839	0.286316601	0.217893346	1	0.195871213	FALSE	2.509586907	2.227571663	2.788977978	3.248594036	2.948593372	1.371759571	1.778910825	2.23290937	2.737050711	2.140575814	NA	2.446510334	2.951612038	2.298851835	NA	NA	1.883558259	2.02389759	2.244028491	NA	NA	2.361933951	2.321567376	2.375537162	2.544601608	1.846926511	NA	2.055164412	2.441669382	1.985799139	NA	NA	NA	3.169027045	2.48504807	NA
EIF4A1 (eukaryotic translation initiation factor 4A1)	-0.157060214	-0.572223945	-0.424717635	0.17160429	0.014333439	0.050802622	0.583482497	0.014333439	0.071506932	0.17160429	0.252155791	0.050802622	TRUE	6.110521938	6.362280509	6.147552962	6.020644428	6.723162612	6.148915806	6.186447074	5.682151888	5.727310583	5.45509374	5.979725851	5.271601221	6.671944363	5.390234317	5.995685759	5.200386646	6.255874577	6.03125182	6.115771969	6.221496255	6.75947545	6.267878454	5.922666458	5.178925732	5.907811222	4.845454924	5.623018175	5.443991142	6.527835094	5.490592592	5.795676049	5.091094706	6.288081662	6.059774907	6.473845345	6.530023909
EIF4A2 (eukaryotic translation initiation factor 4A2)	-0.069436132	-0.273082491	-0.316302594	0.674114757	0.067184222	0.039848996	0.674114757	0.067184222	0.039848996	1	1	0.984328381	TRUE	5.855830275	5.62254972	6.393170765	6.003426836	5.973338047	5.859780753	6.200243421	5.752580017	5.714701612	6.248580375	5.791647396	5.663891078	6.074944224	5.252389165	5.377956634	5.500365483	6.052224589	5.729936097	6.037412973	5.903158811	5.631575788	5.668056703	5.888041819	5.719114974	5.841832263	5.964537257	5.042044549	5.906527472	6.139821449	5.678745194	5.94292966	5.347311316	5.996239588	6.241765836	5.710073538	5.829560383
EIF4B (eukaryotic translation initiation factor 4B)	-0.144867184	-0.113575215	0.138263586	0.458856438	0.341721111	0.264429089	0.458856438	0.341721111	0.264429089	1	1	1	FALSE	4.26191438	4.20043373	4.706552654	4.514797675	4.325372022	4.279657007	3.897172646	4.173023466	4.313209566	3.72884566	3.97603363	4.083332524	4.620516033	4.541267018	3.658691349	4.567484604	3.944211899	4.280540663	4.261372847	4.335997677	3.786564999	4.049177676	4.241283434	4.283366213	4.209843231	3.922530886	4.191412625	4.474741034	3.952613131	4.587791015	4.456195042	4.640944781	4.433273293	4.164062175	3.936044251	4.341046409
EIF4E (eukaryotic translation initiation factor 4E)	-0.128758801	-0.231272411	-0.464960282	0.308038195	0.282738564	0.004097824	0.640888075	0.282738564	0.050610233	0.308038195	1	0.004097824	FALSE	4.102658131	3.479735002	4.14018968	3.335554714	3.813093663	3.55640489	3.392413599	3.578830054	3.71524544	3.137324815	2.936208246	NA	3.458710091	2.378911083	NA	3.391740229	3.800154423	3.247274356	4.029558897	3.525166845	3.855192408	3.781601017	2.783925952	3.240727995	4.26713874	3.457804391	3.90126274	NA	3.601946055	2.255582307	3.378955461	2.911693499	3.407733431	3.202557204	4.373028687	NA
EIF4G1 (eukaryotic translation initiation factor 4 gamma 1)	0.021616511	-0.09557448	0.005123028	0.740100375	0.198166837	0.517553453	0.740100375	0.198166837	0.517553453	1	1	1	FALSE	5.269448385	5.321816282	5.014016005	5.218974857	5.323726735	5.020453308	5.108281896	5.120468068	5.00012623	5.172363499	4.970490175	5.229368733	5.170233545	5.129283017	5.003723655	5.054822435	5.221231358	5.115141474	5.052637603	5.194441692	5.215348556	5.277475252	5.366269752	4.96264156	5.002022863	4.865641727	5.012604428	5.290726654	5.025276903	5.425764757	5.275830252	5.141616713	5.133296366	5.290645569	4.970853654	5.308910534
EIF4G2 (eukaryotic translation initiation factor 4 gamma 2)	0.161068479	0.224545157	0.020786891	0.475642685	0.161151812	0.291307862	0.475642685	0.161151812	0.505810429	0.596961971	1	0.291307862	FALSE	4.488829889	4.174078787	4.46167916	4.521515642	4.638398262	4.446084155	3.931522328	4.546091882	4.536774067	5.45430752	4.396351324	4.452542723	4.677130465	3.686343643	4.612069358	4.463138513	4.485877599	4.198030468	4.745565425	4.282765968	4.985769089	4.502591567	NA	4.29890754	4.511328874	4.621840892	4.183113287	4.3159864	4.945888574	4.13490269	4.417366473	4.406584288	4.246446092	4.066958852	4.267708072	NA
EIF5 (eukaryotic translation initiation factor 5)	-0.011660831	0.205347933	0.077393537	0.788117423	0.253084604	0.312266743	0.788117423	0.253084604	0.423316902	1	1	0.312266743	FALSE	5.264656525	5.197495866	4.883117349	4.946117912	5.345524117	4.957297097	4.999621243	4.532117437	4.716579421	5.297679326	4.816364187	5.260586511	5.019835326	5.036002128	5.80512217	4.408440141	5.380760612	5.300552075	5.407141974	4.423302513	5.628134913	5.174674063	5.294889047	4.441297553	5.382317948	4.89078714	5.14191094	5.447354378	5.203009254	5.550131104	5.129126373	4.201477038	5.207127583	4.792027595	4.216563509	4.768660733
EIF5A (eukaryotic translation initiation factor 5A)	-0.097447732	-0.347329264	0.034895218	0.679554089	0.120560399	0.500237263	0.679554089	0.120560399	0.500237263	1	1	1	FALSE	4.44202784	3.861012442	3.597972079	4.19376386	3.470927257	4.37450397	3.964990007	4.343272785	4.143393419	2.451050181	4.535474463	3.291055371	3.704418285	4.169107243	4.010994616	4.160589479	4.277114406	4.145310622	3.442452564	4.386459195	3.317631127	4.306750737	3.545066403	4.22056213	3.903144347	2.698202917	4.199177622	3.308590956	3.675725619	4.511803246	4.057692867	4.520560539	4.288491455	3.877194547	4.010914078	4.306634096
EIF6 (eukaryotic translation initiation factor 6)	-0.026444296	0.149035969	0.087264149	0.740906206	0.149364327	0.304482996	0.740906206	0.149364327	0.304482996	1	0.183595658	1	FALSE	5.658948355	5.74445445	5.436591625	5.527761607	5.598499201	5.509524836	5.699315643	5.857647644	6.131241691	5.630714155	5.380334648	5.9697169	5.721998712	5.896419599	5.427026163	6.075487707	5.829743028	5.816026201	5.447093147	5.715731415	5.636082239	5.680135849	5.513231745	5.663617874	5.984678206	5.65687387	5.478897404	6.215517469	5.574643477	5.675900594	5.769531094	5.901096172	5.899847507	5.831608737	5.368010491	5.546057917
ELAVL1 (ELAV like RNA binding protein 1)	0.42156067	0.442712519	0.614218239	0.044630794	0.00645277	0.000340169	0.044630794	0.00645277	0.000340169	1	1	1	TRUE	4.326415105	4.906101707	4.39757025	4.414683545	4.675087627	4.383697381	4.721257808	5.051250277	5.038927766	4.986415486	5.041203549	4.307923911	5.02467428	5.480077663	5.25023019	4.521992956	4.170966572	4.770089013	4.214093712	4.319950248	5.109021996	4.416792462	4.809280665	5.098120537	5.117188016	5.14649638	4.966227413	4.533376459	4.903766185	4.994122587	5.404572785	4.891273355	3.646231794	4.872942004	4.435301884	4.355671758
ELOB (elongin B)	0.093409524	0.049437198	0.113187913	0.544605821	0.470733641	0.269934144	0.544605821	0.470733641	0.269934144	1	1	1	FALSE	5.818387888	5.231908518	5.543050386	5.501830817	5.27073823	5.504289869	5.591305412	5.526065681	5.630003502	5.23997079	5.580172625	5.605153532	5.400288579	5.306619515	5.598216307	5.669480372	5.742035862	5.336579753	5.236079267	4.935582325	5.314159946	5.555644395	5.472029546	5.379260521	5.643328067	5.295245475	5.097796178	5.300746073	5.543201994	5.503641316	5.478509163	5.704479153	5.670809184	5.135399426	5.186044889	5.273683722
EMILIN1 (elastin microfibril interfacer 1)	-0.24972402	-0.10340874	0.003558432	0.256428183	0.385190349	0.52924358	0.256428183	0.385190349	0.52924358	1	1	0.61181961	FALSE	4.957190284	5.018812186	4.852887759	5.531025812	4.92189329	4.65230292	5.075528353	4.218013903	4.703477275	5.282143229	4.810114013	5.46346879	5.042823788	4.945514067	4.955103527	5.136905009	4.894672274	4.952790161	4.813765802	5.521009893	4.830027096	4.838734994	5.208173869	4.801112083	4.809970012	5.09350102	4.535107376	5.49071773	4.954484821	5.213327838	5.178758455	4.86913112	4.998335432	5.05694329	4.75966186	5.811293765
EML4 (EMAP like 4)	-0.051459536	-0.172358182	0.369318246	0.740906206	0.322759591	0.075862671	0.740906206	0.322759591	0.075862671	1	1	1	FALSE	5.379458081	5.343219478	5.659131086	6.02995858	5.971145752	5.541824557	4.829666929	6.237628724	6.220295125	5.139747791	6.516560468	5.634747171	5.889415133	6.32950934	5.637221874	6.469549026	5.595921323	5.879169066	5.688806995	6.049626412	6.121067221	5.720978845	5.567244246	6.014946623	5.713489622	5.16164587	6.360668025	5.114475306	5.927292045	6.114381602	5.998515966	6.337191928	5.738392255	6.006293535	5.898996733	6.109632188
ENO1 (enolase 1)	0.124567831	0.158422417	0.066080123	4.14E-05	0.059796944	0.050802622	0.294988072	0.059796944	0.313337216	4.14E-05	1	0.050802622	FALSE	9.526628342	9.167536066	9.35665664	8.912461253	9.349951271	9.323590744	9.189325458	9.585035761	9.403578761	9.171259378	9.375912606	9.239018471	9.231024327	9.216323899	9.243143034	9.213480948	9.380969653	9.170546028	9.354758479	8.916112342	9.359193895	9.189174706	9.17053351	9.527658798	9.472365917	9.287158278	9.401222996	9.348814448	9.25341733	9.241578042	9.380378809	9.260693764	9.316419571	8.999047281	9.315994096	8.814521585
ENO3 (enolase 3)	0.084481639	0.084909384	-0.094116871	0.674114757	0.44797154	0.03780154	0.674114757	0.44797154	0.385320041	1	1	0.03780154	FALSE	7.67399448	7.316987431	7.743286062	6.270971774	7.197010228	7.425996321	7.085700829	7.745365082	7.467711507	7.577035999	7.582909709	6.964849115	7.384438412	7.22237954	7.082085157	7.481097082	7.771027205	7.027430547	7.717436525	6.57662039	7.202525469	7.16539947	7.348028764	8.038957388	7.388499539	7.519392507	7.647810962	7.055108868	7.195239313	6.864396651	7.235363277	7.048879168	7.615614925	7.604086154	7.819419113	6.579830313
ENOPH1 (enolase-phosphatase 1)	-0.006410062	0.273666315	0.032199414	0.790597248	0.097625963	0.487809628	0.790597248	0.097625963	0.487809628	1	1	1	FALSE	3.747484077	3.008624927	3.756969891	3.463478599	3.524515074	4.065227623	3.585046655	4.219013592	3.840221506	3.799512175	3.435468582	3.324767408	3.770871322	3.748847617	3.774165052	2.9558261	3.499259125	3.48920894	3.599413018	NA	3.170666997	3.664573859	3.551491409	3.315140141	4.049090527	3.574113621	3.894458863	3.813965844	3.749813126	3.694880193	3.835913971	3.851729056	3.591164761	3.286697843	3.811101061	3.607164579
ENOSF1 (enolase superfamily member 1)	0.109252656	0.013071797	-0.008873313	0.273870758	0.550390566	0.505810429	0.273870758	0.550390566	0.505810429	1	1	1	FALSE	5.677059973	5.945790276	5.904043274	5.923809987	6.009503939	5.819908272	5.930898154	6.044201747	5.915035619	5.894296359	5.870956473	5.972338829	5.810697584	5.638044867	5.801890685	5.852710518	5.746006349	5.922754454	5.78585653	5.920995895	6.221619986	5.795421503	6.04453401	5.979606968	5.818612852	5.793622816	5.845944115	5.923199108	5.922281115	5.738078745	6.071932101	5.959559206	5.696185826	5.979819578	5.918286044	6.126274956
EPB41 (erythrocyte membrane protein band 4.1)	-0.223229073	-0.280211244	-0.108520788	0.674014156	0.424891147	0.47696526	0.674014156	0.424891147	0.47696526	1	0.691708443	1	FALSE	2.170187869	NA	NA	NA	1.974599059	NA	NA	1.078876217	NA	2.19549564	NA	NA	NA	NA	2.531214254	NA	1.667279048	NA	NA	1.552377071	NA	NA	NA	NA	0.453533382	NA	NA	NA	NA	1.10608026	NA	NA	1.690184636	NA	NA	NA
EPB41L2 (erythrocyte membrane protein band 4.1 like 2)	0.147328091	-0.223746776	-0.334589322	0.479673642	0.349875522	0.235568053	0.678826551	0.349875522	0.235568053	0.479673642	1	1	FALSE	2.69141133	1.861363877	3.127662992	NA	NA	2.527185466	NA	NA	NA	1.786090284	2.588667869	2.399190238	NA	2.638715665	NA	NA	NA	NA	3.132371199	NA	NA	NA	NA	2.803191899	NA	NA	2.346372604	NA	NA	NA	NA	2.014530263	NA	2.610109447	NA	2.106763713
EPB41L4B (erythrocyte membrane protein band 4.1 like 4B)	-0.307178914	-0.573784026	-0.262672703	0.351940769	0.015941448	0.219603307	0.351940769	0.015941448	0.219603307	1	1	1	TRUE	4.420913516	4.756809814	4.589062339	5.080056415	4.689679356	4.409940753	4.42548616	4.085858012	4.098941642	4.431168285	3.861955364	4.812308249	4.472936107	4.159491949	4.935987696	4.480142307	4.433960931	4.553243756	4.782052041	4.969988514	4.023672307	4.317962452	4.69720112	4.378303527	4.108106224	4.276995344	2.22469786	4.982952517	4.372722307	4.67076104	4.914999754	4.383006101	4.412029502	5.036151628	4.507204759	5.217568081
EPHX1 (epoxide hydrolase 1)	0.045794556	-0.02053044	0.478508386	0.746865891	0.573782572	0.034680548	0.746865891	0.573782572	0.034680548	1	1	1	TRUE	6.041926313	5.45362293	5.130387286	4.645995562	4.132223117	5.940498015	5.125229538	6.122250284	5.361105101	5.39304889	5.38960811	5.15553877	5.746288578	6.094934864	5.99362455	5.692985063	5.978477093	5.484859943	5.543121551	4.817142279	4.786805433	5.894725622	5.333427312	6.032740038	5.383358695	5.357073373	5.552478519	5.297705001	5.65487085	5.853327024	6.055638184	5.810538218	5.852258579	5.486463392	5.331185678	4.947366928
EPHX2 (epoxide hydrolase 2)	-0.200646945	-0.07110298	-0.01340576	0.327701344	0.443997122	0.200655973	0.327701344	0.443997122	0.512216051	1	1	0.200655973	FALSE	7.284356811	7.107520494	6.920198007	6.607275564	6.161462468	6.853845982	6.822946791	7.242621559	6.964340868	6.757503354	7.198582551	6.691227057	7.115917588	7.240657787	6.729158463	6.655180069	7.170055239	6.964306208	6.875964319	6.578396846	6.124549403	6.791123808	6.984441246	7.058121641	6.836492251	6.625830097	7.194609131	6.70348835	7.209658058	7.191019722	6.740104547	6.780598819	7.203778667	7.119615557	6.999605459	6.634960575
EPPK1 (epiplakin 1)	0.182527684	-0.586167239	0.15170816	0.148672541	0.067569525	0.312266743	0.562965243	0.067569525	0.35879662	0.148672541	0.691708443	0.312266743	FALSE	3.111163219	4.259151944	3.134444392	3.926938763	3.695225507	3.470836175	NA	4.22870327	2.77243467	NA	NA	2.855666848	NA	2.97024627	4.287797323	3.454610216	3.536637322	3.583230227	NA	NA	2.892989353	4.010072637	NA	3.999061943	NA	NA	NA	NA	NA	3.652153748	4.3073338	3.344104128	2.751088752	3.781642979	NA	3.8691015
EPRS1 (glutamyl-prolyl-tRNA synthetase 1)	-0.112006716	-0.014759729	0.032437465	0.302701854	0.547662741	0.412264681	0.302701854	0.547662741	0.412264681	1	1	0.984328381	FALSE	5.803689431	5.941672101	5.722034244	6.042928821	5.841502708	5.536205246	5.903983042	5.594590349	5.789872679	5.806989049	5.740423014	5.951872166	5.896514054	5.858600226	6.112193433	5.709775864	5.684776668	5.800325295	5.724639359	5.97277076	5.813894038	5.569485016	5.879573448	5.611163526	5.845076001	5.678156436	5.699224013	5.975671453	5.978271149	5.909235473	6.024895862	5.740201714	5.803033252	5.828710274	5.78136496	5.984069777
EPS8L2 (EPS8 like 2)	-0.170118089	-0.237098256	-0.16946549	0.207039531	0.016696896	0.087927005	0.207039531	0.016696896	0.087927005	1	1	1	TRUE	5.023849698	4.988066581	4.78560286	4.997152377	4.676724385	4.551054528	4.842305082	5.006190289	4.921183989	4.653174694	4.382390583	5.088841229	4.835646218	4.902565652	4.926805963	4.439244131	4.955336055	5.339055411	4.852053786	4.961771479	4.759688488	4.583260319	5.012081436	4.868933646	4.455268032	4.767882518	4.449231201	4.861181221	5.054722605	5.014132087	4.825271741	4.635295859	5.009512897	4.984211083	4.988857345	4.878475227
ERH (ERH mRNA splicing and mitosis factor)	0.198617085	0.639431194	0.447031604	0.611525179	0.059796944	0.155267248	0.611525179	0.059796944	0.155267248	1	1	0.79486452	FALSE	2.951727656	2.949923335	3.494313197	NA	3.275737153	1.169751868	3.196684149	3.624732594	3.040264731	3.377012662	3.061727819	2.798434214	3.833750313	3.045525099	3.174320123	2.736860274	1.894604374	2.651318099	2.396754095	2.965257893	3.147995315	NA	1.904819323	3.380729449	3.001204148	3.669650438	NA	NA	3.852418397	3.196649531	3.390365029	NA	2.908542017	2.779591723	2.122414303	NA
ERP29 (endoplasmic reticulum protein 29)	0.213696735	0.227064308	0.500668989	0.48924652	0.321920026	0.042796897	0.48924652	0.321920026	0.042796897	1	1	1	TRUE	3.218840052	3.400592576	2.825795802	3.180007787	3.075013989	3.683348369	3.277678328	3.468909092	2.740260551	NA	4.068928719	NA	3.234962627	3.532129908	4.058905231	3.400141681	3.596338864	3.232448941	2.518739066	NA	3.620504304	3.29261686	NA	3.497293009	3.288569709	NA	3.840714991	NA	NA	3.508910316	4.615622281	3.370889631	3.781873746	NA	NA	3.087554492
ERP44 (endoplasmic reticulum protein 44)	-0.17259475	-0.070897423	0.225973755	0.564856669	0.514899467	0.263415992	0.564856669	0.514899467	0.263415992	1	1	1	FALSE	4.23213116	4.275588182	3.654114703	4.093509471	4.288912203	3.514816607	3.269652594	3.727550206	NA	4.247973072	4.084617079	NA	4.705679382	4.247806018	5.118729324	3.865453673	4.161807083	3.893740796	4.038760997	4.218695936	4.256301169	3.769570763	4.075378599	4.331332601	3.28615962	4.520837082	NA	4.339850003	4.439383777	4.020777753	5.039366539	3.908476688	4.700572884	3.975556821	NA	NA
ESD (esterase D)	0.209277216	0.151857912	0.136148928	0.072053083	0.081992073	0.119155723	0.072053083	0.081992073	0.119155723	1	1	1	FALSE	6.393668458	6.343956724	6.050421159	5.912079763	6.153414215	6.39633591	6.307749088	6.619346978	6.528177462	6.195623196	6.368724704	6.294183279	6.449396297	6.424067166	6.471148433	6.044783157	6.295070947	6.183236383	6.356474859	5.824472564	6.074862898	6.42085795	6.322095798	6.472695713	6.142893303	6.140778656	6.209367581	6.330726896	6.342542301	6.303663867	6.276440833	6.087286737	6.364800024	6.209178448	6.029463929	5.85101939
ETFA (electron transfer flavoprotein subunit alpha)	-0.097841118	-0.204093954	-0.158316446	0.203376023	0.039572164	0.105082382	0.46036904	0.039572164	0.105082382	0.203376023	0.29465442	1	TRUE	8.824605579	8.856257438	9.070687175	8.477495198	8.385025438	8.792874869	8.620256488	8.798261173	8.620172163	8.365473835	8.734299782	8.516046674	8.603288811	8.757193303	8.59011543	8.562872035	8.883590271	8.71870753	9.005969744	8.453048347	8.206496712	8.822927677	8.845916524	8.932403752	8.701604501	8.510969829	8.748447815	8.417603607	8.562555356	8.786736835	8.610120523	8.581471768	8.801061628	8.839112436	9.003619101	8.643859797
ETFB (electron transfer flavoprotein subunit beta)	0.026622019	-0.080700799	-0.111767569	0.286906053	0.056676835	0.241120082	0.740906206	0.356010458	0.241120082	0.286906053	0.056676835	0.675895949	FALSE	8.662216183	8.801190997	9.106573409	8.28116966	8.449660412	8.761238725	8.808105057	8.94714305	8.721618739	8.641827778	8.615747328	8.525375945	8.470341629	8.647498001	8.501427202	8.659107532	8.62293767	8.711649768	9.006564521	8.238977882	8.282356399	8.643747984	8.911958168	8.832181148	8.727995309	8.476879837	8.732879692	8.487667222	8.509767088	8.576839544	8.555056884	8.566525977	8.695621542	8.684429544	9.076596505	8.315135973
ETHE1 (ETHE1 persulfide dioxygenase)	0.045588275	-0.191343122	-0.404749499	0.729356693	0.191017278	0.013368503	0.729356693	0.191017278	0.013368503	1	1	1	TRUE	5.115245535	5.424257006	5.726637791	5.506024271	5.501177971	5.752149128	5.51215102	5.788951885	5.516645558	5.268917157	5.19604043	4.581441639	5.14781546	5.162008574	5.366231278	5.393052323	5.628269089	4.931125158	5.613133796	5.597444765	5.659981626	5.712818605	5.612143098	5.436684895	5.226392925	5	5.586716713	5.360648714	5.049190748	4.410788824	5.045408021	5.529774105	5.434848368	5.329055408	6.208880073	5.287254338
ETNPPL (ethanolamine-phosphate phospho-lyase)	0.072807148	0.242346418	0.063530654	0.695466695	0.17434317	0.440093929	0.695466695	0.17434317	0.440093929	1	1	1	FALSE	4.78666954	4.699279547	4.580513349	3.949871056	4.003539275	4.559907798	4.947582005	4.866146382	4.729101348	5.330149626	4.16145239	5.238523207	4.730792097	4.788121885	4.584120683	4.663965061	4.821368376	4.674901257	4.341551735	4.409044648	4.294782469	4.333345013	4.862892712	4.754187358	4.537289854	5.158749028	4.076234127	5.13269199	4.320946729	4.886174549	4.448458298	4.296163699	4.706613432	4.306575772	4.975831922	4.200865265
EWSR1 (EWS RNA binding protein 1)	0.077714961	-0.06216834	0.069146304	0.302626101	0.424891147	0.084935667	0.58471866	0.424891147	0.361535108	0.302626101	1	0.084935667	FALSE	6.010907367	5.76155921	5.498786991	5.74381653	5.900028715	5.543161773	6.055549255	5.66828084	5.784221279	5.319715469	5.966988721	5.680141476	5.930760988	5.784166303	6.028410023	5.508149721	5.654613117	6.021897196	5.618171101	5.970586805	6.020215483	5.597739727	5.945268244	5.732510714	5.662937487	5.51956392	5.959913861	5.557535691	5.892519745	5.946714487	5.998184218	5.392557852	5.898169648	5.268385734	5.834387615	5.652208255
EZR (ezrin)	-0.172762959	0.04392171	0.349127289	0.611525179	0.562120049	0.241120082	0.611525179	0.562120049	0.241120082	1	1	1	FALSE	3.39301799	NA	3.158681177	NA	3.988539274	2.84911256	3.815462714	3.511341526	NA	NA	NA	NA	3.990337727	NA	NA	NA	4.229034117	3.898479256	NA	3.558781916	3.662820736	2.358702886	3.04461619	3.85725449	3.276892645	3.478764767	3.406740734	NA	NA	4.138503227	NA	3.389924688	NA	3.255314908	3.766245311	NA
F13A1 (coagulation factor XIII A chain)	-0.374635204	-0.238034715	-1.032615915	0.480643885	0.476960462	0.182320911	0.480643885	0.476960462	0.182320911	1	1	1	FALSE	2.917326724	3.160557211	NA	NA	2.707588841	2.691297418	2.154703094	NA	NA	2.491783845	2.277499801	NA	NA	NA	NA	1.590060623	2.46433369	3.28759345	NA	NA	NA	2.099877552	NA	1.86566548	NA	NA	NA	NA	NA	NA	NA	NA	3.072719802	2.266750567	1.012475709	2.799655152
F2 (coagulation factor II, thrombin)	-0.462060825	0.20975074	-0.189492274	0.286810942	0.401504548	0.384720036	0.286810942	0.401504548	0.384720036	1	0.877571676	0.520206476	FALSE	3.960882345	3.792386869	4.054397022	4.324940181	4.135469202	NA	NA	4.417582512	NA	5.183006065	NA	4.309983766	3.868262032	NA	4.136724586	NA	NA	4.801334584	NA	4.628353671	4.303042776	3.297104823	3.916228212	3.728290608	NA	4.89263874	NA	4.246658903	NA	3.453425391	NA	4.180967341	4.081799771	4.503641316	4.083289969	4.232998369
F9 (coagulation factor IX)	-0.362105365	-0.340051647	-0.009179978	0.346868703	0.208576702	0.527225001	0.346868703	0.208576702	0.527225001	0.664119958	1	1	FALSE	2.679241367	2.228686341	2.789435049	2.362901861	2.529666051	1.940381024	1.484019513	2.815099917	2.028654014	1.173479267	2.588284086	3.01516212	3.138344304	NA	2.829009265	NA	2.736637344	NA	2.409415377	NA	2.214811787	1.748439764	NA	1.322014654	1.687790812	2.697529199	NA	NA	3.006459611	1.899616494	2.024940174	2.934325891	2.669246782	2.903034413	1.836776508	NA
FABP1 (fatty acid binding protein 1)	0.31845655	0.726909607	0.325284757	0.082134065	6.52E-06	0.023857907	0.082134065	6.52E-06	0.023857907	0.119176731	0.175544104	0.099925106	TRUE	11.7487128	12.12279888	12.16126418	11.87990866	12.17595804	12.10303859	12.29113616	12.4062555	12.39205441	12.77018278	12.30221622	13.00869122	12.56185116	12.25208883	12.2806055	11.60093965	11.70616358	11.97504904	12.07086223	11.55876986	12.13758998	11.99823782	12.36123925	12.42335756	12.47526478	12.68794425	12.38929523	12.91049658	12.56020623	12.32129114	12.15441309	11.74962225	11.68715694	12.13656183	12.10029768	11.70494111
FADD (Fas associated via death domain)	-0.076654136	0.038442913	-0.028594323	0.522204541	0.468177008	0.450129628	0.522204541	0.468177008	0.450129628	1	1	1	FALSE	5.012988728	4.998263213	4.848642969	4.955112829	5.015314688	4.368349306	4.880323092	4.893002949	5.012184261	4.966688859	4.947820422	5.114550266	4.727855123	5.087577404	4.89116154	4.734639177	4.828281223	4.647349051	4.984489096	4.596690698	4.812452017	4.88325912	4.887510649	4.771103819	4.945823043	4.733603808	4.838099609	5.03299123	4.751426229	5.193712615	4.612246328	4.866650861	4.69194168	4.917885212	4.926526096	5.205494174
FAH (fumarylacetoacetate hydrolase)	0.150847426	0.240601269	0.037403559	1.23E-06	0.053341407	0.313935888	0.389908292	0.053341407	0.452262073	1.23E-06	1	0.313935888	FALSE	9.563028441	9.315305827	9.526536406	9.15229752	9.453659554	9.229520631	9.551952375	9.719958599	9.335392588	10.06553731	9.664520173	9.384101627	9.663141779	9.045361057	9.449623274	9.467652417	9.620478278	9.229244223	9.440354272	9.190148141	9.54930722	9.255259949	9.673178317	9.78825503	9.363817183	9.887511563	9.727096794	9.46333023	9.847804347	9.014514307	9.459878293	9.405692476	9.555706891	9.177905338	9.448729604	9.209431433
FAHD1 (fumarylacetoacetate hydrolase domain containing 1)	0.389928894	-0.143332744	-0.026122822	0.047070125	0.282825031	0.493522194	0.047070125	0.282825031	0.493522194	1	1	0.620265444	TRUE	4.993773979	4.879235246	4.310049225	5.442625073	5.270540155	5.472377291	5.43333673	5.652366026	4.9270099	4.327658625	5.156562462	4.79220464	4.998497914	5.047041002	4.866507449	5.378324338	5.296038855	4.968109189	4.951718333	5.589353027	5.347052593	5.418442971	5.591493922	5.41315739	5.294988268	4.346425086	5.124348816	4.790959659	4.828387863	4.755678096	5.019973173	4.82950457	4.883092904	4.80633437	4.59115279	5.478502691
FAM114A1 (family with sequence similarity 114 member A1)	-0.160555279	-0.275627583	-0.029856205	0.611525179	0.233671105	0.084935667	0.611525179	0.233671105	0.506131343	1	1	0.084935667	FALSE	3.029527095	3.604273002	3.198722012	NA	3.053399847	2.811296335	2.694068936	3.291771509	3.02172667	2.988044761	3.114670192	3.422784672	3.866987082	3.670126515	2.946465125	2.489111296	3.591380221	3.244611582	2.673409433	NA	3.27627481	3.051008337	3.286251309	2.571043293	2.846378979	1.711226166	2.363053301	2.835050919	3.702856981	2.464597699	2.948172834	2.85413133	3.23798429	2.471395589	3.397994578	NA
FAM114A2 (family with sequence similarity 114 member A2)	-0.269345157	-0.641536899	-0.382497312	0.051652486	0.047093593	0.221163732	0.484527159	0.047093593	0.221163732	0.051652486	1	1	TRUE	3.092770669	NA	2.860261635	2.422138792	2.515520712	2.14385378	2.705152953	2.178214271	1.242748826	2.221295556	1.393839007	2.146726899	2.859627712	2.129952272	2.75284063	1.781896821	3.330156799	2.384693625	3.499935156	2.690110867	3.401302792	2.323024127	2.550457448	2.456832428	NA	2.356926936	1.082178001	3.686735821	2.722302073	NA	2.472693113	1.908874379	3.009773539	2.138542546	2.916061929	1.993033021
FAM120A (family with sequence similarity 120A)	-0.061378416	-0.551725586	-0.412311746	0.724392329	0.00712597	0.04295532	0.724392329	0.00712597	0.04295532	1	1	0.288178243	TRUE	3.380147599	4.065873847	3.349223719	4.28571292	4.223090414	3.464785873	3.902517417	3.647855563	2.951326684	3.556981127	3.147773952	NA	3.806437489	3.252152215	3.671021568	2.553136831	3.881419908	4.247175597	3.805828981	3.963742292	3.525956097	NA	4.106105393	3.486173744	3.031405784	3.9273845	3.289784309	3.16976309	3.900258212	3.544497751	3.143502809	2.568265642	3.790876275	3.53720908	3.687676615	3.965968938
FAM98B (family with sequence similarity 98 member B)	0.181726615	0.028759941	0.404026135	0.489650446	0.562120049	0.072956427	0.489650446	0.562120049	0.072956427	1	0.691708443	1	FALSE	3.67238008	NA	3.992278991	NA	4.107604184	3.344842697	4.430405716	3.972968302	3.886530638	3.831522603	NA	4.192446694	NA	3.750949452	NA	NA	4.237884893	3.943808831	3.378067649	3.911327267	3.93305325	4.281008262	NA	4.220322215	NA	4.11529132	3.989438781	4.102574154	4.262177551	4.321726103	NA	4.487756443	NA	3.683123754	NA	NA
FARP1 (FERM, ARH/RhoGEF and pleckstrin domain protein 1)	-0.361556905	-0.678365849	-0.017701105	0.321976826	0.010110253	0.026057224	0.321976826	0.010110253	0.517553453	0.479673642	1	0.026057224	TRUE	3.35562243	NA	2.70047523	3.189900447	3.120680391	2.582464477	3.15306759	NA	2.23169352	3.115705811	NA	NA	3.563109307	NA	3.905726352	NA	3.526920151	3.404344569	3.125355193	3.888061308	3.7688195	NA	NA	2.663913842	2.084652792	NA	NA	3.087245572	NA	3.535530451	3.58148382	NA	3.660244107	3.265466902	3.338238985	4.073948734
FARSA (phenylalanyl-tRNA synthetase subunit alpha)	0.053165015	0.223702318	-0.067935439	0.742988369	0.263722137	0.450256936	0.742988369	0.263722137	0.450256936	1	1	0.522728901	FALSE	5.48188014	5.736534525	NA	5.497459083	5.817746035	NA	NA	5.563771329	NA	6.313788212	6.378156108	5.328829285	NA	4.974116268	5.61075911	4.43901801	5.594100624	NA	5.83385402	5.617169161	5.9640497	5.626786627	5.896521319	5.427572653	5.936230394	6.101234048	6.028840958	5.369546747	6.151000297	5.548282482	5.614786393	5.56089528	5.511461714	5.574622286	5.884673619	5.529496147
FASN (fatty acid synthase)	-0.031310966	0.001226813	-0.428141602	0.577831796	0.596515558	0.000235552	0.727309811	0.596515558	0.000235552	0.577831796	1	0.313935888	TRUE	9.378401076	9.199878429	9.363466789	9.213641332	9.109801931	9.36538197	9.434995109	9.134736903	9.337151333	9.044235633	9.099379373	9.553857727	8.812328147	9.219850976	8.792556061	8.563432729	9.419380877	9.197550907	9.344728652	9.22629658	9.095199199	9.412773059	9.368248892	9.122859048	9.389818453	9.048342461	9.104742885	9.546848169	8.779308974	9.241420735	8.744611867	8.539647383	9.358840178	9.122840934	9.353537227	9.189229077
FBLN1 (fibulin 1)	0.076329759	0.039956575	0.229241222	0.679554089	0.53481973	0.172219592	0.679554089	0.53481973	0.172219592	1	1	1	FALSE	4.215189333	3.63340796	3.621078954	3.606513295	4.0998338	3.736940347	3.892750441	4.281178935	3.796639282	3.796203181	4.04649106	4.024541315	3.958285901	3.662057348	3.720858492	4.051720116	3.978296322	3.552918042	3.495720742	2.855471509	3.502088689	2.913672609	3.589044357	4.248018628	3.583422805	3.820587455	3.357608304	3.339978237	3.815985227	3.686758228	3.629041816	4.438292852	4.185041913	3.981523901	3.638421433	3.975043158
FBP1 (fructose-bisphosphatase 1)	-0.114017323	0.040779202	0.09698775	0.001917918	0.040509746	0.316146771	0.484459516	0.498946011	0.316146771	0.001917918	0.040509746	0.998187241	FALSE	9.846498017	10.00610163	10.23463783	9.639680765	9.375528214	9.82547242	9.991280904	9.92799124	9.638539089	10.31598731	9.854636225	9.970407919	10.00417832	10.06935578	9.761631011	10.2578121	9.90861779	9.975518417	10.14789176	9.599903546	9.38901606	9.802757063	10.10911239	9.92860868	9.761388338	10.32456311	9.799095403	9.957515632	10.01803322	10.08906642	9.681034557	10.20741705	9.803038097	9.898953516	10.25834225	9.657366687
FBP2 (fructose-bisphosphatase 2)	0.603043914	0.73475658	0.823812148	0.028205236	0.002322614	0.000582797	0.044630794	0.002322614	0.000582797	0.028205236	0.477889896	0.026057224	TRUE	4.371168515	4.393649583	NA	3.941876294	NA	3.931493963	4.863641161	4.872651489	4.21704455	4.68755345	4.657725741	5.044853086	NA	5.087581647	4.58044702	5.377592306	4.188440489	4.031756883	NA	NA	NA	4.310979884	4.966762677	5.23421772	NA	5.078174296	NA	5.282639959	4.399943515	5.450119197	4.830351676	5.09363623	4.100977648	4.193740209	NA	3.930538658
FBXO6 (F-box protein 6)	-0.403299418	-0.191601499	-0.12031594	0.129200422	0.423525439	0.43138103	0.44755657	0.423525439	0.43138103	0.129200422	1	1	FALSE	3.140129133	3.214482326	3.021486834	NA	NA	2.630640776	2.294256078	NA	2.594290561	2.569588305	NA	NA	2.844164672	2.536649754	NA	2.026994766	NA	NA	1.763118331	NA	NA	NA	NA	NA	NA	2.233590535	NA	NA	NA	2.5681878	NA	NA	2.896632235	2.004249685	NA	NA
FDX1 (ferredoxin 1)	-0.006438287	0.067019545	-0.094124658	0.790597248	0.462867988	0.020007235	0.790597248	0.462867988	0.35879662	1	1	0.020007235	FALSE	3.930084429	4.312984576	4.424250286	3.91172034	4.275565835	4.171006617	3.939320623	4.129233552	4.254934119	3.833639009	4.847781488	3.940429889	4.403656298	3.784598205	3.8838847	4.091708296	4.533986875	4.458696969	4.755608669	3.882496327	4.111665692	4.483415958	4.499284641	3.847365589	4.337018832	4.515813357	4.344395339	3.87857822	4.474890262	4.198171947	4.06269163	4.281134413	4.426647186	4.332364223	3.954773273	4.008979822
FERMT2 (FERM domain containing kindlin 2)	-0.179341572	-0.237068347	-0.183523079	0.414614915	0.123552544	0.205104437	0.414614915	0.123552544	0.205104437	1	1	0.609918794	FALSE	4.569533624	4.391925781	3.855282125	4.633280074	4.508403297	4.072191571	4.525705588	4.265061771	4.577960488	3.650167141	4.001910306	4.43909117	4.046595827	3.448636697	4.321783818	4.29835039	4.502336967	4.5990678	4.336111968	4.853137358	4.466366093	4.313702971	4.412652828	4.37785255	4.378913857	4.424283884	4.086189313	4.207674245	4.683415747	4.114883371	4.046141782	4.262455709	4.678398729	4.628534487	4.5003113	4.02185279
FERMT3 (FERM domain containing kindlin 3)	-0.044475785	-0.392954128	-0.007402108	0.040987184	0.220184148	0.005858857	0.776622831	0.220184148	0.52924358	0.040987184	1	0.005858857	FALSE	2.821324493	NA	2.516012625	2.240476146	NA	2.373845846	NA	NA	1.098291534	2.618459507	2.091530593	NA	1.77284424	3.116792245	2.590046247	2.741779761	1.884613549	NA	NA	3.180558455	1.732503659	2.896308667	NA	3.126455864	NA	2.290713386	NA	2.37818143	NA	2.826328825	NA	3.122921152	2.58832007	NA	2.788581315	3.408018875
FGA (fibrinogen alpha chain)	-0.211346959	-0.375788093	-0.283547193	0.354935375	0.144661625	0.232558925	0.53586667	0.144661625	0.232558925	0.354935375	0.537746343	1	FALSE	5.357509779	4.70969868	4.033951526	6.091968463	5.580950443	4.829641561	4.21719969	4.655998606	4.500362295	4.628394503	4.613667194	4.396008744	5.312730512	4.076293995	5.387131586	5.113800498	4.978872878	4.499405838	4.487550662	5.974180527	5.794166298	4.519749463	4.385037521	4.374051803	4.578443645	4.848522793	4.3225339	5.109511006	5.417687144	4.942814742	4.276176528	4.519390935	5.337129473	4.786010802	4.723159881	5.993074246
FGB (fibrinogen beta chain)	-0.394431134	-0.667910743	-0.824106552	0.456873916	0.125543824	0.039063209	0.456873916	0.125543824	0.039063209	1	0.203629914	1	TRUE	3.155506389	NA	NA	2.963559203	3.210435623	2.78571584	NA	2.00265572	NA	2.192929531	NA	2.216411405	2.005277812	2.492381347	2.506733949	0.868188926	3.441656104	1.914266004	2.688157974	3.502381525	3.0057916	2.772548686	NA	1.4895789	NA	2.981193246	NA	2.390365029	2.131256922	NA	2.550846501	2.507891028	2.799352605	NA	2.21304549	NA
FGD4 (FYVE, RhoGEF and PH domain containing 4)	0.61312172	0.479078811	0.556063287	0.096355512	0.142156439	0.124581167	0.096355512	0.142156439	0.124581167	1	1	1	FALSE	NA	NA	1.538160679	NA	3.689556362	3.196810027	3.092232814	2.919822489	3.110658902	NA	NA	NA	NA	NA	3.188492712	NA	2.575542272	2.794673709	2.424234159	NA	3.22604297	2.800916462	2.651703843	NA	NA	2.403979349	NA	2.97985341	2.781999604	NA	NA	NA	2.013212111	NA	NA	3.243883824
FGG (fibrinogen gamma chain)	-0.146989434	-0.566781706	-0.453453679	0.67316047	0.067624527	0.130969715	0.67316047	0.067624527	0.130969715	1	1	1	FALSE	4.233949398	3.663629259	3.183283237	4.488450739	4.408813743	3.744085729	3.365664545	3.844506174	2.549301982	3.981843522	3.980984949	3.358410329	3.2762078	2.695886943	3.86221332	3.076389779	4.410429303	3.147060801	3.805075725	4.821592877	4.420273535	3.026888566	2.654201794	3.373954395	2.651517872	4.295282215	3.304588431	3.289474484	3.907977017	3.659045434	3.575130772	3.204757362	4.348097833	3.020672872	2.970654902	4.172799511
FGGY (FGGY carbohydrate kinase domain containing)	-0.46179742	-0.404936546	-0.017841484	0.051652486	0.157291135	0.016952645	0.282859933	0.157291135	0.518321593	0.051652486	1	0.016952645	FALSE	1.494323439	3.543013255	3.754962307	2.952855377	1.9660391	3.071575628	NA	3.187734498	2.884715129	3.049034749	NA	2.450986858	NA	NA	2.58259213	3.539295318	2.749946101	3.803836643	3.690629405	3.318562693	NA	2.928845931	2.402648512	3.007966886	2.441826052	3.241760879	1.796676656	2.891413354	3.508314551	2.778605999	2.68916495	3.645159797	NA	3.037044792	3.897443744	3.443633171
FH (fumarate hydratase)	0.010993526	0.127147619	-0.056837943	0.784144999	0.234093802	0.394741962	0.784144999	0.234093802	0.394741962	1	1	0.504698603	FALSE	6.77354805	6.764924654	6.764420471	6.757516688	6.604815614	6.848560349	6.586451015	6.863529662	6.677155841	6.470081274	7.06121456	6.943089123	6.773310671	6.636847895	6.112351926	7.006511225	6.593556953	6.610999707	6.917825555	6.752828858	6.774721182	6.883559725	6.605532854	6.813691421	6.926960104	6.482590175	7.220059037	7.038567872	6.663800016	6.551595994	6.261950099	7.133820364	6.610465322	6.601522705	6.849373823	6.706792988
FHL1 (four and a half LIM domains 1)	-0.036360441	0.076322164	-0.001508068	0.765354712	0.486923558	0.533654508	0.765354712	0.486923558	0.533654508	1	1	1	FALSE	3.563634068	2.821636752	3.505497183	3.676617206	3.307345459	3.513516011	2.487177608	4.225861021	3.669820483	3.584565705	3.793781461	3.973152038	3.311806793	3.228900249	3.36357761	2.997626619	3.247245489	3.638838437	3.71454227	3.610180334	3.185747637	3.776093457	2.237627959	3.708187236	3.593174469	3.558524798	3.62186433	2.89474987	NA	3.239199436	3.345864707	3.365678541	3.622180704	2.611814484	3.612777105	2.77054365
FIS1 (fission, mitochondrial 1)	0.142114556	-0.258154676	0.068401504	0.425124647	0.04411957	0.381779876	0.425124647	0.04411957	0.381779876	1	1	1	TRUE	4.878421274	5.082796246	4.963612838	4.993660777	5.051541769	5.345658944	5.137565001	4.840251724	4.710238885	4.198101209	4.629607248	4.92839875	4.786643406	4.976753129	4.902965941	5.141387829	4.940190247	4.81623105	5.149604875	5.005871526	4.983800802	5.418719559	5.404276438	4.862590248	5.097813029	3.986456445	4.983390404	4.851818989	5.261316426	5.063546084	4.835772523	5.223530671	4.899441518	4.936675625	5.17255952	4.745506266
FKBP2 (FKBP prolyl isomerase 2)	0.014102753	0.06945126	0.416747036	0.78578045	0.495599109	0.050493129	0.78578045	0.495599109	0.050493129	1	1	0.601156977	FALSE	5.000910414	5.096502226	4.608986612	5.446593702	5.19739364	5.062117393	4.569320953	4.741785153	5.044162395	4.720606811	5.332697194	5.399547103	5.715217979	5.492519788	6.195662563	4.688935645	5.33946167	5.013154035	5.082238475	5.203216821	5.61987075	5.133390905	5.200210066	4.805184095	4.740679357	5.193582525	5.427998302	5.450864823	6.156277277	5.647993671	5.866364022	4.94505048	5.519306007	5.022132524	4.77035864	5.000405701
FKBP4 (FKBP prolyl isomerase 4)	0.14430105	0.151509936	0.036255526	0.233022885	0.076577556	0.412264681	0.233022885	0.076577556	0.412264681	1	0.691708443	1	FALSE	6.117541291	5.876104338	6.080478594	5.736756388	6.104581981	6.059751116	5.881867698	6.352294192	6.134073048	6.025015502	5.840921399	6.091225909	5.78792606	5.883723443	5.869239719	5.997373709	6.086868668	5.79110036	5.94332594	5.79434048	6.048240546	5.853703786	5.820232584	6.210400554	6.253416384	6.087017234	6.003183938	6.04762127	5.530704405	6.148836512	6.045410206	6.088745845	6.010193513	5.841298899	5.899936906	5.65808292
FKBP5 (FKBP prolyl isomerase 5)	-0.189961913	-0.00310994	0.02443765	0.318463362	0.444429314	0.492854105	0.318463362	0.593401392	0.492854105	1	0.444429314	1	FALSE	4.3652796	4.851679091	4.298570344	4.861955364	4.975497209	4.180776436	4.469130577	4.114566923	4.404637496	4.68707749	4.171503088	4.717292567	4.400169012	4.813206564	4.177854025	4.783928046	4.591511875	4.764760151	4.560611028	4.84149516	4.838346737	4.445375785	4.020359961	4.342675629	4.725283085	4.865488317	4.535418472	4.939851861	4.577017866	5.007437725	4.743461111	4.674567991	4.795455272	4.477800353	4.289332828	4.989606808
FLII (FLII actin remodeling protein)	0.129742713	0.372868054	0.218432969	0.663281323	0.216174368	0.307958902	0.663281323	0.216174368	0.307958902	1	1	1	FALSE	2.195917634	2.603112372	NA	NA	1.96161592	1.938033557	2.599105897	2.079576089	NA	NA	NA	NA	NA	1.950472147	NA	2.074156023	NA	NA	1.600935752	NA	NA	NA	NA	2.150367954	2.38211386	NA	2.378392319	NA	2.489874286	NA	NA	2.349569098	1.573243631	NA	NA	NA
FLNA (filamin A)	0.003185529	0.140289529	0.114838803	0.792432073	0.152602742	0.215684882	0.792432073	0.152602742	0.215684882	1	1	1	FALSE	5.842860697	5.566343309	5.514706165	5.775068983	5.717226753	5.626871296	5.737689465	5.894534046	5.810078014	5.881116409	5.671177295	5.619691779	6.12128899	5.835188901	5.782859337	5.477155972	6.013104892	5.654108973	5.735440942	5.873013393	5.41774452	5.652715931	5.889266664	5.894335168	5.878369773	6.097732982	6.153995792	5.855543768	5.866240367	5.909833095	6.047983273	5.634198274	5.758599	5.828245674	5.460614799	5.703942322
FLNB (filamin B)	-0.123214087	0.027153276	0.121560456	0.241308338	0.486923558	0.104271118	0.241308338	0.486923558	0.104271118	1	1	1	FALSE	5.413164161	5.512631442	5.421590239	5.566900374	5.38644195	5.107859409	5.37106394	5.318721752	5.411317768	5.636668118	5.512214242	5.307067806	5.590608007	5.494012316	5.830268002	5.533778241	5.448296399	5.475976561	5.262575977	5.616472388	5.396786284	5.092824782	5.390530122	5.410375028	5.35695721	5.647066939	5.430633191	5.367077464	5.487541015	5.451247385	5.858043179	5.45154413	5.377585365	5.550337387	5.431208409	5.439802632
FMO1 (flavin containing dimethylaniline monoxygenase 1)	-0.215370982	-0.282217433	-0.294505678	0.309035217	0.125174128	0.113665426	0.412210278	0.125174128	0.113665426	0.309035217	1	0.576384038	FALSE	4.653908412	4.984958407	4.18316888	5.15039314	4.813237353	4.258315395	5.191073037	4.118957679	4.548054322	4.2799838	4.196921734	4.752903769	4.776604106	4.796135677	4.818502931	3.933544313	4.612682759	4.8064478	4.683775043	5.205693564	4.833456857	4.345155054	4.921445852	4.32270694	4.681426776	4.183851707	4.593837776	4.805246016	4.95306498	4.686780635	4.528089923	3.794239093	4.485407505	4.903905941	4.475914972	4.995271943
FN1 (fibronectin 1)	0.167592803	0.355719287	0.414039856	0.414708284	0.01712531	0.008586303	0.414708284	0.01712531	0.008586303	1	1	1	TRUE	3.914181795	3.487241935	3.037002608	3.049210792	2.746807197	3.655523568	3.910675106	3.493160547	3.674471951	3.77624088	3.85142924	4.05118936	3.512858954	4.003863049	3.924023852	3.871173389	3.802813598	3.226029093	3.467109895	3.755902375	3.80263785	3.837701091	3.43492174	3.872405244	4.001802243	3.820975417	3.622426725	3.76590598	3.903963767	3.891953779	3.993692475	3.915931948	3.613861643	3.083421033	2.724089236	3.902816448
FTCD (formimidoyltransferase cyclodeaminase)	0.179686303	0.361198399	0.149002917	0.038317785	0.001988783	0.159288058	0.241308338	0.001988783	0.159288058	0.038317785	1	0.48701751	TRUE	8.048083571	8.138758164	7.965461085	7.725032175	8.161424172	8.330522547	7.992581512	8.135160316	8.53150233	8.194205275	8.278426226	8.263917035	7.630157895	8.205348523	8.11707682	8.425266266	8.017805018	8.184399324	7.902628355	7.693863264	8.180476107	8.319360519	7.949248934	8.149000179	8.51585356	8.067063219	8.363245558	8.178495552	7.66613877	8.108226478	8.247581035	8.408317002	8.022589749	8.141580952	7.893513899	7.687207695
FTH1 (ferritin heavy chain 1)	0.671613977	-0.139681279	0.669192447	0.131806467	0.468674048	0.047925757	0.131806467	0.468674048	0.047925757	0.715391417	0.537746343	1	TRUE	3.518598082	1.642151649	2.337565531	3.447195661	3.390227437	4.347311316	3.632640476	3.315514063	3.631220718	2.58620749	2.71216654	NA	3.239682153	3.612918613	3.240413559	3.523837923	3.058188327	NA	2.905173729	2.756090315	4.109494291	4.288720298	2.927467942	3.483170853	3.30768061	0.371993696	2.424357795	3.624276394	3.486791589	3.812816507	4.117429084	3.47579827	3.642539852	2.580200972	3.690908713	2.684448481
FTL (ferritin light chain)	0.855524973	0.228494195	0.978170056	0.000145727	0.198166837	7.69E-06	0.000145727	0.198166837	7.69E-06	1	1	1	TRUE	7.371916007	6.601366703	6.190757068	5.936329346	6.614631819	7.645499925	7.259215984	7.535570885	6.343883904	7.059506704	6.709028655	6.868637384	7.529188458	7.228183765	7.593234239	7.352564336	7.27391679	6.265384384	6.199171731	5.588933459	7.033125622	7.579270676	7.329850144	7.570614722	6.375411355	6.656496371	6.673132372	6.616416514	7.6121313	7.330872073	7.550015635	7.451928159	7.258057173	6.698593552	6.164017912	5.988584717
FUBP1 (far upstream element binding protein 1)	0.101477006	0.23371269	0.295102293	0.567779743	0.091365739	0.042395609	0.567779743	0.091365739	0.042395609	1	1	0.277073142	TRUE	4.226932336	4.374135291	4.13417986	4.452424114	4.41252412	4.243836614	4.726700453	4.073571767	4.838326564	4.756825823	4.700778157	4.283269894	4.549299517	4.737064776	5.048358265	4.385817545	4.528565068	4.478680649	4.305766283	NA	4.444918801	4.283958802	4.442512281	4.442903697	4.484389517	4.863700624	4.672221653	3.987721054	4.586794762	4.483661022	4.792938622	4.594154382	4.07020898	4.412469924	4.701881692	4.059173545
FUCA1 (alpha-L-fucosidase 1)	-0.490345441	-0.371109427	-0.188172135	0.040436141	0.038767957	0.236390824	0.040436141	0.038767957	0.236390824	1	1	1	TRUE	4.691567664	4.601440992	4.236477311	4.564329387	4.267767989	3.96211402	4.523474137	4.1474451	4.322389683	3.948703627	4.407536306	4.233696363	3.856318451	4.094117811	4.446315789	4.53443518	4.225660543	4.691891445	4.634744267	4.932420288	4.566510756	4.237387806	4.514216964	3.805086047	4.549589087	3.313904639	4.202919169	4.348161586	4.221498189	4.774444461	4.589068334	4.225514022	4.354508581	4.665000434	4.217184177	4.764218748
FUS (FUS RNA binding protein)	-0.065280525	0.11336214	0.25034692	0.678826551	0.352549597	0.098290258	0.678826551	0.352549597	0.098290258	1	1	0.312266743	FALSE	4.898517952	4.806571532	4.619882485	4.592534776	4.885364485	4.305211776	4.788205428	4.706049758	4.85091441	4.882051178	4.983080248	4.784205572	5.179085026	5.079851678	4.868775647	4.620527763	4.907876101	4.742070904	4.775766969	4.499476	4.215927048	4.578075252	4.585383225	4.580368627	4.717374831	4.491750501	4.796436823	4.088531737	5.021213195	4.360511769	4.593550978	4.778040322	4.457764999	5.007993787	3.56607231	4.450340286
G3BP1 (G3BP stress granule assembly factor 1)	-0.109533478	-0.294901255	0.095697102	0.658788261	0.148546565	0.150064765	0.658788261	0.148546565	0.402209698	1	1	0.150064765	FALSE	4.22271184	4.109511006	3.629729632	4.305503648	3.638514111	3.700861367	4.360006017	4.336211966	4.098840608	3.724901248	3.843762801	4.190385717	4.158417821	4.274641856	4.231655124	4.025728704	3.773532226	4.270842863	3.818963011	4.673409433	3.588744613	4.24917225	4.087607104	3.999431827	3.609211249	2.762842033	3.566924722	3.506601942	3.891846877	4.360827775	4.196308025	4.079412247	3.821914259	4.263740552	3.051490436	4.371879426
G3BP2 (G3BP stress granule assembly factor 2)	0.196816416	0.385352716	0.148967432	0.42238813	0.030315655	0.293765168	0.42238813	0.030315655	0.293765168	1	1	1	TRUE	4.689925311	4.85954721	4.458460752	4.779700973	4.956191434	4.97198032	4.994946234	4.547511524	4.881292642	4.741030067	4.979526945	5.14610531	4.474228353	4.689953258	4.210817432	5.318497619	4.67058544	4.905504943	4.908198046	4.431643016	4.643908126	3.866166169	4.737529938	5.030216879	4.908707247	5.135764685	4.802425891	4.634297033	4.727217991	4.533444988	4.685878493	4.556601082	4.600852519	4.785414541	4.151745189	3.761125674
G6PD (glucose-6-phosphate dehydrogenase)	0.203438259	0.309231334	0.537188063	0.384249001	0.062203136	0.002647588	0.384249001	0.062203136	0.002647588	0.596961971	1	1	TRUE	4.614562623	2.937504473	4.036863743	4.079309836	4.636119952	4.006657082	4.596309044	4.142405269	4.427780466	4.100422658	4.107034994	4.655638049	4.872597319	4.632239129	4.506728872	4.595980979	4.383704292	3.452213231	3.990174324	4.235750033	4.106473955	4.162757873	4.649580972	4.312621613	4.270132707	4.325990769	4.565298614	4.840991873	4.646179942	4.680706924	4.766218804	4.439077869	4.698340735	4.358536923	3.855361869	4.450617424
GAA (alpha glucosidase)	-0.148307742	-0.155779705	-0.055194156	0.238258644	0.077792092	0.358056643	0.238258644	0.077792092	0.358056643	1	1	1	FALSE	4.97209064	4.87409856	4.606436306	4.712331647	4.92804337	4.662672648	4.94868494	4.58958973	4.572580486	4.850779424	4.705071096	4.646237556	4.866660751	4.756340152	4.843506551	4.789134526	4.975735643	4.757402011	5.054184268	4.728464765	4.549558285	4.530901002	4.673579037	4.582646319	4.671349992	4.551559083	4.809280665	4.691824461	4.390248077	4.489074035	4.946539049	4.852578197	5.030684791	4.586104182	4.748434397	4.881096826
GALE (UDP-galactose-4-epimerase)	0.051348987	0.352356424	0.323538996	0.697250568	0.010110253	0.020265207	0.697250568	0.010110253	0.020265207	1	1	1	TRUE	4.060401959	3.551343745	4.012952983	3.831958289	3.982929707	3.971975723	3.652130797	3.864225772	4.358248553	3.844686936	4.511594542	4.182612852	3.931966652	4.25758396	4.357453476	4.019612966	4.122034877	3.103470783	3.881909289	3.734547054	3.778576564	4.081995714	3.522633314	3.88893803	4.151444843	3.957125264	3.861131582	4.136363672	3.75433169	4.049543646	4.127468202	4.411527936	4.012586551	3.238670706	4.141833302	3.520811944
GALK1 (galactokinase 1)	0.088674421	0.074090067	0.020531586	0.166987763	0.349875522	0.482876015	0.484303447	0.349875522	0.482876015	0.166987763	1	0.984328381	FALSE	7.209394877	7.026412781	7.015270079	7.157094252	7.405098905	7.351663661	6.813640121	7.123986861	7.295217919	6.994138431	7.257651841	7.012166379	6.999064199	6.992315252	7.170475926	7.185133121	7.286890386	6.967249319	6.944905286	7.050839041	7.334845333	7.367493382	6.831497268	7.104210838	7.315267328	6.849211165	7.164082294	7.248411494	6.906265292	6.954731404	7.309503639	7.1462479	7.232804635	6.922138369	7.159104386	6.940495666
GALM (galactose mutarotase)	0.126191146	0.16318273	0.012836607	0.149160783	0.013167167	0.487404161	0.149160783	0.013167167	0.487404161	1	1	1	TRUE	8.222901139	8.200001085	8.218175721	8.158301678	8.143327087	8.504052259	8.357446438	8.266917689	8.440636657	8.263306764	8.411540647	8.401190991	8.231177971	8.059847356	8.164504726	8.283296753	8.202079734	8.134446857	8.316412783	8.007862638	8.143255649	8.571483416	8.329773919	8.309849201	8.486794807	8.27632916	8.299441579	8.285494696	8.173062455	8.135965742	8.026268908	8.335412687	8.33062114	8.071403366	8.196361145	8.055640353
GALT (galactose-1-phosphate uridylyltransferase)	0.166024558	-0.008958277	0.065625598	0.36120729	0.584550336	0.312266743	0.398338978	0.584550336	0.399396705	0.36120729	0.924886426	0.312266743	FALSE	4.857324171	5.301404738	5.264138547	5.418449718	5.726632342	5.555211839	5.120463921	5.14102808	4.787610074	5.479650941	5.624975256	5.148177589	5.023140003	5.423665564	5.281282813	5.858376438	4.908860933	5.070281981	5.17334734	5.612340702	5.345513473	5.138425406	5.322101208	5.49498835	5.290276942	5.218951616	5.360596044	4.913999963	5.034783559	5.31113978	5.168970904	5.782017957	5.131618292	5.268700121	5.374674366	5.410358066
GAMT (guanidinoacetate N-methyltransferase)	0.209678232	0.315171428	-0.190485551	0.192440316	0.008878201	0.102584566	0.192440316	0.008878201	0.102584566	1	1	1	TRUE	6.01217532	5.809152019	5.787223484	5.926447818	6.081980806	6.168347193	6.218922564	6.115353751	6.584114668	6.497447906	6.10339063	5.984780725	5.442585265	5.566300684	6.064550931	6.014531602	6.08899807	6.066980371	6.079503984	5.94892084	6.108796243	6.131902221	6.061238326	6.44052371	6.451666107	6.494234782	6.24365385	5.806409132	5.780735285	5.729887167	5.960495493	6.134876001	5.989699896	6.090137832	6.45839841	5.615227944
GANAB (glucosidase II alpha subunit)	-0.107780877	-0.09743218	0.157208875	0.479842592	0.320939567	0.154252053	0.479842592	0.320939567	0.154252053	1	1	1	FALSE	7.737010678	8.166519632	7.70138271	7.970807649	8.082143718	7.746897198	7.588624699	7.783744746	7.785112393	7.885366925	8.112058908	7.358246794	7.978304331	7.819872517	8.431138192	8.099195248	7.922542779	8.018094442	7.783469751	7.703702897	8.184171176	7.488619441	7.599176434	7.751242769	7.441616269	7.994149748	7.823035987	7.565330606	7.817361042	7.800654039	8.326114846	7.93667327	7.973800668	7.952653897	7.981139119	7.667317373
GAPDH (glyceraldehyde-3-phosphate dehydrogenase)	0.122272262	0.131722642	-0.194418631	0.31786689	0.118873877	0.029755035	0.31786689	0.118873877	0.029755035	1	1	1	TRUE	11.45233392	11.26764698	11.55772694	11.56568285	12.03184591	11.51789571	11.3835261	11.46854259	11.6394402	11.50674394	11.57905189	11.49529542	11.33005414	11.10887725	11.23923453	11.368872	11.51463023	11.30257039	11.64891927	11.3599362	11.89397266	11.52283651	11.37824066	11.41591602	11.62758404	11.52206164	11.64425738	11.64886086	11.38132123	11.19863534	11.15840141	11.31015264	11.46889891	11.32100357	11.6158457	11.5135845
GAPDHS (glyceraldehyde-3-phosphate dehydrogenase, spermatogenic)	0.670728961	0.353982283	0.141056879	0.049834271	0.160285516	0.205113955	0.049834271	0.160285516	0.380538951	1	1	0.205113955	TRUE	7.759502082	7.576257579	8.269107973	7.285291238	8.669650438	8.611699865	7.46006266	8.879365757	8.380712135	8.172742517	9.056854442	7.49162866	7.69212028	7.692099352	7.726953797	8.829469052	7.882667502	7.575002154	8.664870342	7.407429235	8.631355335	8.573605534	7.58220221	8.847846618	7.973462039	7.914391112	8.455376542	7.627511998	7.963497244	7.627278518	7.983084809	7.739321574	7.829526135	7.143393419	8.32546737	7.145646889
GARS1 (glycyl-tRNA synthetase 1)	-0.118850061	0.042478549	0.041062381	0.266383439	0.153093789	0.442990454	0.471017781	0.494571435	0.442990454	0.266383439	0.153093789	1	FALSE	6.058597906	5.874988722	5.716326992	5.903804739	6.082791989	5.78288816	5.580368627	5.838233265	5.837413484	5.73527575	5.769261311	6.285422564	5.852345981	6.046115582	5.556502989	5.932510053	5.913880325	5.806741646	5.569038356	6.321533103	5.885884247	5.641239655	5.520632823	5.761125674	6.11676605	5.707066422	5.686696608	6.256721975	5.55734269	6.030585482	6.188842006	5.932512416	5.968367281	5.655188657	5.499099637	6.07204147
GART (phosphoribosylglycinamide formyltransferase, phosphoribosylglycinamide synthetase, phosphoribosylaminoimidazole synthetase)	-0.022881507	-0.073341751	-0.07769882	0.742550381	0.349875522	0.307958902	0.742550381	0.349875522	0.307958902	1	1	1	FALSE	4.612889133	4.651183753	4.721695288	5.026211355	5.049935653	4.73954571	4.832829268	4.577755097	4.493512844	5.01799315	4.783194703	4.757103275	4.716497112	4.707088515	4.585136816	4.580953457	4.686472513	4.663111173	4.674189443	5.021719564	4.986301705	4.760795781	4.761710784	4.422051307	4.38277099	4.864963628	4.71730902	4.733050583	4.653260696	4.53216732	4.929279716	4.744500197	4.771183071	4.729585398	4.748262634	5.003359369
GATD3 (glutamine amidotransferase class 1 domain containing 3)	-0.2344024	-0.009779642	-0.225152759	0.356318386	0.587766882	0.121488736	0.489650446	0.587766882	0.29115096	0.356318386	1	0.121488736	FALSE	5.706287412	4.682444078	5.581513948	4.198439148	4.921997989	4.745377184	4.74934118	4.995072908	5.07779416	5.128029389	5.19511133	4.670738383	5.471028092	5.056427459	4.490647141	3.892371596	5.757604689	4.584559692	6.086533277	4.001550064	5.028440966	4.220802004	5.191933699	4.824452197	4.706768127	4.807591917	5.674760052	5.317333015	5.560766915	5.161436266	4.791860945	4.457108321	5.727765288	4.611077929	6.092528828	4.28850622
GATM (glycine amidinotransferase)	0.365479986	0.245362397	0.121680578	0.084883792	0.101921951	0.321338535	0.084883792	0.118873877	0.321338535	0.352781627	0.101921951	0.811084187	FALSE	7.035480953	7.564530601	7.19734449	7.22144212	7.115282995	7.794584821	7.893356143	7.98169856	7.371942136	7.158246129	8.203705267	7.457865116	7.496670059	7.563783529	7.198169982	7.491163644	7.480176244	7.573738063	7.13954112	7.241363527	6.988275676	7.632100958	7.867445551	8.090652337	7.42483813	7.267816669	8.084260963	7.580914275	7.558665606	7.83355426	7.082127747	7.509775004	7.368131006	7.43459487	7.115657543	7.258876916
GBA3 (glucosylceramidase beta 3)	-0.051440955	0.087224817	0.111319862	0.669552133	0.32893583	0.238198064	0.669552133	0.32893583	0.238198064	0.980652389	1	1	FALSE	6.073813808	6.175394856	6.299149393	5.922947075	5.623404536	6.323016919	6.195432252	6.146504526	6.122743113	6.181003133	6.119206753	6.155220995	6.479735002	6.311414107	5.967048685	6.056494658	6.168593902	6.153886384	6.328328459	5.914569307	5.706746029	6.254257667	6.177351762	6.016148619	6.166331827	6.218984541	6.202925044	6.268771223	6.524928732	6.382546216	5.959631071	5.974788552	5.945216733	6.062825441	6.206289617	6.115251779
GBE1 (1,4-alpha-glucan branching enzyme 1)	0.084431591	0.182330107	0.161934272	0.322023544	0.004813307	0.013368503	0.322023544	0.004813307	0.013368503	1	0.537746343	1	TRUE	8.082079833	8.117185937	8.149188221	8.08236197	8.146477033	8.272074526	8.252542443	8.21701255	8.406830002	8.127690021	8.371049125	8.297053818	8.162215073	8.290756138	8.569099894	8.13210896	8.137503524	8.3652726	8.298213819	8.106636218	8.175339961	8.342981347	8.261037108	8.234405516	8.337978629	8.298562096	8.464010639	8.374322251	8.25415466	8.352286246	8.379928479	8.194013158	8.15380027	8.189854203	8.145193419	8.008966381
GBP1 (guanylate binding protein 1, interferon-inducible)	-0.301984378	0.013713976	0.210257043	0.44746336	0.381111269	0.272160037	0.44746336	0.587766882	0.329629028	1	0.381111269	0.272160037	FALSE	5.661458888	5.730319321	5.761934127	5.603311811	5.498333852	5.111448698	4.654796399	6.336311956	5.006149886	5.670576943	6.481237579	5.426952387	5.250832756	5.194264383	5.847601113	6.940965416	5.73954841	5.336608315	5.495791083	5.5540178	5.136195489	5.302629786	4.371970007	6.365752018	5.278505213	5.68784175	6.440580184	5.211132932	5.372050132	5.392217805	5.855822801	6.785105853	5.508349416	5.668663778	5.890344543	5.566449869
GC (GC vitamin D binding protein)	0.061275326	0.33076918	-0.067773377	0.665414177	0.008805514	0.377974927	0.665414177	0.008805514	0.377974927	1	1	1	TRUE	5.51619169	4.83872491	5.181686986	5.325271271	5.298225735	5.46504392	5.010650062	5.523348672	5.609701782	5.386472991	5.471480133	5.801223338	5.075814982	5.169864888	5.353831392	5.516052979	5.763106111	5.101515615	5.155441624	5.277795102	5.442790927	5.430874008	4.89025698	5.60510611	5.663919533	5.720885846	5.623340149	5.835600745	5.221969856	5.181766483	5.406852956	5.278033084	5.763119394	4.915626064	5.311721073	5.232142675
GCAT (glycine C-acetyltransferase)	0.010652255	-0.637211959	-0.475447833	0.78578045	0.00035718	0.005304441	0.78578045	0.00035718	0.005304441	1	0.906735522	1	TRUE	5.662105784	5.476705707	6.103789255	5.441516678	5.359029131	5.65287078	5.917087988	5.85258319	5.140938129	4.899277157	5.434394709	4.920093177	5.577797386	5.190887414	5.505554346	4.705491394	5.612473406	5.502645664	6.227028639	5.31179735	5.271399529	5.877798227	5.731069169	5.840820716	4.934558961	5.250002742	5.547801452	4.622854233	4.990065378	5.265395637	5.491006467	4.959918497	5.583043643	5.363798352	6.267738031	5.313394613
GCDH (glutaryl-CoA dehydrogenase)	-0.159960644	-0.210521097	-0.342212969	0.425741498	0.134107799	0.022764374	0.425741498	0.134107799	0.022764374	1	0.537746343	1	TRUE	6.266147491	6.565147787	6.418247304	5.997692097	5.909182659	6.263363107	6.4329377	6.223920611	6.506977939	6.351723724	6.613138217	5.535499346	5.782020579	6.375027264	6.025290193	6.229703272	6.33758444	6.617098617	7.027541131	5.971911366	6.352366589	6.204796089	6.629767511	6.466586338	6.286768433	6.175666309	6.575439408	5.754337036	5.906623672	6.280355066	5.919809621	5.834872989	6.395537563	6.748555155	6.46615887	6.227952814
GCK (glucokinase)	-0.128845635	0.246917338	0.102276392	0.619358645	0.216174368	0.395854684	0.619358645	0.216174368	0.395854684	0.707871337	1	1	FALSE	4.541787394	4.552143407	4.562816335	4.194118579	4.811871724	3.722433236	4.531942833	4.275565835	4.824314713	4.10489853	4.37829659	5.442824095	4.290505502	4.388065518	5.157456081	4.360589022	4.450254494	4.500865775	4.590416386	4.16042813	4.891545563	3.475007038	4.654286589	4.436721535	4.863685758	4.077764258	4.273963399	5.415204301	4.207072906	4.65015565	4.806741646	4.399280488	4.79287617	4.578751573	4.26407097	4.293547058
GCKR (glucokinase regulator)	-0.272288639	-0.302493451	-0.18775136	0.319077152	0.117419975	0.264429089	0.319077152	0.117419975	0.264429089	0.36120729	1	0.726810159	FALSE	6.691855162	6.300628946	6.156956774	6.696174695	6.48931011	5.505630561	6.465856955	6.072671789	5.895537719	6.527344069	5.72898983	6.329584683	6.437995032	6.27543547	6.718512327	5.599942588	6.64652271	6.339752039	6.244283908	6.39438552	6.414406182	5.464697669	6.586790259	6.25319322	5.921669588	6.491651105	5.603587774	6.399485581	6.466400356	6.132661148	6.702020268	5.545366091	6.69552063	6.160139673	6.252811114	6.679268958
GCLC (glutamate-cysteine ligase catalytic subunit)	-0.075962869	0.078173981	0.086377454	0.544605821	0.339331586	0.286316601	0.544605821	0.339331586	0.286316601	1	1	0.903310317	FALSE	7.248012934	7.248506374	7.385672617	7.363924475	6.747212826	7.475773956	7.208029464	7.201614259	7.456551553	6.999966186	7.230097313	7.500491369	7.293913012	7.389644244	7.202309966	7.420305541	7.303077491	7.191167814	7.33185746	7.221529122	6.893362211	7.510700882	7.236511752	7.180127965	7.501598374	6.954324286	7.437077894	7.434361346	7.347550505	7.318108919	7.280872822	7.556107486	7.210720042	7.007173071	7.293903818	7.283032775
GCSH (glycine cleavage system protein H)	-0.062521868	-0.224847942	-0.320413648	0.721565739	0.216828533	0.100306704	0.721565739	0.216828533	0.100306704	1	1	1	FALSE	3.97272941	4.953479439	5.245122924	4.787249608	5.031651033	4.960205865	4.682286752	4.183121229	4.769903945	4.090506261	4.657542832	4.941378669	4.352970338	4.346297424	4.51558631	4.557489741	4.974125448	4.190843967	5.094202283	5.186369815	5.318783201	5.35989009	5.001207751	3.849759124	4.953502719	4.451488083	4.70579548	4.541031547	4.395556413	4.213269506	4.844953018	4.822663874	4.674918201	4.399765827	5.21627248	5.239065743
GDI1 (GDP dissociation inhibitor 1)	-0.055765208	-0.115488329	0.05749322	0.677729006	0.291452003	0.401823773	0.677729006	0.291452003	0.401823773	1	1	1	FALSE	4.515214128	4.684818738	4.441025261	4.626649393	4.386238444	4.612617892	4.277181374	4.863234767	4.847826578	4.731422222	4.835307665	3.900606013	4.712716825	4.693386593	4.72504854	4.79879708	4.7367131	4.884729779	4.497950807	4.896659358	4.77764064	4.316833611	4.528121188	4.763847079	4.606323775	4.491808212	4.33343089	4.435735259	5.003516788	4.934167344	4.259332755	4.923567568	4.612806587	4.668181543	4.352214729	4.657439935
GDI2 (GDP dissociation inhibitor 2)	0.009789756	0.009339383	0.068603927	0.78058754	0.571001426	0.314546658	0.78058754	0.571001426	0.314546658	1	1	1	FALSE	8.160824411	8.095423397	8.099784367	7.767747479	8.136601557	8.162648121	7.788822718	8.142546183	8.265825986	7.871868284	8.205524475	7.929240652	7.8290821	8.134929379	7.960071458	8.324720612	8.190022175	8.033004449	8.051051201	7.996981838	8.159583778	8.121782147	7.871862126	8.20595449	8.116385552	7.930400275	8.247524072	7.993917734	7.941311758	8.155612638	8.123800677	8.345196756	8.078113439	8.146171514	8.086682939	7.90542311
GET3 (guided entry of tail-anchored proteins factor 3, ATPase)	-0.017349074	0.056718292	-0.050335985	0.769454037	0.462867988	0.423767195	0.769454037	0.462867988	0.423767195	1	1	1	FALSE	4.965419525	4.937937546	4.930888694	5.314004011	5.155146095	5.217029035	5.353665573	4.838397165	5.192864847	4.779307004	5.417916633	5.778505602	5.41187024	5.158530925	5.414368971	4.650523324	5.360908521	5.483303086	5.136720485	5.492231353	5.218436336	5.054357947	5.313666697	5.052141972	5.325692221	5.069465879	5.202989671	5.296934556	5.017565643	4.72354218	5.316442652	4.863190156	4.844059192	5.353626762	5.040072684	5.331694469
GFPT1 (glutamine--fructose-6-phosphate transaminase 1)	0.050380403	-0.208905759	-0.213226257	0.595793383	0.008049189	0.008951054	0.595793383	0.008049189	0.008951054	1	1	1	TRUE	6.012253552	6.07373456	6.117350118	6.345540084	6.445806145	6.005851321	6.074935663	5.995002786	5.742981695	5.9724698	5.677708368	5.916543523	5.8885387	5.656336189	5.735505931	5.879249952	6.102456577	6.166779706	5.911684392	6.173719105	6.251844045	6.025529397	6.058760234	6.056514166	5.807009664	5.878099973	5.763446101	5.873515476	5.793916685	5.903476991	6.124762367	5.710580543	5.855984716	5.941075785	5.958745255	6.122335195
GFUS (GDP-L-fucose synthase)	-0.077874444	0.068783579	0.0996041	0.67495083	0.470733641	0.36655836	0.67495083	0.470733641	0.36655836	1	1	0.609918794	FALSE	4.264371285	4.525373596	4.457922558	4.25316485	4.456326485	4.507255511	4.304934443	4.12438604	4.476880647	4.125047649	4.487782164	4.977737849	5.231532251	4.059614856	4.566565552	4.142078458	4.176769556	4.856198913	4.500279428	4.728758607	4.505027086	4.341331122	4.916022745	4.29610495	5.041707332	3.982300002	4.66395937	5.044455323	5.113596327	4.837706136	4.574143904	4.365727526	4.101624866	4.725779323	4.623445507	4.425197437
GGCT (gamma-glutamylcyclotransferase)	-0.004023341	0.110922638	0.069771296	0.789896092	0.178600061	0.307958902	0.789896092	0.178600061	0.307958902	1	1	1	FALSE	6.211164089	6.030269858	6.035161997	6.126875831	5.886964655	5.945226099	6.548319478	6.060838573	6.03351771	6.170894487	6.159360754	6.172353497	6.225728015	6.277964297	6.098457457	5.923871774	6.144821365	5.976003834	5.977431055	6.19224941	5.763594821	5.786943926	6.337632605	5.92539184	5.995950267	6.177698582	6.263620382	6.25969431	6.257683895	6.156588753	5.865362112	6.122550557	6.029649443	5.885332756	5.991122711	6.034367602
GIMAP4 (GTPase, IMAP family member 4)	0.4941706	0.681893585	0.603758737	0.17113389	0.011961914	0.02860631	0.17113389	0.011961914	0.02860631	1	0.223003441	1	TRUE	3.280842022	2.66551102	2.529291237	2.880955822	4.008433104	3.287919928	2.89834381	4.010054729	3.412090492	3.594345507	3.768586635	3.248411874	3.207316595	3.761817143	2.737319011	4.433052912	3.434428071	2.073539206	3.181350667	2.97475506	3.707480617	3.212586458	2.2906839	3.690964568	3.734037561	3.425002683	4.395988186	3.341644241	3.577489254	3.762763385	3.522369672	4.590793616	3.558634997	2.796670427	3.552991795	NA
GK (glycerol kinase)	0.021450505	-0.418316313	-0.254245784	0.764266678	0.001348433	0.042694	0.764266678	0.001348433	0.042694	1	1	1	TRUE	5.722151767	5.391052793	5.956800118	5.720023946	5.973735245	6.054872348	5.462788534	5.543659817	5.234110397	5.573716859	5.223013162	5.23316331	5.484789067	5.249521191	5.649169937	5.942272863	5.647429644	5.629595592	6.108401091	5.821633691	6.055124056	6.057073303	5.503507754	5.500805239	5.335068727	5.573013929	5.107110341	5.258782716	5.2892738	5.176075387	5.510680313	5.828629043	5.55017421	5.64490609	6.05556227	5.78776677
GLA (galactosidase alpha)	-0.381992886	-0.224537037	-0.158259795	0.085831475	0.167513764	0.272263769	0.085831475	0.167513764	0.272263769	0.675789946	1	1	FALSE	4.017592366	4.293105583	3.736507466	4.376116705	3.66075752	3.430111283	3.939132527	3.034870697	3.541911266	4.166337853	3.467175123	3.932004461	3.44960099	3.727168969	3.883014679	3.71791217	3.849889202	3.428008355	3.617956668	4.275156079	3.945785595	3.481828487	3.215723632	3.307464956	3.988075673	3.261711329	3.732312621	3.934790106	3.829392939	3.12210613	4.375102005	3.63340796	4.003278403	3.589715556	3.36108053	4.065236241
GLB1 (galactosidase beta 1)	-0.136265876	-0.272896475	-0.056172005	0.560712861	0.137945381	0.450256936	0.560712861	0.137945381	0.450256936	1	1	0.835369411	FALSE	5.076020293	4.361838528	4.174965618	4.7503278	4.54462139	4.629799561	NA	3.66360649	4.182898836	4.00311646	4.449118924	4.707607613	4.649057816	4.76327346	4.818845449	4.151493552	4.749067596	4.858811549	4.656639374	5.004523864	4.883738104	4.460310084	5.130811464	NA	4.059744628	4.766632262	NA	NA	4.620633327	NA	4.463347806	4.428430526	4.556717558	4.396940372	4.391925781	4.79878153
GLDC (glycine decarboxylase)	-0.123185725	-0.160870173	-0.287500507	0.531666558	0.248020658	0.020007235	0.531666558	0.248020658	0.065189258	0.577831796	0.386711423	0.020007235	FALSE	4.117196329	4.24081804	4.563396119	4.370066609	3.852897744	4.05164182	4.47747658	4.133982662	4.166948378	3.791074305	4.304102123	4.284018048	3.957134553	4.23493811	3.659250991	4.187482726	4.051476515	3.774375932	4.524057405	4.315682151	3.501031439	4.100035721	4.771806365	4.178587175	3.9529858	4.304306597	3.893837853	3.876330305	4.121156347	4.180386593	3.416231737	4.103858478	3.969187337	4.2400166	4.532341898	4.273538268
GLO1 (glyoxalase I)	0.071902626	-0.045996938	-0.115246386	0.542243673	0.439806754	0.182320911	0.542243673	0.439806754	0.182320911	1	1	1	FALSE	6.770009701	6.530442233	6.862042181	6.970715635	6.486054649	7.017008803	6.947081667	7.112126693	6.648666762	6.79881522	6.535743496	6.705812065	6.608818112	6.678184611	6.736564289	6.698274051	6.725523046	6.652285708	6.900963387	6.762029835	6.419921425	6.957113653	6.739497105	7.0368989	6.84508855	6.738983955	6.595866139	6.563958897	6.497027889	6.492772922	6.617718698	6.721153887	6.752989377	6.763305334	6.724691195	6.797778234
GLOD5 (glyoxalase domain containing 5)	0.315952792	0.290790944	-0.158314799	0.109241249	0.149571711	0.320084338	0.282859933	0.149571711	0.320084338	0.109241249	1	1	FALSE	3.62483785	4.593102742	4.170550034	4.414270864	3.947806399	4.707740119	4.599972334	4.109811853	4.224858352	4.398692395	3.903520374	5.17672967	4.457863475	4.431081346	3.77089246	3.422905743	3.754759257	4.415934396	3.696694953	3.860823784	3.511164389	4.854444549	4.719725582	4.564969516	4.215608712	4.621618213	4.00393499	3.947815748	3.86812372	4.252052275	3.773817032	3.732356041	3.264447855	4.396878739	4.128986203	4.667596973
GLRX (glutaredoxin)	0.24747673	0.211813368	-0.104029626	0.05391985	0.177983873	0.029053185	0.287180565	0.177983873	0.357297261	0.05391985	1	0.029053185	FALSE	6.794909677	6.961553877	7.311802798	6.65926812	7.362697812	7.527985183	6.970681128	7.167789435	7.82609082	6.636086591	7.587822512	6.676140445	6.797064872	6.492329107	6.752521146	6.762362105	7.087706806	6.883975093	7.469780179	6.473885923	7.296521648	7.380729449	7.112627162	7.233447118	7.570318715	6.556513718	7.387681335	6.906048778	6.8877324	6.93429239	6.775024195	6.873456417	7.167719199	6.649816618	7.216639168	6.583043643
GLRX3 (glutaredoxin 3)	0.250543784	0.052997365	0.091600741	0.095027621	0.450868913	0.308266463	0.095027621	0.450868913	0.308266463	1	1	1	FALSE	4.710602583	4.820143214	4.682657564	5.004222714	4.848207284	5.284884235	5.015390519	5.452140732	4.895215359	5.149527651	5.064171501	4.775108501	4.608460352	5.085237678	4.686982279	5.044721967	4.989043612	4.813365635	5.108214976	4.875268936	5.120090619	5.134886266	5.052115881	5.204520282	5.066041818	4.790276808	5.215080585	4.937584507	4.851204337	5.380452407	4.78237711	5.072538887	4.799791899	4.775134846	4.889882346	4.930273709
GLRX5 (glutaredoxin 5)	0.111579602	-0.000416296	-0.227022669	0.533703877	0.203896288	0.100260752	0.533703877	0.599496242	0.100260752	1	0.203896288	1	FALSE	5.326228125	5.008253807	5.771719226	5.408039262	5.094231846	5.315479283	5.576201638	5.768531059	5.425526443	5.219358285	5.648675389	5.235991223	5.261086957	5.149243104	4.771452494	4.919321012	5.50820995	5.350348727	5.885139929	4.991680562	5.007796499	5.479353454	5.396351324	5.705214896	5.265845672	5.324594615	5.347633769	5.062199441	5.305529184	5.158740951	5.343613907	5.037878557	5.324785406	4.937396185	5.544225707	4.700373131
GLUD1 (glutamate dehydrogenase 1)	-0.279559538	0.011081873	-0.496310772	0.462574633	0.02087325	0.086132891	0.462574633	0.587766882	0.086132891	1	0.02087325	1	FALSE	7.403105785	7.271761808	8.297484916	7.100367989	6.254578927	6.996151442	8.040843127	7.982115145	7.798711555	7.071204907	7.811926938	7.599935152	7.023377346	7.742397023	6.887013413	6.717964248	7.512740463	7.306945724	8.439988751	7.110300596	6.00864599	6.984657701	8.044989655	7.872120779	7.718697257	7.013618581	7.786106233	7.669246499	6.996400046	7.856823888	6.638083977	6.701784682	7.397032817	7.022500979	8.28487961	7.196843068
GLUL (glutamate-ammonia ligase)	-0.206046108	0.063720842	-0.01552877	0.256398862	0.514565807	0.086436321	0.484303447	0.514565807	0.517553453	0.256398862	0.923197557	0.086436321	FALSE	8.16302064	6.48829648	7.78302441	6.815921204	6.530843274	7.408584499	7.017432021	7.443855256	7.284791719	7.218597139	7.34739105	7.404630684	7.868773178	7.628525738	6.948752678	6.541254625	8.014377612	6.669225236	7.472016544	7.125248139	6.514276939	7.374439632	7.052383287	7.574419447	7.508959424	7.534466307	7.407437733	7.440429027	7.899761727	7.642571619	6.998951411	6.677578712	7.941106311	6.502287633	7.638964383	6.98373469
GLYAT (glycine N-acyltransferase)	0.042216732	-0.286218604	-0.193153166	0.69873051	0.011961914	0.062458607	0.69873051	0.011961914	0.087927005	1	1	0.062458607	TRUE	7.068713799	6.820178962	7.104546339	6.41740867	6.845640585	7.150651061	6.952496653	6.879644509	6.842501206	6.485132139	6.718046473	6.400718938	6.583857514	6.718964336	6.810314561	6.607541894	7.060371694	6.918040309	7.273767631	6.467209366	6.922911406	7.103634014	6.813127021	6.975160124	7.00193732	6.314366626	6.733869497	6.338470769	6.593310442	6.898184162	6.893337939	6.613035052	7.103518621	6.814088933	7.295300585	6.577537593
GLYCTK (glycerate kinase)	-0.08920635	-0.150838759	-0.253021813	0.629736669	0.26800903	0.098552786	0.629736669	0.26800903	0.098552786	1	0.837392622	1	FALSE	4.383358695	4.43983587	4.815180888	4.373335002	4.259536141	3.96859768	4.946955387	4.27581908	4.239550797	4.557079187	3.930888694	4.086834708	4.004941774	4.018607471	4.069023274	4.05587241	4.451685886	4.303101243	4.414365588	4.247114819	4.022403325	3.721711691	4.420037681	4.290144213	4.270072889	4.149430098	4.512353322	3.843873327	4.585923977	4.020822192	4.434408054	3.614038393	3.631546688	4.895331708	4.551694421	3.905341271
GMDS (GDP-mannose 4,6-dehydratase)	-0.2062114	-0.051102013	-0.01634891	0.062490657	0.402951194	0.297841084	0.062490657	0.402951194	0.487809628	0.117659141	1	0.297841084	FALSE	6.639320447	6.662233989	6.50759804	6.682432841	6.53603269	6.306962124	6.562076009	6.391750538	6.554257301	6.574189327	6.528738519	6.629937953	6.855665852	6.407391843	6.680324357	6.484494249	6.795299409	6.717073175	6.611198943	6.599264227	6.570257988	6.249348627	6.300522791	6.312443728	6.553077835	6.478667707	6.697106574	6.791201968	6.742760787	6.441344037	6.604483548	6.224414641	6.554301819	6.516777909	6.618382565	6.33066416
GMFB (glia maturation factor beta)	-0.056942214	0.108471974	0.378418934	0.705706287	0.217466924	0.026232627	0.705706287	0.385190349	0.026232627	1	0.217466924	1	TRUE	4.943335318	4.78401707	4.269586772	4.841298899	4.989011812	5.051476515	3.711208542	4.889697425	4.756180005	4.81353495	NA	4.953106897	4.812795975	5.475405951	5.007307647	5.34238407	4.764733616	4.82815426	4.71530036	NA	4.838366908	4.730178002	4.482235201	4.645453811	4.876811595	4.766171089	4.361705205	4.72337835	5.470442504	5.136626164	4.966550441	5.113992142	4.755555262	4.612417377	4.451606768	4.186793694
GMPPA (GDP-mannose pyrophosphorylase A)	-0.629179715	-0.331215898	-0.09084125	0.149795448	0.252708763	0.456837445	0.149795448	0.252708763	0.456837445	1	0.937173228	1	FALSE	2.732508001	3.241734951	2.506005223	2.805665981	3.104192383	2.359642046	1.652390121	0.351503953	0.99120164	2.780591471	2.716246864	3.107537232	3.015870398	2.359346867	2.804654557	2.910452537	2.813112139	2.937965785	2.648258343	3.207183821	2.657491384	2.34571429	NA	1.446240347	1.261139625	NA	2.770746604	3.321456256	2.827808865	2.155571151	NA	2.990136194	2.776160852	2.514235903	NA	2.577058967
GMPPB (GDP-mannose pyrophosphorylase B)	0.127137489	0.059289065	-0.033736776	0.426278307	0.43425961	0.454377387	0.426278307	0.43425961	0.454377387	1	1	1	FALSE	5.499466432	5.728369526	5.727770733	5.542762595	6.077260092	5.826823018	5.303196247	5.765415401	5.685718739	5.195524774	5.858796633	5.951720664	5.601919321	5.544939712	5.890502629	5.58817193	5.465282327	5.574582932	5.669607923	5.775706402	5.980665137	5.756796474	5.657402776	5.666483931	5.924173539	5.147493944	5.844556388	5.900511825	5.596818887	5.472266801	5.720669735	5.517549716	5.572237884	5.788938839	5.66866945	5.52315418
GMPR (guanosine monophosphate reductase)	0.068119513	0.048785754	0.080719155	0.593346161	0.446088733	0.313337216	0.593346161	0.446088733	0.313337216	1	1	0.579192135	FALSE	5.547937144	5.458050561	5.560415381	5.616995734	5.256512531	5.43368725	5.203013171	5.579937388	5.051924536	5.499590802	5.614309367	5.501614296	5.124915351	5.620169963	5.710114876	5.687606636	5.351879168	5.32450101	5.466411776	5.416998457	5.716840034	5.412314098	5.517351291	5.843755265	5.538299143	5.469856679	5.612426224	5.608312492	5.484225154	5.488267555	5.386669566	5.807857202	5.255360989	5.553821257	5.709089328	5.790821551
GMPR2 (guanosine monophosphate reductase 2)	0.148538456	0.209658389	-0.053485601	0.431444111	0.116068446	0.423316902	0.431444111	0.116068446	0.423316902	1	1	1	FALSE	4.246658903	4.291161488	4.670829008	4.285024849	4.450115897	4.153383813	4.705834178	4.903207025	4.47346873	4.928990856	4.830224896	4.370513052	4.478473569	4.489472289	4.041172879	4.500904007	4.686466911	4.079898599	4.549268709	4.483409509	4.383386346	4.43569526	4.445442003	5.217521553	4.612895029	4.882951117	4.633983305	4.258172154	4.313978624	4.578310793	4.320787915	4.590679858	4.66051795	4.185541506	4.738416576	4.142037602
GMPS (guanine monophosphate synthase)	-0.04978712	0.04363128	0.176032611	0.70696314	0.509220847	0.196459668	0.70696314	0.509220847	0.196459668	1	1	1	FALSE	5.039796408	4.706326096	4.817653953	5.052272417	4.735007611	4.659998746	4.665495102	4.609967664	4.091606754	4.92150298	4.885686613	4.89797127	4.982614889	4.939043173	5.283744017	4.672425342	5.138535993	4.346786733	4.386555763	5.272374113	4.971442389	4.688902085	4.623381123	4.49312211	4.640406914	4.868257093	4.924289952	4.780808761	4.840921399	4.948124231	5.591308404	4.582664382	4.96938537	4.460375619	NA	4.508701192
GNE (glucosamine (UDP-N-acetyl)-2-epimerase/N-acetylmannosamine kinase)	-0.107846733	-0.315654894	0.129508099	0.497923042	0.230693815	0.003885048	0.679554089	0.230693815	0.40746741	0.497923042	1	0.003885048	FALSE	3.480497796	3.213012818	3.845128705	4.085603112	4.18959529	2.956954339	3.787369774	3.659171056	2.290120616	NA	NA	NA	4.134689165	NA	4.01236307	NA	3.794998026	NA	3.972122815	NA	3.65797149	3.541874106	3.59147597	3.494069937	NA	4.087225201	2.958282188	4.047363887	4.407808196	2.921350635	3.776662003	NA	3.365524577	3.375595544	3.851129361	NA
GNMT (glycine N-methyltransferase)	-0.236390258	-0.348535541	-0.248735805	0.456873916	0.118873877	0.226469229	0.456873916	0.118873877	0.226469229	1	1	1	FALSE	4.821189771	4.307464956	4.909763505	4.814729852	4.917966341	4.467005525	4.546085707	3.566985589	4.042819411	4.701937124	3.970642019	4.131943365	4.200904489	4.762173385	3.74805327	5.034875978	4.587671021	4.308797707	4.603899282	4.760577583	4.815934009	4.268883482	4.551060682	3.502037755	4.195308223	4.981039767	4.339757382	4.082847328	4.579409474	4.768814208	3.394692479	4.961438118	4.677344739	4.72678763	4.629473197	4.918581825
GNPNAT1 (glucosamine-phosphate N-acetyltransferase 1)	-0.063235187	0.150744276	-0.224827803	0.047388869	0.238589654	0.104271118	0.67495083	0.238589654	0.104271118	0.047388869	1	0.635150064	FALSE	5.231831736	4.834928595	5.475856622	5.437074564	5.431823506	5.302242271	5.610962808	5.091674449	5.721755431	5.055121886	5.222638431	5.745880001	5.203980252	4.91246305	4.976684403	4.902174902	5.408674503	4.871631762	5.557076123	5.611966116	5.325821719	5.144980392	5.237827546	4.908500706	5.942772525	5.320632695	5.363843897	5.884168076	5.413245416	5.217083337	5.258647058	5.089608315	5.339892749	4.968620718	5.419977027	5.858717079
GNS (glucosamine (N-acetyl)-6-sulfatase)	-0.187810319	-0.117739365	0.127192585	0.247869875	0.257075962	0.220453042	0.247869875	0.257075962	0.220453042	1	0.339011677	0.984328381	FALSE	4.199342548	4.356411473	4.143328107	4.753962812	3.998258699	4.033361328	4.399697479	3.974878013	3.91032013	4.512941103	4.197786777	4.09426141	4.390647052	4.837070299	4.771463058	4.312875696	4.269122938	4.380251518	4.198462722	4.318620535	4.029232003	4.245404389	4.207713284	4.101364332	4.330852359	4.124319863	4.132914035	4.357200085	4.030971642	4.393532896	4.548972912	4.504893652	3.913846824	4.168802469	4.304927144	4.726008298
GOLGB1 (golgin B1)	-0.057668551	-0.032164744	0.331926403	0.576300664	0.560366446	0.092561872	0.740906206	0.560366446	0.174190998	0.576300664	1	0.092561872	FALSE	3.619542131	3.990319572	3.398555595	3.499029457	4.309059743	3.651935699	NA	3.550642138	NA	4.111131496	3.19788583	4.244765308	4.15367565	3.948142925	NA	NA	3.634116938	NA	3.494390008	NA	4.229372579	3.590961241	3.940401698	3.346446362	NA	4.015212085	3.470380679	3.260551135	4.201939617	NA	3.981724814	NA	NA	3.84213408	4.378171718	4.122391109
GORASP2 (golgi reassembly stacking protein 2)	0.253388173	-0.048278946	-0.049671724	0.318463362	0.520737568	0.460027884	0.318463362	0.520737568	0.460027884	1	1	1	FALSE	3.862362119	4.099598189	3.815739362	3.80455957	4.141048522	4.263950827	4.374350945	4.535866333	4.185208463	2.432903301	4.02595898	4.37366213	3.342654297	4.121587391	3.667755908	3.605269117	4.033352517	3.575360742	3.487627834	4.28539482	4.361859578	3.89506991	3.833547936	4.039910433	3.517678835	3.636381009	4.076336757	3.906467343	3.757492686	4.038576651	4.000829311	4.104973989	4.390378787	3.488887717	3.550580577	4.24379854
GOT1 (glutamic-oxaloacetic transaminase 1)	0.072458301	-0.109687308	-0.055911673	0.12413839	0.00031408	0.012153379	0.669552133	0.358887014	0.429650021	0.12413839	0.00031408	0.012153379	FALSE	8.128984142	8.139310883	7.868304017	8.514362952	8.132427754	8.602672887	7.994755073	8.063583833	8.198356635	7.905693865	8.055840965	8.13610421	7.527688117	8.174681053	7.83356691	8.656871726	8.090197126	8.069648468	7.777255315	8.483670694	8.119786722	8.576484347	8.067977454	7.999013445	8.100641316	7.892591386	7.813967127	8.074323461	7.630689404	8.216770105	7.901820241	8.699162923	8.092603879	8.112663648	7.873905455	8.447215502
GOT2 (glutamic-oxaloacetic transaminase 2)	0.056717285	0.014871017	-0.088947201	0.577831796	0.567940966	0.176942584	0.672231413	0.567940966	0.324278927	0.577831796	0.691708443	0.176942584	FALSE	7.100346961	7.029728942	7.351372146	6.881689088	6.849824164	7.29530977	7.242850174	7.698503266	7.262592889	6.933289359	7.537901723	7.017855115	6.790016093	7.198798612	6.852935186	7.231346001	7.073038276	7.045311906	7.311203371	7.045530341	6.759488766	7.189419362	7.07602457	7.566274803	6.917586901	6.782801688	7.241535142	7.034556889	6.823851242	7.084096164	6.862612563	7.253573335	7.151452961	6.951785928	7.16303574	7.117622324
GPD1 (glycerol-3-phosphate dehydrogenase 1)	0.036380814	0.173041864	0.038601467	0.70315848	0.088503956	0.429650021	0.70315848	0.088503956	0.429650021	1	1	1	FALSE	8.680141476	8.309517281	8.287541554	8.114481553	7.926390886	8.389433446	8.627384318	8.557490507	8.293407272	8.564004641	8.399581281	8.597978037	8.286793379	8.417932662	8.382001426	8.252457291	8.487940497	8.393034298	8.370220962	8.029452886	7.922429793	8.485402675	8.653694211	8.544296042	8.49574712	8.54155743	8.452591317	8.451033856	8.380677507	8.547060322	8.179331897	8.31202071	8.494583616	8.308530163	8.284324419	8.165846634
GPD1L (glycerol-3-phosphate dehydrogenase 1 like)	0.023320545	0.210448609	0.091102961	0.742988369	0.037002393	0.277297618	0.742988369	0.037002393	0.277297618	1	1	1	TRUE	6.371473483	6.485410726	6.508102171	6.849248703	6.4469559	6.340932508	6.849949234	6.691966797	6.736740155	6.76014109	6.700148375	6.731251138	6.752802103	6.663629259	6.791019589	6.494482815	6.550919129	6.627663739	6.491096284	6.679648991	6.503913171	6.371975233	6.99778918	6.525616333	6.612641481	6.939614473	6.892803859	6.841369355	6.946648993	6.680465018	6.773772205	6.324823202	6.488918236	6.382347348	6.736266619	6.594636625
GPHN (gephyrin)	0.056520357	-0.142626297	-0.051202822	0.514802948	0.034540788	0.31950473	0.514802948	0.034540788	0.31950473	1	1	1	TRUE	4.719742007	4.712298627	4.811142174	5.179292082	4.956386613	4.783702845	5.10484403	4.972338829	4.713684819	4.853376932	4.744887643	4.678714212	4.781800324	4.679761574	4.730368236	4.898208353	4.763098142	4.813170642	4.983317432	5.137355968	5.017374114	4.889171733	4.917885212	5.010954348	4.698485208	4.798843727	4.598841578	4.795704618	4.754716506	4.73684296	4.878283933	4.881703769	4.787374998	4.878259406	4.962026078	4.843084391
GPI (glucose-6-phosphate isomerase)	0.111962287	0.306258483	0.144554102	0.363679233	0.001162757	0.100260752	0.363679233	0.001162757	0.100260752	1	1	1	TRUE	7.624320266	7.415995221	7.566594472	7.127158631	7.39696434	7.715035349	7.536254988	7.731929925	7.763192445	7.490513975	7.734431892	7.775603697	7.519785625	7.870845538	7.470414846	7.610736968	7.62611055	7.449718181	7.532355925	7.13401553	7.369702028	7.692622475	7.328791595	7.619427684	8.039149363	7.533275216	7.835084026	7.763504529	7.474257561	7.755581966	7.320520781	7.515187315	7.642737668	7.307483172	7.478801971	7.255302443
GPS1 (G protein pathway suppressor 1)	-0.12166003	-0.063024495	0.087771623	0.63023578	0.513193963	0.417189891	0.63023578	0.513193963	0.417189891	1	0.937173228	1	FALSE	3.327299336	3.254837394	2.574656191	3.742631459	3.721285154	2.591923515	3.340077966	3.143564847	3.15326544	3.154322344	NA	3.107346402	2.45403109	3.153970669	3.070665818	3.578347026	3.276265876	2.793111392	2.522834152	2.456070161	3.191164655	1.812605012	3.358143037	3.046566144	3.105976374	3.587473009	2.69667715	3.212851003	3.606134231	3.460716357	3.285067771	3.43163633	3.242427207	3.401207207	3.397036241	3.424398109
GPX1 (glutathione peroxidase 1)	0.058592133	0.184466468	0.092970911	0.70105963	0.216811208	0.373311455	0.70105963	0.216811208	0.373311455	1	1	0.63559578	FALSE	8.029265138	7.467890801	8.025848275	7.443788966	8.011763972	8.343465564	7.25438618	7.900685705	8.144948792	7.991147661	8.096752045	7.685414596	7.599451701	7.909029008	7.989973449	8.077259024	7.922066991	7.468273763	8.110363243	7.687102692	7.825098709	8.103172388	6.994217647	7.871966824	8.202260984	7.909191061	7.919095719	7.55494948	7.806961992	7.994839911	7.761783906	7.967652807	7.895278382	7.434102757	7.863715489	7.482525641
GRB2 (growth factor receptor bound protein 2)	0.02314733	0.309781622	0.247891011	0.387051699	0.17434317	0.221507511	0.784144999	0.17434317	0.221507511	0.387051699	0.916735783	1	FALSE	3.994588775	4.267341029	3.472149803	3.653575992	3.80251378	3.693498109	3.388093079	3.766955525	3.893498124	4.269571812	4.289981972	3.919206582	4.37022009	3.102948657	4.340882674	4.173631169	4.097947836	3.739243253	3.374636116	4.174949644	4.338174792	3.410938033	3.463099267	3.356890324	NA	3.330056381	4.20451637	4.103715832	3.726340792	4.32419135	NA	4.05154612	3.912304956	NA	3.546005424	2.749999716
GRHPR (glyoxylate and hydroxypyruvate reductase)	0.270531827	0.261783351	0.051923115	0.049834271	0.013417925	0.393746638	0.049834271	0.013417925	0.393746638	1	0.937173228	1	TRUE	8.871612666	8.836861446	8.71632219	8.402935305	8.701334189	8.957006246	8.916184015	9.300311373	9.164203001	9.053507806	9.079092723	8.636874714	8.697158714	8.779775158	8.836261851	8.862699341	8.855634709	8.661906332	8.998897833	8.489294052	8.729620744	9.036800018	9.014829492	9.330282759	9.023834732	9.04843783	9.10553404	8.687498163	8.741048949	8.751718109	8.68149846	8.894229654	9.024311367	8.686661596	8.753774996	8.326532854
GRPEL1 (GrpE like 1, mitochondrial)	0.067681583	-0.064502294	0.104654266	0.67495083	0.462209689	0.331378575	0.67495083	0.462209689	0.331378575	1	1	1	FALSE	5.128916114	4.969611003	4.817853456	4.611060219	4.584042489	5.352694975	5.032092025	4.793136369	4.964472567	4.817766497	5.025914699	5.091001587	4.750622582	5.548942096	5.110187824	4.768168442	5.23914596	5.243021612	4.807715551	4.830417598	4.922430983	5.125436202	5.03156723	5.123413752	4.950790325	4.847125015	5.191230995	4.352949158	4.447539525	5.493275854	5.140050582	5.219001972	5.181333173	4.598383072	5.039028696	4.70831417
GSN (gelsolin)	0.030923166	-0.063732672	-0.042841395	0.72204698	0.385190349	0.40746741	0.72204698	0.385190349	0.40746741	1	1	1	FALSE	5.21982291	5.171867324	5.108286079	5.290417031	5.25722942	5.010994616	5.354431002	5.50143596	5.397734521	5.372182502	5.142703418	5.253323719	4.676171481	5.217537062	5.476553427	5.40275969	5.48193179	5.10377457	5.175752125	5.548489029	5.298247734	5.306459117	5.309547293	5.42554994	5.299962602	5.266696604	5.059411524	4.870374584	5.235405404	5.369871247	5.335533277	5.289421365	5.324961776	5.36452691	5.246305468	5.290778251
GSR (glutathione-disulfide reductase)	0.145776904	0.237808751	0.322269186	0.36120729	0.085224967	0.071506932	0.522204541	0.160285516	0.071506932	0.36120729	0.085224967	0.628756492	FALSE	4.810540788	5.208298748	5.06341234	4.64820081	4.618614553	5.318056482	5.093255921	5.330827267	4.877376169	5.161174218	5.284040264	5.633425398	5.701734788	4.574610177	5.315417693	5.543935059	4.602688474	5.237005315	5.184966562	4.622625854	4.484009198	5.304901597	5.44014494	5.220175151	4.719227257	5.2294418	5.091335941	5.784899152	5.57887533	4.884549081	5.263958336	5.517146538	4.626369045	5.322569951	5.364719496	4.742507509
GSS (glutathione synthetase)	0.000488475	-0.124990182	0.055775684	0.796546047	0.284573127	0.073473747	0.796546047	0.284573127	0.41301396	1	1	0.073473747	FALSE	5.359271657	5.792480578	5.473670037	5.645471104	6.005846831	5.576951376	5.368017477	6.028874101	5.353520907	5.490544459	5.856784057	5.56073635	5.776248777	5.44114481	5.68560662	5.94450007	5.397073902	5.795792918	5.447030313	6.044470624	5.662991588	5.715270154	5.376953643	6.004503639	5.420539667	5.55880028	5.621873119	5.61306895	5.827740284	5.526259781	5.427096581	6.147318911	5.30148522	6.044133974	5.671715135	5.972717924
GSTA1 (glutathione S-transferase alpha 1)	-0.052587766	-0.075480442	-0.060955015	0.057627309	0.494571435	0.459458417	0.742550381	0.494571435	0.459458417	0.057627309	0.769798514	1	FALSE	7.867995275	9.191439276	8.994927572	8.816270097	8.793804866	8.255760357	8.59799293	9.042444618	8.921010777	8.71256483	8.668512742	8.808204831	9.039245342	7.815767536	9.571001716	8.152776644	7.850274366	9.020693871	9.031830753	8.962288731	8.752547906	8.367406014	8.496869752	9.071060068	8.863328322	8.046294601	8.688732875	8.895835777	8.958665807	8.35887094	9.506682464	8.32168462	8.186356939	9.143806649	9.0291823	8.99328658
GSTA4 (glutathione S-transferase alpha 4)	0.011149852	-1.023590337	-0.677791578	0.792853375	0.081412701	0.159312915	0.792853375	0.081412701	0.159312915	1	1	0.464045036	FALSE	NA	4.388561531	4.964564981	NA	4.490351913	4.534298213	NA	3.081682193	NA	3.668595707	NA	NA	NA	NA	3.634837182	NA	3.635359714	4.405638448	4.80849832	NA	NA	4.847385635	NA	NA	2.968914651	NA	NA	NA	4.005247266	NA	NA	NA	3.98783927	NA	5.007096806	3.541205055
GSTK1 (glutathione S-transferase kappa 1)	-0.589107394	-0.15549333	-0.226367857	0.000290687	0.225182557	0.100260752	0.000290687	0.225182557	0.100260752	0.12413839	1	0.378673781	TRUE	7.389850711	7.853602744	7.82151252	7.578840619	7.329294054	7.070636197	6.835747263	6.560103513	7.242926371	7.603270263	7.639116372	7.198012782	7.570971367	7.469242935	7.485636132	7.316634525	7.422645092	7.805905058	7.514138044	7.280390331	7.128551179	7.442810828	6.951308031	6.381624276	7.218529333	7.7346893	7.504596559	7.184875343	7.112898177	7.374361379	7.316227217	7.006197023	7.365123843	7.854450783	7.584917416	7.264489516
GSTO1 (glutathione S-transferase omega 1)	0.087236728	0.080886869	0.026814561	0.276376688	0.143817758	0.398377155	0.276376688	0.143817758	0.398377155	1	1	1	FALSE	11.08137025	11.04958312	11.01173742	11.03902184	11.12445092	11.22412833	10.98752694	11.2072157	11.12300913	11.03435192	11.12453493	11.12416009	10.97168724	11.01504562	11.17388322	11.0876551	11.13323856	11.05897935	11.04239126	10.80575193	11.20600701	11.17845322	11.01460636	11.10171967	11.1733211	11.02446098	11.03165296	11.11278483	10.90956312	11.02812708	11.18846522	11.05075335	11.10698816	10.96191267	11.08703846	10.92311203
GSTZ1 (glutathione S-transferase zeta 1)	0.30531152	0.221581019	0.14989246	0.012223525	0.020906237	0.006602263	0.012223525	0.020906237	0.112459759	0.286906053	1	0.006602263	TRUE	8.466051983	8.469348772	8.600856978	7.791781519	8.677818284	8.797496174	8.714976985	8.757803339	8.859935393	8.483364361	8.765491651	8.529535971	8.573063933	8.597709936	8.395971055	8.538864037	8.515841736	8.392716685	8.62191267	8.149233957	8.698996301	8.665300382	8.609396696	8.723602928	8.628915729	8.438592273	8.666532928	8.574358893	8.669689408	8.548540661	8.440059371	8.499869799	8.538111314	8.450473088	8.597300241	7.819374404
GUK1 (guanylate kinase 1)	-0.092098739	-0.121956253	-0.169339104	0.479673642	0.419024341	0.003885048	0.686540522	0.419024341	0.331378575	0.479673642	1	0.003885048	FALSE	3.877410527	NA	3.742189501	NA	4.329855524	NA	NA	NA	3.696049472	NA	3.386617839	NA	4.265061771	3.328836464	3.721077309	3.728791253	4.16525273	NA	NA	NA	3.788643953	3.696516918	4.147998571	NA	3.636624621	NA	4.06803444	NA	NA	NA	3.883083126	NA	3.824716946	3.974483425	4.144201402	NA
GULO (gulonolactone (L-) oxidase)	0.438947004	0.296154404	0.364760437	0.066776452	0.097482661	0.050600772	0.066776452	0.097482661	0.050600772	1	1	0.722984828	FALSE	7.66235506	7.592210338	8.020296614	7.407446231	7.949371512	8.057526087	7.874975202	8.284551148	8.120740724	7.816708493	8.047472953	7.551654436	7.745008699	8.199456415	7.816676498	7.996349198	7.95419631	7.345059225	6.735549255	7.22215732	7.958674506	7.892573173	7.859988178	8.098258474	7.704685254	7.22381831	7.730931997	7.316353948	7.413484075	8.040503438	7.862066985	7.846505852	8.204693401	7.588737119	8.086635176	6.946894581
GUSB (glucuronidase beta)	-0.087724957	0.071214836	0.016412482	0.014433839	0.43253739	0.506131343	0.600094771	0.43253739	0.506131343	0.014433839	1	0.966604313	FALSE	6.153906645	6.23557007	6.276513415	5.687491864	5.852795396	6.444047481	6.3508402	5.989577291	6.418969117	6.60136076	6.295554064	6.006055609	5.765380921	6.302629786	5.902085642	6.664127243	6.012901599	6.306911102	6.340355748	6.380265373	5.890274006	6.231021446	6.213397834	5.993545301	6.52079309	6.32347996	5.939663834	6.003424587	5.764776071	6.330838021	6.032241931	6.57105179	5.958005112	6.202840829	6.38278655	6.278073983
GYS2 (glycogen synthase 2)	-0.410002904	-1.109160214	-0.735001254	0.359265985	0.001095632	0.027494171	0.359265985	0.001095632	0.027494171	1	0.390037517	0.157359075	TRUE	4.096590774	3.507604382	NA	3.526870086	3.818206357	NA	3.655763968	2.935346591	2.146313079	2.919120753	2.898527626	2.500901458	2.821073411	3.809548211	2.67628095	1.474737141	4.221946663	3.306475157	2.661423543	3.061784836	3.674438053	NA	3.643440634	2.482063491	2.26845236	2.489165258	1.927699278	NA	2.986609349	3.012468557	2.177901851	1.993322928	3.58520293	3.645816922	NA	3.200226547
H6PD (hexose-6-phosphate dehydrogenase/glucose 1-dehydrogenase)	-0.192211088	-0.711236235	0.041025142	0.479673642	0.041653859	0.504289655	0.593528768	0.041653859	0.504289655	0.479673642	1	1	TRUE	2.705595343	NA	3.099463537	NA	3.280412975	2.25852194	NA	1.891998482	1.357754671	2.401158046	NA	NA	2.322747313	NA	2.878584105	NA	2.849957239	NA	3.01338722	2.688258703	3.537780612	2.625001567	NA	2.068543559	NA	2.873246244	2.253417519	NA	2.019566711	3.207594601	3.45734476	3.00252791	3.253499211	NA	2.998213559	2.580181672
HAAO (3-hydroxyanthranilate 3,4-dioxygenase)	0.003943394	-0.195815519	-0.106720574	0.466441674	0.018731596	0.101659194	0.789896092	0.018731596	0.171819177	0.466441674	1	0.101659194	TRUE	8.102180443	8.383142655	8.355346691	8.365758141	8.090085948	8.32196867	8.448781217	8.33933339	8.319843699	8.033830423	8.110018649	8.147143857	7.990875465	8.242916847	8.124891578	8.46364289	8.18618854	8.359305924	8.242597743	8.391677514	8.097342162	8.39630508	8.448153482	8.277236248	8.369728197	7.918708229	8.07338646	7.857607836	7.957450336	8.213886733	8.111834673	8.456461201	8.264409758	8.434219545	8.201824966	8.365954936
HACL1 (2-hydroxyacyl-CoA lyase 1)	-0.234626248	-0.111736791	-0.270971474	0.285724812	0.364204903	0.086225285	0.285724812	0.364204903	0.086225285	1	1	1	FALSE	4.497605979	4.826095906	5.28426241	4.666393032	4.677570256	4.677863376	4.539208451	4.359591448	4.553643116	5.214346323	4.96309953	4.228033651	4.956456313	4.124468758	4.243455829	4.595861664	4.425694274	4.899301329	5.267936491	4.945265903	4.757423347	4.739027174	5.025046518	4.148576233	4.541657318	4.844375609	4.837373113	4.539462831	4.92844139	4.627857771	4.475649136	4.489472289	4.271216488	4.930846127	5.453069754	4.686657394
HADH (hydroxyacyl-CoA dehydrogenase)	-0.056456317	-0.119357071	-0.408086541	0.693609045	0.325321138	0.007794907	0.693609045	0.325321138	0.007794907	1	0.856684902	0.295598183	TRUE	7.902682615	7.938785661	8.222384371	7.454052482	7.425643927	8.000636674	8.011255214	7.691471353	7.739827855	7.514398461	7.975509819	7.218122429	7.514303769	7.122310343	7.26186926	7.052720191	7.610471228	7.715536495	8.180520862	7.26516494	7.255708436	7.820817182	7.765455184	7.634346409	7.67340802	7.369588622	7.545813963	7.498713605	7.83627132	7.484613472	7.359934003	6.886733033	7.671986809	7.495127501	7.830172913	7.137103858
HADHA (hydroxyacyl-CoA dehydrogenase trifunctional multienzyme complex subunit alpha)	0.103854577	0.437354331	0.642805677	0.564856669	0.003086639	3.88E-05	0.564856669	0.003086639	3.88E-05	1	1	1	TRUE	4.890451557	5.067535467	4.578769685	4.941167361	4.285920016	4.661151013	5.22433746	5.188843984	5.453728272	5.060263599	5.18400649	5.489729169	5.069117822	5.733169924	5.666120303	5.422074861	5.146288637	5.069384244	4.703792859	4.470309087	4.64958672	4.976890572	5.114800102	5.346921442	5.338855804	4.98399684	5.139891011	5.513626545	5.175472705	5.99304933	5.411944791	5.523837923	5.173894961	5.120194324	4.680436887	4.501662061
HADHB (hydroxyacyl-CoA dehydrogenase trifunctional multienzyme complex subunit beta)	0.121690465	0.499597205	0.711653405	0.642744483	0.01918118	0.002068186	0.642744483	0.01918118	0.002068186	1	1	1	TRUE	3.241748678	3.493198984	2.697404649	2.504841546	NA	3.233521513	3.540386906	3.13878171	3.559540759	3.633547458	3.272816005	4.196197845	2.578090956	4.442200399	3.668470903	3.65899975	3.597578846	3.572465284	2.987504602	NA	3.033810605	2.587091309	3.183604021	3.77621982	3.834438182	2.663936606	3.729411376	4.015265618	3.870049018	4.152288899	3.908082731	3.603822153	3.269497009	2.73930375	3.467318613	2.898781059
HAGH (hydroxyacylglutathione hydrolase)	-0.085377572	-0.175989253	-0.233343612	0.36120729	0.058960298	0.016927546	0.484303447	0.058960298	0.016927546	0.36120729	1	1	TRUE	4.687603837	4.938958516	4.735538424	4.834726383	4.59534253	4.646099279	4.774365388	4.640111869	4.530420384	4.819586442	4.547449829	4.394562158	4.912103722	4.448735798	4.524483732	4.541750231	4.647728951	4.885115518	4.879774371	4.845655638	4.69787388	4.479806127	4.84831747	4.823815584	4.454452296	4.806602463	4.788612634	4.803206367	4.614462504	4.801572569	4.159072084	4.170069264	4.759555343	4.8122569	4.940988899	4.849994257
HAL (histidine ammonia-lyase)	0.146488206	-0.145331036	-0.206168567	0.637805128	0.419322837	0.310812489	0.637805128	0.419322837	0.310812489	1	1	1	FALSE	4.215212635	4.757071264	5.081957379	5.235171776	6.002418993	4.91774203	4.557171112	4.132807129	4.779848027	5.013372926	4.371175487	4.441695937	4.358853362	4.563390017	4.358916641	5.381577558	4.350709393	4.768729534	4.899320666	5.007460151	6.047791379	5.09369538	4.524997664	3.924859999	4.787829444	5.08628699	4.481815574	4.534858451	3.987248093	4.034330182	4.380417773	5.429900458	4.591003145	4.530695042	5.124055122	5.260356926
HAO1 (hydroxyacid oxidase 1)	-0.048107768	0.147742317	-0.29302714	0.740906206	0.019118488	0.114181042	0.740906206	0.340980759	0.114181042	1	0.019118488	0.180670634	FALSE	6.192793848	6.252122309	6.557157324	5.077683091	5.603092189	6.170115344	6.334258981	5.792095291	6.165015502	6.272633517	6.359688074	5.935315943	6.155917176	5.51769773	5.324925784	5.898730763	6.244934616	6.233878476	6.385355104	5.132794793	5.600834683	6.277897365	6.374058761	5.814319697	6.100538299	6.156412797	6.322016457	5.971355014	5.957682486	5.586380454	5.386831635	5.86769388	6.097574982	6.185357152	6.474392236	5.146052344
HARS1 (histidyl-tRNA synthetase 1)	-0.051299631	-0.03336365	-0.037997141	0.663281323	0.497547931	0.429650021	0.663281323	0.497547931	0.429650021	1	1	1	FALSE	4.869664164	4.96905837	4.821092805	5.186722396	5.251741812	4.520943913	4.959672798	4.86035203	4.826456965	4.907467558	4.568767862	4.973960198	4.930145948	4.676938719	5.204383337	4.971598732	4.960836021	4.776798842	4.587413	5.041172879	4.965336403	4.620081965	4.86637886	4.821296937	4.717846384	4.868464537	4.846222503	5.093167167	5.052141972	4.814822121	4.844410762	4.625901677	4.783268054	4.765720375	4.896659358	5.174482323
HBA (NA)	0.001892839	0.371221039	-0.052097483	0.019323429	0.120220647	0.160711895	0.796546047	0.120220647	0.482605259	0.019323429	0.937173228	0.160711895	FALSE	9.606022047	8.675332553	8.657811472	9.893322769	9.865348192	8.564530601	8.326815952	8.939273601	9.184610081	9.036198344	9.300892469	10.1050966	8.468966095	8.888922814	9.509050506	9.239395655	9.041968463	8.895654042	8.55732201	9.430897837	9.6120889	8.885894616	8.43560776	9.638593389	9.246885454	9.034735697	9.419614732	10.07276235	8.642210579	9.094948584	9.261464997	8.518472193	9.272905002	8.357538809	8.606009088	9.178209191
HBB (hemoglobin, beta)	-0.158634619	0.18110488	-0.220569988	0.057563528	0.097505568	0.04955831	0.567779743	0.32893583	0.249533064	0.057563528	0.097505568	0.04955831	FALSE	11.09157423	10.5121281	10.47928514	11.70360514	11.23913904	10.96277313	10.15351403	10.94267577	11.2564446	10.49203342	11.22994235	11.74305039	10.21395476	10.80857812	11.00870873	10.89745222	11.20903902	10.42860095	10.49722314	11.70336289	11.27826359	10.67590412	10.15315932	10.89352148	11.18028837	10.38905049	11.10306483	11.51004709	10.09514644	10.79697243	10.87848779	10.86629756	11.16683468	10.57668274	10.32939273	11.49271946
HCLS1 (hematopoietic cell-specific Lyn substrate 1)	-0.231884686	0.221565797	0.367988704	0.356318386	0.263722137	0.097634	0.447078303	0.263722137	0.097634	0.356318386	1	1	FALSE	3.963899471	NA	4.049351959	3.760657415	4.038594209	3.670511795	2.910235691	4.070998909	3.759326305	3.52902131	4.424398109	4.015372677	3.714498311	3.896949921	4.257938413	4.472923114	4.229234127	3.062423969	3.174717999	3.706828896	3.825846671	2.958219074	2.634939381	3.92293043	4.131070851	3.58166458	4.381795563	4.431054594	3.503017921	4.428745398	4.252476214	4.804074216	4.069418617	NA	4.259875054	3.429856951
HDAC10 (histone deacetylase 10)	-0.094883675	-0.046852956	0.127931342	0.727309811	0.559718677	0.394741962	0.727309811	0.559718677	0.394741962	1	0.769798514	1	FALSE	2.63358698	NA	2.614691001	NA	2.268670931	2.532152356	NA	1.809360934	2.501344873	NA	NA	NA	2.152579335	2.853352976	2.451530283	3.465870012	2.341675549	2.344885295	2.32963168	NA	NA	NA	NA	NA	NA	NA	1.402400208	2.822980941	NA	2.415042008	NA	2.503389446	2.14887555	NA	2.496032775	NA
HDGF (heparin binding growth factor)	-0.158096015	-0.010522932	0.134873662	0.247869875	0.571001426	0.155267248	0.247869875	0.571001426	0.155267248	1	1	1	FALSE	5.520126764	5.514526284	4.919740511	5.216687664	5.354445108	5.003413343	5.223171524	5.241161378	4.970729437	5.315971913	5.331164176	5.593036989	5.419414167	5.377193175	5.512356483	5.409027671	5.306200254	5.551152991	5.325116532	5.180621307	5.1838398	4.843039152	5.42726423	5.299244658	4.979924729	5.250120261	5.274537499	5.645344283	5.526625995	5.38650748	5.605832093	5.429860298	5.498528528	5.384029078	5.226936189	5.278445741
HDLBP (high density lipoprotein binding protein)	0.088682595	-0.236880496	0.076460826	0.699683974	0.263722137	0.446874328	0.699683974	0.263722137	0.446874328	1	1	1	FALSE	5.31342001	5.405669078	5.089078603	6.247876259	5.747728428	4.870848003	5.798711555	5.422502135	5.097720343	5.840546319	5.620595207	4.752967976	5.859249014	5.555871359	5.892354594	4.559314372	5.154874803	5.283073532	5.133945684	6.152668158	5.767646854	4.914664973	5.985960307	5.639984577	5.04199638	5.819152113	5.387569334	4.474669659	5.931356854	5.830232503	5.925636326	4.551602146	5.335036561	5.254718747	5.149714608	6.070546041
HEBP1 (heme binding protein 1)	-0.05755343	-0.004154829	0.00723328	0.615716851	0.587766882	0.516586353	0.615716851	0.587766882	0.516586353	1	1	1	FALSE	6.307224493	6.066530545	6.092323739	5.696956402	6.058297011	5.854269993	5.807669189	5.958798605	5.784629611	5.93741031	5.939186607	6.125742011	5.957027728	6.156509879	6.063664719	5.716047074	5.929450163	6.11947031	6.058814339	5.884531987	5.962745657	5.968961637	5.818868451	6.234045233	6.028445386	5.970161123	6.17653222	6.012821168	5.775703769	6.059394217	6.062534061	5.818671644	6.216008562	5.812382702	6.055521057	5.858722052
HGD (homogentisate 1,2-dioxygenase)	-0.314460339	-0.941380085	-0.888474273	0.621232638	0.062203136	0.08318759	0.621232638	0.062203136	0.08318759	1	1	1	FALSE	4.260733276	NA	NA	5.927581244	NA	NA	4.667500467	NA	NA	4.181929438	NA	NA	4.094936975	NA	NA	4.053780383	4.30046788	NA	NA	5.921562485	NA	NA	4.885662212	NA	NA	4.758393796	NA	3.08077362	NA	NA	NA	NA	4.699085169	NA	NA	5.554030083
HIBADH (3-hydroxyisobutyrate dehydrogenase)	0.067443767	-0.285975174	-0.215635015	0.05391985	0.041877009	0.119155723	0.67048532	0.041877009	0.119155723	0.05391985	0.251239323	0.135121241	TRUE	6.859559633	7.025372147	7.441342377	6.704899623	6.556699167	7.438999719	7.163971637	7.458751096	7.024574558	7.01320541	6.815575429	6.538055426	6.386462644	7.128973835	6.962444912	7.175933719	7.131126427	7.212802766	7.566427035	6.88507402	6.807367803	7.369361785	7.209355883	7.310903563	6.984566566	7.09000653	6.808423666	6.63345882	6.437447483	7.090916928	6.850874416	7.193840723	7.037942234	7.099168942	7.408083432	7.065206077
HIBCH (3-hydroxyisobutyryl-CoA hydrolase)	-0.137598083	-0.445616215	-0.690803132	0.474082671	0.003086639	2.29E-05	0.474082671	0.003086639	2.29E-05	1	1	0.04955831	TRUE	3.986019489	4.134130563	4.41502172	3.813422076	3.972030884	4.246848886	4.180466161	3.779637945	3.988848259	3.442797561	3.633396334	3.495464927	3.953609805	3.402844943	3.21988872	3.58909231	4.194071288	4.085883499	4.763013132	4.09391506	4.12553539	4.236936456	4.273471131	3.513073794	3.581821222	4.011433021	3.652348816	3.623738128	4.046325163	3.282380495	3.06701222	3.853776133	4.472695713	4.245526086	4.334432409	4.052911431
HINT1 (histidine triad nucleotide binding protein 1)	-0.549211652	-0.564648377	-0.920482739	0.010298477	0.06330007	0.001329612	0.18595823	0.06330007	0.004768398	0.010298477	0.075362731	0.001329612	TRUE	7.430828858	7.176093344	7.993985644	7.021801722	7.628139288	7.0083838	6.645197273	6.077401106	7.204307034	6.459239793	7.066799597	6.601577673	7.863833167	5.537417219	6.892767438	5.683848014	7.226113507	7.184696854	7.958593313	7.180804278	7.493527254	7.016039388	6.73756509	6.116491602	7.042414521	6.617786274	6.945279951	6.614870298	7.760640119	5.696377813	6.395979621	5.616789947	7.170015167	7.089095557	7.910594765	7.26896767
HMBS (hydroxymethylbilane synthase)	-0.079627494	0.053394267	-0.014802982	0.67048532	0.501262415	0.418740694	0.67048532	0.501262415	0.51225093	1	0.537746343	0.418740694	FALSE	3.08298354	2.840483376	3.312024705	3.683325909	3.108077779	3.207116648	2.300662621	3.754278236	3.399034339	3.177205036	2.982268966	3.239879165	3.206733858	3.584770129	2.933946482	3.339949741	3.224966365	3.394363225	2.967900838	4.060306838	3.496219451	2.904383901	3.319633829	3.205012395	3.506830408	3.391369054	3.260924425	3.638850018	3.142852878	3.51542231	3.338880756	3.215642878	3.231724236	2.570020825	2.978499516	3.581218663
HMGB1 (high mobility group box 1)	-0.31448405	-0.304920087	-0.357272926	0.072053083	0.02177339	0.011074638	0.072053083	0.02177339	0.011074638	1	1	0.453119475	TRUE	4.606329698	4.116165108	4.551503713	4.483661022	3.990337727	4.133316918	4.142756507	3.818206357	4.239726445	4.332822486	4.409608173	3.928455603	4.212250261	4.24791992	4.155959664	3.588936456	4.69141133	4.281164094	4.589038363	4.283832897	4.403097262	4.306109095	4.013104892	3.798662312	4.000018034	4.119588583	3.796753477	4.056947624	4.217618485	3.930699496	3.49953978	3.972426144	4.596762247	3.740064059	4.238335947	4.735798342
HMGCL (3-hydroxy-3-methylglutaryl-CoA lyase)	-0.179741909	-0.046915062	0.186082789	0.505355407	0.047876663	0.282050323	0.505355407	0.53481973	0.282050323	1	0.047876663	0.551984373	FALSE	6.638721167	6.151107894	6.396962628	6.930902883	6.558041047	6.564728739	5.763042355	6.624059942	6.077858235	6.884304859	6.469680885	6.831193217	7.316887902	7.11714437	6.083979198	6.89963486	6.82396585	6.480331373	6.790759008	6.914600399	6.577199187	6.761431557	6.054972168	6.483789986	6.32276822	6.984726049	6.094588676	6.899888583	7.354170026	7.338290694	6.011558254	7.036745081	6.876406438	6.486259035	6.430009221	7.218907069
HMGCS1 (3-hydroxy-3-methylglutaryl-CoA synthase 1)	0.104305254	0.457794292	-0.017620717	0.637805128	0.014849511	0.510941545	0.637805128	0.014849511	0.510941545	1	0.441052852	0.620265444	TRUE	6.613089583	6.614188613	6.577069242	6.64753038	5.983518096	7.190338304	6.902929775	6.698357406	7.561509441	6.179405551	6.899054756	7.33710449	6.648853676	6.552765914	6.665335917	6.52865414	6.536216127	6.439071218	6.544279811	6.636379559	6.135387112	7.091160309	6.837955853	6.732540561	7.746292609	6.299708066	6.790381081	7.478009148	6.398552175	6.477264469	6.825518531	6.515783402	6.487047338	6.559299074	6.671491531	6.804363383
HMGCS2 (3-hydroxy-3-methylglutaryl-CoA synthase 2)	-1.156003143	-1.075429603	-0.496768637	0.0954049	0.042848516	0.269934144	0.0954049	0.042848516	0.269934144	0.709155338	1	1	TRUE	6.651152174	5.670327667	5.75579291	5.225170797	4.207666437	6.131484538	4.816246413	3.632442725	5.64711876	5.032378597	3.496513481	4.908990592	3.829250849	6.956800118	4.016246697	6.473458989	6.365325099	5.589182218	5.404497852	5.338581298	4.819514915	6.128765615	4.702652003	3.021166991	5.749161479	4.908707247	3.339593501	5.129571527	3.961021308	6.853471752	4.187775663	6.641368282	6.668175869	5.701975925	5.800930953	5.509854162
HNMT (histamine N-methyltransferase)	0.107996089	0.018121533	-0.214021122	0.611013826	0.571001426	0.183251304	0.611013826	0.571001426	0.183251304	1	1	0.998187241	FALSE	4.187023408	3.921874253	3.678297309	4.448623483	4.33692603	4.062061253	4.07830241	4.478764767	3.829463978	4.21023299	4.372736235	4.323341244	4.085976949	3.307349831	4.161661992	4.396460933	4.446441518	4.0824301	4.177742426	4.459982361	4.394870793	4.238641666	4.294348725	4.340825718	3.883151571	4.465732907	3.820035963	4.320766258	3.275153098	3.854494418	3.582050128	4.426747809	4.302070415	3.540287705	4.120857857	4.569655136
HNRNPA1 (heterogeneous nuclear ribonucleoprotein A1)	0.146913066	0.171367396	0.450595356	0.435616557	0.184002412	0.002175609	0.435616557	0.184002412	0.002175609	1	1	1	TRUE	5.135978051	5.504671235	5.146700021	5.023335204	5.115299644	4.821756128	4.935337161	5.611476353	5.59312964	5.349782795	5.366119348	4.844054169	5.161996485	5.799263487	5.456375773	5.834208086	5.00957112	5.447903138	5.107646027	5.350097622	5.276221202	5.351910961	5.070586826	5.625209109	5.531640343	5.182755851	5.524098163	5.175149308	5.327787947	5.986495128	5.642967216	5.261685005	4.906207558	5.157076057	5.062950609	5.103527014
HNRNPA2B1 (heterogeneous nuclear ribonucleoprotein A2/B1)	0.390736746	0.650814431	0.674896877	0.084214156	0.00039502	0.000320763	0.084214156	0.00039502	0.000320763	0.166987763	1	1	TRUE	6.509238198	6.587174439	6.289784678	5.801143132	6.680704112	6.175289056	6.725523046	7.333298494	7.093443975	7.398940313	7.40887317	6.467672385	7.050305784	7.318804889	7.26081606	6.850649426	6.366815269	6.706254254	6.45168259	6.206944015	6.768554878	6.406193098	6.90427936	7.353411516	7.026567705	7.141422572	7.54180133	6.653962852	6.918636681	7.417270257	7.030413332	6.952217065	6.598865393	6.721782768	6.473757694	6.134132617
HNRNPA3 (heterogeneous nuclear ribonucleoprotein A3)	0.315234205	0.194049604	0.58885046	0.322023544	0.322759591	0.015321355	0.322023544	0.322759591	0.015321355	1	1	1	TRUE	4.091445965	4.577035999	4.450848331	4.164239212	4.775661634	4.217486656	4.040041989	5.054857157	4.630673389	4.956651456	4.577948407	3.872080137	4.622977191	5.18978108	4.892765009	4.229572542	4.037206487	4.278386266	4.34108912	4.385272263	5.005220313	3.570547936	4.799662404	5.009427798	4.874049364	4.410368243	4.543792806	3.468205326	4.535306486	5.083677169	5.247825003	4.361670118	4.09790571	4.567782714	4.179741927	3.698118442
HNRNPAB (heterogeneous nuclear ribonucleoprotein A/B)	0.208033834	0.293238132	0.5851744	0.241308338	0.022232503	3.84E-05	0.241308338	0.022232503	3.84E-05	1	1	1	TRUE	5.697440236	6.160805255	5.83259132	5.834225787	6.067014802	5.895726738	6.042642149	6.385776138	6.221639318	6.663259217	5.962951515	6.128623348	6.523469432	6.853559081	6.82074061	6.515007494	6.14036149	6.07310042	5.551848199	5.633826415	5.859420484	5.931720873	6.424524083	6.501972493	6.16964445	6.415028482	6.27657855	6.145383996	6.595217194	6.521328756	6.878676303	6.313109776	5.917130964	6.690011944	5.842815451	6.169828819
HNRNPC (heterogeneous nuclear ribonucleoprotein C)	0.437226068	0.110827715	0.482439345	0.022266683	0.352549597	0.002408339	0.022266683	0.352549597	0.002408339	1	1	1	TRUE	4.666898582	4.414284396	4.387734748	4.591212643	5.132358859	4.872060431	5.111402792	4.935624753	4.729106787	4.656353352	4.548547597	4.980180715	5.240604366	5.405730337	5.190919011	4.516992166	4.977559275	5.198297695	4.889278834	4.130807346	5.256942707	5.225425331	5.318681989	5.168144579	5.156542238	5.023237607	4.571755677	4.644542749	4.963894849	5.555460345	5.27420947	4.989384281	5.022576434	4.388189537	4.77506108	4.796467972
HNRNPD (heterogeneous nuclear ribonucleoprotein D)	0.235509843	0.315739211	0.57766057	0.274496808	0.03993328	0.000555715	0.274496808	0.03993328	0.000555715	1	1	0.688203633	TRUE	6.093165054	6.461618594	6.015345913	6.080892125	6.633637544	5.90574801	6.148411501	6.206840503	6.18287302	6.389941891	6.492314685	6.044499039	6.78174001	6.882630823	6.944647647	6.297415215	6.17770456	6.576531208	5.83230016	5.874169892	6.499410622	5.850616925	6.567283802	6.552621455	6.421718141	6.772294777	6.714053146	6.362440081	6.794090898	6.727906844	6.816074855	6.421570043	6.300050489	6.086104371	5.98127957	5.850804423
HNRNPF (heterogeneous nuclear ribonucleoprotein F)	0.08527337	-0.292702981	0.098551912	0.636745413	0.050416151	0.348797286	0.636745413	0.050416151	0.348797286	1	1	1	FALSE	4.970098986	5.302662683	4.625533518	5.146581913	5.048876989	4.872552996	5.297154725	5.264258674	4.918720153	4.867683997	4.925937723	3.973565358	5.04843674	5.219393137	5.502206468	4.665648586	4.99893562	5.284443803	4.653564528	5.032876656	5.130177211	4.707342565	4.93392194	5.270741967	4.661857889	4.98982476	5.065162984	4.309532742	5.045036631	5.144107569	5.463429553	4.685149644	4.88886499	5.078238354	4.875180453	5.224935505
HNRNPH3 (heterogeneous nuclear ribonucleoprotein H3)	0.433830037	0.595489086	0.815664854	0.318463362	0.067569525	0.016133506	0.318463362	0.067569525	0.016133506	1	0.691708443	1	TRUE	3.489491557	NA	NA	NA	NA	NA	NA	3.739740113	NA	4.160403926	4.308652111	NA	4.263425083	4.216431583	4.322620422	NA	NA	NA	3.28621286	NA	4.0767643	3.178703488	3.803051339	3.706420039	NA	3.955963692	4.191673186	NA	NA	4.403151811	3.559149148	NA	NA	NA	NA	NA
HNRNPK (heterogeneous nuclear ribonucleoprotein K)	0.010191361	-0.004451277	0.155261445	0.091086751	0.587766882	0.000286471	0.784144999	0.587766882	0.120751257	0.091086751	1	0.000286471	FALSE	8.271224894	8.45942752	7.916763244	8.205490264	8.333106141	8.113851536	8.390762253	8.381240105	8.333047983	8.294873428	8.281804872	8.023194351	8.549661471	8.464847939	8.607977532	7.943962338	8.289958925	8.434302959	8.003366115	8.195362364	8.313009979	7.953276881	8.341861249	8.225887043	8.286945816	8.4587839	8.274434066	7.938079913	8.517630023	8.506700314	8.613148534	8.007857034	8.353530611	8.413454457	8.102206694	8.276887436
HNRNPR (heterogeneous nuclear ribonucleoprotein R)	0.131316318	0.216142053	0.37431981	0.531666558	0.16523737	0.02673795	0.531666558	0.16523737	0.02673795	0.90087608	1	1	TRUE	6.926201097	7.224194664	6.769335374	7.353914294	7.424611419	6.882141687	7.266655381	7.651238296	7.161101643	7.933714257	7.556981127	7.187935962	7.581675124	7.522142085	7.334040826	7.006017448	6.988377939	7.556958143	6.970635117	7.649565165	7.015704956	6.788228924	7.418822422	7.425702665	7.158710661	7.731264717	7.143087246	6.806633394	7.666401554	7.777853642	7.878945995	7.16537937	6.676859758	6.97701655	6.674022737	7.66367195
HNRNPU (heterogeneous nuclear ribonucleoprotein U)	-0.039636856	-0.181763844	-0.007159219	0.724392329	0.143154564	0.520076877	0.724392329	0.143154564	0.520076877	1	1	1	FALSE	6.487412386	6.521451255	6.297396872	6.738713802	6.573538129	6.115097766	6.243410128	6.60211536	6.20574634	6.710861524	6.311982578	5.879720468	6.489986003	6.251641465	6.818032475	6.254486336	6.53232787	6.576097309	6.267715562	6.680296223	6.632298756	5.973122182	6.372640478	6.69777382	6.057673374	6.497559677	6.320661574	5.968781974	6.260132951	6.483456268	6.698746332	6.289906377	6.321433887	6.387231556	6.105770255	6.566950591
HNRNPUL1 (heterogeneous nuclear ribonucleoprotein U like 1)	-0.208718651	-0.159353975	0.101287341	0.323193781	0.44316327	0.44960118	0.599444781	0.44316327	0.44960118	0.323193781	1	1	FALSE	6.51312434	6.556151947	6.006843308	6.190221739	5.936119653	6.52835096	6.902495711	6.271494776	4.57233188	6.590835524	6.786531021	6.8194255	6.378549771	6.65316036	6.377581895	6.387595181	6.293138698	6.408980134	5.850014267	5.936824005	6.104357629	6.390079511	7.127199911	5.525373596	6.343397162	6.683752589	6.906794413	5.5327689	6.455700382	6.141581974	6.038359356	6.493908274	6.511232399	6.533762671	6.234409348	6.526712058
HNRNPUL2 (heterogeneous nuclear ribonucleoprotein U like 2)	0.120221127	0.265146403	0.262343437	0.514802948	0.067941547	0.071506932	0.514802948	0.067941547	0.071506932	1	1	1	FALSE	4.499297399	4.495388174	4.110538641	3.837923064	4.449000034	3.854284955	4.435988556	4.328635438	4.284292026	4.692873507	4.392818844	4.144845832	4.914813243	4.368887056	4.79363582	4.121338727	4.057623558	4.27702511	3.641927461	4.620070232	4.603543267	4.203952854	4.145840462	4.428149092	4.237250121	4.768898877	4.449323657	4.445554565	4.699018519	4.549287194	4.69407228	3.974547667	4.458946267	4.298716961	3.863869088	4.524276854
HOGA1 (4-hydroxy-2-oxoglutarate aldolase 1)	-0.063275536	-0.173439326	-0.1805371	0.669552133	0.165208728	0.151953727	0.669552133	0.165208728	0.151953727	1	1	0.628756492	FALSE	4.404855449	4.681128756	5.102641336	4.44444842	4.429890418	4.614786393	4.827097497	4.574101508	4.778350526	4.53251022	4.743245663	4.363731783	4.862292681	4.128227402	4.459385714	4.524057405	4.599115421	4.993062921	4.842626912	4.660592107	4.747494819	4.605393583	4.730699727	4.552893457	4.557783797	4.38881636	4.68708309	4.249612205	4.775529955	4.763055637	4.126923312	4.09733268	4.660135697	4.251105533	5.067212763	4.628866895
HP (haptoglobin)	0.414303454	-0.690781128	-0.217190368	0.397487369	0.048604202	0.358056643	0.397487369	0.048604202	0.358056643	1	1	1	TRUE	5.596416394	5.553664617	6.486474655	6.152035328	7.807348481	5.995409895	5.23272982	6.340076185	4.66230236	6.04697118	4.915238835	5.425271302	5.530529629	4.823046181	6.717731251	5.64566996	5.653899816	5.276135574	6.451817741	6.167311759	7.926319718	5.992059143	5.164412204	6.186550078	4.50807998	5.794662793	4.874782214	5.403390442	5.541239135	4.985841937	6.674940792	5.555586115	5.522074586	5.469967353	6.537574079	6.069154351
HP1BP3 (heterochromatin protein 1 binding protein 3)	-0.264979398	-0.368925799	-0.207612315	0.033649858	0.155255656	0.311801077	0.451856989	0.155255656	0.311801077	0.033649858	1	0.418740694	FALSE	3.26520433	3.054504689	3.493801022	NA	3.345992407	3.315579272	3.444017655	3.271590017	3.392386121	2.434716288	2.826892151	2.186167736	2.91944306	2.554682163	NA	3.641661625	3.388533979	3.706906234	3.289995247	2.591258131	3.409160086	2.939094905	1.258880684	3.109156595	3.370959358	NA	NA	2.05473389	2.388219851	3.028703515	2.949699269	3.492314685	3.462366483	2.671707776	3.434348001	NA
HPD (4-hydroxyphenylpyruvate dioxygenase)	0.257285343	-0.059843249	-0.015028386	0.177196041	0.465023443	0.507820602	0.177196041	0.465023443	0.507820602	0.20396432	1	1	FALSE	9.062879934	9.197887501	9.23291733	9.244454224	9.26187631	10.00840061	9.366966911	9.200621561	9.628644205	9.055418021	9.11776516	8.999002167	8.865185778	9.246609978	8.946143067	9.630420033	9.033359676	9.227384901	9.240490839	9.289636229	9.245222298	9.909576616	9.400727903	9.194018084	9.466478259	8.832019705	9.033392716	8.94322688	8.865507494	9.062491429	8.966566014	9.707750815	9.005714364	9.199328805	9.177314883	9.176776536
HPGD (15-hydroxyprostaglandin dehydrogenase)	0.057008183	0.128267396	-0.204085627	0.724392329	0.371928177	0.21535733	0.724392329	0.371928177	0.219775317	1	1	0.21535733	FALSE	5.089896396	5.644323547	6.119493135	5.81571631	6.219271151	5.156801084	5.910943679	5.467742477	5.856442959	6.379882572	5.280169445	5.77658042	6.199071588	5.360241354	5.399147163	5.105879183	5.39631707	5.478470333	6.207381416	5.808941014	6.040215187	5.615495752	5.871767274	5.529936482	5.817403255	6.271916775	5.485571733	5.95070169	6.075040525	5.402381106	5.39035815	4.869442086	5.106880102	5.935483321	6.081778471	5.783260196
HPRT1 (hypoxanthine phosphoribosyltransferase 1)	0.045340655	-0.164873514	-0.011639699	8.59E-05	0.077792092	7.50E-06	0.67048532	0.077792092	0.505918732	8.59E-05	0.135112833	7.50E-06	FALSE	8.464292516	8.397126968	8.597039466	8.840192546	8.453299446	8.838450744	8.585601053	8.728747045	8.513403891	8.577489254	8.297778355	8.517322942	8.327368506	8.637117518	8.416371094	8.828476089	8.392888377	8.560237288	8.420014936	8.657879339	8.404426322	8.878866319	8.428607231	8.643105793	8.19172549	8.459341447	8.411460143	8.163468542	8.244763405	8.62811741	8.489603143	8.800408135	8.516476162	8.522589377	8.522750212	8.779033132
HPX (hemopexin)	-0.272839875	-0.054898974	-0.437384189	0.318463362	0.480936414	0.032751739	0.318463362	0.515478042	0.032751739	0.323193781	0.480936414	1	TRUE	6.556916772	5.514153829	6.167046761	6.345250878	6.650405564	6.171340953	5.154222685	5.904662316	6.089000189	5.858843867	6.348653805	6.346985247	5.669707122	5.482222291	5.956168197	6.145328966	6.537362857	5.631948227	6.300899788	6.608937838	6.628780884	6.097928879	5.413489153	5.683581371	6.117451941	5.836906248	6.346464091	6.424812942	5.437007962	5.639330578	6.039673601	6.14108123	6.573606292	5.648614997	6.457336551	6.564086978
HRG (histidine rich glycoprotein)	-0.132160739	0.318559932	0.202413318	0.159882959	0.087236854	0.230398539	0.58027424	0.087236854	0.230398539	0.159882959	1	0.688203633	FALSE	6.417060925	6.101313901	5.723080678	5.876433452	5.711112156	5.72376332	6.027901575	6.210147252	7.180406485	5.741529007	6.373007799	6.406584288	6.282321182	6.247249667	6.589323062	5.889697425	6.673952093	6.097366394	5.485703747	5.904050502	5.706198987	5.789392792	5.954622075	6.221768836	7.094531674	5.506947799	6.40151613	6.403076805	6.289922971	6.182759823	6.662120029	5.903166043	6.504685535	6.079979642	5.805924399	5.899888583
HSD17B10 (hydroxysteroid 17-beta dehydrogenase 10)	-0.123147047	-0.195496818	-0.346770188	0.438687978	0.085219935	0.004905748	0.438687978	0.085219935	0.004905748	1	0.650133018	1	TRUE	7.165520067	7.070968866	7.464856106	6.657439935	6.622709304	7.025493962	7.396561971	7.069412172	7.059301193	6.958425115	6.908008251	6.78577285	6.757276656	6.902061517	6.77636723	6.555652064	7.063006715	7.126714796	7.44776101	6.703183776	6.472666473	6.912578016	7.247842088	7.003006237	7.031748063	6.789690132	6.998172933	6.811393961	6.683808722	6.946251285	6.607173458	6.549099249	7.217802639	7.010869333	7.503356687	6.761138975
HSD17B11 (estradiol 17-beta-dehydrogenase 11)	0.196909899	-0.135500657	-0.223777375	0.426557951	0.349886198	0.182320911	0.426557951	0.349886198	0.182320911	1	1	1	FALSE	5.726711351	6.019152572	6.083411246	5.430034319	5.827282994	5.935563467	5.926998044	5.592573644	5.558622753	5.76852312	5.263015621	4.893697118	5.462909564	5.417184165	4.715536495	5.054362288	5.568330101	5.431388954	5.993726435	5.536230117	5.472458527	5.772711776	5.972364105	5.641008386	5.884304859	5.263650425	5.152662074	5.513285444	5.230360588	5.670874319	5.880043858	5.473816129	5.738027388	4.42229356	5.766385791	5.732773892
HSD17B13 (hydroxysteroid 17-beta dehydrogenase 13)	-0.262813127	-0.16693454	-0.263820794	0.238258644	0.250114234	0.098290258	0.238258644	0.250114234	0.098290258	1	1	0.726810159	FALSE	6.378841047	6.91535358	6.654865123	7.034226722	7.100252335	6.59853642	6.45906762	5.865295293	6.457792902	6.573656275	6.268290282	6.682685652	6.769097302	6.732974634	6.591324862	6.247885751	6.49334151	6.67836774	6.757770011	6.754192704	7.014678881	6.410831215	6.500494555	5.972736302	6.650678408	6.451857294	6.400015268	6.81622849	6.621172753	7.009302378	5.940535601	5.992641555	6.448858013	6.673697747	6.89268245	6.98228631
HSD17B4 (hydroxysteroid 17-beta dehydrogenase 4)	-0.330058565	-0.160479073	-0.30987386	0.040436141	0.164120288	0.014081384	0.040436141	0.164120288	0.014081384	0.302626101	1	0.984328381	TRUE	7.33482746	7.665989601	7.722459194	7.54731872	6.921769544	7.283069827	7.611216652	6.999740742	7.336908182	7.756482935	7.205460939	7.245067765	7.54382837	7.269145385	7.10818988	7.060501398	7.347426486	7.627701672	7.56369965	7.484283167	6.8622158	7.278523798	7.563249669	7.006253135	7.408006983	7.757929981	7.171987382	7.187708372	7.516543135	7.177240124	7.025449667	6.995088741	7.464047409	7.56310473	7.624802765	7.483993081
HSD17B6 (hydroxysteroid 17-beta dehydrogenase 6)	-0.002887419	0.015311547	0.100601658	0.697014399	0.573782572	0.352565587	0.796546047	0.573782572	0.352565587	0.697014399	1	0.504698603	FALSE	4.488167918	3.978708171	5.011008039	4.636195373	4.525179377	4.694545939	4.366846735	4.566054038	4.583513067	4.833477097	4.375247999	4.414297929	4.897680913	4.717303536	4.943227466	4.681196237	4.402688073	4.895239599	4.998380568	3.92839875	4.327205907	4.608324321	4.794155898	4.065873847	4.47238379	4.61488649	4.586608638	4.631034417	4.876895067	4.242183278	4.569570078	4.096244983	4.236859942	4.59459632	4.724797589	4.229080275
HSDL2 (hydroxysteroid dehydrogenase like 2)	-0.525765654	-0.252340554	-0.398819244	0.000255621	0.038767957	0.002296695	0.000255621	0.038767957	0.002296695	1	1	0.620265444	TRUE	6.891309814	6.84670642	7.139694592	6.529141596	6.139766206	6.776025006	6.293596715	5.960926351	6.628060527	6.605286899	6.532779807	6.471824759	6.552805869	6.616395928	6.162685377	6.474233221	6.810802962	6.922316799	7.04112249	6.410603987	6.08071948	6.659168201	6.361759588	5.95471047	6.721550388	6.601163132	6.498959274	6.563464762	6.48651327	6.630377803	6.061117332	6.38602456	6.95176262	6.939849511	7.076078031	6.319316257
HSP90AA1 (heat shock protein 90 alpha family class A member 1)	0.097548146	0.046929972	-0.114086584	0.20396432	0.433000775	0.160711895	0.435620426	0.433000775	0.18087418	0.20396432	1	0.160711895	FALSE	9.510770101	9.421400048	9.769846106	9.342961353	9.496062824	9.414399839	9.600851404	9.924132555	9.457680469	9.891385768	9.342861378	9.530392681	9.496152727	9.126337946	9.474324495	9.299093514	9.488619441	9.586470156	9.664189479	9.431689812	9.57202182	9.33026483	9.641641758	9.874008468	9.492546225	9.819197149	9.411744004	9.599857067	9.35832153	9.285466954	9.468646442	9.445006566	9.537715394	9.401662462	9.692245845	9.23836891
HSP90AB1 (heat shock protein 90 alpha family class B member 1)	-0.043904122	-0.154252473	-0.069426895	0.577831796	0.079515603	0.314433913	0.665414177	0.079515603	0.314433913	0.577831796	0.769798514	1	FALSE	9.136170875	9.010581253	9.096161686	9.070885706	9.112634981	8.870910251	8.870854783	9.101975671	8.753895308	9.284976746	8.565764709	8.94319464	9.006699153	8.860906946	8.998048789	8.93642888	9.079991372	9.023676742	9.110986958	9.145364124	9.092860187	8.823504178	8.960867869	9.068917974	8.629957618	9.30725091	8.621982246	9.090099184	9.04718391	8.992397401	9.119804874	8.917019941	8.940912577	8.931499872	8.990052894	9.14691483
HSP90B1 (heat shock protein 90 beta family member 1)	0.049845545	-0.179192197	0.105285438	0.734144786	0.256445666	0.360723545	0.734144786	0.256445666	0.360723545	1	1	0.551984373	FALSE	6.863665938	6.843657292	6.690291371	6.607962002	7.425467697	6.656467768	6.41046492	6.736469582	6.443953029	7.003298645	6.810340271	6.278540524	6.735332622	6.732296338	7.432842518	6.586920832	6.915437243	6.894211462	6.779903168	6.658240051	7.467026726	6.732391319	6.560105042	6.750539513	6.398360632	6.669324461	6.811612313	6.361461333	6.679986713	6.475981424	7.631264379	6.788398605	6.765481705	6.87892148	6.809260082	6.620647988
HSPA1B (heat shock protein 70.2)	-0.013117795	-0.074152474	-0.215011039	0.78578045	0.468177008	0.201420826	0.78578045	0.468177008	0.201420826	1	1	1	FALSE	5.100187144	5.592307527	5.105242254	5.44339779	5.228968723	5.223781634	4.656616495	4.792282741	5.427542484	4.531549895	5.14023468	5.42603659	4.191152018	4.67641975	5.014716814	5.201335883	4.884636991	5.071616814	4.852997588	5.399321509	5.787017087	5.383780313	4.897947076	5.102666529	5.050941317	4.81672769	4.916142206	5.236278303	4.931271745	5.004186752	4.707541356	5.36279949	4.617468935	4.676306906	5.086673386	5.338017864
HSPA1L (heat shock protein family A (Hsp70) member 1 like)	-0.016351043	0.206853201	0.618349324	0.226644789	0.40007514	0.000548634	0.789896092	0.40007514	0.075862671	0.226644789	1	0.000548634	FALSE	4.031412842	4.417332714	NA	3.637169697	3.297049048	3.355721084	4.056852275	5.167630896	3.456858705	4.671525499	3.370513052	4.687939703	3.477819777	4.579481885	4.680138663	4.489767697	3.547721265	4.08533117	3.188476887	4.370568848	3.349605895	3.197352747	2.876078792	4.725304902	3.138142758	4.486276736	3.911892874	4.692209572	NA	4.905124618	4.361831511	4.805612331	4.111031312	3.042493757	NA	4.16302366
HSPA4 (heat shock protein family A (Hsp70) member 4)	0.029051517	0.017759434	0.071851336	0.002329441	0.531787087	0.259413189	0.695339947	0.531787087	0.259413189	0.002329441	1	1	FALSE	6.957380684	6.866982138	6.806916895	6.83047084	7.085350293	6.887927317	6.626577851	6.931872127	6.896671466	6.713132152	7.033621221	6.815511387	7.069444397	6.847646209	6.893471428	7.020524425	6.904869407	6.766396393	7.080668322	6.853434324	6.987093437	6.918016449	6.835671479	7.082872869	6.990308225	6.844674384	6.994228964	7.008215704	6.9353183	6.977646276	7.056518502	6.96474517	6.930394361	6.696216434	6.874145295	6.932072986
HSPA4L (heat shock protein family A (Hsp70) member 4 like)	-0.023127217	0.168328415	0.197088358	0.769454037	0.371589137	0.204116588	0.769454037	0.371589137	0.204116588	1	1	1	FALSE	NA	5.009871156	NA	5.119007497	NA	NA	5.428480776	NA	NA	NA	NA	NA	NA	5.424529122	NA	5.644831122	NA	NA	NA	NA	5.048345186	5.110371596	NA	NA	NA	NA	NA	5.567210776	NA	5.119194301	5.853491713	5.135276284	5.32849183	5.326965117	NA	5.428902809
HSPA5 (heat shock protein family A (Hsp70) member 5)	-0.029478054	-0.139785871	0.211654668	0.765354712	0.340051578	0.00284408	0.765354712	0.340051578	0.197449973	1	1	0.00284408	FALSE	7.675526629	7.803330378	7.639188743	7.497835873	8.289843685	7.34104285	7.34536089	7.426373791	7.520870075	7.586119199	7.834862879	7.131188177	7.762973281	7.693967776	8.651751336	7.469617399	7.59057208	7.826523065	7.632704448	7.727164883	8.290087984	7.574101508	7.317756287	7.470797138	7.494703609	7.643726341	7.836182938	7.264170456	7.579383828	7.68891467	8.629844722	7.403872696	7.695819867	7.75530155	7.575403101	7.496925661
HSPA8 (heat shock protein family A (Hsp70) member 8)	0.029926136	-0.006646212	-0.021335278	0.370950745	0.571004637	0.313935888	0.673706935	0.571004637	0.441064258	0.370950745	1	0.313935888	FALSE	9.179670279	9.159740177	9.22042428	9.154504225	9.234309705	9.123958418	9.056323404	9.425142455	9.036159873	9.319197918	9.036445638	9.187381768	9.168479077	9.083436777	9.174169193	9.161026039	9.086950912	9.150082355	9.138927073	9.168777402	9.216719186	9.086664364	8.99138579	9.378411914	9.130997774	9.338749751	9.078177499	9.106240997	9.137091047	9.070080683	9.147329597	9.228198198	9.281733019	9.122582133	9.133792114	9.152282307
HSPA9 (heat shock protein family A (Hsp70) member 9)	-0.007294762	-0.111374785	-0.175323864	0.546141585	0.108164671	0.01798792	0.784144999	0.108164671	0.01798792	0.546141585	1	0.469809091	TRUE	7.191611998	7.163810665	7.161514871	7.189715859	7.226961228	7.243935602	7.343292331	7.218945805	7.217628178	6.826777267	7.149767439	7.044394119	6.911439927	6.97137111	6.97446048	7.009190388	7.071344368	7.113325443	7.313400055	7.121005037	7.060987683	7.034215715	7.18055567	7.094394437	7.162542388	6.987730148	7.003354871	6.972233124	6.818364878	7.145096592	7.149594714	6.737808423	7.127519791	6.954777925	7.299821606	7.025505036
HSPB1 (heat shock protein family B (small) member 1)	-0.007696804	-0.45072068	-0.268826127	0.134157125	0.008338716	0.104209842	0.789896092	0.008338716	0.104209842	0.134157125	1	0.480691595	TRUE	6.529330597	6.378237624	6.181760521	6.454009697	6.392222958	5.934983486	6.499326104	6.479859469	6.088379086	6.218897385	6.135799564	5.600730633	6.581480807	6.084415113	6.354905224	5.31296643	6.35239484	6.361778885	6.220173216	6.401608283	6.455338729	5.740762995	6.49757245	6.508144966	5.971741264	5.731821341	5.683393288	5.657705737	6.497551693	6.008251566	6.314205273	5.313750126	6.452020443	6.204238552	6.064354761	6.230072329
HSPD1 (heat shock protein family D (Hsp60) member 1)	0.090319125	-0.146551967	-0.166319122	0.12413839	0.014131467	0.14978841	0.550297597	0.192744522	0.14978841	0.12413839	0.014131467	0.313935888	FALSE	9.01199034	9.201746567	9.657431002	8.837713073	8.906223195	9.311553067	9.323142603	9.395686216	9.177427013	8.871150589	9.040347263	8.78462176	8.837369329	9.170152909	8.986100859	8.920838139	9.02301688	9.076970545	9.599548404	8.763421534	8.854444549	9.317896446	9.410974909	9.474239306	9.202873145	8.799582759	9.187267934	8.966658293	8.798543084	9.20355601	8.931626922	9.054832201	9.033813908	9.117404147	9.66198291	8.796386852
HSPE1 (heat shock protein family E (Hsp10) member 1)	0.053675146	-0.032439495	-0.314160992	0.159882959	0.040509746	0.010049446	0.674014156	0.514565807	0.010049446	0.159882959	0.040509746	0.567026979	TRUE	8.029695818	8.159588823	8.750107344	7.654342448	7.988565404	8.315842433	8.272116528	8.333477404	8.151534141	8.192864847	8.26385602	7.848585386	7.836113491	7.869124949	7.80276837	7.661892084	7.95474885	8.135847778	8.712465096	7.797389171	7.934198017	8.200295415	8.152152991	8.262113643	8.135750322	8.082335355	8.091096822	8.049396616	7.731380132	8.001695297	7.802296632	7.746238856	7.95159945	8.057320294	8.665517131	7.773765613
HSPG2 (heparan sulfate proteoglycan 2)	-0.093571481	0.040648157	0.042570644	0.63023578	0.526458913	0.462189548	0.63023578	0.526458913	0.462189548	1	1	1	FALSE	4.054006225	4.658051492	4.431134848	4.648028196	4.416319576	4.537059948	4.267161218	4.562334021	4.265271853	4.244065037	4.09614376	4.806617929	4.749738054	4.70372089	4.584132712	3.999449868	4.131136719	4.484254161	3.740614601	4.708523862	4.100304906	4.13500123	3.891419187	4.23874101	4.147298557	4.344210675	4.540510898	4.730840995	4.676944359	4.143907642	4.759534039	4.157302466	4.170093306	4.553784402	3.866987082	4.682640711
HYI (hydroxypyruvate isomerase (putative))	0.079604463	-0.036111374	0.036507139	0.590752857	0.507886122	0.110893578	0.590752857	0.507886122	0.450256936	1	1	0.110893578	FALSE	6.192063938	6.665506472	6.317929901	6.5509299	6.105634082	6.525868423	6.861359906	6.397789274	6.504038748	5.880984219	6.391905165	6.557777671	6.544578117	6.382905838	6.343921202	6.630438964	6.084842396	6.601195824	6.439224181	6.457842139	6.251580875	6.524184376	6.759102558	6.367797381	6.547890887	6.020224374	6.417222991	6.52532661	6.329740737	6.477847294	6.3652551	6.667579943	6.086590596	6.512316973	6.405529534	6.598424761
HYOU1 (hypoxia up-regulated 1)	0.330686195	0.125946991	0.172702988	0.294988072	0.422810497	0.311801077	0.294988072	0.422810497	0.311801077	0.709155338	1	0.464045036	FALSE	4.75274324	4.487904331	4.105091361	NA	5.243516761	4.46555008	NA	4.569885981	4.259377954	4.280355066	4.933888901	NA	4.743008633	4.048741877	5.01389545	4.550254261	4.137224794	4.108424092	4.604356038	NA	5.409923786	4.565773846	4.173655152	4.811953903	4.319256637	4.508536407	4.815104017	NA	4.458467314	NA	5.470478297	4.283914366	4.743277982	4.141138467	4.396728069	NA
IAH1 (isoamyl acetate hydrolyzing esterase 1 (putative))	0.098730919	-0.126279618	0.057620876	0.387051699	0.320013372	0.423316902	0.588235571	0.320013372	0.423316902	0.387051699	1	0.762541442	FALSE	3.735240543	3.862887754	4.378414516	4.039989368	4.264814134	3.722476954	4.187150131	3.851129361	3.742351209	4.086333703	3.423524388	3.643440634	3.248958292	4.341651356	4.311692014	4.246316871	3.594572435	4.132568617	4.036986789	3.955350005	4.214629971	3.867906345	4.108608089	3.927849058	4.049020804	3.96100278	3.400988701	3.705867346	3.366196301	3.954224233	4.304401521	4.027835242	3.572538044	4.234171726	3.867540687	3.79892147
IARS1 (isoleucyl-tRNA synthetase 1)	-0.076422774	-0.087701533	0.006810248	0.567779743	0.326504141	0.517553453	0.567779743	0.326504141	0.517553453	1	1	1	FALSE	5.099122643	4.988325672	5.094970745	5.206787768	5.036441792	5.027967904	5.21622979	5.143617904	4.932699015	5.115320455	4.552831992	5.242899703	5.074762304	5.114866717	5.256093551	4.810792681	4.89974602	5.069388541	4.957060241	5.298482366	5.214179216	4.849904211	5.12532874	4.886276995	5.117379211	4.989316154	5.041278033	5.234654595	5.204070271	5.141265197	5.47885535	4.767638909	5.052007165	5.108595544	5.158882298	5.394212291
IDE (insulin degrading enzyme)	0.188766296	-0.10561432	0.037076144	0.514802948	0.446088733	0.500237263	0.514802948	0.446088733	0.500237263	1	1	1	FALSE	2.94169792	3.317460371	NA	NA	3.290731077	NA	3.40601958	3.011649489	2.946115104	2.229895501	NA	2.435679261	NA	2.951041272	2.773671471	3.268167869	2.775545757	2.58932486	3.070224439	3.21600468	NA	3.263938812	NA	NA	3.0572631	NA	NA	3.698185134	2.967572579	NA	NA	NA	NA	NA	2.962821064	3.247429318
IDH1 (parathyroid hormone 2 receptor)	0.126489767	0.220948827	0.003742714	0.318463362	0.014923573	0.52306537	0.318463362	0.014923573	0.52306537	1	0.937173228	1	TRUE	9.046379191	8.921180418	9.157998654	8.567594881	8.977431628	9.15121193	8.792077717	9.017852332	9.215819326	9.090324176	9.066441746	8.916252699	8.882890609	8.709997058	8.802419428	9.056071363	8.937909306	8.821056441	8.97737152	8.607633618	8.917947849	9.165615533	8.836141902	9.151435202	9.205304532	9.163010573	9.011573908	8.907560692	8.719741323	8.890750668	8.71092694	9.069938415	9.011814279	8.715052514	9.032285467	8.601451392
IDH2 (isocitrate dehydrogenase (NADP(+)) 2)	0.029243486	-0.125986387	-0.234387828	0.721565739	0.157291135	0.015526609	0.721565739	0.157291135	0.015526609	1	1	1	TRUE	6.973106106	7.034237729	7.193062047	6.794844712	7.135165448	7.082915436	6.777446018	7.093380589	6.921460134	6.910133013	7.126074608	6.769983263	6.535765265	6.773482115	6.997529525	6.917216911	7.059225471	7.101618563	7.216542169	6.685309462	7.056605203	7.083479327	6.811111339	7.110394566	6.931954837	6.744524415	6.977898089	6.563656946	6.467947844	6.78276238	6.8162925	6.904351624	6.916584126	7.022856027	7.272443167	6.590191798
IDH3A (isocitrate dehydrogenase (NAD(+)) 3 catalytic subunit alpha)	-0.222348071	-0.047563939	-0.440047743	0.313320681	0.507860853	0.008471702	0.313320681	0.507860853	0.008471702	0.705233587	1	1	TRUE	3.714168572	3.827209306	3.894293934	3.314432612	3.392523507	3.600055617	3.976739384	3.365888466	3.424545918	4.010421805	3.869723379	4.004312616	3.477029653	3.47430624	2.891555284	3.69525892	4.135346066	4.403485883	3.877685363	3.335054431	3.520032448	3.278841186	3.356665002	3.677981734	3.170769532	3.852528261	3.341416524	3.775724836	3.078068381	3.330271553	2.681914721	3.645436518	3.581303036	3.868429965	3.88828541	3.493070858
IDI1 (isopentenyl-diphosphate Delta-isomerase 1)	-0.003358258	0.144208432	-0.1437053	0.795394425	0.097508386	0.04955831	0.795394425	0.263722137	0.250655485	1	0.097508386	0.04955831	FALSE	8.531693361	8.57147204	8.679061305	8.709493983	7.924901556	9.010609225	8.855612908	8.643610911	9.025635144	8.306863723	8.741871424	8.938865036	8.451174013	8.52801645	8.552549989	8.399897387	8.533088289	8.620414127	8.619357984	8.716284459	7.772763233	8.953666837	8.836520654	8.558263807	8.989124812	8.233854515	8.744066887	8.905281695	8.426709238	8.553794383	8.534369033	8.374100505	8.480289361	8.620744013	8.4423381	8.62548603
IDO2 (indoleamine 2,3-dioxygenase 2)	0.202954718	0.25071165	0.209476279	0.43479267	0.216174368	0.217906025	0.43479267	0.216174368	0.217906025	0.479673642	1	0.464045036	FALSE	4.828601119	4.256693673	4.402913141	5.081377978	4.241077458	NA	4.85495812	5.072851829	NA	5.069663504	NA	4.413499308	4.72901975	4.681882121	NA	4.757647355	4.784964567	4.36251197	4.382452838	4.509334806	4.164866712	4.556135083	4.722023311	4.927593096	NA	4.88477373	NA	4.329676165	NA	4.133275813	4.840730095	3.96702101	4.032003837	4.002243449	4.092951601	NA
IFI30 (IFI30 lysosomal thiol reductase)	-0.398437677	-0.051215807	-0.313318903	0.313320681	0.547662741	0.238262508	0.313320681	0.547662741	0.238262508	1	1	0.966604313	FALSE	4.281305071	3.953693606	4.147868361	4.117046681	3.848357535	3.566644699	3.546721635	3.834053825	3.084416389	4.255787733	4.801727756	3.711329703	NA	NA	3.844013984	4.284210579	4.384250167	4.300401984	4.366587995	4.010466565	4.454274614	3.604391623	2.622728922	3.742329649	NA	5.304846853	3.78305847	3.347651484	NA	3.814406865	NA	4.117695043	4.296927216	4.151534141	4.472461777	3.57269568
IFIT3 (interferon induced protein with tetratricopeptide repeats 3)	0.201907961	-0.325914938	0.271777626	0.479673642	0.36483222	0.064935611	0.678826551	0.36483222	0.358326319	0.479673642	1	0.064935611	FALSE	NA	NA	NA	NA	NA	NA	NA	3.588324868	NA	2.362901861	NA	3.46159404	NA	3.726918386	NA	3.51786777	NA	3.107987423	NA	NA	2.596656115	NA	NA	3.364026066	3.335111615	2.657534829	2.325881429	NA	NA	NA	NA	3.844797391	NA	3.201051961	NA	NA
IGHM (NA)	0.110664321	0.309179109	-0.130189233	0.627329509	0.076651855	0.11846218	0.686540522	0.216811208	0.39479818	0.627329509	0.076651855	0.11846218	FALSE	5.972152691	3.709014865	4.96216956	4.80512217	5.981334377	5.144666399	4.336404798	4.805328574	5.276344051	5.431445787	4.954047379	5.069753715	4.581809173	4.445408894	4.991227041	5.238714265	6.0009397	4.238626381	4.963150406	4.798517163	5.797773047	5.125237805	4.014846226	5.041225457	5.334754178	5.43057298	4.986265293	5.330185488	4.777509141	4.680999407	4.936510741	4.829235624	6.017592366	3.670013177	5.073331827	4.959037496
IL1RN (interleukin 1 receptor antagonist)	0.373864732	0.579091705	0.065544249	0.484303447	0.201453277	0.496385415	0.484303447	0.201453277	0.496385415	1	0.691708443	1	FALSE	NA	1.710631234	NA	NA	NA	2.907621376	3.080863991	2.700080109	3.170024384	NA	NA	NA	1.642068449	2.491137342	NA	3.04943735	2.642172448	NA	NA	NA	NA	2.10166016	NA	2.836089752	2.905435626	NA	NA	NA	NA	NA	1.283198762	2.724076135	2.610541801	NA	NA	NA
ILF2 (interleukin enhancer binding factor 2)	0.008984159	0.165828645	0.25495378	0.784715681	0.127441011	0.028331099	0.784715681	0.127441011	0.028331099	1	1	1	TRUE	4.877950335	5.270876493	5.018914532	5.142180595	5.244974562	4.505509886	5.208130939	5.191167814	5.049382456	5.42472058	5.093864368	5.115153962	5.428802336	5.43418451	5.637778315	4.790605243	4.877439976	5.211296498	4.924247189	5.107687869	5.211140722	4.821868352	5.098941642	5.116285732	5.487274097	5.39584085	5.218781168	4.978735624	5.467432742	5.112178834	5.489054762	5.187850867	4.815124516	5.14351587	4.824202678	5.323452939
ILF3 (interleukin enhancer binding factor 3)	0.302449038	0.300528833	0.529147662	0.044630794	0.010110253	3.37E-05	0.044630794	0.010110253	3.37E-05	1	1	1	TRUE	4.543279339	4.980144149	4.850659427	4.850594423	5.226959302	4.755464465	5.166952394	5.52926812	5.235248379	5.158623825	4.82976332	4.778113936	5.190318548	5.367465425	5.206807299	5.172623522	4.527996126	5.091128566	4.825734756	4.554840534	5.011504584	4.656284699	5.117719974	5.408117408	5.174646102	5.032638667	5.06287292	4.789708388	5.343368734	5.59295031	5.391489353	5.07907085	4.687323889	4.7313136	4.631354607	4.777971963
IMPA1 (inositol monophosphatase 1)	-0.000876589	0.158676252	0.266981721	0.796546047	0.170974219	0.033737216	0.796546047	0.170974219	0.033737216	1	1	0.624329057	TRUE	4.200873109	4.826706095	4.414764714	5.000950964	4.532285786	4.526519583	4.738465217	4.614756952	4.598776086	4.242488183	4.856886121	4.909537915	4.785974196	5.165220566	4.885086225	4.936746284	4.472377291	4.31275229	4.520296518	4.944272818	4.60809363	4.66773888	4.778192803	4.61205756	4.857821792	4.797713397	4.776372494	5.087153053	4.861449241	4.845560302	4.579638763	4.768401374	4.27337415	4.652887984	4.75073512	5.296589557
INMT (indolethylamine N-methyltransferase)	-0.056812025	0.174925611	0.026655092	0.555443344	0.021241145	0.436881654	0.555443344	0.021241145	0.436881654	1	1	1	TRUE	6.952007339	7.054902729	6.965484173	6.897482468	6.778142854	6.967064829	7.005254004	6.973243897	7.196479182	6.859932288	7.294620749	7.068960954	6.996162743	7.088798837	6.94777134	6.986194742	6.915425292	7.05832732	7.132042107	6.91002505	6.927493542	7.097695064	7.016774866	6.803446628	7.371541439	6.763995758	7.224194664	7.133244983	6.998534018	7.128035577	6.983689094	7.018623048	7.049892102	6.898184162	7.214105372	6.776327746
INPP1 (inositol polyphosphate-1-phosphatase)	-0.003537587	0.595612929	0.390364084	0.796546047	0.161151812	0.253973284	0.796546047	0.161151812	0.253973284	1	0.691708443	1	FALSE	NA	NA	2.658915232	NA	NA	2.393531524	NA	NA	2.901206737	2.513574121	3.45287214	NA	NA	NA	3.177256073	2.897633482	3.161068579	NA	NA	NA	NA	NA	NA	NA	NA	NA	NA	2.915140339	NA	3.253084652	2.067762607	NA	1.478899345	NA	2.101458466	NA
IPO5 (importin 5)	-0.095655997	-0.03420034	0.068211293	0.544605821	0.516482802	0.2514662	0.544605821	0.516482802	0.377974927	1	1	0.2514662	FALSE	4.236990014	4.320997256	4.324465006	4.502623389	4.195174339	3.904686398	4.419707421	4.622848377	4.069306901	4.256671032	4.608312492	4.618831824	4.65671945	4.701038867	4.47430624	4.342063998	4.057363621	4.671214101	4.011075149	4.737589425	4.279292991	4.12386481	4.456983519	4.675313497	4.257086071	4.61824453	4.325631065	4.218331708	4.3609682	4.607821486	3.903491452	4.735868729	4.167887761	4.676414108	4.581074011	4.554416946
IPO7 (importin 7)	-0.587786523	-0.567140573	-0.040428006	0.17113389	0.095975416	0.504289655	0.17113389	0.095975416	0.504289655	1	0.691708443	1	FALSE	1.584861509	1.550245641	1.704823284	2.855951836	0.501495196	NA	2.824818759	NA	1.146792057	1.598779659	1.763785479	2.047758231	2.293958979	3.033317273	NA	2.676696181	2.22012561	2.66398441	1.885718822	2.432849865	1.599346362	NA	NA	1.976319639	2.436964002	NA	NA	1.249105486	2.122238686	2.052756703	NA	2.126536811	2.329519745	2.849536963	2.32415966	2.890279358
IQGAP1 (IQ motif containing GTPase activating protein 1)	0.115085306	-0.064083329	0.399856979	0.57542715	0.476960462	0.01798792	0.57542715	0.476960462	0.01798792	1	0.916735783	1	TRUE	3.92323477	3.33355254	3.554797567	3.532491519	4.033960333	3.196358391	3.507426785	3.64240122	3.639510023	3.280000137	3.320286817	3.582724589	3.036462892	3.794280689	4.324284975	3.789489304	3.298636323	3.521503079	3.527045306	2.85303952	3.873547466	3.337368572	3.505370145	3.628575313	3.361291125	3.81059734	2.991686004	3.643890814	3.672504547	4.340142075	4.095780987	4.05931201	3.800154423	3.596541626	3.522595654	NA
IQGAP2 (IQ motif containing GTPase activating protein 2)	-0.263783793	-0.487135077	-0.30180184	0.204353283	0.002322614	0.050610233	0.204353283	0.002322614	0.050610233	1	1	0.406501322	TRUE	6.476350902	6.619134188	6.210503811	6.549778508	6.457027858	6.055009057	6.256321929	6.046305516	5.920605342	6.438668782	6.00968532	5.588768595	6.306867368	6.091261882	6.662433396	5.575112615	6.573828933	6.592428632	6.144197322	6.615483981	6.459928279	5.930342316	6.361150731	6.014183427	5.979129052	6.310463733	6.018088877	5.562755291	6.187409483	6.171849315	6.753190001	5.685289836	6.386435052	6.505471776	6.221438253	6.612486676
IRF6 (interferon regulatory factor 6)	-0.566145897	0.059283806	-0.707849411	0.56612989	0.582296254	0.377725213	0.56612989	0.582296254	0.377725213	1	0.691708443	0.464045036	FALSE	1.392982283	NA	NA	NA	0.09947027	0.567185216	NA	NA	NA	1.804640103	NA	NA	NA	NA	NA	NA	2.06547236	-0.614153747	NA	1.876082722	NA	NA	1.975670536	NA	1.113020325	NA	NA	NA	NA	NA	NA	NA	NA	0.633877551	NA	NA
ISG15 (ISG15 ubiquitin like modifier)	-0.201936539	0.029565933	0.57540899	0.67495083	0.223003441	0.171819177	0.67495083	0.583591573	0.171819177	1	0.223003441	0.998187241	FALSE	5.271858898	4.355601289	4.518207789	5.214085939	4.60019243	3.911250558	3.400483281	5.686357651	5.576228853	4.951270725	4.38710056	4.300460558	3.679221095	5.632823662	4.627892781	7.393502007	5.438655476	4.798149042	4.555533968	4.555190361	5.08201701	4.145530733	3.960456107	5.935869868	5.473442753	4.608868368	4.462307583	4.770770914	3.964509533	5.92971053	4.714948832	7.19769833	5.289347584	4.876345041	4.278624151	4.679204202
ISOC1 (isochorismatase domain containing 1)	0.178616326	-0.141285039	-0.1027374	0.247869875	0.182807886	0.275097194	0.247869875	0.182807886	0.275097194	1	0.877571676	1	FALSE	5.833714899	5.680819425	5.376658513	5.835994793	5.946641975	5.80822028	5.698979638	5.803260623	5.5308854	6.085681711	5.20488019	5.661430384	5.495452135	5.633881619	5.636729013	5.599659977	5.817014332	5.653558796	5.467383831	5.791946876	5.975893813	5.984295404	6.11903033	5.687620632	5.184117605	5.749705879	5.335833368	5.314566025	5.503326471	5.628289506	5.733270271	5.738086854	5.722479686	5.457354611	5.364810527	5.813873521
ISOC2 (isochorismatase domain containing 2)	-0.127419979	-0.251913502	-0.079562532	0.504282902	0.072880023	0.377974927	0.504282902	0.072880023	0.377974927	1	1	1	FALSE	4.14036149	4.061707085	3.792543047	NA	NA	NA	4.099354123	4.192438803	4.083758	NA	4.285809075	4.154939594	4.747220884	4.447922969	3.643175077	NA	4.361052448	4.37824803	4.680031737	4.152459274	4.447757704	4.209975761	4.151858817	4.09158983	3.896717475	3.862471229	3.759411533	4.326860883	4.194993181	4.51901344	4.074248523	4.031315789	4.155441624	4.081850889	4.601993581	4.383510768
ISYNA1 (inositol-3-phosphate synthase 1)	0.171346937	0.215142172	0.142829884	0.483495219	0.211787252	0.316146771	0.483495219	0.211787252	0.316146771	1	0.857828837	1	FALSE	5.16107745	5.142168339	5.067281613	5.64753038	5.707853291	5.669537063	4.993973194	5.342721846	5.628907712	5.044258587	5.236469658	5.798509387	5.085505389	5.784739527	5.388361768	5.471616693	5.235861062	4.633617203	4.958995751	5.487039297	5.787539555	5.580567616	4.695760024	5.38601421	5.781551186	4.958137391	5.362704825	5.863368592	4.936553141	5.663267757	5.292406305	5.238840348	5.262053491	5.064572487	5.067186944	5.737427183
ITIH1 (inter-alpha-trypsin inhibitor heavy chain 1)	-0.040709827	-0.123146119	-0.082399786	0.754773968	0.409403537	0.422514036	0.754773968	0.409403537	0.422514036	1	1	1	FALSE	5.598853485	5.164999417	5.750863723	5.271444352	4.956939475	5.369295472	5.229980073	4.772619413	5.473579128	3.655603706	5.566395068	5.211993391	5.119476535	5.501477362	5.439101147	4.494402809	5.612429173	5.316265238	4.614497841	4.750392121	5.174474333	5.428256312	5.481508846	4.440121679	4.967067136	5.084145074	5.230998398	5.443344741	5.26826595	5.505582927	5.005655985	5.269003215	5.557523438	4.685385159	5.150181894	5.520246223
ITIH2 (inter-alpha-trypsin inhibitor heavy chain 2)	-0.072527484	-0.101070637	-0.10666371	0.663281323	0.368759688	0.323905407	0.663281323	0.368759688	0.323905407	1	1	1	FALSE	4.580501289	4.341203008	4.244217298	4.547727434	4.192896401	4.534341795	4.044726338	4.507788299	4.08195312	3.673861664	4.141498188	4.656353352	3.715311344	4.349450206	4.406271344	4.308644831	4.556245465	4.084106796	4.333044404	4.25918208	4.817203689	4.396734918	4.029594233	4.247198389	4.360230818	3.995638278	4.368419155	4.584607795	3.806066226	4.405760966	4.527733462	4.376415419	4.688829369	3.960400501	4.218385961	4.406482248
ITIH4 (inter-alpha-trypsin inhibitor heavy chain 4)	0.625913089	-0.444673911	-0.102609572	0.273870758	0.233671105	0.466687572	0.273870758	0.233671105	0.466687572	1	1	1	FALSE	4.699995744	3.460703253	5.094692119	4.889546552	6.703779019	4.901610298	3.45368877	4.728546394	3.690316517	4.564158638	3.988475651	3.159267498	3.819157224	3.538364334	4.666239628	4.817249746	4.462785263	3.091486587	5.257776281	4.647757728	6.720196367	4.972370998	3.828286301	4.612830172	3.724606619	4.470621459	3.437573987	4.343585483	4.670211512	3.744580923	4.658108633	4.650052225	4.429850258	2.706908444	5.287970887	4.598918974
ITPA (inosine triphosphatase)	0.010098812	0.201693193	0.209053982	0.784715681	0.088037309	0.086225285	0.784715681	0.088037309	0.086225285	1	1	1	FALSE	4.449983887	4.775445674	4.6912829	4.360743514	4.609288091	4.580248013	4.756553654	4.905037948	4.512378608	4.622034243	4.981775038	5.363847401	4.895801855	4.676470527	5.142364421	4.692164927	4.702934532	4.58168868	5.026773506	4.338338835	4.958490076	4.320405248	4.761269314	4.498723177	4.709014865	4.804332403	4.949693667	5.136347265	4.630125852	4.974276911	4.887788441	4.890252115	4.983531776	4.787578733	4.996253148	4.323809585
IVD (isovaleryl-CoA dehydrogenase)	0.104498973	-0.230756543	-0.080092499	0.008832708	0.027080017	0.316660093	0.456873916	0.027080017	0.316660093	0.008832708	0.058564434	0.378673781	TRUE	7.148659609	7.302876498	7.447967588	7.132731056	7.138978253	7.416561105	7.63549322	7.702013339	7.213638902	7.117050839	7.14996046	6.778878769	7.118183199	7.183873537	7.209619071	7.433168115	7.207931885	7.511025194	7.469739486	7.091974808	6.866475303	7.349887155	7.692747997	7.552300212	7.077734355	7.13751377	7.111114799	6.810520224	7.059733814	7.209619071	7.053448071	7.192529545	7.222331234	7.382840144	7.538553683	7.120372678
JCHAIN (joining chain of multimeric IgA and IgM)	0.158261835	0.173341349	0.394908531	0.664119958	0.325408606	0.313337216	0.717249138	0.486923558	0.313337216	0.664119958	0.325408606	1	FALSE	3.006784526	NA	NA	NA	3.477068522	2.500883617	NA	3.181215481	NA	3.241440566	3.123020514	2.576541487	3.278371397	0.962415759	NA	3.516544711	2.690479674	NA	1.980617616	NA	2.819255342	2.394700709	NA	NA	2.836122078	NA	1.656052396	3.062689903	NA	NA	2.583011139	3.839092904	2.969224182	NA	2.396343103	NA
JPT2 (Jupiter microtubule associated homolog 2)	-0.164531288	-0.003037865	0.071150937	0.368927975	0.593401392	0.380430367	0.368927975	0.593401392	0.380430367	1	1	1	FALSE	4.485671549	4.891876033	4.663452789	4.56096557	4.800444376	4.587004872	4.676408466	4.585383225	4.840609258	4.39342993	4.315240153	4.843521625	4.776451457	4.586788758	4.379399163	4.698140673	4.601845057	4.575790326	4.374434415	4.402135485	4.437793678	4.150437822	4.23434803	4.500043547	4.2877013	4.496366474	4.357756079	5.00311646	4.787693647	4.3392443	4.710718285	4.898474419	4.895952076	4.654882304	3.866917866	4.91581247
KARS1 (lysyl-tRNA synthetase 1)	0.125289613	0.062184053	0.146008679	0.049712846	0.434331081	0.196459668	0.451856989	0.434331081	0.196459668	0.049712846	1	1	FALSE	5.180561638	5.177236137	4.654045942	5.188456314	5.303641951	5.094949639	5.307352017	5.003908012	5.297536272	4.487968625	4.997983327	5.174110754	5.309532742	5.097008143	5.416029011	5.208255822	5.462199592	4.896630298	4.696361119	5.358399779	5.329568538	4.976166558	5.404320724	5.238683697	5.341448549	4.920507687	5.316819132	5.411097399	5.260526296	5.139060139	5.459729963	4.79986959	5.337161593	5.187740039	4.877346718	5.268464337
KATNAL2 (katanin catalytic subunit A1 like 2)	0.211879242	0.282493728	-0.142563499	0.637805128	0.342301758	0.41301396	0.637805128	0.342301758	0.41301396	1	1	1	FALSE	7.465501105	6.289022905	NA	5.966361247	NA	NA	6.052607174	7.413822532	NA	6.536425963	7.192342137	NA	6.892233147	5.595831834	NA	7.116946908	NA	6.754112513	NA	5.873350596	6.888085668	7.157175116	6.425704343	NA	NA	6.915891327	7.116874152	6.495271437	6.906325429	5.307107891	6.102181493	NA	NA	6.199968705	7.254045975	NA
KCTD12 (potassium channel tetramerization domain containing 12)	0.287780598	0.089885694	0.451079005	0.35889559	0.468177008	0.042694	0.35889559	0.468177008	0.042694	1	1	1	TRUE	4.098832188	3.860178187	NA	NA	4.270820442	NA	3.919139827	4.163869019	3.290415557	4.091606754	4.197165571	4.210225196	4.513598123	3.90119515	4.90134481	4.034981592	3.83491343	NA	3.375790133	3.868232395	4.700889103	3.618508842	4.16448059	4.149080481	3.6393711	4.232660757	4.060609475	4.293135019	4.041207931	4.006540398	4.797121954	4.442777659	4.0651242	3.707822929	NA	NA
KHK (ketohexokinase)	-0.106134771	-0.059217351	-0.067042533	0.484527159	0.438062402	0.374108791	0.484527159	0.438062402	0.374108791	1	0.567277733	1	FALSE	7.271201545	7.849086031	7.464202648	7.57411665	7.524557386	7.465280694	7.403387033	7.41499805	7.183218515	7.28837702	7.674411216	7.681990315	7.826434084	7.384481583	7.381975479	7.191996847	7.2412205	7.806665613	7.469527862	7.614275498	7.445602567	7.486360412	7.613266427	7.266964525	7.312138732	7.135422001	7.698260158	7.860118579	7.707186551	7.380807357	7.483606209	7.415758667	7.342830273	7.821257389	7.41446538	7.801656631
KHSRP (KH-type splicing regulatory protein)	0.170959	0.039419937	0.253619119	0.149160783	0.458543944	0.006979382	0.149160783	0.458543944	0.006979382	1	1	1	TRUE	7.117622324	7.508563344	7.176990902	7.203661226	7.501725745	7.176582083	7.490337471	7.488097204	7.102794585	7.400162179	7.256746502	7.142505339	7.449231201	7.436969664	7.519180179	7.410680299	7.135473306	7.530226843	6.864359505	7.178316272	7.561761446	7.143893361	7.433919215	7.447769273	7.242973992	7.401263535	7.365045083	7.16560046	7.564065632	7.464014725	7.527187656	7.334496768	7.033323882	7.469373195	7.186510462	7.064117596
KIAA1217 (KIAA1217)	-0.280945882	-0.162719348	-0.161185041	6.50E-05	0.262559686	0.249945093	0.204353283	0.262559686	0.249945093	6.50E-05	0.377765566	0.48701751	FALSE	7.993334704	8.267563888	8.034881479	7.714156205	7.452949542	7.786615964	8.036712118	7.830363086	7.655230168	7.668417007	7.845119921	8.352634953	7.891607532	8.209394877	7.824596033	7.377826527	7.980539477	8.359477245	8.028254191	8.187535182	6.817827881	8.092487601	7.950456749	7.672333403	7.542467009	8.50989374	8.011361453	8.051431923	7.964675869	8.253563881	7.831319913	7.562761396	8.045857931	8.201673064	8.027977853	8.086905811
KNG1 (kininogen 1)	-0.104615194	-0.216281258	-0.004297759	0.67495083	0.203629914	0.52967604	0.67495083	0.258781622	0.52967604	1	0.203629914	1	FALSE	3.977435635	4.228218404	3.69996244	NA	3.595599137	NA	NA	3.548707875	3.435268542	3.928872455	NA	4.171270889	3.62396048	4.247874361	4.253573335	3.945804319	3.918281273	NA	NA	4.484627971	4.101145784	NA	NA	NA	3.727190756	4.081390762	3.607188257	NA	4.62390782	NA	NA	3.390186157	3.875514693	4.008540672	NA	4.743638832
KPNB1 (karyopherin subunit beta 1)	-0.090737808	-0.10074812	-0.039039879	0.451856989	0.216811208	0.405476533	0.451856989	0.216811208	0.405476533	1	1	1	FALSE	6.094766002	6.044015909	5.917209749	6.196024687	6.114737647	5.724644815	5.7283151	6.13948382	5.859293748	5.99204781	5.925458306	5.584697982	5.985092793	5.88035738	5.939459328	6.199026422	5.967486814	6.044411606	6.072954699	6.131587427	6.195833796	5.854444549	5.596961969	6.321276932	5.868222516	6.225583429	6.131262273	5.841859932	5.850331881	5.971837811	5.91318862	6.158738932	6.060873151	5.980521199	5.952450058	6.062015907
KRT1 (keratin 1)	0.345340636	0.192687127	-0.510929911	0.12413839	0.385190349	0.093453231	0.400756524	0.385190349	0.093453231	0.12413839	1	0.352852199	FALSE	5.854564232	5.117744905	6.132147013	5.666316332	5.821276525	6.278358387	5.814834935	6.536422854	5.85025436	5.0846766	5.72877493	6.761684194	5.845808663	5.157067971	5.321751354	4.038032255	5.92844139	5.022949213	6.112218459	5.593876608	5.577785303	6.353439747	5.771732429	6.288297649	5.606830093	4.850244357	6.063904115	7.088205214	5.58990727	5.543981443	5.258586761	4.044516525	5.566352443	NA	6.069358463	5.79060003
KRT10 (keratin 10)	0.130878027	0.650966305	-0.406025347	0.008832708	0.002439978	0.050493129	0.580309138	0.002439978	0.050493129	0.008832708	1	1	FALSE	3.833952661	NA	4.025250322	4.008370353	3.732106358	4.497816717	4.042171532	3.746248263	4.281037946	NA	4.217029035	5.511161225	3.774323215	3.118672021	3.266545197	3.239682153	3.939424065	3.63284983	4.474702103	4.027587574	4.444110446	4.060246303	3.968441012	4.326501395	4.461423785	NA	4.279954094	5.159112461	4.003296396	3.530744975	NA	NA	4.126303869	NA	3.871666257	NA
KRT18 (keratin 18)	0.674800757	0.58688581	-0.688743003	0.024702094	0.088503956	0.053176855	0.150096444	0.088503956	0.053176855	0.024702094	0.50286955	0.464045036	FALSE	4.577211274	3.621958078	4.956679331	3.951709009	4.799859232	5.501369079	4.237181274	5.615036622	5.405522727	3.939424065	4.907861683	6.063002399	4.540225701	3.856557497	3.867125503	1.519033576	4.732220349	3.524665509	5.037650176	3.976565269	5.263368742	5.111511296	4.474702103	5.373206218	5.355675281	4.072637493	4.47198729	5.153108135	4.687189495	3.648522966	3.718065658	3.17423542	4.686909466	3.974033645	5.08896416	3.915081046
KRT2 (keratin 2)	0.50246568	0.316392348	-0.418867667	0.050365077	0.32055475	0.102565632	0.318463362	0.32055475	0.204116588	0.050365077	1	0.102565632	FALSE	5.368970843	4.655804031	6.027019102	4.404753288	6.024033718	5.376585589	NA	5.263804389	6.108089492	NA	4.890261845	NA	4.893803884	4.070990326	4.930727877	3.472188804	4.940105658	4.491083454	6.000876622	4.191760029	5.802906632	5.34296002	5.031615748	5.067389183	5.862319961	4.184351713	4.946272343	5.137942004	5.507255511	NA	NA	3.431007778	4.742895491	4.427331284	5.803968346	3.573071509
KRT75 (keratin 75)	0.41088418	0.384082062	-0.658929481	0.026650304	0.192744522	0.041407451	0.346672928	0.192744522	0.041407451	0.026650304	1	0.200655973	FALSE	6.156453249	5.547607145	6.608495836	6.486831804	6.403719346	6.802761909	6.229064889	7.216881635	6.625155034	5.69161791	6.196752597	7.201320198	6.304138638	5.671777398	5.769935673	4.024231015	6.371670371	5.424206608	6.632817847	6.38104625	6.265088033	6.304728233	6.29584606	7.015058168	6.716936038	5.573480567	6.392959623	7.631242549	6.147400324	5.65510277	5.736090695	4.557906303	5.877550405	5.682267085	6.589315571	5.845929065
KRT8 (keratin 8)	-0.028555858	-0.153247641	0.125866525	0.776268453	0.379136663	0.160691366	0.776268453	0.379136663	0.377974927	1	1	0.160691366	FALSE	6.396615056	6.513430737	5.478926518	6.127750886	6.177917792	5.91284384	6.854993017	5.476874168	6.114710582	5.955054691	6.117983802	5.820127893	6.644058153	6.143558725	6.536199028	5.570611686	6.309203478	6.50338213	5.192198111	5.701216345	6.041981053	5.935719032	6.897542973	5.264836648	5.5887626	5.910555192	5.873094624	5.681904604	6.63948687	6.083453797	6.48546064	5.693054781	6.288410244	6.779535519	5.634044313	6.070535308
KTN1 (kinectin 1)	0.023070944	-0.047460767	0.138151806	0.742988369	0.44316327	0.145457346	0.742988369	0.44316327	0.145457346	1	1	1	FALSE	5.163184719	5.452381281	5.356157899	5.56556976	5.558080855	5.084412987	5.456543339	5.289797586	5.183673092	5.498796563	5.072633206	5.551156068	5.51436532	5.361838528	5.700417523	5.520632823	5.277627748	5.246503098	5.250783499	5.608504707	5.682533971	5.224800484	5.621319301	5.26788407	5.17132694	5.516421793	5.19675653	5.41070404	5.627344188	5.546326528	5.746484762	5.104168895	5.314678401	5.438422608	5.190721518	5.617283788
KYAT1 (kynurenine aminotransferase 1)	-0.072782863	-0.3864471	-0.334585656	0.70696314	0.105107762	0.24455942	0.70696314	0.105107762	0.24455942	1	1	1	FALSE	3.266467239	3.695281195	3.237770196	3.610676442	4.140132406	3.77443919	3.574355865	2.700073449	3.565950495	NA	3.351062899	NA	NA	NA	NA	NA	3.32145337	3.79719979	4.007859276	3.830275609	4.180808255	3.985254495	3.631290575	3.102810958	NA	NA	2.955707091	3.012886854	NA	NA	NA	3.749834574	3.699807013	3.446017967	4.171599159	3.376984888
KYAT3 (kynurenine aminotransferase 3)	0.135223962	-0.025163281	-0.043973131	0.30264411	0.518326029	0.395976836	0.30264411	0.518326029	0.395976836	1	0.694664172	1	FALSE	5.973007348	5.821248458	6.184512393	5.908637603	6.002049875	6.324598215	6.209576184	6.083315502	6.121226815	5.860580478	6.175313012	5.673437702	6.122616815	5.922492828	6.064436682	5.746611057	5.768351085	6.006206001	6.062978662	6.133701197	6.205830385	5.967940944	6.058487513	6.08734827	6.155769468	5.691327572	6.13442632	5.682539589	6.19910497	5.803684265	6.113490063	5.823486982	5.896860337	6.0714452	6.190875565	5.999129612
KYNU (kynureninase)	-0.568280719	-0.08065608	0.040319569	0.001039482	0.419830112	0.457935741	0.001039482	0.419830112	0.457935741	1	0.757504762	1	TRUE	5.927851428	5.871252259	5.791412977	6.158543042	4.753952119	5.679187308	5.493756198	5.619644833	5.939877713	5.280262258	5.805073145	6.281605529	6.202801658	5.970685729	5.672244287	5.870105751	5.951128487	5.937570384	5.96902152	6.033643244	4.733630921	5.603294005	5.585650622	5.472734698	5.9251853	5.523119671	5.693308526	6.303886664	6.289257198	6.040362059	5.72729969	6.072680362	5.765370312	5.900820931	6.086278497	5.965814292
L3HYPDH (trans-L-3-hydroxyproline dehydratase)	0.217892237	0.316320742	-0.063391866	0.67495083	0.413202474	0.508673222	0.67495083	0.413202474	0.508673222	1	1	1	FALSE	NA	NA	NA	NA	NA	NA	3.634976542	3.824859482	NA	NA	NA	NA	NA	NA	NA	NA	3.166988535	NA	NA	NA	NA	NA	3.169703771	3.386424705	3.389745761	NA	NA	NA	NA	NA	NA	NA	NA	NA	NA	NA
LACTB2 (lactamase beta 2)	-0.135579196	-0.129163609	-0.0356771	0.346672928	0.186032408	0.43831489	0.346672928	0.186032408	0.43831489	1	1	1	FALSE	5.508247987	5.774721182	5.656768066	5.569846497	5.170886478	5.548763352	5.699693208	5.747317573	5.689341099	5.189642728	5.472809418	5.713176153	5.560925842	5.791842716	5.619662438	5.375230619	5.547786032	5.825215762	5.509027538	5.440397464	5.118783302	5.629750029	5.508698023	5.49414676	5.830412527	5.162500093	5.258650827	5.601215142	5.574700992	5.864218342	5.585833866	5.440005368	5.665497945	5.7690391	5.621750067	5.738259832
LANCL2 (LanC like glutathione S-transferase 2)	-0.068948091	-0.206531662	0.096991625	0.70696314	0.256989704	0.394741962	0.70696314	0.256989704	0.394741962	1	1	1	FALSE	4.556049225	4.970582203	4.053224314	4.340761641	4.078430511	4.321343685	4.407753822	4.492449287	4.080589449	4.531843049	4.536606242	4.850739426	4.658925511	4.637279847	4.591122862	3.906265292	4.616051809	4.852947667	4.23259169	4.899223977	4.883611042	4.411738073	4.755362979	4.219842266	4.222410455	4.391190306	3.674291152	4.289967222	4.58564161	4.562242424	4.393512304	4.176482354	4.336247677	4.387321179	4.112675115	3.814878504
LAP3 (leucine aminopeptidase 3)	0.083970008	-0.248690774	-0.095418118	0.541538168	0.020800916	1.04E-05	0.541538168	0.020800916	0.282040768	1	1	1.04E-05	TRUE	8.290373715	8.221161741	8.04234338	8.635504103	8.194948873	8.486650023	8.164373986	8.579662897	7.980528053	8.022778368	8.07995405	8.012339603	8.078908657	8.177414555	8.077942596	8.525888777	8.301541922	8.304150506	8.085578682	8.59771366	8.210077099	8.54578694	8.259244236	8.563345016	8.178769408	8.06446794	8.000732433	7.881334249	7.952141334	8.077371195	8.006802924	8.659639187	8.339654068	8.184012443	7.962225097	8.541321232
LARS1 (leucyl-tRNA synthetase 1)	-0.049030161	0.053926648	-0.036020112	0.137272375	0.475911335	0.461506967	0.70105963	0.475911335	0.461506967	0.137272375	1	1	FALSE	3.866185956	3.268072027	3.584313142	4.252317252	3.431783399	3.562913999	3.856935906	4.292052857	4.120891025	3.633373083	4.133908705	3.785717932	3.64365997	3.886033065	3.973638825	3.720409812	3.927507765	3.677575893	3.486057868	3.951932762	4.011164625	3.456687891	3.767940767	4.039015531	3.945954103	3.733972506	3.961539987	3.567861793	3.940429889	3.669605089	3.938793892	3.447579197	4.011101993	3.656633655	3.964370906	4.243691928
LASP1 (LIM and SH3 protein 1)	-0.015526109	0.190308981	0.227671817	0.765520266	0.057886393	0.02860631	0.765520266	0.057886393	0.02860631	1	1	0.945475305	TRUE	5.523891229	5.938146974	5.919216118	5.95828126	5.891042423	5.613614158	6.035696483	5.618773106	5.988616526	5.942507468	6.015080476	5.84537714	6.316386533	6.18239634	5.981651758	5.939576864	5.719246427	5.834683409	5.781388567	5.77284899	5.726888422	5.727542038	5.829892678	5.688468533	6.082008492	6.108179423	6.166426234	5.784066816	6.383471024	5.966333558	6.118307809	5.548337976	5.755178683	5.765871513	5.785231429	6.220376393
LCP1 (lymphocyte cytosolic protein 1)	-0.016015625	0.057052755	0.300653108	0.784144999	0.494571435	0.077958967	0.784144999	0.494571435	0.077958967	0.90087608	1	1	FALSE	6.285478051	6.081908395	6.023468281	6.417901448	6.361052448	6.131365178	5.688535672	6.307257286	6.592488432	5.826383235	6.509133664	6.120810175	6.107683685	6.389749202	6.36046963	7.17937171	6.135083341	5.836093288	6.079979642	6.549290275	6.398170775	6.046161431	5.743649602	6.36773449	6.217876294	5.802539629	6.398841151	6.220747842	5.943311872	6.238125728	6.474805918	7.020102113	6.261782776	5.812790842	5.901361706	6.505206567
LDHA (lactate dehydrogenase A)	-0.142117655	0.036975828	-0.107800015	0.292026313	0.479322461	0.216556635	0.292026313	0.479322461	0.216556635	1	1	1	FALSE	6.280551798	5.981692852	5.92663046	5.765290741	5.762981251	6.030466304	5.717928616	5.714413135	5.919077837	6.078998292	5.854319868	6.025128486	5.58547036	5.916684435	5.77307853	6.091007936	6.130020664	5.878310912	5.93495283	5.789152788	5.96476596	6.084130188	5.653315161	5.802340581	5.977607355	6.247297146	5.922647431	5.984302241	5.855673326	5.843805505	5.400660881	6.088228539	6.150405326	5.880803052	5.864084595	5.793596807
LDHB (lactate dehydrogenase B)	-0.221368567	0.022792607	-0.251981165	0.010298477	0.014968388	0.006602263	0.340960126	0.562120049	0.123189424	0.010298477	0.014968388	0.006602263	FALSE	8.742993144	8.012853564	7.87280414	8.155298927	8.089169727	8.025294623	7.91005504	7.825715678	8.65971767	7.700384229	8.236463917	8.224860281	7.54426899	8.143776043	7.762514923	8.363201746	8.709697301	7.891504249	7.992734447	8.162839426	8.205089443	7.816798076	7.791495028	7.946508638	8.658479285	7.700613109	8.134446857	8.345214501	7.536868849	8.174990577	7.751938989	8.511155689	8.686602073	7.92913411	8.012132849	7.977010824
LGALS1 (galectin 1)	0.193688074	0.271427546	0.265059705	0.484303447	0.185364032	0.182104803	0.484303447	0.185364032	0.182104803	1	0.916735783	1	FALSE	3.149348799	3.835287451	3.51511949	NA	3.625410777	3.773426728	3.18687291	4.048096653	4.083034616	3.108117936	3.693464655	3.028745942	4.029444051	3.667313115	2.892270553	3.576909062	3.709930221	3.841439807	3.0877242	2.953214944	2.96270078	3.214836649	3.443487306	4.011263043	4.203991994	3.481944703	3.492289045	NA	4.104747602	3.380313866	3.848157197	3.916266435	2.620581719	4.070269098	3.026715088	3.229689431
LGALS3BP (galectin 3 binding protein)	0.233877547	-0.874648536	-0.07465768	0.629736669	0.097625963	0.488780173	0.629736669	0.097625963	0.488780173	1	1	1	FALSE	3.822138675	3.926749046	NA	NA	3.99573776	NA	NA	3.914421012	NA	NA	2.847640196	NA	NA	NA	NA	2.848870274	NA	NA	NA	NA	NA	NA	2.893201039	3.930614348	NA	2.140107859	NA	NA	NA	3.606276392	NA	2.963418635	3.09287382	2.632328714	NA	NA
LGMN (legumain)	-0.040690986	0.071666083	-0.167856845	0.740906206	0.44797154	0.221507511	0.740906206	0.44797154	0.221507511	1	1	0.504698603	FALSE	6.007291947	5.540606984	6.067567733	5.385399974	5.219478328	5.836148846	5.624738441	5.630454982	5.370174745	6.042736254	5.975437594	5.618626298	5.637337817	5.781385944	5.479356688	5.211674186	6.064307331	5.350186044	5.92500485	5.471385834	5.434428071	6.036852756	5.69801562	5.540504698	5.82941831	5.928010197	5.797977911	5.905100544	5.828481801	5.565234629	5.917302852	5.10993301	5.916479033	5.409676052	6.222083883	5.527448856
LHPP (phospholysine phosphohistidine inorganic pyrophosphate phosphatase)	0.086342565	-0.160358021	0.064430354	0.663281323	0.29023097	0.430100581	0.663281323	0.29023097	0.430100581	1	1	1	FALSE	3.665119852	4.717621593	4.510316359	3.772065112	4.124377768	4.002441498	4.794878494	4.624785223	4.423773117	3.995647322	4.197008261	3.859621749	4.709511214	4.293149737	4.363507527	4.068928719	3.974520135	4.622473581	4.167301722	4.762922803	3.814324825	4.291242544	4.460559103	4.64856323	4.436061871	3.642701572	4.433907534	3.861955364	4.62564456	4.385044426	3.946103872	NA	3.85725449	4.114400343	4.939997565	3.945551522
LOC100125542 (immunoglobulin heavy variable 3-23)	0.179327572	0.40891868	-0.170563984	0.06443089	0.000476391	0.027925747	0.642744483	0.185590426	0.384720036	0.06443089	0.000476391	0.027925747	FALSE	7.731760259	6.498033809	7.386310882	7.619713785	8.257043629	7.578848165	6.567712755	6.492577468	8.233274539	7.517393813	6.403322266	8.002404366	6.331522504	6.730341062	7.138394686	7.684215619	7.882777532	6.1091265	6.988343852	8.002179302	8.457614811	8.318755188	6.596371666	6.834824965	8.110598147	7.640071368	7.335577938	7.855971016	6.789377141	7.046622018	7.097916241	7.653540167	7.913284377	5.976979903	7.261314545	7.721085514
LOC100152150 (amine sulfotransferase-like)	-0.372584893	-0.440919896	-0.197012485	0.137349986	0.018731596	0.101659194	0.137349986	0.018731596	0.235568053	1	0.853812916	0.101659194	TRUE	5.881627915	6.400329571	5.634744267	5.361245498	6.053587087	5.863789813	4.873394894	4.937075981	5.663987825	5.222696386	5.21931956	5.392945889	5.634349314	5.514762965	5.709097602	5.632623028	5.675398189	6.291741677	5.618608681	5.388695838	6.046292418	5.757482019	4.999355152	4.969044551	5.66773888	5.148816179	5.014457956	5.702934532	5.453662434	5.855753048	5.821618386	5.450802153	6.01332379	6.294982756	5.48188014	5.805189255
LOC100153094 (glutathione S-transferase theta-1)	0.02854925	-0.049880796	0.08071215	0.743875467	0.479699301	0.358056643	0.743875467	0.479699301	0.358056643	1	1	0.504698603	FALSE	6.704221831	7.006140908	7.143444441	7.587912499	7.333853043	7.117050839	7.150417512	6.952112206	6.958622311	7.367834066	7.091921933	7.029309316	7.087027846	7.365237599	7.268602818	7.170676209	6.649385529	7.112408229	7.391338119	7.673634153	7.411985453	6.902230385	7.248145799	7.040026642	6.741709662	7.03919324	7.135422001	7.096462167	7.163458478	7.388628686	7.136458011	7.057526087	6.399858091	6.915843535	7.219313751	7.55555544
LOC100155195 (guanylate-binding protein 7)	1.105940662	0.911519491	2.495023477	0.207039531	0.190809649	0.005304441	0.207039531	0.190809649	0.005304441	1	1	0.157359075	TRUE	NA	0.325674234	NA	NA	-0.036290625	NA	NA	2.704033099	NA	NA	NA	NA	NA	NA	NA	2.599853348	0.715849452	NA	0.040092854	NA	1.4087825	NA	NA	1.77463738	NA	0.74229084	1.995947554	NA	NA	NA	NA	3.462261769	NA	0.645074464	NA	NA
LOC100157017 (glyoxylate/hydroxypyruvate reductase B)	-0.234964214	0.055593672	-0.125065452	0.241308338	0.479322461	0.286949287	0.241308338	0.479322461	0.286949287	0.709155338	1	1	FALSE	5.016375971	4.855900024	5.220473134	4.913358585	4.751527992	5.432996142	4.663099785	4.208751343	5.021559678	5.136125748	5.110066689	5.314881382	4.440978767	5.037188913	5.06846875	5.175097398	5.034013174	4.965105481	5.069212364	5.200390569	5.087653774	5.276850224	4.687587042	4.327629885	4.875087049	5.479476337	4.651993083	4.963797769	4.716974438	4.871227612	4.89332823	4.977632539	4.922697376	4.887866408	5.216156051	4.892502745
LOC100158003 (tubulin alpha-1D chain)	0.050182278	-0.521319568	-0.185700656	0.103540656	0.013167167	0.023147329	0.742550381	0.013167167	0.27961711	0.103540656	1	0.023147329	TRUE	7.101650076	6.458111277	6.202609702	6.348974188	6.677550525	6.599177922	6.994681542	5.736307214	6.070228304	6.063645307	5.879044053	5.908553545	6.817661627	6.258030783	6.756716428	5.112157978	7.020813304	6.284987847	6.390612662	6.36282929	6.861496387	6.611449795	6.665506472	6.10911814	6.141073053	5.899129699	NA	5.870655695	6.620690504	6.039956479	6.81059734	5.816320663	7.117092409	6.496082004	6.232614713	6.094903204
LOC100302368 (trypsinogen)	0.396198216	0.118648908	0.252128368	0.126681531	0.40007514	0.168245028	0.126681531	0.40007514	0.168245028	1	1	1	FALSE	6.191009849	6.204698291	6.660010159	6.100616088	6.879742519	7.363670466	6.633015547	6.519686569	6.972026287	5.981832108	7.182970323	6.563635593	6.675533686	6.743891911	6.672439486	7.037305341	6.222060692	6.581934173	6.76293343	6.248297631	6.804569895	7.519132991	6.865089868	6.707966455	7.029971827	5.681471755	7.161625717	6.703225313	6.490189833	6.687368684	6.600143358	7.091509437	6.593507654	6.661008455	7.185202515	6.616291525
LOC100515185 (acyl-coenzyme A amino acid N-acyltransferase 2)	0.409398925	-0.700670568	-0.387940079	0.129200422	0.338565945	0.391663395	0.678826551	0.338565945	0.391663395	0.129200422	1	1	FALSE	NA	6.495831048	NA	NA	NA	6.338392323	NA	NA	NA	NA	5.712903875	3.343336752	5.734584988	5.670293671	NA	NA	NA	6.440565236	NA	NA	NA	6.207043613	NA	NA	NA	NA	5.5705449	NA	5.929736564	5.558852309	3.617474812	NA	3.415407143	6.739969582	NA	NA
LOC100517803 (glycine N-phenylacetyltransferase)	0.013751578	-0.85740838	-0.451740522	0.286906053	0.001973626	0.004844796	0.789896092	0.001973626	0.087927005	0.286906053	0.252155791	0.004844796	TRUE	6.378787304	5.859490061	5.902671764	6.269134162	6.48841539	6.283506975	5.282313768	5.661185224	5.820454708	5.384198353	5.17769061	4.686091472	6.190841992	4.765253606	6.147752384	4.873503173	6.386578179	5.597543092	5.373905688	6.105087169	6.764725656	6.240192191	5.530791785	5.65265284	5.746025166	5.314743648	4.781894723	4.046735505	6.253684892	4.880572887	6.143756659	5.193136976	6.400674542	5.951098173	5.795182501	5.541276312
LOC100522130 (fumarylacetoacetate hydrolase domain-containing protein 2)	0.058194396	0.00337035	-0.059627794	0.22478108	0.588567813	0.358056643	0.619358645	0.588567813	0.358056643	0.22478108	1	1	FALSE	7.075265203	7.09068409	7.171507091	6.805795454	6.908956978	7.235363277	6.675081979	7.221915738	6.991034252	7.075521935	7.035007994	7.020002074	6.844360543	7.060966074	6.85749587	7.163508796	7.098453246	7.060598668	7.200829962	6.685127212	6.848760631	7.263203462	6.838586258	7.363521544	7.05775351	6.993244115	6.995077431	6.875952036	6.796221354	7.11866081	6.690794203	7.096325113	7.064537998	6.911152268	7.046272771	6.791957292
LOC100526118 (glutathione S-transferase A1-like)	-0.15585028	0.229205293	0.066525818	0.466441674	0.135112833	0.313935888	0.619358645	0.306304292	0.464744029	0.466441674	0.135112833	0.313935888	FALSE	7.63314055	8.944764761	9.292059301	8.912368435	8.133974445	8.61769152	8.415162884	8.854397795	9.042942497	8.372634385	9.02490694	9.543497817	9.266683487	8.920311167	8.894263007	8.143923964	7.577579888	8.91950992	9.156644366	8.941819381	8.165133115	8.673450423	8.420516088	9.182299992	9.070984961	8.177444455	9.042983523	9.450374106	9.232101892	9.058405795	8.838176526	7.492742484	8.269229558	8.838466502	9.092619735	9.008411814
LOC100622246 (carbonyl reductase [NADPH] 1)	-0.210771995	0.327919013	-0.142828425	0.061396584	0.00035718	0.095275918	0.061396584	0.00035718	0.095275918	1	0.736665371	1	TRUE	8.388624381	8.635874079	8.40268381	8.000794391	8.070716688	8.063799519	8.132232373	8.214435698	8.822650492	8.518853762	8.778165857	8.561681267	7.97654694	8.248136309	8.302547539	8.277412947	8.394587023	8.60835833	8.382394906	8.13954112	8.229857057	8.100762194	8.233149886	8.131779809	8.878332985	8.599559562	8.869603096	8.554224295	7.948659246	8.281670434	8.304465409	8.282504673	8.474918646	8.444377187	8.428891925	7.976839033
LOC100622780 (lamina-associated polypeptide 2)	-0.341925902	-0.292467787	0.012446886	0.131678765	0.077792092	0.517229676	0.131678765	0.077792092	0.517229676	1	1	1	FALSE	4.703626771	4.870808557	4.411236405	5.121164638	4.21785885	4.851079376	4.593198377	4.277940127	4.871863357	4.404119724	4.401255	4.701759735	5.028082868	4.978076621	4.546178335	5.157253953	4.914095667	5.078396352	4.428417126	5.0739573	5.06270458	4.680515653	4.344402441	4.815273128	4.377505548	3.990782453	5.042622452	4.800791208	4.379794219	4.979732709	4.388334213	5.173894961	5.162902853	4.612912717	4.899639694	4.757961973
LOC100736962 (liver carboxylesterase)	0.264681964	0.381138252	-0.126016617	0.363679233	0.067624527	0.361535108	0.363679233	0.067624527	0.361535108	1	1	1	FALSE	3.971175649	4.29388543	5.00451937	4.450604228	5.378480411	4.104152117	4.32514892	4.525924785	5.047734678	4.509626175	4.88426578	4.101650076	4.273650157	4.113383792	5.039327055	4.078550063	4.211790976	4.689684946	4.889819086	4.188274311	5.423060429	4.372199918	4.342391181	4.698329621	4.952277647	4.385513869	5.057952745	4.607247449	3.959315765	4.273038394	4.578232284	3.640701898	3.658120062	4.374295296	4.358086758	4.425653996
LOC102166944 (metallothionein-1E-like)	0.772467023	-0.046910618	NA	0.564856669	0.587766882	1	0.564856669	0.587766882	NA	1	1	1	FALSE	4.488765634	NA	NA	NA	5.560739407	3.61713389	NA	6.294330343	3.764091329	NA	3.416758689	NA	NA	NA	NA	NA	NA	NA	NA	NA	NA	NA	NA	3.307524702	NA	NA	NA	NA	NA	NA	NA	NA	NA	2.854115368	NA	NA
LOC106504545 (serpin A3-8)	-0.324594839	0.084713959	-0.254964289	0.489650446	0.556874272	0.329629028	0.489650446	0.556874272	0.329629028	1	1	0.966604313	FALSE	5.519787197	4.127253573	NA	3.438359395	3.647084213	NA	4.079437849	4.408827326	NA	NA	NA	4.610942144	3.060633684	3.084134016	4.972007901	4.066338949	5.584054519	4.18880443	NA	3.351246688	4.184946732	4.111824243	4.159879408	4.187633161	NA	NA	NA	4.573701714	4.167157183	3.742556012	5.069401431	4.309081577	5.597426886	4.272724951	NA	3.674212045
LOC106504547 (serpin A3-8)	0.293002846	-0.463967585	-0.549168641	0.654688471	0.384485871	0.343459097	0.654688471	0.384485871	0.343459097	1	0.769798514	0.464045036	FALSE	3.579735295	NA	NA	3.99256905	4.127963378	3.986329013	NA	1.281597369	NA	NA	NA	3.001506829	NA	NA	NA	2.749072961	NA	NA	1.926815449	4.001360901	3.800589331	4.145775262	NA	NA	NA	NA	NA	2.262412109	NA	NA	NA	2.713379091	NA	2.829086414	NA	3.35280089
LOC106510200 (glutathione S-transferase Mu 1)	-0.134471463	-0.546945698	-0.111226353	3.81E-10	0.001849896	0.000105211	0.527996912	0.001849896	0.342918622	3.81E-10	0.736665371	0.000105211	TRUE	10.41004849	10.83895964	10.56654881	10.70543368	10.10200193	10.76115228	10.55378287	10.42358868	10.21406408	10.69028613	9.867269472	9.589441421	10.54655689	10.39713981	10.19947605	10.88857584	10.33616063	10.73409143	10.5169902	10.71357554	10.09573985	10.81125426	10.67870576	10.56306277	10.12627857	10.81843838	9.875214864	9.481974966	10.56006529	10.47969944	10.2180546	10.78258876	10.42134955	10.7814089	10.64890579	10.825412
LOC110255172 (acyl-coenzyme A amino acid N-acyltransferase 2-like)	-0.265068599	-0.086550299	-0.080245002	0.158208023	0.183595658	0.373569321	0.158208023	0.398416834	0.373569321	0.737852294	0.183595658	0.504698603	FALSE	9.415583338	9.464656016	9.296549179	8.890233872	8.670071972	8.990971873	9.136504152	9.24199268	9.15752884	8.987170198	8.907843061	9.698652583	9.338878974	9.434563597	9.011847816	8.970747265	9.378825878	9.594404855	9.258787426	8.94426696	8.546574254	8.893999196	9.155792232	9.187950803	9.189671388	8.959060107	8.872856456	9.520881858	9.246101634	9.54225418	8.929728872	8.99748154	9.314680667	9.4271934	9.201538299	8.765826438
[truncated: 593 more rows]
[truncated: 12 more columns]
