# Supplementary material for: Proteomic Changes in the Cytoplasmatic Fraction of Weaned Piglets’ Liver and Kidney Under Antioxidant and Mycotoxin Diets
Source: Antioxidants (Basel). 2025 Oct 9;14(10):1216. doi: 10.3390/antiox14101216 (PMC12561714; doi:10.3390/antiox14101216)
Supplement: Supplementary file 1 [file antioxidants-14-01216-s001.zip › Table_S2.csv]

	log-ratios A vs C	log-ratios M vs C	log-ratios AM vs C	FDR PolySTest A vs C	FDR PolySTest M vs C	FDR PolySTest AM vs C	FDR limma A vs C	FDR limma M vs C	FDR limma AM vs C	FDR Miss test A vs C	FDR Miss test M vs C	FDR Miss test AM vs C	Selected	C1_Kc1.wiff	C2_Kc1.wiff	C3_Kc1.wiff	C4_Kc1.wiff	A1_Kc1.wiff	A2_Kc1.wiff	A3_Kc1.wiff	A4_Kc1.wiff	M1_Kc1.wiff	M2_Kc1.wiff	M3_Kc1.wiff	M4_Kc1.wiff	AM1_Kc1.wiff	AM2_Kc1.wiff	AM3_Kc1.wiff	AM4_Kc1.wiff	C1_Kc2.wiff	C2_Kc2.wiff	C3_Kc2.wiff	C4_Kc2.wiff	A1_Kc2.wiff	A2_Kc2.wiff	A3_Kc2.wiff	A4_Kc2.wiff	M1_Kc2.wiff	M2_Kc2.wiff	M3_Kc2.wiff	M4_Kc2.wiff	AM1_Kc2.wiff	AM2_Kc2.wiff	AM3_Kc2.wiff	AM4_Kc2.wiff	C1_Kc3.wiff	C2_Kc3.wiff	C3_Kc3.wiff	C4_Kc3.wiff
A1BG (alpha-1-B glycoprotein)	-0.035556427	0.167098719	-0.235910582	0.561676124	0.351403881	0.098412261	0.561676124	0.351403881	0.098412261	1	1	0.961504739	FALSE	5.69434535	6.041247364	5.990106234	5.085424656	5.588276889	5.638186815	5.807419327	5.817899492	6.095551043	5.740417617	6.005826625	6.019741939	5.900842662	5.837554772	5.414128766	5.177184302	5.845065962	6.028931548	6.050516934	5.010927502	5.383365608	5.363977023	5.853289591	5.988280221	6.049739663	5.31777799	5.926326835	5.721274216	5.86697225	5.810957159	4.866848647	5.185248115	5.801044809	6.014449029	5.78199436	5.302673649
A2M (alpha-2-macroglobulin)	-0.046940446	0.070709774	0.184377492	0.520290581	0.530635218	0.103577463	0.520290581	0.530635218	0.103577463	1	0.569953537	0.895159431	FALSE	6.909377101	7.247338926	6.966972576	6.638627054	6.749614713	6.898232542	6.698787997	7.067455873	7.030082216	6.890957334	6.969127461	7.049227785	7.270837257	7.539538826	6.787380222	6.583884585	6.812190144	7.273301409	6.870759249	6.587540516	6.716606856	6.930737338	6.796467972	7.084659594	7.059128108	6.975400907	6.810083156	7.114169182	7.286104899	7.634542448	6.882924225	6.631596159	6.886062338	7.243726197	6.958309104	6.617423385
AADAT (aminoadipate aminotransferase)	0.174902462	-0.010562097	0.690591671	0.303626776	0.666732576	0.000147575	0.303626776	0.666732576	0.000147575	1	1	1	TRUE	3.604000136	4.610038557	4.595986944	4.480620581	4.218548706	4.943068019	4.210981033	4.834433125	4.663424324	4.792688798	4.517628449	NA	5.698846325	4.78098194	5.22230225	5.023619086	4.676662335	NA	4.505992524	4.536805144	4.817802304	4.50455048	4.233872725	4.723787889	4.452180277	4.960039013	4.428189301	NA	5.433583772	4.943264981	5.337757469	4.671684002	3.859045212	4.081279968	5.007572276	4.865745641
AAK1 (AP2 associated kinase 1)	0.007485029	0.106125216	0.046663747	0.610096976	0.426654115	0.40836096	0.610096976	0.426654115	0.40836096	1	1	1	FALSE	4.63423894	4.626853779	4.624691658	4.34955636	4.677051514	4.598275868	4.064167188	4.886837877	4.453550502	4.790865852	4.556925965	4.904402206	4.352384246	4.457318491	4.556846284	4.520095326	3.970614412	4.826578993	4.541954618	4.367077464	4.420590193	4.485684428	4.615557546	4.395940218	4.871025495	4.941463184	4.948993237	4.712050953	4.906390375	4.774064873	4.929099777	4.332514607	4.846869361	4.583735688	4.339572124	4.762922803
AAMDC (adipogenesis associated Mth938 domain containing)	-0.135352672	-0.137692035	-0.194393251	0.286824034	0.339805149	0.09178582	0.286824034	0.339805149	0.09178582	1	1	0.961504739	FALSE	5.579798641	5.334003272	5.125903155	5.298903875	5.535950291	5.495762308	4.848693039	5.184835681	5.092837465	5.314065662	5.477249895	5.278137189	5.458719932	5.129270651	4.931787048	5.181042901	5.390935896	5.303583505	5.127398039	4.886974407	5.409428276	5.243615771	5.224047994	4.806788038	5.121467209	4.822255969	5.290085219	5.027600843	5.045355596	4.780010819	4.763724939	5.110141877	5.410687082	5.231044494	5.414798533	4.702735106
AARS1 (alanyl-tRNA synthetase 1)	0.077413757	0.165659363	0.05126141	0.330501758	0.10351667	0.148628855	0.330501758	0.10351667	0.32884626	0.774425891	1	0.148628855	FALSE	5.760042595	5.524938132	5.676904879	5.340277405	5.608708724	5.681246847	5.815967301	5.439430322	5.791842716	5.622145555	5.715492566	5.854801077	5.772231425	5.391530596	5.690830512	5.503351916	5.934280594	5.649224556	5.61842368	5.459693903	5.841251088	5.999118334	5.649612585	5.576168374	5.675928814	5.904987388	5.671647208	5.793575999	5.863935973	5.716269366	5.809980298	5.629919016	5.80683185	5.664829819	5.780577823	5.265879419
AARSD1 (alanyl-tRNA synthetase domain containing 1)	-0.018967478	0.077096435	-0.370836178	0.595805399	0.558784991	0.026356569	0.595805399	0.558784991	0.026356569	1	1	1	TRUE	4.920150358	5.012760841	5.080806871	4.826685759	5.721246869	5.337582657	5.007047456	4.777193496	5.024762917	5.490339075	5.181877771	5.392873784	5.065977216	4.560782197	5.293815556	4.97162632	4.70016225	5.140950395	5.119443334	5.174030834	5.164625398	4.646179942	5.343109303	4.674884313	5.096557042	5.428688458	5.120546864	4.780457091	4.839662354	4.724470196	4.922174057	4.624703354	5.326986682	5.238049277	4.946885226	4.834807271
AASS (aminoadipate-semialdehyde synthase)	0.255389492	-0.353020065	0.172938409	0.408943677	0.376632934	0.368936326	0.408943677	0.376632934	0.368936326	1	1	1	FALSE	2.81823704	NA	3.210672513	3.041554902	2.746375117	3.535443357	NA	3.127088452	2.710849404	2.570297765	3.374691752	1.136978812	2.835344051	3.216991799	2.856860233	3.268835585	NA	NA	NA	2.264215129	3.612104754	2.978182814	NA	3.216606965	NA	NA	2.42661901	2.27063359	3.446017967	2.475499987	1.934474985	3.240251735	NA	NA	NA	3.295164643
ABAT (4-aminobutyrate aminotransferase)	-0.156797632	-0.274681753	0.143689163	0.120520287	0.013551207	0.080885881	0.120520287	0.013551207	0.080885881	1	0.460118262	1	TRUE	6.418947198	6.363651195	6.418220313	6.576963465	6.372891172	6.309738266	5.908308549	6.45819168	6.269921462	6.166261519	6.109738737	6.18746887	6.521675811	6.807921584	6.342538745	6.576463183	6.574104536	6.372104126	6.419254032	6.758809503	6.397510355	6.531195848	5.903558935	6.575504455	6.348460833	6.338750642	6.130780581	6.167947957	6.578704784	6.941611072	6.602765663	6.647487208	6.519277697	6.460996422	6.469197342	6.545058678
ABCE1 (ATP binding cassette subfamily E member 1)	0.030603452	0.150423846	-0.057670209	0.559379967	0.312361842	0.386606085	0.559379967	0.312361842	0.386606085	1	1	1	FALSE	4.867001913	5.035738265	5.182704214	4.856248722	5.003782113	4.851724059	4.358044548	4.680054248	4.996818056	5.223279664	4.972642113	4.75310173	4.99893562	4.542202322	4.844119467	4.869215038	5.1574197	4.911538198	4.802007051	4.68571033	5.421519552	4.896761061	5.190962456	4.610676442	4.751174468	5.372429792	5.111945231	5.382480506	4.504582259	4.343393608	5.08638466	4.834104404	4.73755157	4.868701579	4.922226397	4.521490516
ABHD14B (abhydrolase domain containing 14B)	-0.35413121	-0.607234441	0.255461951	0.051888258	0.001862597	0.077691333	0.051888258	0.001862597	0.077691333	0.921161323	0.139958559	1	TRUE	6.578745536	6.444733317	6.105294643	7.149615036	6.558866081	6.326859086	5.815475523	5.710759606	6.23632423	6.076142182	5.919032535	5.898329298	6.847871667	6.98531826	7.014623095	6.755234776	6.508742386	6.348988347	6.270930673	7.155678407	6.666302128	6.41596143	6.041446701	5.81605693	6.439699592	6.292796471	5.704102838	5.594482862	6.691645824	6.605521002	7.273096224	6.743959212	6.421598654	6.388330768	6.373843063	7.199220819
ABLIM1 (actin binding LIM protein 1)	1.074174688	0.247591754	NA	0.040071338	0.54912312	1	0.040071338	0.54912312	NA	1	1	1	TRUE	NA	1.861764844	1.884941704	0.114220416	2.280546602	2.054976942	2.211024657	2.698009506	NA	1.483508829	NA	1.585625988	NA	NA	NA	NA	NA	NA	NA	NA	NA	2.073532351	2.669598286	NA	NA	NA	NA	NA	NA	NA	NA	NA	NA	NA	NA	NA
ACAA1 (acetyl-CoA acyltransferase 1)	0.128604606	-0.209616665	0.60347138	0.369772451	0.261895187	0.00021339	0.369772451	0.261895187	0.00021339	1	0.93551965	0.270104719	TRUE	6.493106094	6.565549958	5.821197426	6.771806365	6.286676037	6.662832127	6.234581792	7.076195639	6.328420021	5.747062408	6.299803294	6.436726531	6.72903607	7.184805933	6.87953424	7.452438941	6.58476562	6.750150901	5.907272859	6.662262477	6.590019591	6.417781644	6.486968528	7.022156942	6.300251877	5.996915198	6.274407042	6.529453981	6.68210974	6.980425232	6.957810153	7.451037978	6.523797159	6.583926695	5.893881526	6.797350259
ACAA2 (acetyl-CoA acyltransferase 2)	0.237285081	0.168102651	-0.018305149	0.190395009	0.376632934	0.487595289	0.190395009	0.376632934	0.487595289	1	0.612565542	1	FALSE	5.424707146	5.399099299	6.237519742	5.489947481	5.582962381	5.791764592	6.127022399	6.081995714	5.743447646	6.124177157	5.889230152	5.836156422	5.310372843	5.864201005	5.529536751	5.418787011	5.539233271	4.65015565	6.208294845	5.349853548	5.235053032	5.945308047	5.820896301	6.170079281	5.817590004	5.806071383	5.639715489	5.591622574	5.571364334	5.98728448	5.237644019	5.174010854	5.656645094	5.174318525	5.972081447	5.505204979
ACAD10 (acyl-CoA dehydrogenase family member 10)	-0.197826605	-0.274381522	-0.090651182	0.287280026	0.222366939	0.358738817	0.287280026	0.222366939	0.358738817	0.762925196	1	0.732968849	FALSE	4.459851251	4.057233635	3.944211899	3.765948401	4.131186119	3.95641914	3.979485789	3.558120663	3.737578609	NA	4.351833243	3.572428902	4.160605613	4.071625394	3.874905139	4.660415265	4.875652298	3.901870912	4.468811367	3.877498873	4.48847002	4.140664152	NA	3.71990625	4.22109599	NA	4.549773889	NA	3.955619688	4.036951634	4.092976963	4.922492828	4.577440913	4.638676283	4.485426827	4.089887924
ACAD11 (acyl-CoA dehydrogenase family member 11)	NA	NA	NA	1	1	1	NA	NA	NA	1	1	1	FALSE	NA	NA	NA	NA	NA	4.112675115	4.175724185	NA	NA	NA	NA	NA	NA	NA	NA	NA	NA	NA	NA	NA	NA	NA	NA	NA	NA	NA	NA	3.990446652	3.283495122	NA	NA	4.43261205	NA	NA	NA	NA
ACAD8 (acyl-CoA dehydrogenase family member 8)	0.270027159	0.11312291	0.195533897	0.233066112	0.537090508	0.238152898	0.233066112	0.537090508	0.238152898	1	1	1	FALSE	3.502330602	3.370750169	3.813955586	4.438386012	4.366266254	3.987047947	4.175692254	4.060410606	4.172263477	NA	3.736085282	3.657857193	3.80434273	4.239100123	3.828631582	4.706270833	4.289384475	4.270812968	3.410015403	4.951116828	4.591416127	4.86532994	4.689561953	4.018803286	4.393484846	NA	4.42693562	4.107963997	4.500521643	4.024115744	4.748482702	4.809013068	4.42011855	4.567216861	4.578558371	4.62634568
ACAD9 (acyl-CoA dehydrogenase family member 9)	NA	NA	NA	1	1	1	NA	NA	NA	1	1	1	FALSE	NA	NA	NA	NA	NA	2.240176923	NA	NA	NA	NA	NA	NA	NA	NA	NA	NA	NA	NA	NA	NA	NA	NA	NA	NA	NA	NA	NA	NA	NA	NA	NA	NA	NA	NA	NA	NA
ACADL (acyl-CoA dehydrogenase long chain)	0.013692372	-0.000368121	0.136180013	0.25810245	0.679089092	0.153342919	0.592231475	0.679089092	0.153342919	0.25810245	1	1	FALSE	5.993228262	5.928493504	6.027735737	5.873704943	6.095958167	6.238324481	5.660805999	5.890913572	5.745780527	6.171184806	6.023641262	5.976019878	6.039028696	6.391781465	5.984671371	6.071119078	5.540541894	5.724404709	5.917720552	5.73306957	5.805599434	6.070146711	5.815173201	5.661256496	5.517001618	6.009259823	6.022940338	5.663096937	5.706737742	6.343416706	5.751707399	6.028984574	6.012132849	5.791621352	6.090353819	5.699895831
ACADM (acyl-CoA dehydrogenase medium chain)	0.008027797	-0.083841991	0.287466518	0.597052493	0.368125456	0.000585085	0.597052493	0.368125456	0.000585085	1	1	0.743586903	TRUE	9.433562491	9.545808172	9.631468112	9.502079935	9.321716183	9.615511936	9.610788634	9.545842915	9.519608735	9.236927849	9.324214307	9.525066592	9.649750167	9.958809333	9.874383558	10.17431403	9.394494849	9.685936645	9.747942873	9.721429056	9.52619404	9.599271295	9.693249974	9.570197259	9.592002853	9.507065181	9.571362058	9.571760227	9.548999104	9.924974278	9.748771489	10.03828802	9.405794571	9.53700868	9.603843289	9.734381082
ACADS (acyl-CoA dehydrogenase short chain)	-0.037911203	0.060854366	-0.055329736	0.555909341	0.317509691	0.148628855	0.555909341	0.577188093	0.414328799	1	0.317509691	0.148628855	FALSE	5.034286158	5.846929519	6.315702074	5.935935853	5.197959723	5.994975642	6.273303274	6.060488428	5.954317306	6.126762283	6.12644017	5.924275697	5.597400068	5.238481171	5.716261134	5.792517018	5.439626462	5.441380559	5.924278073	5.745401388	5.349301578	5.515078478	6.086526908	5.5114459	5.762502964	5.925085581	5.578567428	5.985634766	5.654031617	5.595608087	5.416532394	5.686436095	5.546363574	5.7229605	5.926058739	5.949495247
ACADSB (acyl-CoA dehydrogenase short/branched chain)	-0.006666554	-0.242301356	0.33988262	0.34714074	0.041407372	0.000596859	0.608277193	0.041407372	0.000596859	0.34714074	0.296747206	1	TRUE	5.919607047	5.785176491	5.619025579	5.734492861	5.817659069	5.753131155	5.61492476	5.762994535	5.531833694	5.137036212	5.390815551	5.492622329	6.101330712	6.136271379	5.728072882	6.302278833	6.157672326	5.598725477	5.78737761	5.832824206	6.036331888	5.756478932	5.747008683	5.915485048	5.744104571	5.708540416	5.590757693	5.383880515	5.825620288	6.29017924	6.140259225	6.26062979	5.993816994	5.659168201	5.570748284	5.918147674
ACADVL (acyl-CoA dehydrogenase very long chain)	-0.149265645	-0.144915373	-0.07340907	0.372395299	0.448226481	0.399405011	0.372395299	0.448226481	0.399405011	1	1	1	FALSE	4.819790787	4.95044975	5.008047588	4.110830924	4.367252234	4.332858281	4.617151525	4.409798228	5.081936082	4.498487042	4.737270331	4.906193124	5.076033124	4.570074274	5.068331161	4.989606808	5.348579452	4.776772528	4.580820836	3.457042637	4.873906685	4.806174521	4.816277138	4.511898102	4.470588924	3.889327513	4.457134594	4.853197255	4.060004137	4.592905474	4.389883399	4.759416859	4.796073363	4.98079307	5.06684264	4.620633327
ACAT1 (acetyl-CoA acetyltransferase 1)	0.201150331	-0.009423973	-0.035161599	0.042700837	0.654550616	0.39659632	0.042700837	0.654550616	0.39659632	1	1	1	TRUE	6.403518263	6.201869064	6.400210007	6.529934921	6.711081862	6.728396738	6.388692395	6.412646055	6.028787927	6.506625742	6.449688471	6.420061268	6.469181058	6.180696885	6.271952247	6.347593024	6.259406203	6.374498754	6.389504863	6.586426994	6.678269135	6.827374464	6.482688584	6.346412674	6.227920093	6.127084324	6.488770453	6.472450404	6.255697108	6.290693483	6.317884691	6.194447602	6.302823504	6.471107778	5.911554975	6.549843183
ACAT2 (acetyl-CoA acetyltransferase 2)	0.062011718	-0.255287275	-0.523247874	0.472741312	0.06466634	1.63E-05	0.472741312	0.06466634	1.63E-05	1	1	1	TRUE	5.619911822	5.564935992	5.846794159	5.411016023	5.514368476	5.720360559	5.959795652	5.863480104	5.567612373	5.315055342	5.008778188	5.49256465	5.194288025	4.977476849	5.306976701	4.640395345	5.612411479	5.712477477	5.749890875	5.376752266	5.5454773	5.937742208	5.623480625	5.509923818	5.63036761	5.295840551	5.310227406	5.360740003	5.232898628	5.194118579	5.359949811	4.689746438	5.654787808	5.659573544	5.767964595	5.368708992
ACBD3 (acyl-CoA binding domain containing 3)	0.081375105	0.168654536	-0.467416025	0.519329366	0.450582424	0.025436241	0.519329366	0.450582424	0.025436241	1	1	1	TRUE	3.39578945	3.141257839	2.688533994	2.979247974	2.929410394	3.021469067	3.351472858	3.325314451	3.282564349	3.233688694	3.117221269	3.339550746	NA	2.717072078	2.786389352	1.387103318	3.224728725	3.154001464	3.235316553	3.288450112	3.752202661	3.881106617	3.536164829	2.667755908	3.525718114	3.711208542	3.634848796	3.656015774	3.130357631	3.183845357	3.460323191	2.722243045	3.838629116	3.81534999	3.579252571	3.471733734
ACBD5 (acyl-CoA binding domain containing 5)	-0.173258674	0.054187572	-0.037158801	0.488030552	0.647317991	0.484589587	0.488030552	0.647317991	0.484589587	1	1	1	FALSE	3.235743906	2.125168359	NA	2.273172705	3.051034447	2.522670974	2.422184551	2.570807777	2.508223263	2.722210251	2.418845692	NA	NA	2.400322056	2.936051791	NA	2.526487032	NA	2.333251974	NA	NA	NA	NA	NA	NA	NA	NA	NA	3.193686598	2.592325469	NA	1.788744169	2.76941631	3.355692898	NA	2.758141115
ACE (angiotensin I converting enzyme (peptidyl-dipeptidase A) 1)	0.323725057	0.224725161	0.029770217	0.177746122	0.369263647	0.481789067	0.177746122	0.369263647	0.481789067	1	1	1	FALSE	4.744753125	4.522093424	4.233757709	4.13311138	4.660500836	4.20116334	5.066287278	4.457843781	4.478395906	4.051206765	4.330529718	4.1434424	3.879127396	2.89078325	4.521465389	4.288764586	3.165825134	3.881419908	NA	4.474968113	4.290527618	4.107922163	5.24616483	4.631348786	4.606572515	4.644721547	4.410327535	4.585791812	NA	4.419147828	3.772519127	4.416819479	3.806942665	3.806952972	4.216338451	4.808312966
ACLY (ATP citrate lyase)	0.023254254	-0.059222637	-0.031807538	0.546963563	0.41090476	0.399455579	0.546963563	0.463926383	0.399455579	1	0.41090476	1	FALSE	5.422838483	5.420829324	5.130704402	5.441895088	5.215907639	5.385824446	5.286792455	5.419151199	5.488187203	5.013265718	5.314696526	5.317079715	5.357066333	5.420148874	5.145522581	5.215247587	5.245259859	5.342942247	5.229853213	5.409703203	5.384585191	5.27997266	5.22015967	5.672281065	5.407114775	5.125068319	5.126043624	5.531119412	5.327996275	5.391032165	5.432241221	5.120011799	5.573168482	5.363090458	5.173970892	5.156085099
ACMSD (aminocarboxymuconate semialdehyde decarboxylase)	-0.064498714	-0.169357311	0.138580883	0.480840097	0.247159344	0.174229781	0.480840097	0.247159344	0.174229781	1	0.63905594	1	FALSE	5.884392784	6.018155659	5.673053202	6.19499515	6.323099809	6.284738056	5.718443829	5.586788758	5.717446122	5.843240202	5.723326467	6.129182025	6.116217102	5.930488983	6.011797511	6.374517881	6.213592247	6.283360656	5.637337817	6.19727961	6.041834345	6.2108447	5.557247712	5.808302667	6.045617705	5.827633596	5.978403872	5.737135101	5.990414883	6.095947621	6.17800746	6.376375478	6.207277936	5.783739508	5.928100237	6.361266557
ACO1 (aconitase 1)	-0.088148069	-0.091046477	0.040640709	0.347219752	2.44E-05	0.397456249	0.347219752	0.407023066	0.397456249	1	2.44E-05	1	FALSE	7.497348901	7.22230225	7.11649992	7.350532607	7.375221929	7.3372294	6.929719997	7.45560669	7.356997692	7.320024285	6.99471548	7.160466452	7.434661584	7.636769608	7.162018647	7.306863723	7.753724863	7.173617179	7.29186137	7.519510454	7.312329362	7.459915168	6.941963126	7.578131121	7.355853199	7.575259378	7.10350813	7.267498344	7.479416514	7.627986138	7.28090993	7.338201539	7.643141879	7.265615046	7.181092609	7.478454153
ACO2 (aconitase 2)	0.006891076	-0.148496184	-0.012221023	0.004870624	0.059627527	0.000311909	0.596081473	0.059627527	0.467151705	0.004870624	1	0.000311909	FALSE	8.428912856	8.49057013	8.620018164	8.58234148	8.45311833	8.731332609	8.495922964	8.56318483	8.333540018	8.341678928	8.436161839	8.405583992	8.546199948	8.670380075	8.417477028	8.655655936	8.348869762	8.560329012	8.59763173	8.603733894	8.33610929	8.667445116	8.490662382	8.427032031	8.383652458	8.293531425	8.49370737	8.38208359	8.408609972	8.614374894	8.379607967	8.593039978	8.422586229	8.419905418	8.485185284	8.609839899
ACOT11 (acyl-CoA thioesterase 11)	0.17113871	0.12307867	-0.076534282	0.33539534	0.483537267	0.386606085	0.33539534	0.483537267	0.386606085	1	1	1	FALSE	5.178674809	5.096173285	5.478670943	4.718301341	NA	4.730629088	NA	5.809926294	5.893803884	6.049423845	NA	4.478370017	5.250897166	4.984375163	5.429046807	5.288989695	5.290280629	5.775587895	5.755429747	5.335744062	5.328796979	5.556974998	5.344881745	5.622889365	5.444176722	5.278114881	5.450759271	5.266085633	5.436128517	5.062402381	5.017311751	5.190666215	5.64839066	4.966638107	5.329521897	5.059039394
ACOT13 (acyl-CoA thioesterase 13)	-0.032714032	-0.297307729	0.281934624	0.577218759	0.206974713	0.103486661	0.577218759	0.206974713	0.103486661	0.838151701	0.746495076	1	FALSE	5.729876294	5.755672756	5.296160027	5.386607493	5.644983936	5.29278911	5.518456456	5.836007421	5.970837553	4.752818156	5.515501158	5.375870045	6.109143219	5.526438205	5.898450233	6.368005251	5.65025045	5.491779357	5.405158486	5.018514004	5.452611907	5.323593446	5.122059733	5.446636707	5.438409301	4.673793839	5.005943366	5.163220955	5.75504245	5.453889564	5.423631952	6.122631309	5.568612837	NA	5.216656627	5.224916217
ACOT6 (acyl-CoA thioesterase 6)	-0.762977768	-2.20423723	-0.042627311	0.211839065	0.005948087	0.496471579	0.211839065	0.005948087	0.496471579	1	0.056050285	1	TRUE	6.004555324	5.856330902	4.887968734	5.960456107	5.62326698	5.746159566	2.657543975	NA	2.423397991	4.269863505	2.690381335	NA	5.129950624	6.054301503	2.270331586	6.144401288	5.466108283	5.972173374	4.045311906	5.957972621	5.13875714	5.266512965	NA	NA	NA	4.431322088	NA	NA	5.585088731	5.890346975	NA	6.142423649	5.582799844	5.675214683	4.851514194	5.887822552
ACOT7 (acyl-CoA thioesterase 7)	NA	NA	NA	1	1	1	NA	NA	NA	1	1	1	FALSE	NA	NA	NA	NA	NA	4.053484998	NA	NA	NA	NA	NA	NA	NA	NA	NA	NA	NA	NA	NA	NA	NA	4.310252858	NA	NA	NA	NA	NA	NA	NA	NA	NA	NA	NA	NA	NA	NA
ACOX1 (acyl-CoA oxidase 1)	0.147818305	0.068359171	-0.01176619	0.233066112	0.418464542	0.489343434	0.233066112	0.521096355	0.489343434	0.498436778	0.418464542	0.973553538	FALSE	4.7848285	5.076028847	5.206045363	5.000554429	4.926858136	5.081625104	5.321036956	5.415971567	4.956711852	5.270450452	5.174038826	4.800858495	4.927232775	5.184236648	4.752791401	5.268187336	4.881728237	4.967463758	5.181758534	4.891671928	4.958861231	4.795486443	5.347573536	5.31456965	5.060937982	5.181496176	5.030737752	4.960724837	4.380029816	5.177606902	4.755704798	5.156081053	4.68993649	4.755421735	5.177686624	4.937885772
ACOX2 (acyl-CoA oxidase 2)	0.071802129	0.094823675	0.111559563	0.070208963	0.508515272	0.29007666	0.490656804	0.508515272	0.29007666	0.070208963	1	0.973553538	FALSE	4.573659305	4.935323015	5.005620058	4.721569526	4.923824246	4.950104428	4.916605621	4.903558935	4.611768461	5.105334458	5.05061488	4.911576545	5.213930464	5.209683399	4.5853051	5.542685222	3.923985834	5.359988453	5.22699397	4.973923474	5.059995487	5.027463723	5.142433861	5.055499366	4.746339642	5.354244092	4.864369411	5.114321211	4.877803134	4.949030602	4.54830098	5.3321995	4.839143307	5.421091986	4.884050824	4.990682628
ACP1 (acid phosphatase 1)	-0.01215167	-0.100198792	0.136193202	0.603731447	0.506319808	0.248619689	0.603731447	0.506319808	0.248619689	1	1	1	FALSE	4.985764536	5.117545447	4.882046286	5.109648902	4.6991296	5.006769269	4.65113782	4.892658167	4.884671177	4.469026353	4.966370477	4.947460444	5.326526562	5.055182637	4.847495884	4.399841005	4.506176646	4.533251852	4.503685834	5.072350232	4.948736327	4.73934588	4.596118179	4.43112816	4.392990523	3.972426144	4.861608044	5.083962184	4.841721581	4.581182501	4.99481955	4.940697677	4.56235234	4.811080505	4.594136463	4.571440184
ACSF2 (acyl-CoA synthetase family member 2)	-0.031747003	-0.215426915	-0.079863757	0.551516786	0.131336547	0.305745088	0.551516786	0.131336547	0.305745088	1	0.801259221	1	FALSE	4.638716823	4.975786075	5.185727818	5.113012822	5.256652164	5.033066138	5.201786747	4.928640359	4.598484313	4.706442143	4.891428908	4.997473072	4.968482485	5.051763612	5.108821329	5.020786641	4.967237789	5.299827099	4.984675928	5.373202737	4.975941948	4.801505317	5.230871627	4.684487755	4.413330052	4.762019201	5.192292814	5.100510966	4.633971684	5.017129098	4.932136782	5.028303927	4.717906688	5.087046946	4.951657727	5.129221186
ACSF3 (acyl-CoA synthetase family member 3)	-0.289689462	0.242008301	1.023766916	0.546963563	0.16852374	0.103486661	0.546963563	0.587699193	0.103486661	1	0.16852374	1	FALSE	NA	NA	3.700373131	1.484540328	NA	NA	NA	NA	NA	NA	3.493813829	2.92834	NA	NA	NA	NA	NA	3.719752957	2.373612022	NA	NA	2.791005519	NA	NA	NA	NA	NA	NA	NA	3.939724946	NA	NA	NA	NA	4.125196469	NA
ACSM2B (acyl-CoA synthetase medium chain family member 2B)	0.098307168	-0.146425307	0.310444126	0.360091289	0.030440365	0.006823767	0.360091289	0.276732582	0.006823767	1	0.030440365	0.164945389	TRUE	8.231365203	8.28072902	8.318520214	8.853964468	8.619919156	8.556134316	8.232607998	8.604623648	8.411087227	7.862445192	8.194254532	8.457602499	8.778435294	8.724725296	8.380794372	9.011509616	8.136903984	8.32151326	8.247737673	8.839745485	8.623727887	8.424619816	8.236865681	8.590650669	8.464627429	7.824952378	8.288538519	8.45615725	8.83128824	8.797680978	8.397978326	8.918910929	8.287827791	8.319473426	8.297397789	8.830157064
ACSM4 (acyl-CoA synthetase medium-chain family member 4)	0.016764888	-0.174342959	-0.00606945	0.593754812	0.303585252	0.505695419	0.593754812	0.303585252	0.505695419	1	1	1	FALSE	6.180742627	5.81300385	6.631395354	5.900352417	6.506682861	6.012666995	6.155054995	5.925762114	5.676997937	6.542338541	5.792100498	6.003519036	6.009931603	6.37722615	6.051504792	6.271337896	5.821666852	6.025081964	6.58529909	6.090622699	6.422301971	5.778484576	6.223011231	6.001056838	5.465641496	6.180008583	6.054607574	5.8675481	5.869560532	6.243888012	6.066562833	6.07000284	6.121616399	5.854938179	6.53584612	5.672337646
ACSS1 (acyl-CoA synthetase short chain family member 1)	-0.174430682	-0.465255926	-0.299687217	0.348314191	0.054922798	0.096808652	0.348314191	0.054922798	0.096808652	1	0.365345316	1	FALSE	5.710748587	5.297602299	5.549354971	5.908363797	6.073329685	5.716030607	5.017231565	4.541521034	4.954624402	5.633974589	4.81760791	5.325825316	5.555794686	5.275264116	4.815160389	5.356034618	5.890283736	5.253777534	5.466261669	5.819982334	6.074730198	5.774945155	5.091737911	5.217087215	4.582134453	5.630737449	5.205501993	5.425006041	5.69410572	5.387283262	4.708716973	5.614845274	5.619674175	5.123090891	5.659958799	5.920264713
ACSS3 (acyl-CoA synthetase short chain family member 3)	0.415686948	-0.188765969	0.119138514	0.013801208	0.267478311	0.26743303	0.013801208	0.267478311	0.26743303	1	1	1	TRUE	5.534360472	5.080171567	5.567329441	5.02722484	5.841067378	5.653874027	5.951494546	5.942293979	4.562224104	5.215383505	5.21697861	5.451174838	5.486846282	5.458624795	5.389876517	5.4649394	6.044114297	5.543412363	5.106725194	5.623433801	5.461842838	6.034004368	6.160845584	6.214882488	5.380764075	5.010488943	5.590679858	5.488238629	5.530251817	5.742240711	5.848169719	5.968747421	6.026846526	5.249396037	5.605977245	5.421607069
ACTBL2 (actin beta like 2)	0.246098649	0.081616081	-0.190229785	0.183516344	0.539055422	0.174375157	0.183516344	0.539055422	0.174375157	0.67558039	0.934836048	0.744866664	FALSE	7.354698983	7.062866446	NA	7.01189812	NA	7.777511772	7.793206615	7.501932698	7.300361713	7.232344173	7.626979316	7.370234042	7.130580859	6.98233195	7.785746699	7.448950493	7.912051013	7.786648633	7.414253948	7.201565253	7.856686964	7.367126402	7.884396447	8.032425986	8.1921843	7.027076623	7.772129792	7.486440866	7.272583133	7.2638701	7.747689496	7.269949505	7.80891914	7.716449096	7.356548807	7.223403242
ACTL6A (actin like 6A)	0.200901234	0.019717233	-0.097869872	0.359748612	0.661796523	0.4050745	0.359748612	0.661796523	0.4050745	0.774425891	1	1	FALSE	2.311959335	1.585198122	2.797077327	3.209657668	3.179705307	2.381272296	2.68664619	2.890265736	1.746656736	2.613873427	3.060566245	2.804030836	NA	NA	NA	2.688903204	3.238126492	2.455136492	3.13166356	3.000198357	3.662991588	2.383942015	3.544670842	3.109861988	3.157106786	3.116892029	2.921144944	2.669484907	2.919368688	2.677681874	3.010581141	2.846220497	3.197700296	3.002364082	2.612722857	3.757460684
ACTN1 (actinin alpha 1)	0.246085812	-0.013817906	-0.195995305	0.01627172	0.645476599	0.02084109	0.01627172	0.645476599	0.02084109	0.484897837	1	1	TRUE	5.4142235	5.198682729	5.425805032	5.257395386	5.768181678	5.572850267	5.595575268	5.398873636	5.325292861	5.153375706	5.482209381	5.331597741	5.310692752	4.852742972	5.124729287	5.044354773	5.362995812	5.141661668	5.51249871	5.174246607	5.766966123	5.602489543	5.519560775	5.424179729	5.150904875	4.888397448	5.629752942	5.321614275	5.304291993	4.811512132	5.138662952	5.247490842	5.28182805	5.225016511	5.373474214	5.41894214
ACTN4 (actinin alpha 4)	0.286217252	-0.042761579	-0.179514519	0.056496468	0.598241793	0.118940858	0.056496468	0.598241793	0.118940858	0.539708413	1	1	FALSE	6.391881113	6.087125466	6.486218804	6.12578953	6.564739407	6.122954274	6.809465895	6.524421045	5.953370015	6.115761567	6.274021192	6.578381749	6.211666399	5.775640566	6.290909079	6.113027412	6.010238279	6.022849371	6.340291649	6.184272359	6.544953617	6.112172577	6.744309126	6.372741457	5.87582183	5.871762347	6.366600234	6.350263851	6.163208876	5.55063906	6.052722365	6.117892402	6.285589017	5.884400111	6.237863866	6.066601579
ACTR1A (actin related protein 1A)	-0.093508933	-0.312928294	-0.427011392	0.481510562	0.170538399	0.024608307	0.481510562	0.170538399	0.024608307	1	1	1	TRUE	4.062294438	4.005588622	3.965618077	3.984425295	4.52432074	4.001640133	3.942852268	3.696706079	3.241867634	4.118583987	4.023104509	3.452028682	NA	4.115524382	NA	3.727571988	4.207299413	4.16647444	NA	4.139158395	4.078234084	4.063908428	4.22342255	3.577211274	NA	3.753711494	3.978415313	3.087556189	4.062527586	3.720081422	2.44343426	NA	4.274858001	4.017868474	4.025037656	3.637227672
ACTR2 (actin related protein 2)	0.014810971	-0.353287289	0.577503582	0.610474559	0.253938037	0.020685618	0.610474559	0.253938037	0.020685618	1	1	1	TRUE	3.870414042	3.107627616	3.424290603	4.033079357	3.655546465	3.320361921	3.102906677	4.098377446	4.019648546	2.779541297	3.608549061	3.603169357	3.399130069	3.92539184	3.894497668	3.993837369	3.549324164	4.273359229	3.322663682	3.524051135	3.428544424	3.995909576	3.217486656	3.539282909	2.62940092	2.295402717	3.15133443	3.605565448	3.503208784	4.166458372	4.758057945	4.330020516	1.772168598	3.657731457	3.765365008	3.798952565
ACTR3 (actin related protein 3)	0.194610431	0.05060501	-0.226062444	0.022405392	0.48638046	0.002391718	0.022405392	0.48638046	0.002391718	1	1	1	TRUE	6.568006255	6.568974536	6.780979317	6.69411408	7.044066197	6.782316821	6.886915896	6.781503976	6.481536292	6.914672148	6.70138271	6.728764048	6.526334909	6.3101365	6.48044771	6.496396835	6.919423514	6.412112515	6.816151675	6.814934886	6.855740592	6.826891643	6.81886334	7.109569509	6.535530451	6.853459276	6.748528321	6.853297078	6.433266615	6.448043601	6.654578749	6.454358522	6.743191796	6.583831947	6.771674334	6.706447668
ACY1 (aminoacylase 1)	0.321774604	0.259472273	0.181080691	0.001318517	0.013026616	0.023591771	0.001318517	0.013026616	0.023591771	1	1	1	TRUE	10.06057435	10.20659927	10.08625567	10.09290246	10.44820925	10.42619136	10.74337864	10.16591194	10.18327559	10.50134957	10.52996732	10.20468118	10.20247894	10.16768157	10.4822231	10.31157804	10.11579797	10.17370212	10.19375943	10.18120196	10.41876973	10.4822937	10.7667939	10.32361776	10.21275171	10.603005	10.55909981	10.3016448	10.21504757	10.3711232	10.55933885	10.36916109	10.13519624	10.19635623	10.17609833	10.15802896
ADCY3 (adenylate cyclase 3)	0.35605665	0.357323223	-0.103612807	0.048023787	0.060630401	0.31514193	0.048023787	0.060630401	0.31514193	1	1	0.895159431	TRUE	4.292141227	4.4106396	4.658874113	4.076738651	4.63608514	4.645326989	4.980441226	4.291493053	4.730889893	4.852897744	4.657937202	4.58297743	4.733695991	4.0725346	4.465850427	4.256980436	4.303400849	4.134656312	4.244080264	3.571943726	4.802017394	4.776593579	4.841847356	3.857762087	4.385154897	4.764181585	4.717511926	4.436508343	3.954819792	4.301814422	3.286545564	4.467083803	4.605221699	4.248565196	4.459825027	3.979815006
ADD1 (sterol regulatory element binding transcription factor 1)	-0.052569762	-0.079746851	0.147622371	0.517490496	0.520065733	0.184832802	0.517490496	0.520065733	0.184832802	1	1	1	FALSE	5.533831181	5.314265103	5.600121051	5.576304447	5.637465343	5.478327948	5.079126332	5.390024464	5.391509975	5.446262848	5.015301305	5.480320062	5.8788038	5.239806625	5.882904667	5.277940127	5.599764103	4.878597837	5.675550622	5.693093822	5.396378727	5.801857066	5.259178313	5.891606317	5.840752751	5.748665171	5.400534514	5.626967639	5.571261171	5.764871591	5.776085559	5.630422946	5.548627738	5.332299769	5.514526284	5.777046171
ADD3 (adducin 3)	0.065776999	-0.214141025	-0.398121831	0.481510562	0.164475776	0.00168311	0.481510562	0.164475776	0.00168311	1	1	1	TRUE	4.881023388	4.761189516	4.618843568	4.755277511	5.020279944	4.605103146	4.92539184	4.612075258	4.441636187	3.961317719	4.355735177	4.816435871	4.218897385	4.02252761	4.080555341	4.325954803	4.930079697	4.824279066	4.489902537	4.636253387	4.809038801	4.892580458	4.900388647	4.887159677	4.814781113	4.296457407	4.525455035	4.780268099	4.456852136	4.399588116	4.717325473	4.712738832	4.700245496	4.990705316	4.500426037	4.903178097
ADH1C (alcohol dehydrogenase 1C (class I), gamma polypeptide)	-0.316788329	0.324153182	0.45478256	0.160174323	0.000261346	0.02178133	0.160174323	0.197853969	0.02178133	0.249163124	0.000261346	0.764036616	TRUE	8.586145476	8.186119193	8.366448991	8.277640765	8.319315354	8.039160333	7.774714594	8.05516311	9.160115969	8.879460723	7.801016346	8.760520368	9.19802752	10.00690108	8.373756949	8.597303966	8.695388389	8.363105355	8.592860636	8.46991039	8.564934468	8.25742556	8.064775094	8.302734872	9.17667682	9.232773463	8.184523302	9.258396434	8.791804306	9.87109513	8.540891331	8.695113428	8.74841427	8.614352807	8.544813782	8.610784943
ADH5 (alcohol dehydrogenase 5 (class III), chi polypeptide)	-0.036788371	-0.057148925	0.084373616	8.51E-07	0.535389008	0.288239388	0.53615771	0.535389008	0.288239388	8.51E-07	1	1	FALSE	8.44160797	7.912104919	8.367183203	8.163644645	8.310871762	7.874846137	8.259385487	8.273390003	8.263334936	7.961814301	8.226286945	8.096709884	8.188020062	8.181296395	8.087950729	8.53115919	8.293462452	7.766051796	8.272354515	8.17307745	8.154332067	7.540236552	8.385668303	8.082713232	8.175544561	8.035398471	8.163015606	8.137032112	8.133938494	7.966759217	8.280394971	8.347909215	8.294432359	7.959746975	8.186079565	7.956341306
ADHFE1 (alcohol dehydrogenase iron containing 1)	-0.319839263	-0.290249577	0.723042364	0.139713646	0.220141222	0.000310468	0.139713646	0.220141222	0.000310468	1	0.569953537	0.518504767	TRUE	6.161406032	6.028577992	5.721104659	6.362575089	5.474630726	5.766748857	5.354706035	6.438227969	6.101273975	5.026078531	5.763084859	6.105277879	6.696758929	6.898111589	6.791097754	6.860143416	6.058268867	6.073968008	5.812729243	6.331699843	5.280447867	5.319935801	5.594432102	6.454958896	6.276336605	4.784163685	5.718564384	5.856037023	6.436100193	7.070024314	6.94619279	6.895375336	6.020673316	6.013326024	5.569175103	6.381513535
ADI1 (acireductone dioxygenase 1)	0.409942301	0.05035437	-0.333449528	0.104569537	0.63187217	0.099672959	0.104569537	0.63187217	0.099672959	1	1	1	FALSE	4.489562202	4.742060122	5.053806444	3.919645181	4.343358073	4.622725408	5.591984533	5.183732633	4.369382725	5.322818684	4.61010354	4.443659691	4.347984488	4.183486514	3.900963387	4.391506538	4.827768225	4.392537245	4.682797999	3.541564399	4.103766179	4.58008517	5.564972563	4.991816591	4.789802271	4.480749817	4.359443861	4.476193723	3.556269993	4.628849402	4.22653165	4.606838974	4.948979225	4.531574847	5.237923124	4.084472517
ADK (adenosine kinase)	0.207382028	0.248660423	0.088076668	0.319488901	0.301644291	0.389230054	0.319488901	0.301644291	0.389230054	0.327496222	0.492008329	1	FALSE	4.030150653	3.372018779	3.820005318	3.882916891	3.401889823	3.703654454	3.56653511	4.19843129	3.396556833	4.546474706	3.660495132	4.450188497	3.915626064	4.185335346	4.171655198	3.360083296	3.748643705	2.853959729	4.219176266	3.722422306	NA	4.545838669	4.104839838	3.335326035	3.44567374	4.460133122	4.319560133	NA	3.637227672	4.306648676	4.123873085	3.95176495	3.96470359	3.43118166	4.004069868	3.772656359
ADPRS (ADP-ribosylserine hydrolase)	0.076683424	0.25462384	0.181115311	0.490656804	0.192748627	0.174229781	0.490656804	0.192748627	0.174229781	0.921161323	1	1	FALSE	4.484466858	4.806133267	4.222449098	4.780441343	4.691964006	4.215779535	4.720552092	4.85647782	4.84696461	4.46277872	4.909427507	4.927147423	4.812965357	4.642886373	4.77498731	5.187090731	5.046438674	4.870921961	4.509144751	4.790735553	4.031774524	4.699507214	4.402967698	4.851399255	5.019337192	4.209094597	5.257700864	5.097033435	4.933884181	4.574083338	4.925876025	4.487846464	5.103069551	4.44257863	4.521609861	3.864701212
ADRM1 (ADRM1 26S proteasome ubiquitin receptor)	-0.106716558	0.124263384	-0.300892001	0.520290581	0.559213826	0.172742154	0.520290581	0.559213826	0.172742154	1	1	1	FALSE	NA	NA	NA	NA	NA	NA	NA	NA	NA	NA	NA	NA	3.981971351	3.746699727	3.543805176	3.457686214	4.253255634	3.831370588	3.318326965	3.70886041	4.046028248	4.132346519	3.596851678	3.933950258	3.647187851	3.710525442	3.998339946	3.810515083	4.033898682	3.864532845	4.18030702	3.241744102	3.83613622	3.666858826	3.991589869	3.543458764
ADSL (adenylosuccinate lyase)	0.032488343	0.097897519	-0.207986988	0.548831316	0.421265934	0.050424864	0.548831316	0.421265934	0.050424864	1	1	1	FALSE	4.58877459	4.974336573	4.675415127	4.85940309	4.731753471	4.823336666	5.153152734	4.564000067	4.681078142	4.633599767	4.939066687	4.732301766	4.584114668	4.727974895	4.721049958	4.549176279	4.792626335	4.832920386	4.585172878	5.215798946	4.976895154	4.998967202	5.192884568	4.864691309	5.295278541	5.278824835	5.173755077	4.897763187	4.682432841	4.80376433	4.971764252	4.767644206	5.099333081	5.045556551	4.970296895	5.290837217
ADSS2 (adenylosuccinate synthase 2)	0.271874504	0.299434061	-0.115356498	0.090377706	0.096171507	0.273624006	0.090377706	0.096171507	0.273624006	1	1	1	FALSE	5.242484372	4.85551636	4.85551636	4.939137229	5.449359977	5.485185284	4.878945995	5.244434244	5.191696871	5.064542309	5.599802777	5.153197331	3.693007373	4.917718165	5.452351627	4.846804187	5.181508103	4.998123276	4.88443186	4.818671644	5.240863823	5.447427117	5.037799506	5.43318648	5.139006914	5.196599176	5.492000564	5.392279637	4.953851884	4.869639491	5.470836175	4.960191961	5.010923027	5.074432649	5.253962801	5.228306924
AFM (afamin)	0.053747332	-0.326976949	-0.126249153	0.542929981	0.160808007	0.298494866	0.542929981	0.160808007	0.298494866	1	1	1	FALSE	4.45679301	4.35598178	3.286252788	4.264333749	4.601791584	4.634593268	4.576074627	4.074796549	3.420900045	4.064994911	3.881067451	4.10975336	4.713492372	4.499616313	4.003161446	3.953367686	4.229511018	5.278583267	4.105510469	4.387452155	4.392035726	4.169652467	4.189041734	4.196968931	4.08991334	NA	4.337118766	4.265639423	4.458959387	3.825622832	4.480420242	3.997021369	4.423779838	4.192714957	4.157795592	4.513686545
AFP (alpha fetoprotein)	-0.470692551	-0.055921911	0.610962019	0.116952819	0.640766827	0.022209676	0.116952819	0.640766827	0.022209676	0.910132324	1	1	TRUE	NA	NA	NA	NA	5.686643389	NA	NA	NA	7.139684361	NA	6.862190998	7.387397008	7.108325811	7.576446555	NA	7.536892155	7.148578266	6.876762491	7.249312595	6.363470731	NA	6.618950722	7.072084357	6.62072862	NA	6.676634129	NA	NA	NA	7.527484826	7.899193761	NA	7.589044357	7.176143223	7.348320956	6.308719451
AGL (amylo-alpha-1, 6-glucosidase, 4-alpha-glucanotransferase)	0.138090128	0.096921546	0.00400336	0.253048785	0.43004053	0.505695419	0.253048785	0.43004053	0.505695419	1	1	1	FALSE	4.283114289	4.344835597	4.437014622	4.413424837	4.707541356	4.543186525	4.612228632	4.323960862	3.970421149	4.583837963	4.532778249	4.405869862	4.473176461	4.159475803	4.406169283	4.336311956	4.248208432	4.404882691	4.479870783	3.973923474	4.294503123	4.507540957	4.58761102	4.31317328	4.127418675	4.336319098	4.287095467	4.62396633	4.351592996	4.178077197	4.615045452	4.265279355	4.324652215	4.518277042	4.43561526	4.058974478
AGMAT (agmatinase)	-0.027876088	-0.194386688	0.205940778	0.561676124	0.196444299	0.070806457	0.561676124	0.196444299	0.070806457	1	1	1	FALSE	5.424411547	5.651192365	5.666054953	5.561481946	5.331733875	5.783823306	5.344636788	5.420758599	5.419619788	4.999711432	5.181786357	5.559916972	5.585704697	5.496705207	5.832014007	5.705375271	5.906205153	5.656350492	5.563447983	5.695701571	5.277869476	5.860960316	5.175372899	5.451178136	5.166590931	5.525436242	4.888947768	5.58458675	5.556788052	5.67784083	5.984065219	5.955022133	5.623782016	5.652139403	4.726978312	5.361947282
AGRN (agrin)	-0.129697181	-0.103735322	0.200384213	0.383385168	0.514632381	0.160979494	0.383385168	0.514632381	0.160979494	0.838151701	1	1	FALSE	4.293120301	4.288447159	4.089031979	4.621008601	4.168056303	4.139477681	4.668862298	4.266419262	4.459634893	3.762306289	4.368761366	4.598037608	4.337411391	4.131573023	4.854818527	4.886281873	4.924147404	4.566023585	4.279879828	4.876782133	4.209437769	4.366308224	4.508967344	4.402367462	4.694952604	3.859124748	4.820449602	5.009454672	4.442538821	4.239451508	4.831492201	5.393628992	4.533033765	4.387996614	4.595676707	4.947306139
AGT (angiotensinogen)	0.009087382	-0.028331954	-0.069857694	0.610096976	0.640668788	0.379269908	0.610096976	0.640668788	0.379269908	1	0.787439677	0.973553538	FALSE	5.019652994	4.895312317	5.541954618	4.867881642	5.094312088	5.213965447	4.599323745	5.38528607	5.042469242	5.087250665	5.5160782	4.75427289	5.220550522	4.796530269	5.112028665	5.034435836	5.133678595	5.337389982	5.341701164	4.584637858	5.281472	5.087925278	5.166402131	5.007792015	4.588012978	4.79252743	5.704982596	4.865795121	5.353940751	4.85477864	5.32293042	4.387066085	4.792949031	5.104957221	5.363910462	4.98079307
AGXT (alanine--glyoxylate aminotransferase)	0.196203088	-0.264040021	0.156929313	0.360091289	0.300903522	0.270816944	0.360091289	0.300903522	0.270816944	1	1	1	FALSE	5.303868403	5.257565104	4.568305777	4.832120372	NA	NA	NA	5.421724873	5.251097956	NA	4.475039474	4.984220199	NA	5.071342222	5.63014333	4.867412191	NA	NA	4.987348155	5.061240487	NA	5.284225388	4.954670926	5.560647709	5.067513956	4.103304596	NA	5.022758398	4.836146321	NA	5.223279664	4.976212392	5.52785542	5.112595888	NA	NA
AGXT2 (alanine--glyoxylate aminotransferase 2)	-0.069098722	-0.152866041	-0.052712011	0.433341185	0.23002464	0.369544428	0.433341185	0.23002464	0.369544428	1	1	1	FALSE	7.492774524	7.403702306	7.156295482	7.517031548	7.352732046	7.387259133	7.313037197	7.35347327	7.274671671	6.910948474	7.450972017	7.238137195	7.193761889	7.344952739	7.226778239	7.658432869	7.181032959	7.20393524	6.939449924	7.382485694	7.3305584	7.081904135	7.098547991	7.143842354	7.080487122	6.904158913	7.279443437	7.094816663	6.927777962	7.249597036	7.188598736	7.707697332	7.244297229	7.391389678	7.156295482	7.190545726
AHCY (adenosylhomocysteinase)	-0.151607299	-0.011582579	0.321945552	0.14161734	0.513640721	0.000661337	0.14161734	0.649621879	0.000661337	0.215263514	0.513640721	1	TRUE	7.152152991	6.585130805	7.014266015	7.021990443	6.783744746	6.784582502	6.832143163	6.65389122	7.070292716	6.686724618	6.794623807	7.01118252	7.284227239	7.162008574	7.214620258	7.178495552	7.344420196	6.723367427	6.994172381	6.886781799	6.953183742	6.882361819	6.738146317	6.93925009	7.098926908	6.726163653	6.970842153	7.279136956	7.358783048	7.247661729	7.289733045	7.456929325	7.348595385	6.942948422	6.977875199	6.939849511
AHCYL1 (adenosylhomocysteinase like 1)	-0.620351322	0.087115082	-0.388232521	0.298871995	0.649621879	0.353039585	0.298871995	0.649621879	0.353039585	1	1	1	FALSE	3.459588995	NA	NA	NA	3.724901248	3.433840785	3.163629149	1.823386603	3.246833688	NA	NA	NA	NA	3.494646014	NA	NA	NA	3.781223307	NA	NA	NA	NA	NA	NA	NA	NA	NA	NA	NA	NA	NA	NA	NA	NA	NA	NA
AHNAK (AHNAK nucleoprotein)	0.165694167	0.161266707	-0.181050419	0.067165771	0.04228742	0.018720467	0.067165771	0.100497377	0.018720467	1	0.04228742	1	TRUE	7.417050795	7.451903439	7.729308041	7.456313341	7.778964164	7.719710525	7.87733322	7.39695578	7.623515741	7.725113999	7.807895831	7.650843526	7.205529362	7.250146797	7.380383138	7.332940608	7.236817858	7.5337035	7.673422154	7.433885841	7.672863741	7.737139158	7.855834011	7.430034319	7.61024974	7.64954361	7.893222643	7.660438085	7.251188871	7.313708412	7.439805956	7.501017103	7.386112532	7.629254608	7.763750164	7.529469598
AHNAK2 (AHNAK nucleoprotein 2)	-0.154101855	0.509547836	-0.561543718	0.502264641	0.222366939	0.059628707	0.502264641	0.222366939	0.059628707	1	1	1	FALSE	NA	NA	NA	NA	NA	NA	NA	NA	NA	NA	NA	NA	5.756209367	4.900021467	5.195087701	6.739969582	6.373126158	6.161027048	6.795974694	6.149925921	6.774510352	5.769673899	7.056019866	5.587845009	7.13562721	6.683359599	7.505668666	6.650678408	6.365757267	5.854479458	5.868968206	6.702325087	6.120868222	6.300347069	7.031726011	6.299081605
AHSA1 (activator of HSP90 ATPase activity 1)	-0.005496179	-0.087364307	-0.351114112	0.614449358	0.48638046	0.005602109	0.614449358	0.48638046	0.005602109	1	1	1	TRUE	5.271492909	5.364187195	5.069616248	5.033555151	5.224410782	4.754625656	5.072092935	5.485404285	4.860505988	4.797739332	5.424828055	5.311314193	4.877857109	4.962340793	4.948348541	4.325256877	5.328398478	5.259536141	5.587010875	5.577150837	5.384163808	5.475623198	5.351380981	5.684268928	5.454873378	5.177439471	4.826233221	5.321964162	5.29728681	5.111824243	4.988925495	4.709334754	5.254684738	5.159382957	5.090616348	5.441626228
AHSG (alpha 2-HS glycoprotein)	-0.224780756	0.233625905	0.10771011	0.242339485	0.272985248	0.340415788	0.242339485	0.272985248	0.340415788	1	0.787439677	1	FALSE	9.277164167	9.238782084	8.757456684	8.610426933	8.131496885	8.886909801	8.916422901	9.327889421	9.303027245	8.550800645	9.283993516	9.614735606	8.876569128	8.979456636	9.173477269	8.967430902	9.295805661	9.270650408	8.569772081	8.513356513	7.783928046	8.897007421	8.77278962	9.089794727	9.35998011	8.706565086	9.269736831	9.343438915	8.953012	9.17625295	9.180354267	9.005164161	9.287246025	9.173881972	8.609393002	8.45007712
AIF1L (allograft inflammatory factor 1 like)	0.229612013	0.486167468	-0.221170777	0.340074154	0.13024874	0.277500547	0.340074154	0.13024874	0.277500547	0.703814746	0.192322791	1	FALSE	2.162732097	2.600443418	3.203769664	2.536527916	3.467109895	2.865063631	3.135385471	2.544398832	2.924888495	3.174805869	3.749963258	3.216647315	NA	NA	2.558167205	2.77744707	NA	2.722839765	3.936506029	NA	NA	3.590386443	3.526356821	2.217181074	NA	3.704573216	3.426506302	3.21448388	2.201492721	NA	2.90991132	NA	2.289495141	3.187265756	3.515636768	NA
AIMP1 (aminoacyl tRNA synthetase complex interacting multifunctional protein 1)	0.036738477	0.082743491	-0.238080756	0.555909341	0.531539893	0.080789174	0.555909341	0.531539893	0.080789174	1	1	1	FALSE	4.895191118	4.312280345	4.775535222	4.7875056	4.891788563	4.864092026	4.994448482	5.012541857	4.941641587	5.084859399	4.963372392	4.942772525	4.905914042	4.637227672	4.581098121	4.594124516	4.567320313	4.827483711	5.468824398	4.5963329	4.886345288	4.916194766	4.766255914	3.862024818	5.009176949	4.576794205	4.790871063	4.637476936	4.675273972	4.107026622	4.321625097	4.258692279	3.984880959	4.631924953	5.165349218	4.74900858
AIMP2 (aminoacyl tRNA synthetase complex interacting multifunctional protein 2)	0.190938748	-0.129719827	-0.367055584	0.452021499	0.542925628	0.125031631	0.452021499	0.542925628	0.125031631	1	1	0.767696329	FALSE	3.272983173	4.035641503	3.865948499	4.194567765	3.815585675	3.606252699	4.545733665	NA	4.040454121	3.538947821	3.911346444	2.61533625	3.916352434	3.106574456	3.364628458	3.409241567	3.166951591	4.208017755	4.057172971	3.969076794	4.297807696	2.960665535	4.705126405	NA	3.556515251	4.022660761	3.425029548	3.666790671	3.845590409	3.107239259	3.495669583	2.52161363	2.664994747	4.298694969	3.15850992	4.203584884
AK1 (adenylate kinase 1)	0.004387855	-0.090364903	0.125264111	0.029459216	0.124075848	0.1938673	0.615089497	0.455494331	0.1938673	0.029459216	0.124075848	1	FALSE	7.597516276	7.934198017	8.023804244	7.713606468	7.91887516	8.053719574	7.800498736	7.433301673	7.498801349	8.200050144	7.719361439	7.619449694	7.986575903	7.973157779	8.028972423	8.090578242	7.792569075	7.783129208	8.161852421	7.844492365	8.041242982	8.180719756	7.836100864	7.83985254	7.536091765	8.376668062	7.812960224	7.613428515	7.952199589	8.087674987	8.071617886	7.983478193	7.54280747	7.853870927	8.288769199	7.825130518
AK2 (adenylate kinase 2)	-0.203211	-0.14735826	0.264232228	0.188595219	0.003588357	0.050470691	0.188595219	0.367235005	0.050470691	0.438779092	0.003588357	0.987542331	FALSE	7.39440267	7.340588972	6.705798245	7.561517078	6.929743664	6.679311189	7.04047604	7.385750259	7.499064548	6.381144911	7.005478588	7.16817066	7.599935152	7.626993913	7.214969887	7.417126766	7.536464818	7.411443195	7.010253947	7.431505962	7.134980701	6.993142196	6.712430703	7.493543265	7.52821185	6.854132826	7.132751617	7.228664795	7.504127758	7.800550505	7.432892614	7.603908181	7.458537855	7.140431026	6.779758746	7.413323281
AK3 (adenylate kinase 3)	-0.023264186	-0.098676607	0.059124348	0.566570315	0.408798029	0.356177903	0.566570315	0.408798029	0.356177903	1	0.412422097	1	FALSE	5.5624134	5.582531918	5.377099449	5.358786564	5.425452591	5.399171094	5.399769244	5.543996904	5.43857564	5.003134454	5.342263162	5.349492669	5.430606431	5.741701574	5.127674546	5.538566099	5.265181821	5.28571292	5.198894847	5.682910336	5.576884882	5.589083319	5.21881216	5.31923857	5.437757065	5.082485454	5.574025798	5.350186044	5.390502608	5.900482843	5.156687845	5.676769511	5.315548117	5.54512202	5.359549282	5.550340465
AK4 (adenylate kinase 4)	-0.683039775	-0.665950969	0.496228009	0.013801208	0.024412821	0.02746633	0.013801208	0.024412821	0.02746633	1	0.460118262	1	TRUE	6.372593468	6.908464679	6.076640326	7.35603814	5.362985295	6.289969066	5.502833395	5.91184495	6.398377735	5.227506203	5.136109338	6.139778482	7.060706738	7.27932271	6.950293432	7.072395254	6.297538106	7.176711721	5.883026902	7.507152419	6.062493048	6.710269197	5.573350287	6.220879375	6.466661376	5.91646709	5.348781259	6.313498011	7.222109007	7.255642352	7.0614306	7.227567813	6.221819094	7.030479546	5.849025962	7.358123691
AKAP12 (A-kinase anchoring protein 12)	0.126619057	0.224465246	0.094576482	0.346042106	0.197853969	0.316381078	0.346042106	0.197853969	0.316381078	1	1	1	FALSE	5.108858956	4.704091769	4.958100262	4.843913516	5.086533277	4.756735106	5.274444317	5.299534076	5.357066333	4.999003295	5.070707029	5.240909604	5.092397744	5.117067467	5.363542569	4.862833216	4.852208632	4.912185177	5.040563711	4.42474745	5.449092505	5.024740758	3.95822093	5.19092296	5.306375265	5.252491353	5.111507123	5.214206421	5.066239912	5.271332292	4.887729963	4.615787047	5.178706675	4.7471027	5.222951357	4.77068107
AKAP17A (A-kinase anchoring protein 17A)	-0.304066182	-0.362627788	-0.419453884	0.074261206	0.034649638	0.003221619	0.074261206	0.034649638	0.003221619	1	0.401302354	0.503845017	TRUE	NA	NA	NA	NA	NA	NA	NA	NA	NA	NA	NA	NA	NA	NA	NA	7.769388274	8.72404311	8.357582794	8.639481805	8.209053645	8.26933243	8.176352695	NA	8.154813047	7.960343735	8.407718138	8.002618143	8.11593839	8.242240453	8.206223184	8.369981142	8.040377404	8.371227771	NA	8.851171223	8.254953009
AKAP9 (A-kinase anchoring protein 9)	-0.286226838	0.044749117	-0.438093198	0.188595219	0.637237301	0.01936337	0.188595219	0.637237301	0.01936337	1	1	1	TRUE	NA	NA	NA	NA	NA	NA	NA	NA	NA	NA	NA	NA	5.992840926	6.035302786	5.954247502	NA	6.874268274	NA	NA	6.262378657	6.622347651	6.136499026	NA	6.213994599	NA	6.554926464	6.751959067	6.371689536	6.184091811	NA	6.424866676	6.01776828	6.579966041	6.276935809	6.774009508	6.242152784
AKR1A1 (aldo-keto reductase family 1 member A1)	-0.165051861	-0.188452994	0.403100694	0.271630713	0.271618312	0.00563968	0.271630713	0.271618312	0.00563968	0.920629158	0.593663794	1	TRUE	8.437240225	8.121947877	8.226811949	8.638135397	8.054647727	7.971083658	7.761744022	8.287292206	8.243650042	7.827596761	7.897627674	8.203656332	8.812963432	8.902733859	9.013635328	8.965741003	8.918046274	8.484327481	8.721321388	8.964655656	8.825404046	8.609880519	8.474817272	8.861849936	8.578497235	8.775396288	8.55477685	8.719614706	8.957714404	9.102106938	9.206035103	9.090935448	8.781841624	8.613163271	8.698426865	8.878547568
AKR1B1 (aldo-keto reductase family 1 member B)	0.297076345	0.055442633	-0.225652911	0.153947856	0.606479372	0.052264557	0.153947856	0.606479372	0.160543362	0.36485154	1	0.052264557	FALSE	6.524300364	6.4842316	6.935400813	6.258121262	7.170525999	6.503156299	6.499519052	7.196666054	6.824322351	6.39283773	7.258019473	5.936030112	6.661991815	6.345885991	6.232912055	6.034869376	5.74654388	6.402551652	6.856051967	6.045091254	6.818070833	6.498887492	6.213804128	6.880942602	6.648767411	6.092835351	7.158417821	5.76361341	6.412749352	6.259432568	5.812197847	5.990798333	6.364577685	6.398276824	6.557307457	6.032552717
AKR1C3 (aldo-keto reductase family 1 member C3)	0.110215274	0.119715499	0.080519274	0.211290331	0.511408512	0.393755699	0.464705241	0.511408512	0.393755699	0.211290331	1	1	FALSE	6.17141902	5.98705932	6.128070644	5.311728337	5.925370475	6.285502094	5.901738198	6.005355071	6.113354618	6.289015525	5.727098156	5.79831756	5.142196936	6.160742744	6.248149595	6.217389714	6.51566042	6.003851809	6.21381579	4.921183989	6.04866124	6.449445822	5.470084528	5.898227704	6.257525505	6.387224662	6.022292347	6.030265443	5.45996925	6.522965937	6.386424705	5.903958948	6.461436882	6.287575721	6.194309697	5.259784685
AKR7A2 (aldo-keto reductase family 7 member A2)	-0.260615749	-0.196508771	0.2510704	0.008059703	0.054567003	0.001540829	0.008059703	0.054567003	0.002821333	0.703814746	1	0.001540829	TRUE	9.049715162	8.863755749	8.934525347	9.121779557	8.719156054	8.828015858	8.701673804	8.816580508	8.611692489	8.916040665	8.704581515	8.801979899	9.168599418	9.30298385	9.122188668	9.172727518	8.972089491	8.705601287	8.633071509	9.278862925	8.444120388	8.630492841	8.652396861	8.904351624	8.713035895	8.986473511	8.749142032	8.900966405	9.145611228	9.41326192	9.287109784	9.170328198	9.10912023	8.852482693	8.906611046	9.282516256
ALAD (aminolevulinate dehydratase)	-0.074940803	0.149443076	-0.088752226	0.434289528	0.271618312	0.285135004	0.434289528	0.271618312	0.285135004	1	1	1	FALSE	5.465987521	5.227833474	5.38106529	5.575330485	5.529686663	5.121023692	5.789024944	5.233209337	5.623223076	5.290310122	5.388375546	5.628207836	5.280169445	5.124282636	5.209952374	5.377005718	4.919926386	5.187850867	5.464736872	5.680211818	5.075113282	4.81579571	5.350886157	5.270300934	5.576630971	5.459434897	5.268509251	5.64510214	5.586827781	5.294933146	5.343162614	5.327647848	5.123322696	5.272172529	5.10120883	5.697056519
ALB (albumin)	-0.203012546	-0.063256823	0.046588451	0.142773387	0.11396823	0.148628855	0.211510572	0.567050118	0.432463315	0.142773387	0.11396823	0.148628855	FALSE	11.93256172	12.27088221	11.59270463	11.89312706	11.22970808	11.86621254	11.71046207	12.09426247	12.06764611	11.94346719	11.74911521	11.62194654	12.16958683	12.3523166	11.76725339	11.44472504	11.98777206	12.2963685	11.56069107	11.9048378	11.21921693	11.89792485	11.6650605	12.11443535	12.06818711	12.00001057	11.74970605	11.65567829	12.13883174	12.45069835	11.92817413	11.57644183	12.00812745	12.34807249	11.55834896	11.84371696
ALDH16A1 (aldehyde dehydrogenase 16 family member A1)	0.077730042	0.046515887	-0.182903063	0.472104952	0.597956909	0.134289124	0.472104952	0.597956909	0.134289124	0.920544885	1	0.199911712	FALSE	5.07881048	5.156942621	5.358740858	5.060012786	5.561714103	5.182743935	5.442482423	4.79252743	5.330895372	5.035461158	5.213281173	4.918534122	4.996650866	5.162633017	5.167113015	4.939912964	5.380012494	5.054900559	5.323701519	5.268501766	5.649980398	5.25768578	5.373602974	5.573241207	5.730965952	5.586314394	5.337536274	5.192304652	5.03601532	4.874300247	5.587896002	5.010224849	5.775037369	5.631858036	5.471346811	5.162802174
ALDH1A1 (aldehyde dehydrogenase 1 family member A1)	-0.00104597	-0.042363831	0.16451762	0.04376771	0.51598379	0.005476374	0.618397803	0.51598379	0.015677827	0.04376771	0.569953537	0.005476374	TRUE	7.900516655	7.790504896	7.865126995	8.172257476	7.86779147	7.893908215	7.866605119	7.8717451	7.799119694	8.011624222	7.69700229	7.916028718	8.032932842	8.11053029	8.16606263	8.043481217	7.789814006	7.734038916	7.87059282	8.063222487	7.845508869	8.023820874	7.913272408	7.852560719	7.847821568	7.982594355	7.741210784	7.931346216	7.850574422	8.021240961	8.094478892	8.091445965	7.733761058	7.755628697	7.818428793	8.081259726
ALDH1B1 (aldehyde dehydrogenase 1 family member B1)	0.512143346	-0.03606886	0.067629219	0.013194634	0.001320095	0.4050745	0.013194634	0.636275236	0.4050745	1	0.001320095	0.518504767	TRUE	6.162179819	6.231658964	6.278267309	6.042035791	6.245337831	6.163027686	7.447339499	7.210028379	5.934669821	5.907493997	6.63321758	5.867728469	5.987691498	5.922021783	6.287850872	6.367994771	6.154218633	5.879816022	6.058069675	5.981270436	5.971741264	6.043976552	6.966118951	7.039050636	5.747414255	6.069143607	6.377606187	5.669290442	5.986210673	5.626859618	6.341919942	6.414052637	5.832051995	6.101339117	6.060023598	6.056912952
ALDH1L1 (aldehyde dehydrogenase 1 family member L1)	0.039444332	0.030354996	0.023980721	0.06982487	0.012857395	0.455358699	0.517739712	0.606479372	0.455358699	0.06982487	0.012857395	0.600002974	FALSE	8.083208049	8.133399125	8.208141672	8.537156264	8.159624141	8.371127558	7.949114669	8.319816609	8.345161265	8.589478874	8.054794223	8.072470288	8.42445186	8.440466402	8.175120358	7.956922056	8.029419756	8.134842126	8.140021942	8.341180765	8.23933598	8.448777088	8.003793354	8.331763429	8.231312396	8.624418972	8.006309246	8.092772995	8.377900256	8.356966891	8.148400314	7.934439836	8.064904402	8.261977357	8.135011494	8.365937444
ALDH2 (aldehyde dehydrogenase 2 family member)	-0.142298856	-0.231069123	0.098882297	0.008269306	0.005399266	0.097451217	0.059881743	0.005399266	0.097451217	0.008269306	1	0.511032663	TRUE	8.943279635	9.001202684	9.047492039	9.026266141	8.896041716	9.045481196	8.822848031	8.814604895	8.85020872	8.695033367	8.825442209	8.72094192	9.026091814	9.225139941	8.867615432	9.101697344	9.031246305	8.997162541	8.945423352	9.014012099	8.858279453	9.100967139	8.658968342	8.724118166	8.70774909	8.792243691	8.756603022	8.652966835	8.943311872	9.289783756	8.907076932	9.127297946	8.889503963	8.86727565	8.973860925	8.963459674
ALDH4A1 (aldehyde dehydrogenase 4 family member A1)	-0.030394252	-0.08450575	0.119192002	0.52437619	0.37379406	0.111052779	0.52437619	0.37379406	0.111052779	1	0.593663794	0.764036616	FALSE	8.463062473	8.575005937	8.630875022	8.500551121	8.432621236	8.595675215	8.632228221	8.549372686	8.627322298	8.197604964	8.559411508	8.278598134	8.865683789	8.716493682	8.178316272	8.601183936	8.517007919	8.449808955	8.596171117	8.554934136	8.373221882	8.435845249	8.442856434	8.61199119	8.607592934	8.374243992	8.640357021	8.334344804	8.81653571	8.84998988	8.389605529	8.741756845	8.528055532	8.566381367	8.60399717	8.562364552
ALDH5A1 (aldehyde dehydrogenase 5 family member A1)	-0.362050875	-0.511391109	0.127953083	0.103760129	0.008028202	0.319753157	0.103760129	0.033513716	0.319753157	0.296292936	0.008028202	0.667027647	TRUE	5.519022879	5.921981333	5.269478308	6.102011377	5.83896941	6.009409881	5.07038074	5.397166338	5.659085405	5.214019864	4.910185792	5.12646495	5.900357247	5.987020652	5.225085942	6.242145161	5.86537696	5.96103752	5.415819499	6.073451802	5.822357956	6.087286737	4.367783405	5.368059397	5.542245666	5.489626423	5.262534636	5.251968987	5.938295203	6.155220995	5.680678798	6.456456273	5.769560185	6.183988631	5.490727355	6.074790128
ALDH6A1 (aldehyde dehydrogenase 6 family member A1)	-0.056873686	-0.124098413	0.298377821	0.383479812	7.56E-05	0.000116052	0.383479812	0.170538399	0.000116052	1	7.56E-05	0.254063343	TRUE	9.341516599	9.31328894	9.394608457	9.379735747	9.056174353	9.372573445	9.370661255	9.513788776	9.295300585	9.117339207	9.524192997	9.189802325	9.629229104	9.85782086	9.531632935	9.730099863	9.348369649	9.235707916	9.359453086	9.27365342	9.028826043	9.285434587	9.343723155	9.343061321	9.248309492	9.022886535	9.384682315	9.140244396	9.581786205	9.798334086	9.549834714	9.770435951	9.431259399	9.346068224	9.337920667	9.460650427
ALDH7A1 (aldehyde dehydrogenase 7 family member A1)	-0.123481913	0.001432179	-0.002466738	0.286550173	0.593663794	0.509621203	0.286550173	0.67701407	0.509621203	1	0.593663794	1	FALSE	5.784925318	5.928114453	6.122318627	6.118822746	5.766126024	5.650718613	6.075915502	5.776040803	6.075894115	5.927332346	6.003048978	6.008782669	6.055813857	6.062063412	5.930299733	5.944797552	5.324663015	5.918326598	5.895753393	5.8527929	5.695186524	5.27448159	6.103306694	5.757407345	6.070580386	5.598329471	5.995353359	5.936206833	5.940927842	5.904893486	5.597310671	5.78711637	5.399321509	5.963081029	6.063813537	6.054025767
ALDH8A1 (aldehyde dehydrogenase 8 family member A1)	-0.094428131	0.077601402	0.308624923	0.458891519	0.352410736	0.040644749	0.458891519	0.53939945	0.040644749	1	0.352410736	1	TRUE	6.223432204	6.595754272	6.782565827	5.957531593	5.562321808	6.430526148	6.618364945	6.27545037	6.743070587	6.06235057	6.541700678	6.335879805	6.686374461	6.641712195	6.528661953	6.877302541	6.302931317	6.626955961	6.891066733	5.989881513	5.828560501	6.546928405	6.751892138	6.466473773	6.908404631	6.48265148	6.677522337	6.373728243	6.552314047	6.866660751	6.601513791	6.958088658	6.228451237	6.448122915	6.973427598	6.082255509
ALDH9A1 (aldehyde dehydrogenase 9 family member A1)	-0.043544782	-0.020206979	0.015523338	0.448600536	0.607701641	0.000128948	0.448600536	0.607701641	0.459646627	1	1	0.000128948	FALSE	10.30812284	10.15378001	10.23734143	10.22378453	10.35154662	10.22943171	10.19558137	9.955904137	10.14034411	10.30703	10.11752623	10.16728014	10.3561328	10.41494944	10.25345751	10.23336802	10.14597035	10.17431403	10.31836204	10.22437557	10.3862074	10.2313052	10.1969709	9.806895956	10.15469155	10.34375202	10.15353937	10.06721922	10.22757985	10.37872836	9.995922575	10.2459567	10.17972252	10.1067723	10.30496729	10.10652368
ALDOA (aldolase, fructose-bisphosphate A)	0.028684609	-0.045654261	0.368509116	0.561362353	0.451039379	0.00306364	0.561362353	0.587315755	0.00306364	0.594036448	0.451039379	1	TRUE	7.3329764	7.114481553	6.882618597	7.299262977	7.175534581	7.169373867	7.195879061	7.338745295	7.433894184	6.381556794	7.12902537	7.325269472	7.481379678	7.455540937	7.67407925	7.23231539	7.124307454	6.948086843	6.918445868	7.303132303	7.159830981	7.214824219	6.912613941	7.254253887	7.388008672	6.569580711	7.119283542	7.318127001	7.471789	7.370992476	7.760806423	7.304383267	7.103371745	7.025748633	7.023953905	7.363337559
ALDOB (aldolase, fructose-bisphosphate B)	-0.054620372	-0.014460291	0.224379473	0.383385168	0.636275236	0.00168311	0.383385168	0.636275236	0.00168311	1	1	1	TRUE	11.21827866	11.0600609	11.08856301	11.25822446	11.16408355	11.02236088	11.2152721	11.13117531	11.32046211	11.16371885	11.04728072	11.2046934	11.21913826	11.38379608	11.40472647	11.27475669	11.17954215	10.89377173	10.95942967	11.25048792	11.10902095	11.02202097	10.93938087	11.02059804	11.05859385	11.05964189	10.91330083	11.21188221	11.14210067	11.41549355	11.5411063	11.32925817	11.08743632	11.12536181	10.97299414	11.138227
ALDOC (aldolase, fructose-bisphosphate C)	0.41321009	0.183320835	0.17343227	0.041467483	0.347576799	0.209452297	0.041467483	0.347576799	0.209452297	1	1	1	TRUE	5.68931314	5.419414167	5.648870928	5.439081194	6.021679594	5.960620594	5.907198338	5.775311341	5.875834114	5.4649394	5.781380698	5.978902615	5.712023431	5.536056009	6.159851159	5.582556003	5.161561226	5.357295112	5.681038775	5.737475857	6.103562681	5.671471717	5.99052834	5.743307607	5.822936597	5.049822417	5.837148532	5.736234143	5.631677637	5.676828736	6.055579622	5.514557844	5.141236582	4.877503781	NA	5.785576706
ALYREF (Aly/REF export factor)	0.007451323	-0.490343972	0.241542622	0.618397803	0.124781823	0.29007666	0.618397803	0.243547082	0.29007666	1	0.124781823	1	FALSE	4.366727861	3.483364361	3.320487566	4.161782902	3.727310583	4.006531422	NA	3.004724296	3.415136681	3.412347974	1.107962323	2.588058566	4.639463717	4.275238039	3.72700555	2.786993571	3.837761632	3.420428504	4.207682053	4.063433912	4.326702719	3.702380502	NA	3.460991509	3.660050104	4.251878121	NA	3.84098684	4.356510073	4.362525996	4.437846931	4.203530072	3.70030654	3.529621079	3.800299407	4.554453785
AMBP (alpha-1-microglobulin/bikunin precursor)	-0.15738525	-0.072719762	0.307281747	0.357821731	0.576986144	0.070806457	0.357821731	0.576986144	0.070806457	1	1	1	FALSE	5.871478987	5.408022273	6.072727518	5.766905186	5.09703765	5.437567329	5.653269296	6.459270946	5.902085642	5.656238928	6.056332075	5.787403732	6.367720513	6.291835591	6.473108257	6.047143548	5.170586085	5.998229358	6.186223212	5.943429095	5.471554917	5.487994342	5.539400791	6.144915152	5.872235311	6.081887097	6.315193046	5.619897154	6.09052955	6.193298651	6.454731934	5.660863032	5.378303527	6.102055483	6.321017106	5.91318862
AMDHD2 (amidohydrolase domain containing 2)	-0.491441057	-0.133680264	0.734442574	0.099579754	0.539055422	0.005404197	0.099579754	0.539055422	0.005404197	1	1	1	TRUE	3.719446322	3.01215565	2.71422793	2.868214612	1.89782126	3.178730574	2.283622538	2.936153583	2.85228455	1.912262795	2.714201549	3.913588365	4.20246474	3.739405292	4.25016575	4.040305066	3.806231243	2.446626783	2.980767485	NA	2.152381391	1.944378717	2.613548154	2.714803801	2.930699496	1.853752184	2.585092337	3.476679788	3.173840607	2.983840012	3.009811154	3.901822654	3.667085989	2.630500996	2.301429615	2.834403796
ANK3 (ankyrin 3)	0.283722905	-0.112404844	-0.385025842	0.038225594	0.399480507	0.001292726	0.038225594	0.399480507	0.001292726	1	1	1	TRUE	4.36663695	4.586830783	4.744597068	4.451415548	5.116389711	4.990251489	5.131247866	4.696772836	4.512226887	4.940566138	4.703859289	4.570985024	4.470081274	4.196347373	4.430867319	4.165236648	4.41045644	4.698085095	4.884158306	4.669304616	5.261203577	4.980253846	4.912118096	4.833856549	4.757887324	3.957598917	4.314319491	4.405311683	4.334768477	4.084132315	4.64188701	4.192762292	4.808904986	4.674048168	5.15908016	4.738319289
ANKFY1 (ankyrin repeat and FYVE domain containing 1)	-0.151532087	-0.182873051	-0.132860362	0.287280026	0.271618312	0.232517238	0.287280026	0.271618312	0.232517238	1	1	1	FALSE	5.344665191	5.087492543	5.15763393	5.258398318	5.3234061	4.979165644	5.118343113	4.979252547	5.320964774	4.781065898	5.21938152	5.116838812	4.823998958	5.549860121	4.971686092	5.462922648	5.418520556	5.045801154	5.422337296	5.201884743	5.01454276	5.248864961	5.40912274	4.474682637	5.194370771	4.553366648	5.131396048	5.377304248	4.621694397	4.940115057	4.859219191	4.853606486	5.26213244	5.361761342	4.860615238	5.501388188
ANP32A (acidic nuclear phosphoprotein 32 family member A)	0.419083504	0.436442501	0.350463568	0.000544178	0.000460294	0.000576466	0.000544178	0.000460294	0.000576466	0.910132324	1	1	TRUE	6.448886088	6.358116656	6.254790541	6.121456848	6.743959212	6.450873069	6.615560489	6.864879462	6.576423879	6.652744608	6.858055615	6.750713685	6.737064776	6.319469813	6.88315646	6.461846111	6.580260075	6.100359578	6.447435383	6.092649331	6.667806991	6.525135517	6.749574491	6.941904457	7.070883023	6.434124447	7.000428237	6.246710201	6.666586185	6.581048394	6.737592129	6.50185788	6.273202551	6.403001795	6.259961652	6.241239571
ANP32B (acidic nuclear phosphoprotein 32 family member B)	0.069740392	0.438886536	0.046467532	0.538977844	0.100497377	0.459193886	0.538977844	0.100497377	0.459193886	1	1	1	FALSE	3.375122862	2.763585792	3.564804938	4.003890027	3.633349831	3.020663983	3.454268033	3.65614166	3.668890656	NA	3.66732447	3.437360921	3.258022866	3.004506785	2.975657697	2.902488475	3.103289487	2.125231191	3.618955126	2.739238932	2.4115781	4.0261538	NA	3.381020285	3.598031651	3.266576679	4.119488985	3.662558723	3.325040955	3.432050758	3.341729625	3.710933137	3.413770076	3.849478915	3.800361538	3.056312998
ANP32E (acidic nuclear phosphoprotein 32 family member E)	0.068058214	-0.078725576	-0.100422531	0.53615771	0.418464542	0.380057241	0.53615771	0.582756228	0.380057241	1	0.418464542	0.973553538	FALSE	4.782864577	5.239187977	4.78233517	4.611815664	4.922568943	5.025733133	4.757684686	5.172159448	4.989811139	4.737270331	4.539971456	4.959042134	5.311844567	4.232023682	5.140500559	NA	5.604047595	5.024590071	4.6492763	4.682017011	4.473105009	5.541545814	NA	4.651333025	5.191152018	4.662057348	5.213234506	4.752111653	4.659376595	5.394575876	4.538786455	4.8512993	5.228622471	4.58491441	4.479262902	5.005745798
ANPEP (alanyl aminopeptidase, membrane)	0.496263043	0.925113706	0.00289837	0.508862202	0.326663617	0.516553383	0.508862202	0.326663617	0.516553383	1	1	1	FALSE	NA	NA	NA	NA	NA	NA	2.23093463	NA	1.188869297	3.429147263	NA	2.632321734	NA	NA	NA	1.737569957	NA	NA	NA	NA	NA	NA	NA	NA	NA	2.542760738	NA	NA	NA	NA	NA	NA	NA	NA	1.216349317	2.252993857
ANXA1 (annexin A1)	-0.213519258	0.158948156	-0.029353072	0.28237359	0.440781694	0.47863956	0.28237359	0.440781694	0.47863956	1	1	0.764036616	FALSE	5.759033295	5.899787099	5.973468927	5.819517469	6.2932362	6.096902759	4.359514142	5.994428116	6.104579884	6.383918521	5.946089832	5.762859038	5.787280957	5.92932233	5.947252363	5.74313254	5.899862004	6.148903608	5.969401488	5.974832137	6.155589365	5.99089815	4.485072551	6.077858235	6.021057695	6.429495456	6.126217126	5.840339857	5.927254112	5.902792335	6.150074229	5.822505825	5.856781567	5.915649963	6.090211949	5.802537044
ANXA11 (annexin A11)	0.093569993	-0.112931488	0.29813046	0.559377991	0.41090476	0.278798806	0.559377991	0.606479372	0.278798806	1	0.41090476	1	FALSE	3.842023421	5.617800964	5.164235188	5.647351929	5.146720383	5.662071594	5.795073377	3.934941039	5.694910829	5.546841997	NA	3.635928479	5.686931871	5.917448464	5.082987797	4.918744001	4.08131406	5.408375601	4.816348826	5.666424279	5.279385861	5.332417934	NA	5.179347822	5.95126373	5.621922923	4.240169289	3.838538357	5.770556864	6.002635019	4.692097956	4.518062976	3.760465811	5.512315393	NA	5.704916218
ANXA2 (annexin A2)	0.590327989	-0.041156428	-0.105694007	0.118216855	0.412422097	0.429232532	0.118216855	0.649621879	0.429232532	0.217307033	0.412422097	0.973553538	FALSE	4.110254653	5.447347765	4.462431925	5.198615945	5.484985578	7.301578502	4.752561286	4.375053337	4.758878776	5.026224637	4.465661085	4.282447219	5.13976416	5.304532945	4.628989342	4.397043088	4.447546137	5.60543507	4.240795148	5.299816112	5.489131853	7.128664587	4.602735976	4.630300621	4.958462236	5.317814161	4.949390189	4.670659081	4.775545757	5.17269152	4.603181229	4.211798762	4.713266901	5.60212427	4.246651303	5.41495071
ANXA4 (annexin A4)	-0.104537967	-0.122184558	0.002812674	0.029459216	0.012941276	0.515508528	0.558909132	0.609143963	0.515508528	0.029459216	0.012941276	0.915372215	FALSE	4.866304669	6.208025561	NA	5.922630782	5.54532593	5.953649379	4.721728094	4.544782105	5.98897774	5.694816133	4.495957331	4.291205701	5.875573668	6.069863249	4.511031521	4.348671507	4.51687874	6.223661949	3.805932136	6.150484534	5.556916772	6.096316678	4.57921636	5.368558843	6.005262988	6.05564686	4.480523646	4.486817327	5.89866789	6.343750688	4.788414266	4.457548329	4.032021475	6.213028376	3.954884917	6.146917884
ANXA5 (annexin A5)	-0.410139443	-0.060539402	-0.19966794	0.050389825	0.003588357	0.181530967	0.050389825	0.59760712	0.181530967	1	0.003588357	0.961180128	FALSE	7.363977023	7.632195497	7.197197031	7.678980348	7.441342377	7.517984267	5.991796187	7.446347223	7.437227739	7.332609483	7.55660568	7.377288629	7.486923491	7.050784636	7.176372644	7.432099211	7.372081484	7.637479834	7.283125404	7.730565238	7.324108523	7.553176161	5.988650607	7.367624424	7.481847857	7.326249701	7.520186495	7.387750254	7.432875916	7.049881214	7.082106452	7.497955596	7.38733669	7.614650957	7.144923307	7.768965022
ANXA6 (annexin A6)	-0.004809185	0.152738604	0.240113645	0.618397803	0.001320095	0.044660963	0.618397803	0.533800892	0.26743303	1	0.001320095	0.044660963	FALSE	6.127944812	7.270911991	6.092782507	7.119013725	7.502760214	7.466366093	6.157241825	5.721194909	7.627730851	7.451441925	6.473517436	6.112771015	7.212355331	7.24026662	6.485447759	7.02103548	6.503299436	7.256491773	6.123268887	7.029397668	7.351672494	7.109987319	6.720647849	5.549847803	7.55228484	7.542722362	6.493551271	5.658091491	7.121968591	7.127468202	6.43318648	6.86447094	6.133419676	7.14363831	6.588875009	7.131496885
ANXA7 (annexin A7)	-0.282406637	-0.029561853	0.186296611	0.146947511	0.643030126	0.179792602	0.146947511	0.643030126	0.179792602	1	1	1	FALSE	5.999310046	5.640701898	5.710547483	5.842745066	5.844405741	5.752646914	NA	5.646897069	6.082677046	5.681896173	5.918529352	5.491859508	5.957206539	6.048914034	5.755058478	6.028078446	5.886698896	5.83970266	5.52166639	5.755055807	5.467866353	5.805810928	NA	5.146463795	5.676755409	5.487897901	5.775940754	5.761827778	5.641618278	5.737243286	5.803958017	6.232300038	5.536851758	5.82799935	5.25821362	5.906116141
AOC1 (amine oxidase copper containing 1)	-0.078041528	0.01266957	-0.025808152	0.366093554	0.096378755	0.442105728	0.366093554	0.648723266	0.442105728	1	0.096378755	1	FALSE	6.417460994	6.752494385	6.901108243	6.837312556	6.795935744	6.59386466	6.827323648	6.24223283	6.523619976	6.812125952	6.748971024	6.726831217	6.629209429	6.413516232	6.777577522	6.407903345	6.327504142	6.595890002	6.683120946	6.537754215	6.625964488	6.557629119	6.624010211	6.252710841	6.405742248	6.68883776	6.776393551	6.71829312	6.612890607	6.446773985	6.732513427	6.504275566	6.283497715	6.529594532	6.607402817	6.737091824
AOX1 (aldehyde oxidase 1)	-0.192025882	-0.132751362	-0.134908529	0.481510562	0.582653809	0.419613484	0.481510562	0.582653809	0.419613484	1	1	1	FALSE	3.102421302	NA	1.720742505	2.405763688	1.883515249	2.984388836	2.680727175	2.001993148	2.885625121	2.814907208	1.364516404	2.204431856	2.42882578	NA	NA	NA	NA	NA	NA	2.684803032	NA	2.742821136	2.230621125	NA	2.278766863	3.002999489	NA	2.040148979	1.523115279	NA	NA	2.834820415	2.748950636	2.812397593	3.414866169	NA
AP1B1 (adaptor related protein complex 1 subunit beta 1)	0.146033512	-0.064816914	-0.478515448	0.217880983	0.521096355	5.71E-05	0.217880983	0.521096355	5.71E-05	1	1	1	TRUE	5.123235773	4.991458355	4.997120756	5.290818791	5.429046807	5.004267666	5.819944027	5.159637258	4.911226585	5.21058758	5.18233873	5.202848663	4.897540552	4.565073129	4.822159074	4.550992984	5.040414667	5.158506689	5.399557356	5.270902649	5.490387215	5.178810233	5.48707468	4.847350555	4.855386788	5.461633327	5.235156455	5.183530184	4.666319173	4.596404467	4.958708141	4.37549824	5.175145315	5.156881964	5.375710215	5.289008146
AP1G1 (adaptor related protein complex 1 subunit gamma 1)	0.064622026	-0.095040286	-0.184238141	0.534228373	0.543078155	0.226263633	0.534228373	0.543078155	0.226263633	1	1	1	FALSE	3.703532646	3.933903061	3.692851195	4.213012818	4.301777847	3.763039698	3.727016445	NA	NA	NA	NA	3.534036694	NA	3.30208943	NA	3.679311189	3.978131549	NA	3.764186894	4.056765588	4.203827598	NA	3.56336561	NA	3.452213231	3.507680488	3.906043966	3.732030359	3.819984888	3.629344962	4.400134848	NA	3.382418252	3.763496561	3.376081967	4.597972079
AP1S1 (adaptor related protein complex 1 subunit sigma 1)	0.240018221	-0.473449788	-0.548935241	0.426344629	0.16852374	0.150028357	0.426344629	0.301775127	0.150028357	1	0.16852374	1	FALSE	3.381712517	3.586692697	3.640019294	2.197906269	3.886852506	3.775103232	3.502406987	3.30109008	NA	3.398514552	2.976493784	2.987677402	NA	NA	2.834836592	2.819988974	NA	NA	NA	NA	NA	NA	3.344487663	NA	NA	2.500440059	NA	NA	NA	NA	NA	NA	NA	NA	2.443606651	3.475032987
AP2A2 (adaptor related protein complex 2 subunit alpha 2)	0.338528975	-0.18579544	0.004923407	0.201016568	0.468165865	0.510246891	0.201016568	0.468165865	0.510246891	1	1	1	FALSE	4.204109408	3.763687764	3.01991181	4.04360698	4.170293643	3.751313745	3.79049056	3.76366652	3.701715384	3.631721284	3.220599274	4.109084699	3.982655956	NA	3.84642311	4.130642631	3.388671733	3.84155051	3.42005116	3.7583245	4.72816542	4.135920609	4.054596721	2.589389584	3.230164578	3.47264373	3.666688431	3.419161314	3.435575259	4.000631041	3.87570144	3.582519875	3.333738573	3.608525406	3.591499907	3.060004137
AP2B1 (adaptor related protein complex 2 subunit beta 1)	0.088556833	-0.260272216	-0.377507848	0.50696907	0.274867914	0.050210764	0.50696907	0.274867914	0.050210764	1	1	1	FALSE	5.230779423	4.921917086	4.769136983	5.395158793	5.470732074	5.086180819	4.806932357	4.829078293	4.347254614	4.620439788	4.697562559	4.999201789	4.887408291	3.812344193	4.732996334	4.456464487	5.157185223	5.091141263	3.449151948	4.921231604	5.369620028	5.22581476	4.33921579	5.056037212	4.521754319	4.482228746	4.705701497	5.202018006	3.857244535	4.757791341	4.680110525	4.795429296	5.297682994	4.603258392	5.070797175	5.541043941
AP3B1 (adaptor related protein complex 3 subunit beta 1)	-0.072970218	-0.125373261	0.061569078	0.373257094	0.247159344	0.309193368	0.373257094	0.247159344	0.309193368	1	1	1	FALSE	5.679302743	5.478845645	5.341441433	5.577114573	5.713852501	5.523536865	5.341594431	5.386121157	5.498234908	5.393982431	5.104630202	5.282317475	5.743590365	5.634578748	5.639657614	5.497647491	5.345013082	5.512707283	5.489915378	5.393326956	5.331615654	5.281416359	5.230256821	5.052159365	5.353295058	5.31222588	5.122523638	5.153229764	5.350748282	5.411673679	5.481318319	5.487750013	5.212230803	5.445746564	5.336629736	5.346304516
AP3D1 (adaptor related protein complex 3 subunit delta 1)	-0.133270314	-0.2585571	-0.439421256	0.374525145	0.195582501	0.007432755	0.374525145	0.195582501	0.007432755	1	1	1	TRUE	4.633686943	3.728192635	4.211736475	3.375553843	3.684111801	3.914899328	4.055039435	4.060618121	3.247326012	3.534808661	3.482835379	4.027100958	3.542146593	NA	3.541737843	3.56934526	4.019417261	4.330529718	3.693576165	4.242907322	3.307384806	3.811923086	4.252226408	3.699418373	4.163852922	3.168584275	3.309526921	3.769454396	3.142034333	3.791407768	3.569879906	3.455360102	3.719303934	4.19879272	3.721175766	3.560372579
APEH (acylaminoacyl-peptide hydrolase)	0.10033839	0.215630597	0.055394369	0.258813861	0.039228844	0.32017758	0.258813861	0.039228844	0.32017758	1	0.37882728	1	TRUE	5.4968394	5.512966378	5.604255208	5.571597939	5.456191756	5.306681482	5.680819425	5.644724431	5.875792348	5.496225844	5.911228983	5.7333679	5.35854044	5.173403311	5.559029808	5.611284533	5.27197465	5.196544098	5.405954931	5.344608384	5.569983167	5.550334308	5.74402651	5.825332807	5.670044346	5.644528329	5.725143999	5.500336798	5.496363278	5.504493277	5.588537754	5.716472418	5.441669382	5.419012954	5.638933983	5.596240455
APEX1 (apurinic/apyrimidinic endodeoxyribonuclease 1)	0.072654715	-0.0574237	-0.152921599	0.5126819	0.605027623	0.26743303	0.5126819	0.605027623	0.26743303	1	1	1	FALSE	4.157981481	3.634825568	4.189658541	4.238328303	4.124956695	4.043038223	4.586428496	3.371726122	4.233604339	4.0261538	4.454735224	4.113842162	4.399410384	4.110972869	3.500763819	3.830001735	4.720699828	4.340619235	4.176737647	3.969325502	4.347006514	4.894560722	4.042635583	3.887915136	4.178109076	NA	3.683887304	4.152613405	4.106825677	4.403315448	NA	3.624124296	4.265811924	4.31761521	4.660677668	3.506640022
API5 (apoptosis inhibitor 5)	0.233784301	0.112874018	-0.464041695	0.123177683	0.430392095	0.000709433	0.123177683	0.430392095	0.000709433	1	1	0.973553538	TRUE	5.433169785	5.329317378	5.436558313	4.9053509	5.346751282	5.707886413	5.882097656	5.514261156	5.725010355	5.759677837	5.491179682	5.227999007	5.189362032	4.966670404	4.86769388	5.111068882	5.312396531	5.487331987	5.290534991	4.773975233	5.649566602	5.357622378	5.443596706	4.932061171	5.459595552	5.205275203	5.318436157	5.435248537	4.955921858	4.698724111	4.854873369	4.112675115	5.56082193	5.370927981	5.459539817	4.90117101
APIP (APAF1 interacting protein)	-0.050412424	-0.006213438	-0.144234444	0.552646534	0.671914849	0.285135004	0.552646534	0.671914849	0.285135004	1	1	0.973553538	FALSE	5.242175655	4.670205846	5.110601278	4.975139484	5.258145766	5.252778952	4.314022144	4.938229325	4.65649065	5.11185762	4.85779194	5.007572276	5.45310598	4.963867112	4.528164957	4.485233596	5.698524102	4.676696181	5.219819039	4.946089832	5.440630013	5.415576155	4.377422255	5.350313362	5.364316786	5.590569086	5.375595544	5.134011422	5.155660195	5.329274318	5.160214314	5.101994574	5.552539998	4.369089533	5.482177106	5.444060737
APOA1 (apolipoprotein A1)	-0.257645562	0.18883914	0.495884422	0.029459216	0.002843054	0.012106784	0.228642256	0.405967511	0.012106784	0.029459216	0.002843054	1	TRUE	8.293577404	7.94128241	7.732683006	7.468632188	7.034677931	7.466512927	7.523256135	8.313059879	8.487807884	7.436228481	7.868933646	8.539717166	8.321612471	8.800424314	8.193559857	8.2907976	8.196415246	7.816311702	7.72062049	7.557256904	6.966038177	7.552807405	7.600210274	8.295984691	8.389132251	7.378546303	7.831813919	8.540015642	8.147342318	8.794698529	8.062682996	8.26378092	8.287772394	7.925797712	7.795000624	7.442545456
APOA2 (apolipoprotein A2)	-0.435594291	0.153056915	0.145220596	0.150469297	0.531539893	0.358738817	0.150469297	0.531539893	0.358738817	1	1	1	FALSE	5.330984979	5.392331163	5.001563575	4.670092514	4.113042003	4.567764464	4.23676812	5.195906613	5.644389888	3.808951308	5.046543445	5.793430338	4.894546172	5.239566071	4.706668682	5.173343342	4.96211402	4.968616111	4.887642241	4.140737762	3.950543067	4.56801994	4.414311461	5.098289007	5.615631108	3.657274141	5.00662118	5.749282176	5.223712141	5.419815269	4.675759487	4.721449222	5.071638264	5.351914494	5.157359063	4.209164798
APOA4 (apolipoprotein A4)	0.235159161	0.138548901	-0.053613438	0.319488901	0.284714175	0.459085544	0.319488901	0.524613243	0.459085544	1	0.284714175	1	FALSE	4.033863452	4.030212464	3.772614135	3.724268267	3.738443599	4.296237132	4.211728689	4.123326835	3.810967438	2.71990406	4.22707101	3.899340003	3.194862418	3.30874675	4.1664182	3.834316817	4.28719892	3.6703305	3.516557317	3.599139231	3.200165329	4.355100861	4.367343106	4.887768949	4.051241575	4.385362007	4.317144854	4.255795285	3.329051819	3.409323043	4.678432534	4.428504226	3.930396727	4.358663507	3.920379059	3.697217803
APOC3 (apolipoprotein C3)	0.037502715	-0.097513307	-0.499038804	0.498436778	0.558860047	0.019955924	0.577218759	0.558860047	0.019955924	0.498436778	1	1	TRUE	5.24204605	5.655695287	5.393055756	4.217261742	5.085003922	5.387969051	5.380493966	5.658548548	4.932155684	5.401528076	5.118243428	5.774544614	4.241863059	5.0699513	4.323946455	4.805225376	4.908543938	5.56087083	4.87521978	4.605672111	4.227825775	5.161266948	4.687715801	5.539999363	4.881870145	4.444044167	4.716063541	5.17140701	4.466770665	4.99850694	4.610959856	4.214047072	4.652325868	5.77511377	5.401231104	4.440653266
APOE (apolipoprotein E)	0.245247561	0.338532859	-0.067199469	0.188393132	0.110785896	0.402609042	0.188393132	0.110785896	0.402609042	1	0.412422097	1	FALSE	5.393742239	5.501470992	5.343425589	4.717610626	5.514706165	5.239695899	5.64070479	5.71756676	5.469544142	5.355442721	5.930680575	5.453912604	5.037597468	5.1653854	5.436111856	5.077114792	4.669389662	5.400650636	5.540898304	4.851953877	5.082217182	5.015051475	5.526397513	5.070827222	5.110726544	5.303408156	5.380112958	5.007513972	4.959056048	5.14248696	5.301031531	4.950043755	5.112896092	4.391073421	4.895709776	4.353923113
APPL1 (adaptor protein, phosphotyrosine interacting with PH domain and leucine zipper 1)	0.022742137	0.060736884	-0.219152238	0.56925604	0.533800892	0.043347086	0.56925604	0.533800892	0.043347086	1	1	1	TRUE	4.224279571	4.176290854	4.442147307	4.318302378	4.240161655	4.163885117	4.262147477	4.069556103	4.327407132	4.477036131	4.412856029	4.423221823	4.185374994	4.003395352	3.897579274	4.358691635	4.638398262	4.525555261	4.095645978	4.423779838	4.241443617	4.039173496	4.457160867	4.406550275	4.342824941	3.925686168	4.021612975	4.331339768	4.103950771	3.938746854	4.103850088	4.04360698	3.868390453	4.362848573	3.72946576	3.912946803
APPL2 (adaptor protein, phosphotyrosine interacting with PH domain and leucine zipper 2)	-0.077030568	-0.167075498	-0.184446427	0.561676124	0.535389008	0.350359231	0.561676124	0.535389008	0.350359231	1	1	1	FALSE	4.696010511	4.533370228	4.704827709	4.862357159	4.825739843	4.059658115	4.51551062	4.475221102	4.754010932	4.491814624	4.867407248	4.736599464	NA	4.37086174	3.079983907	4.828149181	4.082063861	NA	4.426479465	4.101557636	NA	NA	4.360659247	4.025268042	NA	NA	4.447427117	5.087148809	4.630382172	4.619407141	3.991081885	4.814940011	4.803340711	4.036942845	4.666978091	4.32742869
APRT (adenine phosphoribosyltransferase)	0.020767586	-0.234710838	0.41548051	0.592721715	0.261895187	0.013153601	0.592721715	0.261895187	0.013153601	1	1	1	TRUE	4.736166481	4.344494764	4.442644976	4.425365306	4.39781665	4.655643773	4.394356364	4.836954203	4.313913343	3.653851103	4.412659602	4.045670121	4.923472491	4.967643586	4.761338469	4.705203835	4.352709097	4.345573792	4.759123868	3.796296642	4.102851262	3.904493732	4.529889645	4.406230521	4.677158661	NA	4.541552009	3.595443985	4.361817478	4.890534244	4.640273862	4.820475131	4.785503472	4.372805871	3.589344038	3.907621376
ARCN1 (archain 1)	-0.088350416	-0.002645301	0.039000409	0.383479812	0.673159102	0.420714026	0.383479812	0.673159102	0.420714026	1	1	1	FALSE	5.937405602	5.619448226	5.580130406	5.682250228	5.536276749	5.464305587	5.591083955	5.73899476	5.645969632	5.351925091	5.753754274	5.802738649	5.65341262	5.55315158	5.883757651	5.661906332	6.199801887	5.659259556	5.986274396	5.917524845	5.402087721	5.938756261	5.832234325	5.944607826	5.676738487	5.801520837	5.757634022	5.965620385	5.855949843	5.840770372	6.009154549	5.838384558	5.662441941	5.713335646	5.611048412	5.646482388
ARF4 (ADP ribosylation factor 4)	-0.317994324	-0.105429945	-0.494794598	0.115595688	0.514632381	0.002206015	0.115595688	0.514632381	0.002206015	1	1	1	TRUE	NA	NA	NA	NA	NA	NA	NA	NA	NA	NA	NA	NA	6.179365738	5.901216876	6.070354978	5.676363329	6.810713006	6.117079938	6.656524972	6.278291473	NA	6.361219175	5.952990458	6.137790395	6.175726181	6.558044109	6.719758432	6.271448087	6.142070287	6.073550345	6.461294443	6.041727042	6.608361287	6.573553277	6.715097143	6.456914544
ARF5 (ADP ribosylation factor 5)	-0.517698512	-0.105720995	-0.741803702	0.114987956	0.587315755	0.005404197	0.114987956	0.587315755	0.005404197	1	1	1	TRUE	NA	NA	NA	NA	NA	NA	NA	NA	NA	NA	NA	NA	4.064762162	3.649615459	4.381207221	3.930585965	4.078618373	4.195804274	4.830559573	4.012979792	4.220925795	3.493852248	4.564359876	4.138077209	4.424478734	4.591374236	4.467859833	4.913090461	2.924641507	3.954931432	4.285490997	3.793843874	4.524577757	4.82865189	4.616228291	4.560916673
ARF6 (ADP ribosylation factor 6)	-0.002483729	0.181673411	0.02370747	0.619287207	0.411483469	0.48499343	0.619287207	0.411483469	0.48499343	1	1	1	FALSE	4.223677393	4.386962656	4.021257621	4.003422338	4.312251298	4.50856176	4.617839157	4.162081103	4.27326224	3.935459748	4.048811614	4.391155929	4.444965168	3.749244627	4.277039993	4.787500377	4.207072906	4.049796285	NA	3.795392929	3.983641216	4.200182596	4.184835681	3.375943005	4.450815347	NA	4.683022665	4.430312039	3.670228511	4.391472168	4.731259285	4.245290288	4.448603662	3.75305893	4.19485139	4.339429601
ARFIP1 (ADP ribosylation factor interacting protein 1)	0.154884694	0.054459249	-0.057354222	0.121415999	0.514632381	0.320944781	0.121415999	0.514632381	0.320944781	0.921161323	1	1	FALSE	5.11242491	5.073845934	4.954638359	4.70305639	5.140271497	5.132083248	5.066920116	5.096818445	4.966854944	5.008406211	4.968081534	5.243558651	4.872789368	4.703150546	4.976194059	4.846362931	4.714723589	5.244479912	5.001072606	5.028471908	4.94060842	5.057944083	5.175895806	4.960599744	4.985778195	4.845660655	4.759496755	4.921869493	4.824732218	4.927289674	5.229872435	4.951881488	4.83180632	5.029430799	4.896940236	4.669871493
ARHGAP1 (Rho GTPase activating protein 1)	-0.263833125	-0.20601969	0.037413956	0.050389825	0.153052068	0.190770606	0.050389825	0.153052068	0.426946392	1	1	0.190770606	FALSE	6.426583454	6.53740324	6.337225831	6.281340313	6.191461978	6.027821975	6.135391217	6.096419998	6.376448413	6.241640007	6.101925261	6.224744543	6.386990238	6.367136888	6.930630905	6.122908732	6.316482477	6.509472581	6.423267212	6.314765396	6.472070174	5.959178956	6.230936935	5.65797149	6.443606651	6.00114018	6.208181674	6.38048704	6.207687909	6.477191599	6.922875737	6.283362509	6.613920562	6.373848282	6.328188413	6.373246247
ARHGDIA (Rho GDP dissociation inhibitor alpha)	0.057449436	0.045741986	0.123950737	0.06982487	0.537090508	0.12357207	0.442761294	0.537090508	0.12357207	0.06982487	0.787439677	1	FALSE	8.511796132	8.625705191	8.298071735	8.47884241	8.728736843	8.534937023	8.329760467	8.551931233	8.615990036	8.233792215	8.413530618	8.703862056	8.540232676	8.344433512	8.632584498	8.477171357	8.503615081	8.362938846	8.282143229	8.456042225	8.579696834	8.365469461	8.47830853	8.039341313	8.444439309	7.895526813	8.509014866	8.483860105	8.654986815	8.531892162	8.68194465	8.337331996	8.219023275	8.345999501	8.310740006	8.194545112
ARHGDIB (Rho GDP dissociation inhibitor beta)	0.294637597	0.24581088	0.25681504	0.038225594	0.104477615	0.027689424	0.038225594	0.104477615	0.027689424	1	0.385318077	1	TRUE	6.280158307	6.345430086	6.595958608	6.266857737	6.758396461	6.380646342	6.446332333	6.835077708	6.401275483	6.837426099	6.9348585	6.297242783	6.449171761	6.102116389	6.563682873	6.540961828	5.829225474	6.008392764	6.566920156	6.401811338	6.486495571	6.437534039	6.527006196	6.707165839	6.428273064	6.474835114	6.74262607	6.398890732	6.37136893	6.537844274	6.899912744	6.728410343	5.901190322	6.111141931	6.558249263	6.276874412
ARHGEF16 (Rho guanine nucleotide exchange factor 16)	0.147521502	-0.105448455	-0.448022056	0.561676124	0.645476599	0.303054677	0.561676124	0.645476599	0.303054677	1	1	1	FALSE	NA	3.051163253	NA	4.436381746	4.496992749	NA	3.905966975	2.235043839	4.382418252	3.835691689	2.403363172	NA	NA	NA	3.904069775	3.230983801	NA	3.32086588	NA	NA	NA	4.135116184	NA	4.105736736	NA	NA	NA	NA	2.230184564	3.847435749	4.08158676	2.573255751	NA	NA	NA	NA
ARIH1 (ariadne RBR E3 ubiquitin protein ligase 1)	0.069646948	0.140457905	-0.196294629	0.508910229	0.428642555	0.176886553	0.508910229	0.428642555	0.176886553	1	1	1	FALSE	4.041865002	4.053319904	4.131062617	3.889687692	3.952081912	3.597543092	4.573186663	3.949338825	4.090252182	4.139543167	4.191775818	4.039147169	4.120393416	3.599484432	3.936242174	3.399266814	3.65239471	3.679085944	3.651556905	4.012488224	3.818175673	3.809723119	4.26540689	3.696494662	4.481072857	3.764239983	4.43858562	3.951970051	NA	3.876733028	3.193450057	3.378428388	4.243676697	NA	3.821883655	3.298627526
ARL1 (ADP ribosylation factor like GTPase 1)	0.088326945	NA	NA	0.570644819	1	1	0.570644819	NA	NA	1	1	1	FALSE	3.52625665	NA	NA	3.976666075	3.839788308	NA	NA	NA	NA	NA	NA	NA	NA	NA	NA	NA	NA	NA	NA	NA	NA	NA	NA	NA	NA	NA	NA	NA	NA	NA	NA	NA	NA	NA	NA	NA
ARL3 (ADP ribosylation factor like GTPase 3)	0.038079482	-0.167314487	-0.226678432	0.56675446	0.407771221	0.153342919	0.56675446	0.407771221	0.153342919	1	1	1	FALSE	5.329794545	5.099324664	5.653779465	4.934275875	5.664724597	4.850564421	5.24435432	5.221331908	5.230633421	5.498075308	5.329708451	5.195142834	5.309823741	4.570663291	5.332725833	4.870645833	4.97343219	5.493461606	5.619448226	5.080491386	5.353806697	5.532856155	5.849924221	5.39956761	4.856587375	5.283469934	5.261094481	4.534391601	5.422475224	4.843451275	5.119754565	4.090624816	4.960534878	5.450112597	5.700492431	4.717890241
ARL8B (ADP ribosylation factor like GTPase 8B)	-0.227289589	-0.215217188	-0.219003081	0.146947511	0.212812306	0.09634511	0.146947511	0.212812306	0.09634511	1	1	1	FALSE	5.251862976	5.106691698	5.184712721	4.64958672	4.867896464	4.431148223	4.815257755	4.756879183	4.644721547	4.808179084	4.253225373	4.85993974	4.584313142	4.424485452	NA	4.780997683	5.015060399	4.776704109	5.113304604	4.846458213	5.032263975	4.892323018	4.494313197	4.838195439	4.616986915	4.737037727	4.909321891	4.965710417	4.097981535	4.715805533	4.929483304	4.947544603	4.904936826	5.110588751	5.463579955	4.517911851
ARPC1A (actin related protein 2/3 complex subunit 1A)	0.027306882	-0.127810318	-0.252315209	0.498436778	0.334603936	0.023171077	0.559445743	0.334603936	0.023171077	0.498436778	0.418464542	1	TRUE	4.857184806	4.788116663	4.463668227	4.767702464	5.217079458	4.954903523	4.996488177	4.537327133	4.951363988	4.509885824	4.522250389	4.57239252	4.744457141	4.503221508	4.324853797	4.601322128	5.1551299	4.655277402	4.919287637	4.853207237	4.840614294	4.756484269	4.490602219	5.066334643	4.937758684	4.268621531	4.53689837	4.939908264	4.451461707	4.422529046	4.772593023	4.964209156	5.132905812	4.924883746	4.745495509	4.898430884
ARPC1B (actin related protein 2/3 complex subunit 1B)	0.117626313	0.119334482	-0.106081851	0.327888134	0.396077309	0.259015674	0.327888134	0.396077309	0.259015674	1	1	1	FALSE	4.300438593	4.191965273	4.563932974	4.269975679	4.631296396	4.402865403	4.415082583	4.610292564	4.206033638	4.37572064	4.872424945	4.493634526	4.61227582	4.106205919	4.451982541	4.013506925	4.430392334	3.888080796	4.631244004	4.084030239	4.300087107	4.478784178	4.356636835	4.514867092	4.723351043	4.391320932	4.61733375	4.333609784	3.996732204	4.065761855	4.51049993	4.082745161	4.287398415	4.844003937	4.604830437	4.391355305
ARPC2 (actin related protein 2/3 complex subunit 2)	-0.038709645	-0.041261402	-0.290600852	0.558909132	0.622355443	0.055545587	0.558909132	0.622355443	0.055545587	1	1	1	FALSE	6.813422076	6.830610274	6.92898612	6.810584487	7.250914215	6.88242296	6.519617384	6.810880062	6.769308924	6.784765696	6.809735979	6.898353486	6.535685961	6.493210194	6.487365755	6.514115946	6.371459543	6.80153377	6.898631616	6.20776013	6.918553203	6.648824922	6.382781364	6.652543857	6.401038209	6.274429407	6.899489856	6.421029692	5.233071253	5.837446284	6.531420452	6.76918989	6.724472925	6.410430999	6.638247645	6.607090585
ARPC3 (actin related protein 2/3 complex subunit 3)	0.217580822	0.136319891	-0.352739195	0.082843474	0.288005274	0.001569573	0.082843474	0.288005274	0.001569573	1	1	1	TRUE	4.978465652	5.125655234	5.149320344	5.048959793	5.260213887	5.011656645	5.297587626	5.296666638	5.153979584	5.052107184	5.154534604	5.223712141	4.314225217	4.820944792	5.120148695	4.863512317	5.353044466	5.066067658	5.169099223	5.041015133	5.418824109	5.497248293	5.487994342	5.450894509	5.17037377	5.522950249	5.483693264	5.087106367	5.032748852	4.584998568	5.085620107	5.033973543	5.11614015	5.138589235	5.271754339	5.306313284
ARPIN (actin related protein 2/3 complex inhibitor)	0.273250421	0.459684136	-0.083846482	0.340074154	0.222366939	0.452881595	0.340074154	0.222366939	0.452881595	1	1	1	FALSE	3.947909235	3.051777531	3.790897122	3.813740154	3.619037321	NA	3.958768451	NA	NA	4.429856951	3.676143266	NA	3.61805067	NA	NA	NA	NA	3.371656433	NA	NA	NA	4.230341373	NA	NA	NA	NA	4.261448072	NA	NA	NA	NA	NA	4.000811288	NA	NA	NA
ARRB1 (arrestin beta 1)	-0.893037783	NA	-0.386035697	0.208048964	1	0.303045293	0.208048964	NA	0.303045293	1	1	1	FALSE	NA	NA	NA	NA	NA	NA	2.639690603	NA	NA	NA	NA	NA	NA	NA	NA	NA	NA	NA	NA	NA	NA	NA	NA	NA	NA	NA	NA	NA	3.14669269	NA	NA	NA	3.532728387	NA	NA	NA
ARSB (arylsulfatase B)	-0.354728861	-0.073838436	-1.065198571	0.416003048	0.645476599	0.014795733	0.416003048	0.645476599	0.014795733	1	1	0.767696329	TRUE	NA	NA	NA	NA	NA	NA	NA	NA	NA	NA	NA	NA	4.853496704	2.825315505	NA	3.27908494	4.034127658	4.810206577	5.18919596	4.512138375	NA	NA	3.052502843	4.255304332	NA	3.779385806	4.60773865	4.136568748	2.672115271	2.972845186	NA	4.784833734	3.585407263	3.99103652	4.392234981	3.768660733
AS3MT (arsenite methyltransferase)	0.085711125	0.005112398	0.178503225	0.452021499	0.671458908	0.145492039	0.452021499	0.671458908	0.145492039	1	1	1	FALSE	5.11741246	5.209866619	5.368656616	5.072924696	5.092900875	5.189081281	4.735706293	5.368618206	5.185426536	4.042521773	4.901190322	5.321671994	5.352009869	5.177451431	5.184887241	5.266430507	4.875318091	4.632820755	5.230621894	5.223561561	5.275089016	4.943157124	5.380383138	4.916514861	5.5137497	NA	5.174538249	5.069242445	5.156364254	5.407461527	5.362683787	5.255247673	5.102805081	5.34335452	5.377286894	4.864626935
ASL (argininosuccinate lyase)	-0.193405752	-0.142649418	0.132623677	0.026826165	0.131336547	0.061207417	0.026826165	0.131336547	0.061207417	0.484897837	1	1	TRUE	7.365989919	7.093602429	7.238930129	7.460275676	7.147540751	7.007789773	6.982229257	7.11091651	7.370425867	6.971899873	6.96897776	7.172887498	7.508896058	7.472804545	7.457413714	7.461012798	7.524855097	7.298539186	7.494543617	7.416054354	7.271705791	7.150407357	7.183853692	7.486794807	7.398376025	7.415496722	7.291658807	7.316779317	7.601466249	7.687284692	7.489029064	7.593450884	7.543696931	7.359380605	7.391544343	7.535392032
ASPA (aspartoacylase)	-0.125958165	0.001909842	0.194795831	0.146865888	0.672595769	0.01083088	0.146865888	0.672595769	0.01083088	0.705137975	1	1	TRUE	6.904556351	6.817213924	6.761989958	7.050936965	6.677465959	6.4828628	6.881811426	6.970094384	6.956776891	6.868600347	6.760566939	7.089540523	7.017599047	7.281716794	7.090260652	7.119034482	6.996897126	6.741237755	6.916440815	7.033026481	6.755208065	6.580017313	6.990830094	6.850074294	6.998940132	6.966118951	6.77586703	6.809543067	6.990262836	7.077734355	7.00912319	7.218732741	7.148161316	6.792113516	6.73202493	6.990364959
ASPDH (aspartate dehydrogenase domain containing)	0.142897038	-0.03006963	-0.009582969	0.372558837	0.643328201	0.502612221	0.372558837	0.643328201	0.502612221	1	1	1	FALSE	4.633681132	4.333209031	4.725893815	4.488739931	4.964583463	4.507693172	4.261553381	4.350970996	4.681145626	4.523656042	4.504556836	3.918519811	4.253406929	4.844390675	4.509879492	4.736729334	4.584319156	4.616110639	5.050832513	4.237448996	4.651952915	5.185628719	5.092165145	5.165642664	4.930093894	3.846132221	5.115828138	4.455846661	4.694328633	4.360258915	5.067010498	4.502496097	4.26966157	5.185228289	4.969316292	4.425076558
ASPSCR1 (ASPSCR1 tether for SLC2A4, UBX domain containing)	0.03676445	-0.070646054	0.117891422	0.552646534	0.53532018	0.256312531	0.552646534	0.53532018	0.256312531	1	1	1	FALSE	4.289310692	4.667398278	4.324047299	4.264656525	4.311575772	4.529539875	4.547042579	4.395460446	4.566918635	3.908611185	4.449455727	4.376866846	4.655683839	4.288137046	4.960710938	4.761099073	4.396036153	4.881806533	4.323168279	4.627204088	4.583994368	4.337447073	4.789937869	4.111999463	4.638317163	3.727277904	4.621805735	4.988893692	4.542072283	4.726575127	4.810540788	4.784661017	4.705519041	4.466124601	4.004762043	4.673047547
ASRGL1 (asparaginase and isoaspartyl peptidase 1)	-0.022116563	0.036436348	-0.07524474	0.542369295	0.537090508	0.204259091	0.542369295	0.537090508	0.204259091	1	1	1	FALSE	7.205030777	6.875399192	7.298887384	7.118920314	6.927386871	7.089709997	7.307464956	6.956230937	7.116187986	7.188361359	7.25980916	7.225255646	6.900009387	7.224503394	6.864210912	6.949243096	7.280817158	6.754940934	7.235344128	7.081797641	7.006410239	7.064257744	7.062898817	7.168130536	7.196597209	7.162743777	7.134097697	7.171957369	7.016507463	7.255802837	7.122962554	7.012356365	7.196833234	7.005119237	7.119542935	7.224812058
ASS1 (argininosuccinate synthase 1)	-0.200263005	-0.189340184	0.114469983	0.067781395	0.110785896	0.162865483	0.067781395	0.110785896	0.162865483	1	1	1	FALSE	11.55193892	11.67100139	11.21094525	11.80918933	11.4681709	11.38486468	11.34176342	11.33803993	11.428156	11.46442322	11.18998512	11.3387698	11.77224858	11.79279843	11.6855679	11.54682213	11.85892901	11.74854929	11.41179166	11.94844024	11.62351117	11.62064139	11.35445877	11.57309803	11.56270989	11.84285708	11.43023299	11.60477559	11.90451797	12.01943436	11.95516675	11.64744044	11.82070153	11.8196163	11.47767733	12.01841232
ATG3 (autophagy related 3)	-0.015893783	-0.034953606	0.503194285	0.087209456	0.290980459	0.043531665	0.610474559	0.649621879	0.043531665	0.087209456	0.290980459	0.148628855	TRUE	3.062092346	NA	NA	3.535256711	3.233018317	2.534776297	2.613107268	3.491198926	1.820460835	NA	2.812919164	3.374232687	3.201249614	3.346205216	3.6019817	2.693353136	3.160687893	3.011085887	2.834333	3.490762648	2.951874963	NA	2.465230077	3.470653994	3.785832995	NA	3.392248721	3.662034554	3.530969649	3.324868195	4.243135892	3.781223307	3.215340013	1.888577664	2.615270325	3.864106887
ATIC (5-aminoimidazole-4-carboxamide ribonucleotide formyltransferase/IMP cyclohydrolase)	-0.032846406	0.017386294	-0.00916673	0.481510562	0.609143963	0.478775363	0.481510562	0.609143963	0.478775363	1	1	1	FALSE	6.409214407	6.34270407	6.29813407	6.127272148	6.184393373	6.066254983	6.225421475	6.295579776	6.445850829	6.147245635	6.190838042	6.102838667	6.402611338	6.184149351	6.364400839	6.203588799	6.289622397	6.221973721	6.147923295	6.204463549	6.236618897	6.123703439	6.302799747	6.240478436	6.350857876	6.321515064	6.322730371	6.190725468	6.29750876	6.265986279	6.094592898	5.967090198	6.236125201	6.285417016	6.061512687	6.24705024
ATL1 (atlastin GTPase 1)	-0.089340523	-0.226068536	-0.796967965	0.552030307	0.479440024	0.022915956	0.552030307	0.479440024	0.022915956	0.591193724	1	0.594010776	TRUE	NA	NA	NA	6.498680101	NA	6.298086402	NA	6.265224962	NA	NA	6.062995925	NA	NA	5.84443336	4.965257893	5.224862209	NA	NA	NA	NA	NA	5.887556951	NA	NA	5.894955964	6.184103716	NA	5.907900129	5.889670658	NA	NA	NA	NA	6.153041235	NA	6.18235065
ATOX1 (antioxidant 1 copper chaperone)	-0.290730799	-0.084131039	0.260949489	0.021868469	0.453929582	0.014182186	0.021868469	0.453929582	0.014182186	0.36485154	1	1	TRUE	6.979076448	6.701091558	6.722834848	6.996908421	6.455618196	6.306486458	6.3535509	6.797441052	6.781385944	6.190330402	6.830572248	6.975676038	7.392334598	6.946075792	7.006780487	6.981373197	6.783600707	6.590747216	6.685519722	7.020368851	6.57615779	6.377120278	6.43747911	6.690584711	7.160284917	6.549496678	6.924491869	6.990410344	7.038611767	7.214134522	7.059625671	6.879521987	6.871806694	6.614622985	6.712884621	6.985898847
ATP1A1 (ATPase Na+/K+ transporting subunit alpha 1)	0.210666173	0.194892815	-0.017904741	0.163443978	0.243547082	0.012673817	0.163443978	0.243547082	0.483619266	1	1	0.012673817	FALSE	6.865164121	6.805344053	6.761857025	6.882948673	7.079484784	7.367248739	6.567195561	7.075040525	6.496524666	6.882215068	7.077157529	7.268948962	6.545932857	6.465884701	6.75698323	7.019790857	6.768435782	6.738916421	6.673344414	6.651955784	6.87477238	7.552277154	6.254047865	6.787288794	6.744954898	6.798776347	7.361268312	7.24498217	6.799696074	6.304699033	6.608380509	7.218073981	6.912242672	6.659239572	6.669069297	7.034732946
ATP1B1 (ATPase Na+/K+ transporting subunit beta 1)	0.386102193	0.239244578	0.091710949	0.025992279	0.19414166	0.04758862	0.025992279	0.19414166	0.332548832	1	1	0.04758862	TRUE	5.402735818	5.474565835	5.029059691	5.60326136	5.785848685	6.086618193	5.441330756	5.560348121	5.181698911	5.631817303	5.805480778	6.088094943	5.449386392	4.924670008	5.403124537	5.719550366	5.178511486	5.228410831	5.037496438	5.412415725	5.489029064	6.27197465	5.336772536	5.865139371	5.318533772	5.249851089	5.510939772	5.664101636	5.270454189	5.016184285	5.692826094	5.784202954	5.369145384	5.513203315	5.389088358	5.604424242
ATP5F1A (ATP synthase F1 subunit alpha)	0.072623359	-0.265070366	0.15001123	0.490165192	0.152682629	0.210181736	0.490165192	0.152682629	0.210181736	0.6323116	1	1	FALSE	5.949037608	5.960296235	5.961153311	5.741062436	5.957215827	6.413939281	5.551998886	5.900103608	6.055349687	5.507740736	5.728554557	6.088707689	5.725591209	6.123893772	6.564727215	6.095871689	5.834579762	5.870774042	5.882004699	6.028558102	5.589595722	6.319009097	5.820449602	5.84043302	5.966698087	4.904753825	5.583708615	5.710382171	5.719041026	6.314596839	6.101057515	5.914200934	5.67613198	6.061894977	5.767069445	6.01630242
ATP5F1B (ATP synthase F1 subunit beta)	0.01638393	-0.118752095	0.026710008	0.591786303	0.407021884	0.46205838	0.591786303	0.407021884	0.46205838	1	1	1	FALSE	5.990231063	6.016569861	5.931177174	6.105464373	6.000085657	6.506571795	5.841349225	5.921229224	6.117971339	5.679496989	5.750030276	5.966289716	6.016953107	6.203929369	6.206526016	5.840241651	5.765630216	6.061480285	6.105393131	5.953351388	5.611107445	6.572310656	6.097655037	6.049197284	6.202597949	6.085622231	5.820074267	5.685309462	5.949037608	5.998403135	6.232752841	5.861801561	6.005584131	5.932493518	5.695203231	6.032742241
ATP6V1A (ATPase H+ transporting V1 subunit A)	-0.040718453	-0.142096585	0.127231485	0.480598832	0.134736535	0.072073007	0.480598832	0.134736535	0.072073007	0.539708413	0.98715061	0.211118962	FALSE	6.124408788	6.094747004	6.177465385	6.223854985	6.209402675	6.022307884	6.187100631	6.068814815	6.208737689	5.866435737	5.905863512	6.04187814	6.445706842	6.406318971	6.382157101	6.344317215	6.349103383	6.110678527	6.145795637	6.081693269	6.307244533	6.049367208	6.144929424	6.009257583	6.195310192	6.016242239	6.110874761	6.140979016	6.131391932	6.378804641	6.395974481	6.154293581	6.21982291	6.119451634	6.076578334	6.156801084
ATP6V1B1 (ATPase H+ transporting V1 subunit B1)	-0.057750769	-0.009127664	0.124469038	0.502264641	0.6636548	0.22573757	0.502264641	0.6636548	0.22573757	1	1	1	FALSE	6.035476554	5.394335783	5.384775118	5.640788647	5.787030151	5.777774756	4.93871863	5.579143935	5.277862039	5.454070583	5.463014231	5.252952997	5.776714635	5.491994153	5.523530593	5.469661351	5.443885086	5.096645587	5.197381844	5.388313546	5.452832614	5.443742561	5.294999292	4.862277801	5.720831137	5.663845547	5.370111957	5.293105583	5.384070535	5.671106512	5.140099677	5.735941819	5.188531483	5.05678726	5.650448648	5.61204871
ATP6V1B2 (ATPase H+ transporting V1 subunit B2)	0.080406699	0.215895893	-0.027186319	0.488367792	0.268519756	0.473131422	0.488367792	0.268519756	0.473131422	1	1	1	FALSE	NA	4.888149004	4.999770052	4.602243068	4.73435737	4.611373068	4.68540198	NA	5.458034151	NA	NA	5.118052348	4.133481328	4.569983167	5.041448892	4.447837034	4.887252303	4.585665643	4.436928034	4.589799434	5.139645483	5.248405801	4.765290741	4.86036693	4.939532201	4.503666755	5.030812778	4.713948704	4.416015495	4.634999768	5.236335712	4.857105163	4.962238981	4.996357108	4.355953599	4.152394371
ATP6V1C1 (ATPase H+ transporting V1 subunit C1)	0.015576201	-0.084808071	-0.524320293	0.599022894	0.539055422	0.002821333	0.599022894	0.539055422	0.002821333	1	1	1	TRUE	3.734687946	4.12176143	4.245335929	4.271410735	3.855082746	4.041698572	4.524866065	4.300892469	4.308826824	4.093120675	4.078507367	4.286925492	3.917412659	3.500304926	3.186074215	NA	4.539841215	3.1887538	4.416772198	4.376575171	3.838296306	3.719577745	4.671004578	4.621002738	4.346708739	NA	4.257455733	3.608158701	3.65418346	3.530382926	3.531069493	3.75536832	4.34370628	4.337860919	3.560592687	4.540132689
ATP6V1D (ATPase H+ transporting V1 subunit D)	0.041281102	0.28653578	0.438099077	0.56925604	0.288005274	0.022314504	0.56925604	0.288005274	0.022314504	0.872957162	0.801259221	1	TRUE	3.641626947	3.005419751	3.197587077	3.323398894	3.724290099	3.907179106	3.284956764	2.72844735	3.295436514	NA	NA	3.744333347	3.966282794	4.212608246	4.031686317	3.480058269	3.221222849	3.403404076	3.377484725	3.45638563	3.192197322	3.521741758	2.710556299	NA	3.525166845	NA	3.406155674	3.431114785	3.887924881	3.764558475	3.037789844	3.212525762	3.390103593	2.586942443	3.333223345	3.195720824
ATP6V1E1 (ATPase H+ transporting V1 subunit E1)	0.10362378	0.001691554	-0.061896942	0.258183818	0.67449317	0.304768417	0.258183818	0.67449317	0.304768417	1	1	1	FALSE	6.155811961	6.223067239	6.243745235	6.193154721	6.415613335	6.263900139	6.516681798	6.218198006	6.247813612	5.904835697	6.155040824	6.428958066	6.192024473	6.084257774	6.374124855	6.093845357	6.225006868	6.488201667	6.284019899	6.232645409	6.526927974	6.455582033	6.306043456	6.172475514	6.315819795	6.00864375	6.331882533	6.374738694	6.035335782	6.419914685	6.398955699	6.109997762	6.342031987	6.473702503	6.039344604	6.360676803
ATP6V1F (ATPase H+ transporting V1 subunit F)	0.097982388	-0.122700171	-0.179873581	0.429444671	0.450582424	0.210038478	0.429444671	0.450582424	0.210038478	0.479748085	1	1	FALSE	4.991843795	4.943940075	5.433900859	4.866764591	5.127596139	5.224198524	5.071136244	NA	4.839052581	5.419329888	4.843596997	NA	NA	4.859239073	NA	4.902551182	5.267711817	5.571330959	5.193893934	5.565612407	5.104877569	5.516888193	5.560069877	5.467638153	5.103673874	5.656979667	NA	4.86024276	NA	NA	5.241004978	NA	4.988334762	5.766899887	5.640522601	5.522846704
ATP6V1G1 (ATPase H+ transporting V1 subunit G1)	0.119194826	0.124870956	-0.355438658	0.353614986	0.407771221	0.008587847	0.353614986	0.407771221	0.008587847	1	1	1	TRUE	4.511259286	4.365720529	4.994362489	4.626287266	4.954810488	4.676865398	5.161162123	4.445686981	4.679142258	4.670942282	4.858672328	4.806257026	4.390977155	4.114267066	4.106105393	4.416373627	5.437517394	4.999945898	4.644294702	4.242427207	4.633727624	5.034805564	4.784441165	5.160984708	5.013658775	4.941726086	4.920136063	4.695804558	4.644831122	4.638044867	3.665915721	4.543526816	4.724562965	4.690126516	4.549244061	4.861533607
ATP6V1H (ATPase H+ transporting V1 subunit H)	0.009825039	5.42E-05	-0.083017471	0.597861489	0.680042139	0.273624006	0.597861489	0.680042139	0.273624006	1	1	0.512446274	FALSE	5.160044853	5.395121082	5.366420139	5.04290694	5.35123962	5.220751711	5.456303483	4.921245889	5.326965117	5.220105484	5.078357922	5.169588333	5.492042237	4.976459873	5.333051562	4.76213617	5.002941	5.159677619	5.367122906	5.249426378	5.62390782	5.122030734	5.477049087	4.842224613	5.343087978	5.607084665	5.21451341	5.333269867	5.238481171	5.220279645	5.152881067	4.996479138	5.240726469	5.255851922	5.25586325	5.375932583
AVPR2 (vasopressin receptor 2)	-0.089027633	-0.042123791	-0.316139444	0.53615771	0.645476599	0.159330489	0.53615771	0.645476599	0.159330489	0.774425891	1	1	FALSE	5.421405098	5.378227218	6.361643802	6.080817528	5.977625671	5.989450134	5.722676402	5.374069197	5.168501642	6.82611625	5.631843489	5.5378303	5.651149303	5.712711323	5.292652931	5.254915228	4.441762324	5.755707468	6.2560709	5.821638793	6.065432292	5.797762673	5.587367992	5.271578812	5.124522522	6.803175363	5.403387033	5.207943595	5.106988947	5.809802849	5.284084696	5.203792368	5.443417683	5.39304889	5.745955273	6.062408858
ApoN (NA)	-0.622180049	0.549435772	-0.094936524	0.157820923	0.23002464	0.448855513	0.157820923	0.23002464	0.448855513	1	1	1	FALSE	2.848774149	NA	NA	1.996949083	NA	NA	2.860529825	1.353199062	3.719873403	NA	NA	3.768883002	NA	3.382141535	2.538262511	NA	3.513452846	3.547967981	3.165169101	NA	NA	NA	NA	3.182147212	4.05338942	NA	2.846705919	3.338866498	2.946749572	3.12193379	NA	NA	NA	3.527833531	NA	NA
B3GLCT (beta 3-glucosyltransferase)	0.421390036	0.131007771	-0.461682953	0.081010142	0.166620529	0.022757148	0.081010142	0.514632381	0.022757148	1	0.166620529	1	TRUE	5.961401073	6.009051508	6.66246188	5.827181355	6.760912848	6.735359702	6.708283817	5.740800766	5.949427544	6.558478879	6.38195299	5.985356973	5.856079365	5.517423735	5.741040857	5.50916059	5.668808417	5.770004413	6.549901696	5.392722694	6.917372079	6.808346434	6.701618362	5.280046922	5.74599022	6.486838239	6.273472996	5.646989204	5.409513136	4.811666254	5.740333959	5.60964269	5.74313254	5.487412386	6.28219328	6.175301034
BAG3 (BAG cochaperone 3)	0.676880872	0.512243659	0.531999207	0.085211697	0.05721097	0.010077086	0.085211697	0.05721097	0.010077086	0.215263514	0.514044646	1	TRUE	4.018990175	NA	NA	NA	NA	NA	NA	4.658685637	NA	NA	NA	4.526312997	4.472747693	NA	NA	NA	3.845580373	NA	NA	NA	NA	NA	NA	NA	4.636902983	NA	NA	4.342746732	4.388478874	NA	NA	NA	3.879137201	NA	4.526500804	3.638815273
BANF1 (BAF nuclear assembly factor 1)	NA	NA	NA	1	1	1	NA	NA	NA	1	1	1	FALSE	NA	NA	NA	NA	NA	4.821342863	0.009877425	NA	NA	NA	NA	NA	NA	NA	NA	NA	NA	NA	NA	NA	NA	4.398836021	NA	NA	NA	NA	NA	1.84035849	NA	NA	NA	NA	NA	NA	NA	NA
BASP1 (brain abundant membrane attached signal protein 1)	-0.160182185	0.512418112	-0.298809608	0.393058467	0.051519713	0.11756626	0.393058467	0.051519713	0.11756626	1	1	1	FALSE	4.20113981	4.543025632	3.459221757	3.721372659	4.018803286	4.044813751	3.836479627	3.471369575	4.412916983	5.258496312	4.479010621	4.303977964	4.025755276	3.314740023	4.089786254	4.28527644	4.771970068	4.832768519	4.353280941	4.282343424	4.534192366	4.460650836	4.315225658	4.400613068	4.395501575	5.700800347	5.211335439	4.846031901	4.139068327	4.042871929	4.628936866	4.307894776	4.515952091	4.874910056	4.584818224	3.844958037
BBOX1 (gamma-butyrobetaine hydroxylase 1)	-0.124457706	-0.064413225	-0.174457674	0.056496468	0.3156387	0.002200072	0.056496468	0.3156387	0.002200072	0.927917592	0.764837992	1	TRUE	7.702241961	7.725413978	7.732933945	7.605968359	7.520728671	7.555601452	7.769361824	7.523804998	7.620117165	7.56943033	7.591589665	7.722131269	7.597732279	7.330226728	7.63348207	7.493038825	7.717299423	7.683640317	7.644065365	7.551754396	7.490554086	7.47187027	7.72783879	7.514619383	7.501072852	7.531786918	7.557272223	7.606967745	7.534746421	7.323964464	7.544408106	7.571161036	7.777794478	7.748172719	7.726204533	7.55835183
BCAT1 (branched chain amino acid transaminase 1)	0.508679539	0.214428399	0.085671649	0.056496468	0.406046464	0.410316127	0.056496468	0.406046464	0.410316127	1	0.575888285	0.885705622	FALSE	4.328190208	3.688135588	3.725882911	4.136068312	5.056973628	4.795179902	3.338652604	4.590536152	3.991608008	4.231109794	4.397885086	3.75561401	4.332758051	4.240413559	4.172031401	4.192367783	4.259859993	3.210948315	4.355129058	3.971709081	5.086584227	4.558267634	3.678015549	4.839884025	4.133177155	4.422320475	4.225521734	4.085339669	4.687850146	3.580639969	3.946103872	3.454781277	4.540343506	3.644952222	3.892488174	3.938276381
BCAT2 (branched chain amino acid transaminase 2)	0.136793721	0.006911085	-0.154635421	0.488367792	0.672595769	0.164677859	0.488367792	0.672595769	0.349651446	1	1	0.164677859	FALSE	7.310003768	6.018275859	7.245676293	6.123335113	6.804131021	6.544299906	6.690193578	7.198818252	7.082745161	6.787745878	6.699773705	6.003233421	6.094022775	7.331723128	6.195396816	6.22218824	7.635877706	6.293916689	7.415353054	5.861848696	6.479919273	6.704954939	6.848472717	7.18737187	7.099821179	6.966211259	6.828149181	5.939774303	6.464016359	7.574820557	6.19638672	6.28577949	7.479343752	5.980217281	7.475457834	5.680256834
BCL2L13 (BCL2 like 13)	0.097633303	-0.015530335	-0.483413575	0.217222272	0.634425261	2.84E-08	0.217222272	0.634425261	2.84E-08	1	1	1	TRUE	5.436811466	5.278036802	5.222765928	5.438722003	5.700850273	5.496753135	5.474630726	5.483606209	5.384429777	5.323730338	5.402408395	5.364120644	5.138417214	5.148206067	4.658400021	4.857319194	5.576803273	5.269152867	5.23736486	5.497337723	5.615560489	5.315211164	5.485542753	5.390334072	5.380777925	5.335486829	5.18718577	5.432919332	4.957278521	4.827514198	5.045163352	4.738103071	5.408589594	5.471164695	5.567098187	5.440573541
BCORL1 (BCL6 corepressor like 1)	0.271683999	0.157339147	-0.769425659	0.04376771	0.379239404	8.42E-06	0.125283547	0.379239404	8.42E-06	0.04376771	1	1	TRUE	7.971008911	7.956399391	8.406659962	7.642210579	8.410726932	8.739453224	7.870235241	8.02988351	7.799676649	8.412091339	8.416805971	7.972933849	7.497436728	7.069949153	7.069809557	7.001644636	7.803537038	7.743514968	8.278746795	7.658311468	8.28024184	8.622893756	7.581441639	8.15684658	7.495751117	8.57212417	8.044907715	7.982086616	7.254679069	7.197501763	7.006645863	6.717525635	7.883303115	8.114949983	8.171727244	7.497947614
BDH2 (3-hydroxybutyrate dehydrogenase 2)	-0.015355352	0.299137947	0.40862121	0.04376771	0.03639156	0.000598973	0.591165742	0.03639156	0.000598973	0.04376771	0.125453626	0.511032663	TRUE	9.033348662	8.477831108	8.819894864	8.520693318	8.614628874	8.281072267	8.952272404	8.861148956	8.963398982	8.773020489	9.124702926	8.987519837	8.740856746	9.139246922	9.303333261	9.24599234	8.90477911	8.388163701	8.692315599	8.428992391	8.49718521	8.15208706	8.875033585	8.705349004	8.95423994	8.703554101	9.043336302	8.983985443	8.604075031	9.040936254	9.240137798	9.173609684	8.890325085	8.394801356	8.707007044	8.267339156
BHMT (betaine--homocysteine S-methyltransferase)	-0.702901182	-0.774141736	0.466758481	0.070022003	0.056176841	0.134114004	0.08301151	0.080650928	0.134114004	0.070022003	0.056176841	0.254063343	FALSE	10.23005647	10.35388563	10.27160309	8.595033646	8.067353686	9.672950345	8.959883151	10.11010481	9.744830475	9.744975073	8.46571332	8.499654578	9.516809026	10.70654782	10.21331083	10.67959445	10.27973825	10.33410565	10.15005188	8.495399367	7.98521578	9.699945441	8.636660869	9.888387097	9.718212622	9.831112443	8.316738596	8.392085542	9.672699357	10.77360904	10.22908316	10.69745414	10.22637606	10.33919307	10.07037591	8.575123207
BHMT2 (betaine--homocysteine S-methyltransferase 2)	-0.222827625	-0.080164339	0.096006503	0.116747124	0.508515272	0.285135004	0.116747124	0.508515272	0.285135004	1	1	1	FALSE	10.12905114	9.650759175	10.03296865	10.45035555	9.77491716	9.465058209	10.10864206	9.899640902	10.07953812	9.853254966	9.848015692	10.14552462	9.979225105	10.3178761	10.13546561	9.903440536	9.996219247	9.581025414	9.994028087	10.34867284	9.731490447	9.408497462	10.15433713	9.949828169	9.958135071	9.658816645	9.960232223	10.15124492	10.43203029	10.25947259	10.08642819	9.920879812	10.11675981	9.625699712	9.802506672	10.49154248
BIN1 (bridging integrator 1)	0.094268781	0.24615871	0.028868599	0.424496807	0.153052068	0.030577046	0.424496807	0.153052068	0.46205838	1	1	0.030577046	FALSE	4.313311163	4.131095552	4.33466123	4.259641589	4.310398293	4.405978749	4.442492376	3.901446184	4.440088448	4.738967747	4.389704467	4.323103412	4.021950481	4.277389699	4.146215309	3.802730896	4.437760394	3.839637162	4.541074926	3.644121621	4.347098671	3.898517952	4.372840689	3.904859776	4.132338293	4.630818975	4.235244549	4.545016964	4.183470634	4.156728288	4.329898568	3.674494549	4.36797905	4.005741307	3.716211738	3.710437277
BLMH (bleomycin hydrolase)	0.011158089	-0.026816927	-0.074644767	0.593361847	0.6083932	0.280598617	0.593361847	0.6083932	0.280598617	1	0.674275325	1	FALSE	5.73853007	5.96702101	5.697812733	5.832943165	5.845063452	5.875991341	5.872764748	5.734162241	5.91919943	5.839690064	5.70745853	5.69724839	5.846523403	6.014078512	5.632407824	5.670540121	5.407328955	6.001282076	5.674881489	5.84224976	5.794280689	5.658685637	5.816822391	5.610756158	6.044975452	5.704144348	5.693294585	5.94292497	5.943096158	5.926376653	5.29495887	5.827737744	5.70807133	5.976315515	5.637900008	6.016830569
BLVRA (biliverdin reductase A)	-0.042014889	0.025909078	0.306900232	0.481510562	0.599983031	0.00021339	0.481510562	0.599983031	0.00021339	1	1	1	TRUE	6.93413903	6.750191107	6.690081806	6.750405521	6.756956552	6.824335082	6.548183823	6.768263737	6.652041858	6.690319311	6.705300616	6.915700151	7.124576284	6.937073626	7.321251673	7.061376593	6.468930265	6.704871964	6.567233597	6.996501735	6.902604239	6.55258918	6.598180569	6.763292053	6.913571612	6.703225313	6.651080401	6.957218149	7.001261806	6.880085502	7.140615076	6.891965927	7.031902415	6.791879173	6.612454239	6.798335707
BLVRB (biliverdin reductase B)	-0.165647382	-0.094443136	0.160818588	0.067165771	0.303585252	0.032681132	0.067165771	0.303585252	0.032681132	1	0.806302296	1	TRUE	7.574268056	7.617562968	7.265174318	7.509434575	7.331096084	7.404647713	7.471301284	7.232334579	7.547511524	7.199515308	7.31579263	7.488097204	7.44776101	7.723258196	7.857508311	7.611622414	7.632646292	7.668197148	7.205421839	7.555294679	7.283653279	7.380132011	7.369134912	7.498099249	7.57698311	7.355650617	7.421728238	7.542869363	7.487518506	7.784732985	7.884964165	7.795864333	7.685358525	7.778707965	7.355201313	7.61273583
BPHL (biphenyl hydrolase like)	-0.118039937	-0.078019664	0.393248098	0.434289528	0.561486819	0.024608307	0.434289528	0.561486819	0.024608307	1	1	1	TRUE	5.527933592	4.926990931	5.326706314	5.55803186	5.329188193	5.698612998	4.557281415	5.560311432	4.845349538	5.424646687	5.322501452	5.162999499	5.626964719	6.164176849	5.179355785	5.774035872	5.796197988	5.083587825	5.458844585	5.623817125	5.444948609	5.739389089	4.726368042	5.681193426	5.243859458	5.581839295	5.287590496	5.496753135	5.815078392	6.184224744	5.446544078	6.076939557	5.699745948	5.073280407	5.336951015	5.374229209
BPNT1 (3'(2'), 5'-bisphosphate nucleotidase 1)	-0.111647727	-0.047184847	-0.158458469	0.319408029	0.567291663	0.11756626	0.319408029	0.567291663	0.11756626	1	1	1	FALSE	5.736369458	5.6696391	5.773009935	5.409475798	5.725247633	5.920874454	5.795964308	5.705438863	5.191515276	5.786068323	5.728497417	5.974611907	5.583753737	5.121371885	5.628543235	5.600992229	5.743442261	5.516194842	5.687021484	5.430663295	5.384588644	5.4276531	5.13804853	5.947247686	5.615522235	5.599850374	5.548100573	5.699126823	5.448144395	5.474572324	5.706652107	5.495330606	5.754160628	5.636250486	5.641774322	5.483067639
BRCC3 (BRCA1/BRCA2-containing complex subunit 3)	0.376950618	0.665077942	NA	0.39953864	0.262346827	1	0.39953864	0.262346827	NA	1	1	1	FALSE	NA	4.027649495	NA	3.439250781	NA	3.020064766	NA	NA	NA	4.121322148	NA	3.768247855	NA	NA	NA	NA	NA	NA	NA	3.026601786	4.642638041	NA	3.961651108	NA	NA	NA	4.250976728	NA	NA	NA	NA	NA	NA	NA	NA	NA
BSG (basigin)	0.090240944	0.011520417	0.081860867	0.502264641	0.666859462	0.401326302	0.502264641	0.666859462	0.401326302	1	1	1	FALSE	4.372868542	4.351713125	4.555245589	4.208759145	4.502547015	4.724999445	3.855640937	4.827305862	4.400483281	3.672776072	3.939141932	3.983249017	NA	4.025826133	4.699740396	4.086724332	4.025285763	3.806674634	3.660586403	3.79575656	3.807973087	3.6509713	4.64178877	4.265616922	3.848748115	4.162363129	3.580012789	4.622450153	4.404691987	4.123674473	3.984088011	4.276459444	4.269579292	4.172711519	4.122126014	3.456359344
BUB3 (BUB3 mitotic checkpoint protein)	-0.14448151	0.155843883	-0.172230822	0.374525145	0.426654115	0.226053927	0.374525145	0.426654115	0.226053927	1	1	1	FALSE	4.677773191	4.322887168	4.969191942	4.617092738	4.371544923	4.601987641	4.570092495	4.817101337	4.864904218	NA	4.994991476	4.470966291	4.755881017	4.5731503	4.826238306	4.432044074	4.954931432	NA	4.448616876	4.420206152	4.736566995	4.190654364	5.060112252	3.962076993	4.537898617	5.172087423	5.027972326	4.045757478	3.786429083	3.895486825	4.932184037	4.45618847	4.773073253	4.67641975	4.491044961	4.777661679
BZW1 (basic leucine zipper and W2 domains 1)	0.231734218	-0.242326333	-0.634767302	0.373257094	0.42693445	0.019046513	0.373257094	0.42693445	0.019046513	1	1	1	TRUE	4.291301492	4.449389694	4.788346397	4.729346113	5.104454084	4.223993954	4.696049472	4.807777364	4.365489583	5.47244228	3.826202707	3.691813297	3.052765396	4.402538009	3.569393872	3.962863624	2.783379122	4.195316098	4.02586156	4.678488874	4.392969923	NA	4.594357451	4.647326023	4.308637551	3.480187556	4.477062044	3.525404919	3.8426068	3.715179532	3.992922479	3.225864105	4.277397138	4.669332965	3.953786713	3.79363582
C10H9orf64 (chromosome 10 C9orf64 homolog)	-0.197735275	-0.171732532	0.156219142	0.340074154	0.450582424	0.29007666	0.340074154	0.450582424	0.29007666	1	1	1	FALSE	4.541223644	3.983075686	4.040866136	3.997364676	3.858528121	3.216723357	3.857781989	3.887203553	3.556968869	3.221734815	3.739642914	3.765768105	4.107118713	4.222680931	4.040497958	4.09044698	4.617122132	3.558806401	3.842345314	4.198297695	3.374747386	3.842636968	NA	4.159701835	4.635150724	NA	4.009006705	4.678742377	4.635510633	4.23430204	4.76037	3.944998961	4.609223071	4.735278458	3.352518432	3.144447788
C1QBP (complement C1q binding protein)	0.133108513	-0.034879148	-0.226452905	0.425287873	0.642639541	0.172182234	0.425287873	0.642639541	0.172182234	1	1	1	FALSE	3.680178054	3.808117288	4.08701299	4.010421805	4.065141438	4.143213805	4.227124934	3.237455114	4.068662213	3.655741075	4.076841245	3.687643025	3.771790522	3.813473383	3.567715796	3.117680084	3.528458799	3.87277952	3.775924956	3.632605581	3.935478606	4.031898005	3.564804938	4.197189166	3.420132027	4.131951594	3.834610098	3.455741473	3.864017717	4.130387286	3.095561591	3.54363198	2.731897894	4.314566025	4.024922449	3.736052801
C2 (complement C2)	NA	NA	NA	1	1	1	NA	NA	NA	1	1	1	FALSE	NA	NA	NA	NA	NA	NA	NA	NA	NA	NA	NA	NA	NA	NA	NA	NA	NA	NA	NA	NA	NA	2.066633436	NA	NA	NA	NA	NA	NA	NA	3.591763181	NA	NA	NA	NA	NA	NA
C3 (complement C3)	0.03567875	0.081316828	-0.065111742	0.000719055	0.499168283	0.270104719	0.54756448	0.499168283	0.357627893	0.000719055	1	0.270104719	FALSE	7.040881475	7.321152438	7.246674102	6.848823214	7.056941123	7.429825157	7.064882852	7.1393774	7.111427832	7.090123008	7.27518402	7.365675042	7.161232679	7.428988205	6.767721	6.569079381	6.937779866	7.293738322	7.19124679	6.775735369	6.971244638	7.375665043	6.930536292	7.128551179	6.91744369	7.20662369	7.279443437	7.253223482	7.166725486	7.526084466	6.777945671	6.607130542	6.9198406	7.327229265	7.373465514	6.712114252
C4A (complement C4A (Rodgers blood group))	-0.028059719	-0.086940505	-0.272609465	0.584704828	0.552572247	0.113865187	0.584704828	0.552572247	0.113865187	1	1	1	FALSE	3.739275663	3.698307394	4.131367236	3.628668626	3.522834152	4.136092928	3.578081292	4.211074512	4.066821119	3.207230684	4.037487653	4.048218745	3.548769516	3.836691691	3.134358959	3.130484488	3.73843279	4.42378656	4.708750075	3.817879032	3.334868568	4.36243482	3.547005551	4.284721402	4.066915812	3.579988661	3.820944792	4.145245397	4.067948423	3.978671567	3.522896909	3.498876325	3.839294505	3.633396334	4.426868547	4.031306966
C9H11orf54 (chromosome 9 C11orf54 homolog)	0.50294755	-0.118330607	0.358411443	0.232772233	0.607701641	0.242264499	0.232772233	0.607701641	0.242264499	1	0.801259221	1	FALSE	3.033636196	5.353767889	4.435528589	5.310449191	5.191005899	5.521377443	5.46662712	3.98396037	5.49183386	4.364607449	3.51587642	3.817172985	5.121322148	4.386700602	4.552899603	5.625197417	4.217773564	5.394565587	3.294141364	5.640768406	5.613290005	5.316185575	5.795120146	3.800661803	5.708275539	NA	3.751260178	4.872863226	5.488065061	4.896988658	4.166900188	5.678429717	3.674449352	5.265298111	4.286666797	5.738513857
CA1 (carbonic anhydrase 1)	0.296305353	-0.96759335	-0.932359334	0.39953864	0.088470943	0.050646393	0.39953864	0.088470943	0.050646393	1	1	1	FALSE	NA	2.837598164	NA	NA	NA	NA	2.975037654	NA	NA	NA	1.587413	1.834864901	NA	NA	NA	NA	NA	NA	NA	NA	NA	NA	NA	NA	NA	NA	NA	NA	NA	NA	NA	NA	NA	2.519866437	NA	NA
CA2 (carbonic anhydrase 2)	0.503259439	0.39875953	-0.009525166	0.005018119	0.030022565	0.000227874	0.005018119	0.030022565	0.501336517	1	0.316470248	0.000227874	TRUE	7.554358616	7.772730248	7.334630842	7.226951597	8.163694956	8.284995247	8.091726276	7.354240565	7.585991557	7.858372708	8.264541122	7.745001974	7.882337361	7.57698311	7.446065954	7.099116329	7.505811554	7.863926065	7.358712731	7.19435304	8.177070658	8.244064085	8.226450728	7.336765396	7.755548586	7.850524417	8.22740897	7.641618278	7.837848657	7.477580195	7.525967055	7.042786586	7.507723296	7.788640038	7.294317475	7.293995752
CACYBP (calcyclin binding protein)	0.107119916	-0.052682287	-0.242451544	0.333168609	0.54912312	0.027021989	0.333168609	0.54912312	0.027021989	1	1	1	TRUE	5.076020293	5.090040415	4.996207946	5.215305839	5.129983584	5.39074334	5.089256608	5.26076338	5.04263996	5.136203693	5.18673824	5.041317463	5.120973944	4.410775259	5.040664526	4.757332667	4.603282134	4.854220115	5.339561435	5.329970303	4.870241407	5.168662091	4.990088076	4.870902239	4.832398908	4.728807575	4.703211467	4.952678355	4.951200774	4.630702507	4.361782393	4.743692682	4.532958984	4.709610464	5.131346655	5.142846345
CALB1 (calbindin 1)	0.489813956	0.287910483	-0.650211646	0.005766168	0.121249352	5.38E-05	0.005766168	0.121249352	5.38E-05	0.187468403	1	1	TRUE	6.771080043	6.416417543	6.764553168	7.04134156	7.38164677	6.809478757	7.557616866	7.311121611	7.211868831	6.921460134	6.561202393	7.532480609	6.388391046	5.964588083	6.456431631	5.996397786	7.008316564	6.570338451	6.811817791	7.094299419	7.266777173	6.93479954	7.719388821	7.330522547	7.230347137	7.066207616	6.510971411	7.674185205	6.202525469	5.885881807	6.429974083	5.932543123	6.743891911	6.645197273	6.78395423	7.043781937
CALD1 (caldesmon 1)	0.271558618	0.183203619	-0.10072001	0.042102325	0.001320095	0.251636272	0.042102325	0.19591919	0.251636272	1	0.001320095	1	TRUE	6.611424712	6.677155841	7.138015753	6.806066226	7.208273383	6.952543245	7.217783256	6.921805241	6.771212128	6.705438863	6.9782414	7.191809369	6.591384709	6.355083237	7.037316324	6.531921006	6.800472851	6.551842048	7.063664719	6.890689878	7.129921783	6.951226423	7.301916824	7.260486778	6.922495207	6.833674424	7.228000932	7.180883824	6.839909213	6.26256846	7.142025345	6.761085772	6.715879646	6.86722931	7.091033333	6.760633466
CALR (calreticulin)	0.206166814	0.226477805	0.094313023	0.023570995	0.022501864	0.159330489	0.023570995	0.022501864	0.159330489	1	1	1	TRUE	6.710200306	6.579972073	6.954522043	6.613877846	6.974357225	6.970830652	6.925690915	6.932580917	6.840866024	7.10776109	7.150021409	6.985819172	6.704429352	6.562933836	6.825861932	6.94602899	6.938556331	6.596341846	6.862600166	6.655366141	6.97770351	6.998421189	6.703059159	7.065162984	6.74223532	6.91744369	7.168842574	6.866648388	6.855030405	6.666529378	6.896998342	6.981019211	6.835734632	6.67874801	6.91550895	6.528313448
CALU (calumenin)	0.470430731	0.42566252	-0.372365314	0.149712921	0.229593593	0.184832802	0.149712921	0.229593593	0.184832802	1	1	1	FALSE	NA	3.962474989	4.002432496	2.612711064	4.282832675	3.997075581	4.044866197	3.556294521	3.525530205	3.722498813	4.086359182	NA	2.878780263	NA	NA	3.292206028	NA	3.277971361	NA	NA	3.304562149	4.552081911	NA	NA	3.559308253	NA	3.770353354	3.62719825	NA	2.710635642	NA	NA	3.518535139	NA	3.507731224	3.678669147
CAND1 (cullin associated and neddylation dissociated 1)	-0.058016832	-0.051037349	-0.134409007	0.319257524	0.42356854	0.018776947	0.319257524	0.42356854	0.018776947	1	0.674275325	1	TRUE	5.769388274	5.668241122	5.747164479	5.686178336	5.769388274	5.72884294	5.65051758	5.621949289	5.658280045	5.752951924	5.573777441	5.748106956	5.790263774	5.615878248	5.517461531	5.463995114	5.73346281	5.825676251	5.533572692	5.744279521	5.753283616	5.542001066	5.706196224	5.722386783	5.737116168	5.807983388	5.605115002	5.721121068	5.715311344	5.433143072	5.636003911	5.480080895	5.849674066	5.738146317	5.916373932	5.803671351
CAND2 (cullin associated and neddylation dissociated 2 (putative))	0.367492039	-0.246932891	0.667837004	0.533277755	0.630051256	0.280956426	0.533277755	0.630051256	0.280956426	1	1	1	FALSE	NA	NA	NA	1.26015215	NA	NA	NA	NA	NA	NA	1.013219259	NA	NA	1.808430359	1.806237431	NA	NA	NA	NA	NA	1.627644189	NA	NA	NA	NA	NA	NA	NA	NA	NA	NA	0.89833994	NA	NA	NA	NA
CAP1 (cyclase associated actin cytoskeleton regulatory protein 1)	-0.051713627	-0.042410665	-0.053323114	0.361138507	0.486099255	0.251636272	0.361138507	0.486099255	0.251636272	1	1	1	FALSE	6.849736609	6.77267747	6.756289441	6.70887696	6.793037499	6.591677921	6.677028956	6.833320227	6.791201968	6.702588288	6.876541503	6.78462176	6.660181344	6.548017319	6.856413078	6.624147697	6.870426372	6.833320227	6.858515688	6.871239936	6.810815812	6.78700141	6.635218939	6.826650171	6.835102979	6.762747442	6.685295444	6.66307416	6.695116909	6.844172206	6.99921081	6.842023421	6.841859932	6.770432647	6.906614053	6.650965558
CAPG (capping actin protein, gelsolin like)	0.09576447	0.279432383	-0.189841959	0.459146334	0.161876937	0.167986919	0.459146334	0.161876937	0.167986919	1	1	1	FALSE	3.563780479	3.967638975	3.961827032	3.35634104	3.961771479	4.206072722	3.888830904	3.172658721	4.113042003	3.882555018	3.911710754	3.929364942	3.120688685	3.526594698	3.296643881	3.115387879	3.907775177	4.26708629	3.71730902	3.21051511	3.973657191	3.974694497	3.736052801	4.2254369	4.039954286	4.380237663	4.323773564	3.3205771	4.102380986	3.522080865	3.74292243	4.169395916	3.715289376	4.046875169	4.165357259	3.630323921
CAPN1 (calpain 1)	0.178179711	0.142185626	-0.106931123	0.282626658	0.422923657	0.319458942	0.282626658	0.422923657	0.319458942	1	1	1	FALSE	4.499284641	4.495196272	4.9473529	4.396049858	4.866937643	4.844159649	4.621143441	4.686394072	4.9549919	4.68153922	4.649149813	4.816318103	3.998448269	4.491340047	4.348012825	4.309285346	4.431061282	4.066425062	4.924000091	3.786742715	4.438193031	4.841786985	4.407828585	4.330522547	4.417758019	4.776704109	4.664414572	4.590428363	4.012461406	4.214567806	4.370080563	3.811286058	4.791006561	4.189682259	4.230679528	4.142666663
CAPN2 (calpain 2)	-0.002868449	0.003224283	0.119117545	0.460862165	0.671458908	0.123464701	0.615968249	0.671458908	0.123464701	0.460862165	1	1	FALSE	5.511477527	5.349354661	5.280982288	5.499871393	5.668414171	5.436774828	5.214575577	5.286980921	5.470891476	5.219613848	5.473368067	5.567846586	5.490079094	5.493893867	5.631363339	5.482906351	5.70877766	5.254975678	5.344626136	5.304281039	5.429545669	5.611724206	5.105799582	5.499329294	5.520774236	5.385676067	5.464472235	5.335072301	5.379211993	5.281917048	5.801642406	5.522529746	5.47718836	5.289974597	5.461358297	5.472708708
CAPNS1 (calpain small subunit 1)	0.004817639	0.070283766	0.116780311	0.611152321	0.450582424	0.134289124	0.611152321	0.450582424	0.134289124	0.872957162	0.787439677	0.372793741	FALSE	6.697565339	6.488437885	6.550999139	6.473376185	6.645888957	6.669338635	6.24972786	6.555860625	6.682503071	6.167283655	6.686542547	6.685743964	6.786348051	6.645096374	6.741696181	6.40117136	6.915903274	6.48760211	6.508032427	6.527258044	6.708297614	6.880856915	6.38350904	6.78719736	6.897179909	6.481040556	6.761511342	6.508531653	6.697398532	6.731033858	6.903689072	6.71117825	6.563181016	6.479932204	6.49469081	6.596505847
CAPRIN1 (cell cycle associated protein 1)	0.087597403	-0.419213953	-0.280870858	0.502264641	0.065605817	0.069327223	0.502264641	0.065605817	0.069327223	1	1	1	FALSE	3.150455695	2.933024914	3.078041047	3.758271193	3.500954981	3.920102707	NA	NA	2.935174952	NA	3.099180727	3.139056863	3.403690378	2.983345709	3.533961965	3.157758411	3.54088281	NA	NA	3.384298526	NA	3.992088609	NA	NA	3.474176426	NA	2.923223358	3.153667544	2.983902015	3.045074212	3.578479875	2.908384454	3.755710138	3.979961301	3.677124826	NA
CAPZA1 (capping actin protein of muscle Z-line subunit alpha 1)	0.11556325	0.197910491	-0.098245751	0.177746122	0.041407372	0.149907671	0.177746122	0.041407372	0.149907671	0.25810245	0.16852374	1	TRUE	6.994421327	6.86968637	7.105227584	6.937956372	7.039851229	7.064484107	7.112866909	7.052698458	6.963578161	7.224213962	7.129283017	7.047592916	6.999740742	6.628285131	6.819016678	6.722261082	6.897373554	6.830825737	6.994183698	6.742868551	7.091551749	6.842878292	7.073970149	7.280074769	6.952053947	7.175394856	7.27231252	7.190367938	6.885171662	6.731319031	7.105646653	6.725754787	6.81860774	6.845916524	7.063028293	6.952531597
CAPZA2 (capping actin protein of muscle Z-line subunit alpha 2)	-0.01166643	-0.00540614	0.011686388	0.578439729	0.663140564	0.4769162	0.578439729	0.663140564	0.4769162	1	1	1	FALSE	6.983632097	6.866178536	7.012602193	7.196125042	6.958436715	6.973806407	7.03453488	7.006129685	7.026711548	6.940636607	7.22441657	6.828860031	6.927292045	6.999729469	7.199034277	7.00268002	7.065496918	6.979350879	6.987343607	6.880844673	7.133707361	6.84317989	7.143679121	7.004782263	6.814729852	6.920483868	6.927671311	7.012177555	7.18053578	6.88033044	6.914468851	6.924895619	6.95986287	6.824500568	7.02001319	6.883486413
CAPZB (capping actin protein of muscle Z-line subunit beta)	-0.047479378	-0.086326332	0.062421802	0.25810245	0.438551701	0.340465711	0.502103357	0.438551701	0.340465711	0.25810245	1	0.594010776	FALSE	6.208290943	6.048687393	5.958536476	6.138241077	6.182726061	6.017155829	5.832852048	5.999043898	6.189939179	5.707646262	6.074379127	6.246219947	6.41647497	6.234394019	6.104577788	5.878686111	6.059984675	6.118714791	6.207929933	6.070996764	6.189219686	5.749169525	6.165532127	5.822786223	6.078590623	5.728268837	5.789611891	6.115382884	6.239218534	6.252587856	6.308446432	5.864626935	6.109947632	5.519321735	5.97535734	6.241066014
CARHSP1 (calcium regulated heat stable protein 1)	-0.022844375	-0.286280511	-0.153194989	0.555659427	0.011992455	0.06848555	0.555659427	0.011992455	0.06848555	1	0.017876294	0.372793741	TRUE	7.381404515	7.386862667	7.260053892	7.387991446	7.45936604	7.310249222	7.015704956	7.343700951	6.959063006	7.006443902	7.055748795	7.146074753	6.903701121	7.219817103	6.998251928	7.099610812	7.328324869	7.21741492	7.27610579	7.303451995	7.456206544	7.475814479	7.153308818	7.574192355	6.999447613	7.320583959	6.928003088	7.043038223	7.549345729	7.330612177	7.078620508	6.912793552	7.472601493	7.478543138	7.341790102	7.440968804
CASK (calcium/calmodulin dependent serine protein kinase)	0.332750061	0.144120609	-0.07138455	0.139294593	0.476556744	0.41595134	0.139294593	0.476556744	0.41595134	1	1	1	FALSE	5.162677322	4.760146414	5.354878784	5.094565453	5.402739228	5.747314887	4.8426068	4.990224254	4.839017297	5.885213157	5.328294347	5.161726478	6.289340206	4.768549585	4.478059319	4.853591516	4.364509401	5.21128871	5.283106879	4.885886687	5.399328346	5.812534164	5.689022338	4.951079517	4.783907099	5.579430594	5.204179852	5.469713442	4.675358667	5.059679744	4.887169427	5.270652276	5.396892435	4.380140671	5.170546028	5.390241197
CASKIN1 (CASK interacting protein 1)	0.467254938	0.183981427	-0.039321852	0.255389257	0.53532018	0.483270506	0.255389257	0.53532018	0.483270506	1	1	1	FALSE	NA	4.621161028	3.976161974	4.295825861	4.565146263	NA	NA	4.397645543	5.136170875	3.67323981	NA	3.905302758	4.148389128	NA	4.280102615	3.940617816	3.222631477	NA	NA	NA	NA	NA	4.527733462	NA	NA	NA	4.139559538	NA	4.012076965	NA	4.250946419	3.305564934	NA	4.032153753	NA	NA
CASP3 (caspase 3)	-0.176734182	-0.193307949	-0.08305316	0.503573111	0.541618668	0.459160581	0.503573111	0.541618668	0.459160581	1	1	1	FALSE	NA	NA	NA	3.96686417	NA	2.451168902	NA	NA	NA	3.57551807	NA	NA	5.43799004	5.129682794	5.769208407	5.077153255	5.861722172	5.837857485	5.536463264	5.382715665	5.743186409	5.901863674	5.451639735	5.735917456	5.375359222	5.664636431	5.499412216	5.155611626	5.500451532	4.806855045	5.9442283	5.504629926	5.478217913	6.015312457	5.568612837	5.486530968
CAST (calpastatin)	-0.042777526	0.120327293	-0.111560206	0.517685546	0.340509116	0.210181736	0.517685546	0.340509116	0.210181736	1	1	1	FALSE	4.421270434	4.496168309	4.506411527	4.155765421	4.38600386	4.144837676	4.499016697	4.556343575	4.588648682	4.682797999	4.584818224	4.442916963	4.188487965	4.307472243	4.412625733	4.033449432	4.803738503	4.597578846	4.427049636	4.08719125	4.556956611	4.699823667	4.249369488	4.453616345	4.657119764	4.799108034	4.517710326	4.185795201	4.433193158	4.626766188	4.651040207	4.490294144	4.770173607	4.391609642	4.600323283	4.471096395
CAT (catalase)	0.072927877	0.087442189	0.656685962	0.070022003	0.019688863	0.003221619	0.53615771	0.577675579	0.003221619	0.070022003	0.019688863	0.075381295	TRUE	8.919599301	9.671542836	8.698617859	9.788736275	9.31227263	9.148364721	9.436944686	9.364924747	9.676408466	9.062750444	9.307036831	9.239901595	9.581998928	10.41865379	8.812841531	10.55433943	9.016226079	9.662538429	8.755021079	9.783731652	9.372717084	9.224705962	9.419031078	9.568423593	9.778719462	9.22775792	9.353228444	9.340831503	9.734768885	10.58395715	9.113156115	10.70309031	9.035090498	9.720529861	8.784634846	9.792689449
CAVIN1 (caveolae associated protein 1)	0.193486139	0.098085968	-0.385055082	0.275198067	0.529072877	0.021176642	0.275198067	0.529072877	0.021176642	1	1	1	TRUE	4.924765007	4.376762683	4.787761547	4.391870805	5.200543587	4.96438939	4.630772389	4.986984258	4.503495033	3.841620954	4.57523971	4.788925792	4.92816184	3.792563869	4.586176258	4.390791481	4.647205123	3.993484163	4.960525611	4.611815664	5.205533272	4.640187083	4.420388079	4.336976001	4.948801727	4.60637708	5.095738798	4.514709321	3.928379799	3.907390643	4.377817853	4.219571257	4.54973693	4.462314127	4.967943249	4.622145555
CBR1 (carbonyl reductase 1)	-0.282216496	0.044313848	-0.452829584	0.280723971	0.642077975	0.061207417	0.280723971	0.642077975	0.061207417	1	1	1	FALSE	4.303671172	3.670409819	4.632948681	4.051337296	4.063295842	3.473280386	4.386162553	3.986174259	3.636972565	4.63248344	4.209967965	3.694924754	3.851699077	3.918453024	NA	4.103136711	NA	4.018269182	4.654578749	4.05338942	NA	4.614380048	3.784367873	4.590320566	4.748718834	5.213872156	4.186516404	4.352885617	4.335761924	3.612399683	4.024878137	3.575263917	4.970255474	4.709285121	5.262015894	NA
CBR3 (carbonyl reductase 3)	0.056250305	0.126063159	0.127571675	0.556088343	0.012941276	0.351288418	0.556088343	0.531539893	0.351288418	0.910132324	0.012941276	1	FALSE	4.765890072	4.735630484	4.797012978	4.484279944	4.000423729	4.653610384	4.930046571	5.168429434	5.087479814	4.878548794	4.960729469	4.926805963	3.704041955	5.027136354	5.379666011	4.549890917	3.994099953	4.656587895	5.087310077	4.243265399	4.185818983	4.668062378	4.83110199	5.03414527	4.790266381	4.72021826	4.873074932	4.279760994	4.463190839	4.808632172	5.169592342	4.708181717	4.482686971	4.684987005	4.981907438	4.955740563
CBX1 (chromobox 1)	0.077909285	0.272439923	-0.356813628	0.53615771	0.333052983	0.106824534	0.53615771	0.333052983	0.106824534	1	1	1	FALSE	3.387596905	3.075322116	3.683382058	4.197904697	4.285638949	3.997319509	3.814437628	3.483815777	NA	4.479993622	3.615192625	3.929857262	NA	2.863203043	2.95603992	3.933884181	4.491160436	4.553378936	4.319820221	4.430378951	4.796088942	4.38795527	4.371956072	4.073674586	4.494031523	5.239180338	4.659171056	4.461495818	4.210965453	3.636311398	3.902527064	4.288461925	4.065399977	4.883273785	4.732822723	4.57427714
CBX3 (chromobox 3)	0.543671101	0.221378244	-0.11753188	0.003951772	0.230681169	0.285195914	0.003951772	0.230681169	0.285195914	1	1	1	TRUE	4.420772071	4.476096491	4.910665514	4.562004245	5.078673873	5.154182171	5.104064032	4.795502028	4.554343266	4.924556002	4.857269422	4.732334331	4.360603067	3.822067274	4.264513912	4.283447708	4.394692479	3.671734946	4.127154503	4.447711427	5.059883039	4.952440739	4.798003842	4.303583505	4.197346456	3.930756258	4.799506995	4.317412614	4.210949873	3.707005663	4.159855195	4.370275897	3.883894472	4.046202911	4.533183314	4.148226409
CBX5 (chromobox 5)	-0.167774626	-0.048421605	-0.230337353	0.486048702	0.409991595	0.305745088	0.486048702	0.647690357	0.305745088	1	0.409991595	1	FALSE	2.990884085	3.444428541	3.547647242	3.640123441	3.311085999	3.532279551	3.513212792	4.133382684	2.995862555	2.581879054	3.500483401	4.069332682	NA	3.323427718	3.536028026	3.363521544	NA	2.772362877	2.977961264	NA	2.549474498	2.527087856	2.985177974	2.670248909	3.12689854	2.412020015	3.548140657	3.040501465	3.450577836	2.186994894	3.128733864	2.621533821	3.420603666	NA	2.761070343	NA
CCAR2 (cell cycle and apoptosis regulator 2)	0.11797445	0.178561291	-0.129881912	0.337413314	0.250095529	0.211321115	0.337413314	0.250095529	0.211321115	1	1	0.973553538	FALSE	5.081019997	4.949520926	5.065718779	4.865141846	5.385341297	5.258111837	5.401766976	5.176430492	5.397857712	5.40781839	5.376755739	5.039502532	4.521270643	4.478357073	4.813970973	4.603489857	5.218521583	5.069023274	5.050292722	5.317893733	5.464155261	5.199224746	5.072444562	4.896383268	5.164935077	5.335272433	5.344512518	5.143475054	5.026211355	4.857881495	5.45302694	5.049983558	5.151818236	5.051924536	5.202531346	4.877297632
CCDC22 (coiled-coil domain containing 22)	0.155407468	0.073330697	-0.108283546	0.265343526	0.533744858	0.279044038	0.265343526	0.533744858	0.279044038	1	1	1	FALSE	4.607312557	4.404821396	4.295326302	4.103338171	4.772819965	4.107579077	4.569266261	4.152280786	4.170630147	4.427860901	4.260831112	4.384457407	3.672221653	4.097855158	4.246636103	4.126584716	4.086851688	4.079787691	3.749931088	4.140017851	4.963020899	4.214008204	4.628598642	4.248383029	4.174446369	4.568476036	4.566419424	4.841952998	4.332442998	4.027171749	4.422327203	4.449884872	4.723329197	4.546912976	4.500120053	4.24960462
CCDC6 (coiled-coil domain containing 6)	0.512967624	-0.011841514	-1.036352211	0.302935036	0.672506834	0.014020234	0.302935036	0.672506834	0.014020234	1	1	1	TRUE	NA	NA	NA	NA	NA	NA	NA	NA	NA	NA	NA	NA	NA	NA	5.772136391	5.226354387	6.439940562	7.458062048	7.69549975	5.789210184	7.513372306	7.879834398	NA	NA	6.315113325	8.087855286	NA	6.774905632	5.774291583	6.605553595	5.642014135	6.150740408	6.123320627	7.446289319	7.564042761	NA
CCDC93 (coiled-coil domain containing 93)	0.068271151	-0.03293871	-0.627485211	0.561676124	0.659208617	0.051304627	0.561676124	0.659208617	0.051304627	0.703814746	1	1	FALSE	3.721186705	4.078729371	4.082268285	3.652325868	3.853816047	3.886959779	4.403172267	2.958297039	3.327026217	4.133530647	3.711715149	3.562608776	NA	3.566498579	NA	3.847676272	3.788424707	3.494300395	3.303687244	3.823086954	3.665051614	2.858100386	3.753978853	3.316351413	NA	3.974923889	NA	2.472365592	NA	3.312570791	NA	2.905576183	3.413959584	3.079512944	4.306947547	2.958642261
CCNL2 (cyclin L2)	0.14590393	0.13164064	-0.147547599	0.251466993	0.351708166	0.155836779	0.251466993	0.351708166	0.155836779	1	0.760408863	1	FALSE	5.504690301	5.642132583	5.664881006	5.611609136	5.938711573	5.840354965	5.747379343	5.628986427	5.914858677	6.037224062	5.675488522	5.453550502	5.651525334	5.795644883	5.430506077	NA	5.762816526	5.785668243	NA	5.897194433	5.751977807	6.159762374	NA	5.697412433	NA	5.779285989	5.942584879	5.511249797	5.509528003	5.398921507	5.201774987	5.399704314	5.630679213	5.653369624	NA	5.050149034
CCS (copper chaperone for superoxide dismutase)	0.003419929	-0.058621739	-0.674972341	0.618397803	0.604032048	0.000428148	0.618397803	0.604032048	0.000428148	1	1	1	TRUE	4.323881623	4.80748888	4.712001413	4.61332537	4.713981686	4.714740071	4.505567049	4.335876233	4.339607752	4.430258507	4.756857839	4.456628758	3.720913199	3.86710573	3.550777563	3.503895685	4.504798335	4.860138449	4.345708613	4.374524836	5.018954579	4.379607101	4.341430758	4.212374788	4.035456759	5.206916673	3.861240785	4.36251197	3.938699813	3.334539673	3.834165097	4.433940907	4.333065878	5.079745032	4.28348475	3.580061043
CCSER2 (coiled-coil serine rich protein 2)	0.040100886	-0.014102635	-0.723740229	0.572073678	0.569953537	0.000700299	0.572073678	0.664405613	0.000700299	0.875844221	0.569953537	1	TRUE	7.602023284	7.727831985	8.341025054	7.700869688	8.612710032	7.607670602	8.074467973	7.269874722	7.492005373	8.355778335	8.079063381	7.900432123	7.304492789	7.001802243	7.529594532	7.274783472	7.477798734	7.595757256	7.999549087	7.502776124	8.241592342	7.755435088	8.194540188	6.75530155	7.50417544	8.017125757	7.797778234	8.074933523	7.34948913	6.600147819	6.947712906	7.126776735	7.778694826	7.841073669	8.501279899	7.9166916
CCT2 (chaperonin containing TCP1 subunit 2)	0.057577342	-0.094695098	-0.001081438	0.395349291	0.293199263	0.512416259	0.395349291	0.293199263	0.512416259	1	1	0.973553538	FALSE	6.276959996	6.293243559	6.196349341	6.316185575	6.39618347	6.650836347	6.492878648	6.313862566	6.292417349	6.004537347	6.157318637	6.116497841	6.290590281	6.137677702	6.547084235	6.280481274	6.568082282	6.22002033	6.249845402	6.415689383	6.478340892	6.421883051	6.260221415	6.423171389	6.454824039	6.117447785	6.221229424	6.298464037	6.199387703	6.444090563	6.530070742	6.363994538	6.450406276	6.352889147	6.550686768	6.231781826
CCT3 (chaperonin containing TCP1 subunit 3)	0.0412088	-0.112318121	-0.085985444	0.466082753	0.16852374	0.159330489	0.466082753	0.197853969	0.159330489	1	0.16852374	1	FALSE	7.069949153	7.08646534	7.113731749	7.218151498	7.22441657	7.267816669	6.848109613	7.150478441	7.018088877	6.881395435	6.93960272	6.972531835	7.108900763	6.77151588	7.008966381	6.988650607	7.253147827	6.975297719	6.937191357	7.093581303	7.377410107	7.286067924	6.957694093	7.164655564	7.10294152	6.972359509	7.00337736	7.086040662	6.953067309	6.959491974	7.066229147	7.088438452	7.112929445	7.179540907	6.903170865	7.228674414
CCT4 (chaperonin containing TCP1 subunit 4)	0.133424535	0.025152228	-0.149608651	0.16057182	0.60745047	0.065886284	0.16057182	0.60745047	0.065886284	1	0.93551965	1	FALSE	6.337111628	6.361952544	6.528207161	6.633297514	6.695576306	6.694727003	6.593322395	6.458107995	6.439777704	6.673683615	6.521644407	6.534402496	6.233178653	6.113052424	6.556487662	6.382316219	6.198584516	6.278388125	6.36600741	6.374747386	6.626449358	6.478585202	6.322386078	6.266494225	6.364260748	6.383984165	6.416280724	6.286165905	6.13101733	5.986517882	6.388886947	6.158442058	6.162099235	6.255070126	6.43476165	6.37000905
CCT5 (chaperonin containing TCP1 subunit 5)	0.175095452	0.063868884	0.074173039	0.058064526	0.445112387	0.234798617	0.058064526	0.445112387	0.234798617	1	1	1	FALSE	5.695400917	5.724489296	5.731234843	5.915888937	5.9339243	6.103273119	5.733725814	5.756756451	5.759320978	5.834635378	6.094611899	5.791579679	6.126667308	5.691522999	6.209523549	5.770242336	5.602964556	5.752919821	5.816673938	5.825388781	6.01539721	5.880102649	6.114825083	5.835302612	6.013520324	5.751723464	5.770038782	5.745995597	5.739353981	5.759664523	5.999948152	5.708132044	5.778568679	5.678739561	5.855441608	5.862880317
CCT6A (chaperonin containing TCP1 subunit 6A)	-0.019994645	0.000609433	-0.091801749	0.561676124	0.678718654	0.204393224	0.561676124	0.678718654	0.204393224	1	1	1	FALSE	6.018734308	6.169750665	6.279285561	6.213454216	6.347132342	6.151044961	6.076270476	6.025932411	6.072277335	6.356665002	6.060881795	6.138818564	6.066472423	6.131896049	5.978918627	6.03496619	6.333763614	6.15803401	6.257061549	6.295418146	6.435336892	6.328972859	5.928905608	6.190818293	6.17764477	6.598396472	6.218843151	6.169105238	6.175566516	6.22333373	6.418810619	6.207555168	6.375143719	6.311394125	6.500132803	6.251075227
CCT7 (chaperonin containing TCP1 subunit 7)	0.075152929	0.050741891	-0.029554035	0.330881191	0.510610771	0.411065009	0.330881191	0.510610771	0.411065009	1	0.892343672	1	FALSE	6.09173368	6.131202585	6.252237764	6.116458333	6.319009097	6.178794302	6.255838707	6.037037322	6.164744049	6.104047253	6.145365653	6.287583108	6.233585167	5.89589635	6.334362683	6.117956798	6.278629726	6.162334929	6.305882994	6.371910782	6.10979723	6.46857843	6.256299282	6.345348469	6.229891657	6.464346434	6.356289974	6.076073754	6.071854894	6.012443527	6.500236398	6.18408189	6.095823175	6.133432007	5.980870739	6.282159913
CCT8 (chaperonin containing TCP1 subunit 8)	-0.037389002	-0.058341834	-0.192137588	0.489911501	0.455494331	0.010047767	0.489911501	0.455494331	0.010047767	1	1	1	TRUE	6.902073579	6.870056418	6.888560618	7.080337882	7.035634906	6.865609562	6.909041012	6.804686045	6.920150358	7.013998146	6.759688488	6.820778897	6.796597754	6.681266527	6.759848246	6.79904844	6.666969572	6.823787567	7.113887991	6.951074853	7.034886979	6.7415344	6.912877364	6.441368939	6.965495717	6.92877299	6.804001915	6.794844712	6.80383406	6.551929695	6.754139244	6.781149852	6.748031796	6.79546826	6.918410088	6.878995025
CD2AP (CD2 associated protein)	0.223611964	0.275144896	0.04459913	0.061296767	0.031072452	0.391799809	0.061296767	0.031072452	0.391799809	1	1	0.967550212	TRUE	4.790047381	4.643284769	4.484808397	4.211129038	4.77200175	4.607626221	4.811846041	4.725152181	4.671763248	4.98795293	4.838170222	4.896237937	4.839959587	4.226146269	4.66042097	4.480956571	4.825353161	4.647176336	4.748659805	4.471285024	5.089015025	4.541508644	4.899808846	4.480381464	4.686366056	4.913660164	4.938765669	4.765179333	4.661823693	4.505617859	4.843124602	4.345396375	4.520818228	4.698746332	4.53018938	4.314703775
CDA (cytidine deaminase)	-0.109535363	-0.338887524	-0.049096385	0.40299785	0.067643731	0.426713492	0.40299785	0.067643731	0.426713492	1	0.697408569	1	FALSE	5.733272983	5.752068823	5.135305018	6.188092285	5.838016384	5.910027449	5.654936708	5.634857506	5.55712515	5.251423707	5.000946458	5.669724126	5.758753549	6.079845279	5.863408242	5.730218769	6.072187282	5.937664537	5.362932711	6.125148931	5.900593938	5.923703042	5.486688633	5.808117288	5.684939331	5.679164783	5.054570675	5.86660141	5.353450333	5.995588534	5.713393389	5.834094288	6.10322905	5.78821065	5.593999074	6.17464011
CDC37 (cell division cycle 37, HSP90 cochaperone)	0.157915248	0.206626716	0.00996758	0.085211697	0.037451743	0.484589587	0.085211697	0.037451743	0.484589587	1	0.098163349	1	TRUE	7.260392683	7.039642898	7.218664942	7.117175546	7.498282785	7.055575284	7.51300903	7.217298583	7.239082933	7.438143118	7.413890213	7.442329805	7.107614645	7.048759312	7.322766418	7.015047014	7.103969649	7.114210836	7.367580744	6.938179915	7.249312595	7.182136085	7.570849966	6.992315252	7.320782501	7.353146825	7.398555595	7.297099686	7.05192671	7.149442293	7.270014937	7.059355278	7.040322603	6.963427883	7.286640925	6.924622507
CDC42 (cell division cycle 42)	0.019022805	-0.009929964	0.085607652	0.242093678	0.659208617	0.275711875	0.57469414	0.659208617	0.275711875	0.242093678	1	1	FALSE	6.880501871	6.901506523	7.079228756	6.863727877	7.075596807	7.144882531	6.887366858	6.96827511	6.971129654	6.830191931	7.155931339	6.891577155	7.134754868	6.880501871	7.23271831	6.956893024	7.598074838	6.72850558	7.143332189	7.089275679	7.265202454	7.227635195	6.943100848	7.517149688	7.282615868	6.880269209	7.448719282	7.304784807	7.279991226	7.34044655	7.450295741	7.316471616	7.245533692	7.211265344	7.050458163	7.261173482
CDH1 (fizzy and cell division cycle 20 related 1)	-0.090306165	1.135507079	-0.208428248	0.57469414	0.197853969	0.399117379	0.57469414	0.197853969	0.399117379	1	1	1	FALSE	NA	NA	NA	NA	NA	NA	NA	3.071752374	NA	NA	NA	NA	NA	NA	NA	NA	NA	NA	NA	NA	NA	NA	NA	NA	NA	NA	NA	NA	NA	NA	NA	NA	NA	NA	3.162058539	NA
CDH16 (cadherin 16)	0.156525347	0.130692293	-0.188470979	0.095494705	0.197853969	0.001540829	0.095494705	0.197853969	0.019288349	1	1	0.001540829	TRUE	6.86056558	6.858167538	7.181152257	6.834003244	7.241392131	7.015794146	7.072931126	6.925038093	6.983757488	7.116811786	7.175414818	6.825085985	7.095850596	6.57421658	6.729199259	6.641421753	6.742423971	6.775603697	7.113085773	6.782539618	7.111271324	7.239016083	7.197796604	6.882312903	7.122476012	7.030810571	7.294620749	6.874981348	6.907707891	6.691059516	6.770313706	6.633897599	6.977600487	6.962444912	7.031858316	6.904050502
CDH23 (cadherin related 23)	-0.466724878	-0.347741934	-0.063207613	0.006353885	0.050215666	0.394210645	0.006353885	0.050215666	0.394210645	1	1	1	TRUE	5.587037887	5.451372685	5.277400858	5.434658249	5.246347277	4.656685133	4.856607294	4.961877954	4.930396727	4.795585145	4.92559123	4.971138853	5.470156131	5.06984392	5.209051695	4.818037589	4.825393869	5.244963149	4.86030733	4.953139498	4.5160782	4.408046057	4.37792194	4.36445337	5.151099774	4.740992302	4.434488121	4.339436727	5.1186878	5.009674125	5.022398886	5.097256821	4.830600134	5.409944146	5.022598626	4.687015883
CDHR2 (cadherin related family member 2)	0.059923539	0.356070387	0.044862352	0.552646534	0.18963331	0.46205838	0.552646534	0.18963331	0.46205838	1	0.801259221	1	FALSE	4.698007282	4.743170248	4.33571191	4.641939017	5.207662533	5.043795058	4.45936604	3.587160935	4.791913025	5.356591061	5.129291261	4.17596365	4.812410942	4.913234105	4.928881927	4.867338053	5.25948718	4.806509667	4.647492964	5.13029255	5.640996822	5.441387199	4.071942823	4.485748821	5.294925796	5.456145748	5.008764745	NA	4.779385806	4.93341212	4.471252504	4.714487321	4.028966899	5.243196838	NA	4.952832086
CES1 (carboxylesterase 1)	0.107834276	0.24586694	0.191221589	0.219382294	0.269478019	0.209510947	0.467452252	0.269478019	0.209510947	0.219382294	1	1	FALSE	6.101746712	5.991515044	6.368789298	5.904563576	6.37584225	5.985985346	5.298808588	6.971520563	6.399059982	5.850271865	6.642610606	6.429708013	6.518863988	6.470025942	5.99004041	6.418706068	6.599712041	5.996241848	6.696758929	6.135497932	6.523660746	6.411449974	5.764951186	7.292413668	6.620725688	6.192947674	6.691659781	6.724773037	6.474770232	6.462714929	6.585604057	6.616997204	6.204733499	6.089392216	6.655437701	6.206422474
CFB (complement factor B)	-0.116010163	-0.030610448	-0.191467129	0.369219904	0.634099116	0.123501998	0.369219904	0.634099116	0.123501998	0.6323116	1	1	FALSE	5.99614014	6.091134915	5.978278015	5.783168506	5.595995893	6.190468687	5.744949517	6.023858567	6.035421566	5.712568269	5.959271709	5.990519264	5.472656726	6.125254339	5.601188394	5.373585575	5.913837253	6.177042744	5.974155283	5.233247691	5.532628658	6.081608062	5.582333199	5.725329444	5.794161098	5.427502257	5.797228328	6.074974185	5.631473933	6.05451424	5.394040757	5.746073552	5.864238155	6.002391988	6.032347738	5.433466933
CFH (complement factor H)	0.077074751	0.092281179	0.007601655	0.506044972	0.53495008	0.505695419	0.506044972	0.53495008	0.505695419	1	1	1	FALSE	4.080137449	4.388168868	4.824177215	4.44558767	4.521999236	4.669372653	5.162862583	5.041199168	5.05099354	5.145534809	4.263845694	4.435988556	4.855760522	4.87511163	5.140255134	4.177774313	5.005337104	4.902039803	5.087594375	4.620879611	5.231516891	4.893760208	4.738983955	4.639729958	5.207299413	5.146643004	4.948862452	5.274723846	5.048445459	5.079668242	4.759347612	4.728296051	4.954224233	5.242598695	5.36195079	4.484312172
CFL1 (cofilin 1)	-0.026713138	-0.04894912	-0.246818961	0.025273671	0.125453626	0.002967672	0.53615771	0.519679743	0.002967672	0.025273671	0.125453626	0.764036616	TRUE	8.958021938	9.032346085	8.761956726	9.147985855	8.866660751	9.040607545	8.894754114	9.159707385	9.095296796	8.939952328	8.888682374	8.90063137	8.931505782	8.479844921	8.691024609	8.672276822	9.11527259	9.035824576	8.88701646	9.08120113	8.875110401	8.926123988	8.535796364	9.092260303	8.952319004	8.904246238	8.831756927	8.851011892	8.885870218	8.597996653	8.840897488	8.63083135	8.819645833	8.674919613	8.729461002	9.027441606
CFL2 (cofilin 2)	-0.003650503	0.036753912	-0.035900492	0.616408035	0.610984279	0.444368387	0.616408035	0.610984279	0.444368387	1	1	1	FALSE	5.13776171	5.443818797	4.947731605	5.120828834	5.09961502	5.019190387	5.262666171	5.78064081	5.606978105	4.697212242	5.299376552	5.606394848	5.331855669	5.162633017	5.652738873	5.634433541	5.675846975	5.646741578	5.396423256	5.551466799	5.473439506	5.500712838	5.120795663	5.768758641	5.551783614	5.710459319	5.545486567	5.573571453	5.300947363	5.150685582	5.664471463	5.502333785	5.545421697	5.561851546	5.18308549	5.67654951
CGNL1 (cingulin like 1)	0.190760859	0.090774661	-0.976914971	0.322433122	0.548957326	3.83E-06	0.322433122	0.548957326	3.83E-06	1	1	1	TRUE	NA	NA	NA	NA	NA	NA	NA	NA	NA	NA	NA	NA	6.131007038	5.419340002	5.552583033	5.160976643	6.829189949	6.896211291	6.746554629	6.298064401	6.816330904	7.094943307	6.851886434	7.015983655	6.906000659	7.049053487	6.902230385	6.456086593	6.209387078	5.593168492	6.138126371	5.597617578	6.458163785	7.136642568	6.935990053	6.243977479
CHCHD2 (coiled-coil-helix-coiled-coil-helix domain containing 2)	0.058092789	0.353752898	0.285936701	0.50696907	0.031136272	0.025436241	0.50696907	0.031136272	0.025436241	1	1	1	TRUE	5.437390885	5.010381521	4.926265154	5.087844681	5.010940925	5.555171951	5.413854681	5.126188211	5.375574694	5.608114335	5.605189098	5.751300354	5.443470729	5.681556086	5.60283988	5.765630216	6.01693974	5.784569416	5.423810086	5.37858445	5.560204419	5.430760294	5.583365636	5.825839041	5.659530731	5.992725385	6.065944914	5.900470767	5.373509016	5.647216638	5.554527459	5.760465811	5.933515987	5.390884321	5.233439448	5.47469237
CHD3 (chromodomain helicase DNA binding protein 3)	NA	NA	NA	1	1	1	NA	NA	NA	1	1	1	FALSE	NA	NA	NA	NA	NA	NA	NA	NA	NA	2.728210053	NA	NA	3.255206121	NA	NA	NA	NA	NA	NA	NA	NA	NA	NA	NA	NA	NA	NA	NA	NA	NA	NA	NA	NA	NA	NA	NA
CIAO2B (cytosolic iron-sulfur assembly component 2B)	0.158614872	0.07668453	-0.072632029	0.442761294	0.605027623	0.439529168	0.442761294	0.605027623	0.439529168	1	1	1	FALSE	4.326853694	4.293009913	4.200873109	3.184824575	4.241344458	4.094979187	4.152475499	3.842908455	3.688739868	3.399102718	3.80861158	3.700905744	4.548960585	3.820955	3.898063205	2.923114943	4.226924632	4.623117702	NA	3.755870337	NA	3.772614135	3.925163932	5.072303064	NA	4.677074072	4.357481628	4.504480565	3.572513791	3.905986223	4.381137988	NA	4.302925835	NA	4.113967146	3.28790368
CIAPIN1 (cytokine induced apoptosis inhibitor 1)	0.22879226	0.279866812	0.605094898	0.331288887	0.3156387	0.010047767	0.331288887	0.3156387	0.010047767	1	1	1	TRUE	4.58771902	4.033837029	4.525166845	4.21229696	5.189397616	4.487737153	3.872415095	4.796608136	4.779054807	4.776846206	4.155231116	4.952995116	5.086618193	5.053498031	4.758612323	4.522627038	5.176179134	4.410381812	3.620117165	4.286252788	3.925809578	4.907693472	3.942936696	3.699451689	4.258827933	4.374323121	3.896116816	4.24411833	5.00984429	4.869471699	5.441566475	4.904488915	4.974832137	4.521930161	3.63776093	3.652784755
CIRBP (cold inducible RNA binding protein)	0.337733333	0.509783229	0.279800412	0.192638307	0.091563694	0.170049877	0.192638307	0.091563694	0.170049877	1	1	1	FALSE	4.352793829	4.25390609	4.287760392	4.047878607	4.480911346	4.436415062	4.537625327	4.210030328	4.504880944	4.330773498	5.044896789	4.862858006	4.248792871	3.705557745	4.522972212	4.408548835	2.743978055	3.199196471	4.056912952	3.82277093	4.166570847	3.936129078	3.070461461	3.818799444	3.963770031	3.485413946	4.195166463	3.34596403	3.335268859	3.591057019	3.840694852	4.225783918	3.727702673	3.860148384	4.071170576	2.62895086
CKB (creatine kinase B)	0.118397634	-0.007514055	0.090307152	0.327645381	0.012857395	0.019146208	0.327645381	0.66663167	0.298494866	1	0.012857395	0.019146208	FALSE	8.002049875	8.234506111	8.020707759	8.074810461	8.42508999	8.290493522	7.948221202	7.962739874	8.002848762	7.996569524	7.848910825	8.055531903	8.465741885	7.868476884	8.162814256	7.744039969	7.528758832	8.043650721	7.810096013	7.821174461	8.21916852	8.076799567	7.862538179	7.631031505	7.656167408	7.876535364	7.84862294	7.800731684	8.459140591	7.672609203	7.882221183	7.726047819	7.646918664	7.948022579	7.779693094	7.756823155
CKM (creatine kinase, M-type)	0.125438342	-0.002701927	-0.026537772	0.475581524	0.678059721	0.489343434	0.490656804	0.678059721	0.489343434	0.475581524	0.709239563	1	FALSE	6.39348313	6.701036094	6.671250906	6.278258015	7.226941967	7.152152991	6.57504755	5.789875287	6.031924464	7.079964713	6.474111514	6.431641344	6.978996396	6.859770816	6.363947246	6.045032261	6.236161564	6.424663481	6.511343107	6.172487516	7.477539721	6.785406694	6.454858577	5.456060301	5.577205231	6.897760767	5.953991526	6.614985108	6.800071568	6.629320188	6.420217944	5.913516563	6.200808388	6.408745822	6.382101752	6.364801775
CLEC3B (C-type lectin domain family 3 member B)	-0.344657384	-0.177984118	-0.413025883	0.163443978	0.432456923	0.048012259	0.163443978	0.432456923	0.048012259	1	1	1	TRUE	3.9002099	4.149584553	4.153497312	3.646289406	3.408806951	3.43554859	NA	3.834549424	4.461495818	3.760252888	3.897133914	3.16340373	3.20744311	3.096401865	NA	3.673759925	4.108373907	4.166980504	4.456523627	4.059147581	3.342554745	4.003422338	NA	4.986638472	4.418702695	3.798050515	3.671508515	3.463491677	3.563023863	3.79616164	3.957979583	3.605280972	4.158240069	3.879940969	NA	4.603199036
CLIC1 (chloride intracellular channel 1)	0.141558959	0.084137469	0.05293194	0.072264478	0.292830432	0.283971204	0.072264478	0.292830432	0.283971204	1	1	1	FALSE	6.190958506	6.24395654	6.020231043	6.157803674	6.174352484	6.406500956	6.162361115	6.175390864	6.14162693	6.139502239	6.398328136	6.250362852	6.309181646	6.00562904	6.342149357	5.941399798	6.175320997	6.083479327	6.20937733	5.894017391	6.293313461	6.299722717	6.128664587	6.424932163	6.063694915	6.017668078	6.152704659	6.283501419	6.244963149	6.156281323	6.267837264	5.989027712	5.922647431	6.162109308	6.137499425	6.066192544
CLIC4 (chloride intracellular channel 4)	0.013570814	-0.02234019	-0.225661473	0.57469414	0.605027623	0.002745508	0.57469414	0.605027623	0.002745508	1	0.806302296	1	TRUE	7.506668582	7.677191085	7.651826662	7.583331033	7.651668832	7.618451578	7.726333979	7.562898739	7.535376478	7.73249986	7.414651414	7.428443926	7.475895522	7.258895755	7.236961322	7.49820299	7.63742187	7.765428662	7.703017618	7.672128286	7.722226922	7.593391123	7.645211686	7.667636708	7.597933357	8.079378111	7.515376575	7.584842271	7.495639206	7.516621922	7.405413805	7.633344018	7.544361735	7.711859664	7.618422212	7.670762456
CLIC6 (chloride intracellular channel 6)	-0.009854883	0.029212242	0.009461486	0.307072503	0.647690357	0.505695419	0.613065491	0.647690357	0.505695419	0.307072503	1	1	FALSE	4.160194142	4.48207382	4.398541914	4.192288869	4.173143428	3.740387932	4.235175606	4.485240038	4.455734899	3.991689631	3.901079273	4.523913178	4.500508896	3.597471582	4.097686637	4.662296662	4.568548998	4.379385299	3.792480578	3.795340974	4.240963015	3.907852072	4.584607795	4.599216611	4.654097513	3.539332545	4.541328977	4.643405999	4.732969209	4.143858676	3.23495803	4.300606983	4.299567044	4.514292722	4.684874829	4.442426023
CLINT1 (clathrin interactor 1)	0.072659905	-0.055022593	-0.907281832	0.502264641	0.597564929	6.82E-07	0.502264641	0.597564929	6.82E-07	1	1	1	TRUE	4.007419784	4.191831078	4.774549885	4.506386136	4.556043092	4.824599851	4.711566489	4.143344435	4.531749496	4.58567766	4.209032193	4.390509487	3.72617728	3.60411878	3.165273636	2.884072321	4.680436887	4.639996149	4.657205531	4.118102198	4.544114402	4.279010629	4.525705588	4.241550395	4.482138375	3.475538897	4.565335176	4.182255292	4.239229992	3.739470102	3.656050107	3.747204768	4.192178381	4.046857712	4.57500972	4.179749887
CLMN (calmin)	0.308023524	0.451068295	-0.042114179	0.133969535	0.052099635	0.459085544	0.133969535	0.052099635	0.459085544	1	1	1	FALSE	3.51215102	3.517502475	3.86874602	3.411927848	3.989929184	3.83785244	4.095359043	4.287531397	4.227132638	4.162040809	4.201375094	4.006181311	4.233811384	3.586872806	3.794509444	3.548596915	3.443765763	3.25448369	4.315203917	NA	4.220709154	2.842777745	4.302202051	NA	4.256338914	3.888811425	NA	4.362848573	3.619988096	3.563023863	NA	3.155711999	NA	3.705756782	3.816108144	3.288318692
CLTA (clathrin light chain A)	-0.110739762	-0.326267761	-0.576531624	0.415203355	0.097429232	0.000405889	0.415203355	0.097429232	0.000405889	0.703814746	1	1	TRUE	5.929471468	5.851596645	5.900031131	5.940002264	6.355125534	5.451257277	6.113519234	5.312933766	4.911854535	5.807736155	5.616872265	5.597087154	5.448193963	4.802162191	5.873377667	4.940594326	6.052987485	5.685968173	5.752301693	5.992564518	6.138445886	5.828476723	5.63423894	5.483283736	5.67845507	5.781606262	5.57627421	5.401330101	5.508542745	4.738243616	5.940505063	4.979563527	6.201075101	5.747747223	5.71267281	5.873323524
CLTB (clathrin light chain B)	-0.117562714	-0.238239719	-0.656415965	0.393466832	0.215659274	8.89E-05	0.393466832	0.215659274	8.89E-05	1	1	1	TRUE	5.394263748	5.125415537	5.54347423	5.477767979	5.720220997	5.25606335	5.509654676	4.745199677	5.128177902	5.16998912	5.081940341	4.855157516	4.515832276	4.282069075	5.16062578	4.686640588	5.453797399	5.460559103	5.513670755	5.236442869	5.82062064	5.056379768	5.267543289	4.852797893	5.335290301	5.656155964	5.042324773	5.405842638	4.997441457	4.656359073	5.647714563	4.979312005	5.458883946	5.56952451	5.718575343	5.500483401
CLTC (clathrin heavy chain)	-0.31465198	-0.60391479	-0.673935656	0.026300438	6.68E-05	7.89E-07	0.026300438	6.68E-05	7.89E-07	0.509285223	1	1	TRUE	6.835671479	6.759968053	6.752588045	7.063653934	6.934245204	6.425022832	6.534870899	6.401290844	6.347787883	6.251567621	6.098076311	6.501956575	6.402812547	5.847789003	6.702366648	5.915324895	6.850336883	6.847834093	6.898111589	7.096588666	7.019979842	6.425595256	6.502900209	6.32416074	6.328809543	6.255196678	6.105558658	6.473426517	6.358480661	5.760894224	6.599491871	5.969928671	6.771621518	6.809041374	6.765733634	7.064645774
CLUH (clustered mitochondria homolog)	-0.049692768	-0.180933383	-0.396189073	0.50696907	0.197853969	0.000700299	0.50696907	0.197853969	0.000700299	1	1	1	TRUE	4.516462767	4.486115807	4.619776867	4.341594431	4.139469495	4.265781925	4.5854313	4.282091322	4.068180658	4.191412625	3.838598863	4.27666043	3.833163341	3.721908512	4.364110136	4.227201967	4.664699001	4.374100505	4.417136896	3.898440558	4.379849657	4.465282327	4.431255219	4.307392093	4.407046775	4.567825296	4.101641673	4.461057013	3.709588409	4.017066724	4.334046191	4.225691388	4.49656461	4.527026533	4.644934922	4.256867247
CLYBL (citramalyl-CoA lyase)	0.194781084	-0.020164829	-0.071680235	0.372395299	0.662772797	0.443790257	0.372395299	0.662772797	0.443790257	1	0.938555372	1	FALSE	4.033792989	4.085271676	3.64374077	3.484692412	4.114850064	4.038207889	4.181818154	3.469195713	NA	NA	3.7586443	3.64990282	3.833325288	NA	4.530345468	3.986119636	3.619037321	NA	3.956800118	3.208201967	NA	3.568810415	4.011263043	3.662889079	3.071917088	3.360841818	4.132741337	NA	3.486019241	2.944136918	NA	3.330185488	3.674697917	NA	4.104085005	NA
CMBL (carboxymethylenebutenolidase homolog)	-0.277839475	0.053664024	-0.414548601	0.04376771	0.451039379	0.001096652	0.056333215	0.56117341	0.001096652	0.04376771	0.451039379	1	TRUE	7.092281449	7.27490458	7.268808643	6.966072795	6.73753805	7.174875761	7.168541756	6.457198632	7.042753761	7.665008964	7.207697669	7.165148193	6.851111867	6.8710181	6.72898167	6.753965486	6.970393538	7.158185527	7.458529652	6.92060296	6.585509419	7.449156901	6.916154152	6.498469489	7.196370982	7.350382322	7.284985997	7.086709473	6.60616533	6.915425292	6.425513015	6.729444007	7.226691552	7.365342598	7.477871573	6.899695275
CMPK1 (cytidine/uridine monophosphate kinase 1)	-0.04608036	-0.163470951	0.109990362	0.469690697	0.104281645	0.125745239	0.469690697	0.104281645	0.125745239	0.816017703	1	1	FALSE	6.830711673	6.649356785	6.675787709	6.765375617	6.816202885	6.631600524	6.764738923	6.800912839	6.850711927	6.569284492	6.569014044	6.675759487	7.130529379	7.089741771	6.939285356	6.796467972	6.961287617	6.853970704	7.005119237	6.916930401	7.10798073	6.698871322	6.727158075	6.996298349	6.754139244	6.874157593	6.733150939	6.885549961	7.159689727	7.057136138	7.010242756	6.938909131	7.13417986	6.922709267	6.946239587	7.073134705
CMPK2 (cytidine/uridine monophosphate kinase 2)	0.972633827	1.162157072	0.345682771	0.188595219	0.155479272	0.383974987	0.188595219	0.155479272	0.383974987	1	1	1	FALSE	1.695160906	NA	NA	NA	NA	NA	NA	2.811146285	NA	NA	3.314457265	NA	NA	NA	NA	NA	NA	NA	NA	NA	NA	NA	NA	NA	NA	NA	NA	3.605992056	NA	NA	NA	NA	NA	NA	NA	2.982383979
CNBP (CCHC-type zinc finger nucleic acid binding protein)	0.326010451	0.175865977	-0.657845474	0.271163917	0.513267089	0.018720467	0.271163917	0.513267089	0.018720467	1	1	1	TRUE	2.497098805	3.060102738	2.721127632	1.79763144	2.856929932	3.212474401	3.552561516	2.655773126	2.27477751	3.264315731	3.274787944	2.661617362	NA	1.618266851	1.927331398	1.912289625	3.253847107	2.075293018	2.842998939	1.797498638	2.812561887	2.925336766	2.874431083	2.420056551	2.979800376	2.646846968	2.049724853	2.307314854	1.874293361	1.810422538	2.112846897	1.318015977	2.394028406	2.556059037	2.145380735	1.500730681
CNDP1 (carnosine dipeptidase 1)	-0.520376327	-0.067321191	0.165156681	2.05E-05	0.48638046	0.069308888	2.05E-05	0.48638046	0.069308888	0.058224646	0.569953537	1	TRUE	8.019618526	7.654664667	7.225332778	7.835463055	7.094616121	7.140246953	7.219536409	7.268406321	7.678543803	7.667941784	7.703612929	7.575002154	7.794838215	7.660559307	7.887366858	8.011042713	7.975590065	7.64288926	7.257001186	7.855584879	7.119283542	7.40628155	7.056626878	7.25124569	7.569210048	7.718786289	7.644303356	7.541569045	7.94557259	7.674616009	7.814044058	7.920495778	7.989791843	7.629648044	7.218287142	7.829760784
CNDP2 (carnosine dipeptidase 2)	-0.016567888	0.02882205	0.035249843	0.555909341	4.14E-08	0.35925743	0.555909341	0.560942631	0.35925743	1	4.14E-08	0.743586903	FALSE	9.996190995	9.971227391	10.00988459	10.19954966	10.09168661	9.904315493	9.942990927	9.990742183	10.1668284	10.16911075	9.813260124	9.936212428	10.02310285	9.954465336	9.972103855	9.960720204	10.01362975	9.948197836	9.924560158	10.13947461	10.22149046	9.947293572	9.946511562	10.05494342	10.11620098	10.29825736	9.890741549	10.04806449	10.15212003	10.1115139	10.01295969	10.03666817	9.985642735	10.08960937	9.852840018	10.07016121
CNN1 (calponin 1)	0.125064456	0.11489457	-0.083463599	0.490656804	0.589950938	0.427220682	0.490656804	0.589950938	0.427220682	1	1	1	FALSE	4.554097638	4.391589021	4.209281792	3.573568424	4.735857901	4.642805525	3.871163529	4.081365195	4.393368146	NA	NA	NA	3.721678885	NA	NA	4.164834539	NA	3.981450834	3.604427208	NA	NA	4.107587446	NA	3.911883289	NA	NA	4.484131685	NA	4.309343561	2.782748229	4.5944112	4.11757038	4.8426068	4.043160744	NA	3.711098386
CNN2 (calponin 2)	0.054092966	0.313160362	0.176888291	0.540414347	0.151445645	0.209556005	0.540414347	0.151445645	0.209556005	1	1	1	FALSE	4.695075138	4.661304959	4.785137248	4.333602628	5.15233758	4.890543972	4.982687896	4.805581378	5.104399567	4.849859185	5.072028603	5.190847916	5.228176067	4.647809523	4.970747841	4.641407302	3.546511748	4.586710709	4.945963464	4.686332436	4.555785485	4.461535108	4.711318689	4.167261574	4.881870145	4.519302861	4.81416073	5.42053293	4.917293303	4.91494715	5.244890864	4.830949931	4.883703896	5.062635511	5.016995436	4.63343121
CNN3 (calponin 3)	0.167836992	0.059634181	-0.02114459	0.158693758	0.531539893	0.465392386	0.158693758	0.531539893	0.465392386	0.438779092	1	1	FALSE	7.175734164	7.091065078	7.306608579	7.130230762	7.111323495	7.495886998	7.356531201	7.466545554	7.472942604	7.041790549	7.310540077	7.283866226	7.21715315	6.990841437	7.570303534	7.377913266	7.550054126	7.122134299	7.441325776	7.326950741	7.625672319	7.363512783	7.604434621	7.471390711	7.705812065	7.140860439	7.094003767	7.501351562	6.930500811	7.087717412	7.829900287	7.089657039	7.51566042	7.270893308	7.32647443	7.385241196
CNOT1 (CCR4-NOT transcription complex subunit 1)	-0.072833815	0.128412303	-0.366561826	0.540414347	0.539055422	0.100112277	0.540414347	0.539055422	0.100112277	1	0.709239563	0.737453934	FALSE	NA	2.93033995	3.834074057	2.861147467	3.225839433	3.422878839	3.659250991	2.877812948	2.965244962	3.828052682	3.48707468	3.390543879	2.451741267	2.81906932	3.573362407	2.871981605	4.35606632	3.029638401	4.398158801	3.097186015	3.742825446	3.677936646	3.207877238	3.335940529	NA	NA	NA	3.934922173	3.632756788	2.863857197	3.840463234	3.069330963	3.810155153	3.27809183	4.028029809	3.373119196
CNPY2 (canopy FGF signaling regulator 2)	0.177433964	0.078704632	0.009084883	0.255655903	0.533800892	0.501336517	0.255655903	0.533800892	0.501336517	0.888754955	1	1	FALSE	4.688600011	4.258496312	4.852503293	4.174869771	4.705530099	4.540176095	5.030419954	4.675155391	4.681527976	4.180840074	4.771003427	4.712573771	4.040313834	4.610333909	4.78531514	4.459916807	4.542016548	4.404167422	4.824299436	4.368440109	4.78969274	4.577465084	4.66075752	4.815831566	4.769893369	4.576286305	5.063200911	4.445647258	4.483731953	4.401603163	4.468928636	4.564890277	4.661401879	3.825144513	4.604510235	4.450689999
CNTNAP1 (contactin associated protein 1)	-0.049085187	0.038289927	-0.374227624	0.514655736	0.569953537	0.002821333	0.514655736	0.605027623	0.002821333	1	0.569953537	1	TRUE	5.703790091	6.015049244	6.00167841	6.068825561	5.485240038	5.444627315	6.127356764	5.952310267	5.943911952	5.924712758	6.025653414	5.666219741	5.388117194	5.378036427	5.052476759	5.261090719	5.529008812	5.633759587	5.843755265	6.0177282	5.331604906	5.55932355	5.962523574	5.985031296	5.925973317	5.827996811	6.026917329	5.418668967	5.601634125	5.622215853	5.194142224	5.419464732	5.725852926	6.065225468	5.682455315	5.46490347
COA7 (cytochrome c oxidase assembly factor 7)	-0.069329893	-0.101153588	-0.374067007	0.535577906	0.547311768	0.057125601	0.535577906	0.547311768	0.057125601	1	1	1	FALSE	5.313093446	NA	NA	5.173019467	4.365692537	5.344842697	5.221509789	NA	NA	4.883381325	4.656605055	NA	5.163265242	4.039691146	4.53267229	NA	NA	5.330841605	5.175624397	3.973225526	4.953642395	4.625831558	4.504563192	5.153160842	NA	5.338039264	5.192817515	4.813247616	4.016531977	4.414527958	4.732133499	4.676363329	4.826121335	5.051254628	5.21480868	4.892740728
COASY (Coenzyme A synthase)	-0.14389081	-0.093952041	0.165505411	0.272141496	0.469264427	0.136554387	0.272141496	0.469264427	0.136554387	1	0.801259221	1	FALSE	4.977229543	4.525348537	4.632233311	4.910612752	4.536152393	5.041978863	4.600466017	4.770316349	4.688672738	5.275048033	4.540126488	4.778145483	4.982496244	5.085254677	5.212748303	4.928010197	5.098844818	5.024829391	4.668402824	5.211685865	4.641499788	4.791209784	4.267835392	4.966596582	4.701027774	5.155785656	4.634575844	4.650126922	5.211055037	4.915195804	5.032726816	4.735310956	4.858244636	4.828844802	4.136412893	5.141959972
COBLL1 (cordon-bleu WH2 repeat protein like 1)	0.044138222	0.113084762	-0.145023794	0.490165192	0.28463313	0.081939514	0.490165192	0.28463313	0.081939514	0.921161323	1	0.211209845	FALSE	4.688823776	4.600174586	5.061002809	4.666665711	5.060207386	4.921926604	4.812149061	4.633123108	4.928014936	4.921740986	4.832991252	4.817265097	4.942129735	4.546505574	4.684482144	4.666097573	5.233155639	4.876462921	4.642620714	4.683365214	4.981094583	4.775561559	4.884207159	4.695403701	4.805235696	5.069938415	5.257787593	4.851948881	4.769285118	4.146410843	4.621501	4.696416764	4.998069104	4.566912548	4.865933657	4.681471755
COL12A1 (collagen type XII alpha 1 chain)	0.218096817	0.242876365	0.090084716	0.267448128	0.275262874	0.377993391	0.267448128	0.275262874	0.377993391	1	1	1	FALSE	4.850884414	4.39812459	4.844466001	3.992369641	5.299321598	4.987416375	4.857667548	4.82383596	4.855366853	5.075498403	5.073096134	4.801365628	4.783964704	4.585269041	5.19023557	4.880739393	4.767485309	5.011938362	4.205634923	4.58437328	4.82747863	5.139633205	4.930008711	5.228587841	4.693626342	4.738454408	4.870788834	4.723520337	4.565225488	3.460021691	5.170393801	5.168529722	5.049874681	4.702602139	4.978282592	5.364971569
COL14A1 (collagen type XIV alpha 1 chain)	0.109374073	0.373452426	-0.285129191	0.523883167	0.006890658	0.190770606	0.523883167	0.303585252	0.238152898	1	0.006890658	0.190770606	FALSE	3.526281694	3.709191364	4.127823096	3.348090749	NA	NA	4.675748197	4.041470795	4.353746721	NA	4.211043353	4.496136345	NA	4.108198245	3.971938948	NA	NA	NA	NA	4.270992324	NA	NA	4.358839299	3.847435749	NA	NA	3.815308998	NA	NA	3.464655199	3.910157004	NA	NA	NA	3.961345504	NA
COL18A1 (collagen, type XVIII, alpha 1)	-0.177432733	-0.350862053	-0.174524904	0.272965506	0.321796543	0.338970186	0.487355502	0.321796543	0.338970186	0.272965506	1	1	FALSE	NA	NA	NA	2.756286772	NA	NA	NA	NA	NA	2.44921535	NA	NA	NA	3.566364622	3.956065948	3.853756176	4.62501326	NA	4.22707101	4.233911062	4.104621816	3.749169525	NA	3.207193194	3.877312358	NA	4.248033813	3.825510899	3.92376721	3.844435871	4.375102005	NA	4.214148125	3.849589004	4.171663203	4.436301784
COL1A1 (collagen type I alpha 1 chain)	0.310115712	0.264640532	0.322295387	0.200697815	0.025429617	0.108937727	0.200697815	0.30558256	0.108937727	1	0.025429617	1	FALSE	4.613773261	5.126320391	5.505405081	5.024997778	4.901127556	5.239317839	5.830777578	6.014377612	4.977742428	5.820806973	5.949969077	4.96988724	5.57265021	4.685329088	5.955896292	5.455366678	4.934601419	4.975859429	5.517770157	5.167048769	5.084234384	4.950515072	5.791426002	5.905420703	5.11129428	5.416650612	6.032894284	4.890641244	5.604275968	4.697440236	6.173781057	5.372920765	5.185105363	5.22891102	5.571012338	5.115532705
COL6A3 (collagen type VI alpha 3 chain)	0.007124357	0.135533575	-0.218169465	0.616002355	0.098807648	0.228961271	0.616002355	0.520387818	0.228961271	1	0.098807648	1	FALSE	3.921683868	3.905485689	4.884861626	3.836520023	3.533089847	4.487331987	4.366140336	4.256535175	3.95157847	4.406305363	4.735224293	4.295634873	3.754224779	4.028144768	3.936213901	3.944249388	4.577640307	3.438346087	4.376596007	3.729585398	4.055985171	4.309234406	4.360041144	4.261831659	3.587124922	4.46175118	4.128243902	3.239950938	4.22707101	4.070561067	3.22763635	3.771473623	3.495055528	3.922654566	4.839581737	3.740517462
COMT (catechol-O-methyltransferase)	-0.117837874	-0.209318139	0.050882607	0.178749686	0.034104848	0.326334259	0.178749686	0.034104848	0.326334259	1	1	1	TRUE	9.535670022	9.353887836	9.452527486	9.445875652	9.274226712	9.393203807	9.257479776	9.655598697	9.192818008	9.466586338	9.23769755	9.315199388	9.67323663	9.626077688	9.572937025	9.436151426	9.824476701	9.33016173	9.389334489	9.434455177	9.262273409	9.326802472	9.261730601	9.790641731	9.106610048	9.440914835	9.264890587	9.253847485	9.554838232	9.538280128	9.427761194	9.362007356	9.516422975	9.391894428	9.370279821	9.481506827
COPA (COPI coat complex subunit alpha)	-0.09915398	-0.085552122	-0.17851726	0.276344318	0.397445213	0.034870651	0.276344318	0.397445213	0.034870651	1	1	1	TRUE	6.464571888	6.14317094	6.28878673	6.341845241	6.138261559	6.274036106	6.232935073	6.138775567	6.248834607	5.811512132	6.041639441	6.342686294	6.201753427	5.848144675	6.342389403	6.222769791	6.445999765	6.352075216	6.480460635	6.315857826	6.280017217	6.544799102	6.103959161	6.323443931	6.549123899	6.481658989	6.281939297	6.326803371	6.381785182	6.204768707	6.205529362	6.108771157	6.528730707	6.353517378	6.358921914	6.414614209
COPB1 (COPI coat complex subunit beta 1)	0.095069241	0.016170279	-0.273916262	0.328155789	0.645476599	0.006211497	0.328155789	0.645476599	0.006211497	1	1	1	TRUE	6.0356503	5.980023015	6.34077766	6.027390735	6.333870928	6.247781338	6.344180488	5.969157399	6.036463771	6.556938224	6.03220666	6.15082772	6.108614361	5.503278761	6.189016028	5.813365635	5.924784006	6.069704315	6.260968446	6.033797393	6.160456367	6.040697399	6.457973432	5.822694462	6.064887162	6.099854835	5.988273403	6.199171731	5.644190856	5.649807997	6.060358723	5.767093288	6.243311104	5.859892543	6.26418735	5.947977009
COPB2 (COPI coat complex subunit beta 2)	-0.091387467	-0.051986238	-0.226358166	0.335954118	0.53495008	0.018776947	0.335954118	0.53495008	0.018776947	1	1	1	TRUE	5.133066157	5.299101759	5.041164116	5.27673114	5.275428021	5.250972939	4.662974504	5.203533987	5.156619088	5.197668847	5.100864145	5.271096938	5.218804412	4.568871203	5.127389784	4.987689225	5.446663171	5.120198472	5.302000936	5.27808142	5.119426733	4.984940184	5.08545865	4.947306139	5.118413718	4.715135592	5.226057617	5.27732274	4.94204526	4.778439894	5.123061912	5.186298496	5.118903707	5.110250476	5.049330175	5.316449893
COPE (COPI coat complex subunit epsilon)	0.03608839	-0.097486211	-0.146336753	0.508910229	0.321686662	0.068608901	0.508910229	0.321686662	0.068608901	1	1	1	FALSE	5.385586343	5.597787392	5.364624957	5.472526763	5.546113496	5.547493016	5.454801013	5.40250049	5.431365551	5.336429793	5.076353861	5.450171997	4.882457199	5.14381787	5.492494152	5.349443129	5.525091656	5.558344176	5.220461525	5.335636887	5.30097664	5.449445822	5.727748954	5.462775449	5.604691099	5.306152852	5.355400434	5.249308802	5.341882592	5.27728182	5.108921666	5.503170614	5.609456536	5.498228525	5.152292956	5.272851829
COPG1 (COPI coat complex subunit gamma 1)	-0.00736455	-0.041975754	-0.03439813	0.602635145	0.547311768	0.406466012	0.602635145	0.547311768	0.406466012	0.921161323	1	1	FALSE	4.795683841	4.553944099	4.869693772	4.874674032	4.869303887	4.847490873	4.573562365	4.920793488	4.950515072	4.911940797	4.630801506	5.036028511	5.166735527	4.680943165	4.956144959	4.876418717	5.371976974	4.918538893	4.920945891	4.901146869	5.074907841	4.920631541	4.958387992	4.960400501	5.084855148	4.77662516	4.671667021	5.069001784	4.871671185	4.753588492	5.117724129	4.86908669	5.001171714	4.969578772	4.863695669	4.996452021
COPS2 (COP9 signalosome subunit 2)	0.001056239	-0.019500867	0.162803376	0.41927567	0.649621879	0.197784848	0.621045779	0.649621879	0.197784848	0.41927567	1	1	FALSE	4.404092468	3.858727024	4.451593581	4.079053778	4.65558081	3.883249343	4.584078579	4.299955278	4.623422095	4.112766845	4.103077947	4.039410409	4.152378145	4.154777612	4.044971082	4.663014367	4.783922809	3.651901267	4.428497526	4.385009902	4.038181545	3.999837688	4.370833848	4.325667039	4.000225403	3.657994348	4.296185729	4.545208531	4.696494662	4.467259914	4.587467008	4.692940442	4.440041924	4.257448189	4.416961312	4.491577355
COPS4 (COP9 signalosome subunit 4)	0.11169233	0.058230086	-0.077793255	0.142171636	0.426654115	0.174607269	0.142171636	0.426654115	0.174607269	1	0.656458654	1	FALSE	5.737621871	5.754029645	5.839410413	5.68572995	5.857938709	5.742925124	6.022452153	5.675920348	5.658277188	5.84818725	5.909585916	5.844413273	5.659898877	5.615295636	5.714696118	5.681047211	5.602863629	5.782038932	5.648497081	5.799488862	5.846676337	5.805841875	6.032497618	5.799877359	5.726956521	5.521336609	5.992816006	5.80035895	5.555089104	5.606433345	5.795302007	5.490037364	5.692976697	5.909434708	5.945804319	5.548683218
COPS5 (COP9 signalosome subunit 5)	0.189346221	0.111419205	-0.528270394	0.364424941	0.539055422	0.016510896	0.364424941	0.539055422	0.016510896	1	1	1	TRUE	3.543248402	4.070423677	4.238465885	3.727277904	4.364943563	4.287716073	4.319654059	4.037698491	4.48740917	4.43933723	4.371879426	4.266156864	4.012899365	2.59156932	3.707778764	3.862094269	3.511290917	3.451158349	3.847475839	4.264716569	4.353979554	4.16913932	4.488553569	4.051302489	3.114476972	3.995584012	3.705214896	4.034418228	3.597817182	4.231678162	3.6321635	3.821067287	4.388031066	4.643688827	4.153513526	4.39391724
COPS6 (COP9 signalosome subunit 6)	0.037670978	0.015945287	0.322929511	0.57469414	0.662213987	0.084609595	0.57469414	0.662213987	0.084609595	1	1	1	FALSE	4.313840805	3.541923653	3.826324757	3.961956647	4.131647099	NA	4.119322973	3.829687222	3.584108654	3.094349251	3.814386355	4.56870707	4.316848088	4.374434415	3.792157777	4.68872868	3.671746267	NA	4.017467655	4.06307145	3.756158651	3.35381728	3.756500281	NA	3.363185097	4.410042548	4.035870202	3.992079543	3.823097147	4.212732742	3.513882317	4.543403083	3.536003151	3.561533879	3.25417375	3.747032859
COPS7A (COP9 signalosome subunit 7A)	-0.146539717	-0.007850444	0.319411125	0.369219904	0.670340166	0.05123609	0.369219904	0.670340166	0.05123609	1	1	1	FALSE	4.263192192	4.268868514	3.470458774	4.097349537	4.341117593	3.929516443	3.734438666	4.200873109	4.297022628	3.618391376	4.028984574	4.236515579	4.623773238	4.213650566	4.167855655	4.466248616	3.947993367	4.254820769	3.772962445	3.679637732	3.711924347	4.160895993	3.808137887	3.206114931	3.994072791	NA	NA	3.90926428	3.991081885	4.169171397	4.17516528	4.193290765	3.992369641	4.158821722	NA	3.704163719
COPS8 (COP9 signalosome subunit 8)	-0.024621502	-0.046792644	-0.267957811	0.56675446	0.576551783	0.020733127	0.56675446	0.576551783	0.020733127	1	1	0.211209845	TRUE	4.629502339	4.872538222	4.838165178	4.703621234	4.931839041	4.929914057	4.713431883	4.69730122	4.909729909	5.109151579	5.039787636	4.389670054	4.919649947	4.774960963	4.63799272	4.759326305	5.129109883	4.911576545	4.796218758	4.729161183	4.909499513	4.880847122	4.542152785	4.845966689	4.572556234	4.825047813	5.071500977	4.520177064	4.28206166	4.506119508	NA	4.426888669	5.184308069	4.995556878	4.57782155	4.708104447
COPZ1 (COPI coat complex subunit zeta 1)	0.035672109	-0.126129256	0.129635496	0.549157367	0.376425815	0.204393224	0.549157367	0.376425815	0.204393224	1	1	1	FALSE	5.66101986	5.563359508	5.625878304	5.856051967	5.741693485	5.604445	5.835959434	5.93128593	5.75969914	5.377790095	5.564579376	6.062855655	6.021086575	5.861007478	6.087865891	5.823438577	5.982448327	5.557912428	5.690160047	5.674774173	5.540975772	5.929809931	5.848435159	5.469850169	5.309354476	5.212040098	5.330285897	6.007235875	5.80944017	5.673265255	6.247280054	5.806357572	6.152307154	5.505211331	5.407736829	5.81393507
COQ9 (coenzyme Q9)	0.193234359	-0.091387755	-0.243191518	0.326448177	0.552527211	0.159430156	0.326448177	0.552527211	0.159430156	1	1	1	FALSE	3.658280045	4.138437694	3.447394054	4.20710415	4.203913712	4.338531383	3.945373602	4.038163982	3.391259058	3.980034443	4.185232254	2.948733524	3.414446775	4.176833371	3.82327042	4.063114605	4.278824835	4.090031944	4.739837304	4.182326811	4.579904211	4.833947603	4.375477388	4.191515276	4.264506406	4.616316524	4.628540319	4.180736661	3.814406865	4.739680714	4.28331435	4.365818495	4.034330182	4.176402566	4.691718398	4.052980967
CORO1A (coronin 1A)	0.137046255	0.079693978	-0.390422016	0.476302493	0.587315755	0.058654509	0.476302493	0.587315755	0.058654509	1	1	1	FALSE	4.019781963	3.911931212	4.112616738	4.394191708	4.305073116	3.343748912	3.914765415	4.678376192	3.867599989	4.299669607	4.388657958	3.991354042	3.975153244	4.074479747	3.848688032	2.206008624	4.630568558	4.346432178	3.938746854	4.211144616	4.650753073	NA	NA	4.923752951	4.295590796	4.118060656	4.74217872	4.197267813	4.223793216	4.047407514	3.923672146	3.795870825	4.380944119	4.547116633	4.590170835	3.512365965
CORO1B (coronin 1B)	0.079139017	0.165231494	-0.119005625	0.447036421	0.271618312	0.235263813	0.447036421	0.271618312	0.235263813	1	1	1	FALSE	6.370816415	5.976707312	6.220726564	6.216090071	6.335829796	6.306444534	5.899011239	6.247471854	6.199652716	6.52160201	5.796714548	6.305822816	6.380000368	6.095690279	6.004903583	6.157286295	6.676972558	6.201282946	6.530826111	6.331853878	6.739767111	6.808449409	6.440495472	6.423117591	6.551446804	6.991045593	6.666571983	6.657982919	6.412739192	6.213201449	6.430250142	6.397210843	6.136269328	6.641404411	6.43749742	6.338898579
CORO1C (coronin 1C)	-0.077774328	-0.283218592	-0.670310575	0.551516786	0.325595227	0.007748088	0.551516786	0.325595227	0.007748088	1	1	1	TRUE	3.699273994	3.848127144	4.380570156	4.281994918	4.555245589	4.525536469	4.212662714	NA	4.293009913	4.095789425	4.59545592	3.324104921	NA	NA	3.991363113	2.487231643	4.727060025	4.200794659	4.443354688	4.081552675	3.857065339	NA	4.087776805	NA	3.441961466	4.55410992	4.292774389	3.603584807	4.426318435	3.646162657	3.241413107	3.397926147	4.610251217	4.638490942	4.186706552	4.389649406
CORO7 (mitochondrial import inner membrane translocase subunit TIM16)	-0.019013889	0.188042888	-0.249149424	0.590079558	0.262346827	0.060515308	0.590079558	0.262346827	0.060515308	1	1	1	FALSE	5.09017595	5.096514876	5.357295112	4.527420705	5.085471397	4.849303757	5.354741291	5.175831949	5.111815898	5.606412616	5.131321958	5.217486656	4.840448127	4.53023933	5.118388799	4.790605243	5.199931418	5.420347653	5.535726391	5.028109397	5.230010826	5.400763333	5.591191695	5.317560946	5.675000092	5.976061133	5.093716505	5.646119445	5.180382614	5.065119891	4.947460444	4.908942572	5.623070866	5.571798142	5.485684428	5.256074676
COTL1 (coactosin like F-actin binding protein 1)	0.013668964	-0.108930382	-0.38035346	0.593754812	0.407021884	0.001588976	0.593754812	0.407021884	0.001588976	1	1	0.421191188	TRUE	6.586095173	7.069401431	7.029055273	7.088141597	6.993629079	6.961426542	6.947140127	6.815191137	6.71756676	7.288930654	6.738578707	6.509746506	6.745129745	6.714355433	6.197896836	6.282386055	6.711990404	6.812844739	6.808848369	6.805227956	7.300498996	6.585037639	6.781635111	6.783155407	6.736888949	6.872077673	6.670486302	6.397238229	6.547747481	6.617117723	6.057123138	6.387729579	6.612095905	6.525603806	6.66246188	6.957125264
COX17 (cytochrome c oxidase copper chaperone COX17)	0.372176238	0.337207628	0.350334233	0.054753506	0.102153507	0.0273287	0.054753506	0.102153507	0.0273287	1	1	1	TRUE	5.247965479	5.441536597	4.750574349	5.923479622	5.702577207	5.96623895	5.560244168	5.778040322	5.761883612	5.73243745	5.940028114	5.911420752	5.89189547	5.440909023	6.270130838	5.749644209	5.220956741	5.361431504	4.918195389	5.959501247	5.675273972	5.902760988	5.739818406	5.271302408	5.399680391	5.62443725	5.672942922	5.477343811	5.951417612	5.384550656	5.761596441	5.512659883	5.431362208	5.306058043	4.755304221	5.221567789
CP (ceruloplasmin)	0.130689663	0.029184702	-0.315948189	0.297163226	0.629289216	0.010827985	0.297163226	0.629289216	0.010827985	1	1	1	TRUE	5.81734697	5.469342259	6.074813672	5.516418642	6.135471254	6.028986784	5.891671928	5.517691432	5.480158467	5.568728347	6.076418	5.716576677	5.608918623	5.63772326	5.460555827	5.117848778	5.607540414	5.557198689	6.22239693	5.670443812	6.143946406	6.093162941	5.946688758	5.644381235	5.702890217	5.857607836	6.076293995	5.616004744	4.981875481	5.707649023	5.605512113	5.358607249	5.632477624	5.630402559	6.071541735	5.593736208
CPNE1 (copine 1)	0.424680093	0.161628405	0.083221385	0.067165771	0.427957969	0.395256066	0.067165771	0.427957969	0.395256066	1	1	1	FALSE	4.703344378	4.631942409	4.9501931	NA	5.213355059	5.046504156	NA	4.963113405	4.556907578	5.185981481	4.649874086	4.471005323	4.589385988	NA	5.00525625	NA	4.793318481	4.741968472	NA	3.951503871	NA	NA	4.98194396	5.608667331	NA	5.133707361	4.670568446	4.504703011	4.245792264	5.112658436	5.035909781	4.651568385	4.862793551	5.238634024	5.143850515	4.193527332
CPNE3 (copine 3)	0.262318199	-0.171826047	-0.302910644	0.099749298	0.012153765	0.21004733	0.379423999	0.533744858	0.21004733	0.099749298	0.012153765	0.895159431	FALSE	NA	3.969850412	NA	3.918949081	4.43972286	4.135641574	NA	NA	4.191696871	4.063640993	2.386380556	NA	3.67766609	3.833122851	NA	2.954605792	NA	4.260740802	NA	4.041794928	3.826619667	4.412564766	NA	NA	3.936882882	4.242206149	NA	NA	3.500470654	4.218502209	NA	2.822046873	NA	4.21126145	NA	3.598555773
CPOX (coproporphyrinogen oxidase)	-0.199238261	-0.170970816	-0.226071633	0.072485004	0.155479272	0.016806541	0.072485004	0.155479272	0.016806541	1	1	1	TRUE	6.016367056	5.939247738	6.108311173	5.809916007	5.953886796	5.748879811	5.642167248	5.818643527	5.936126722	5.875030512	5.766621662	5.737694872	5.973287528	5.789917009	5.724513853	5.986843224	5.962410207	5.978820266	6.208279236	5.829829269	5.747073152	5.407383345	5.800364127	5.942155546	5.586737726	5.979673269	5.733517041	5.775611598	5.782432155	5.411426246	5.391973883	5.810838942	5.987652848	5.967609005	5.987575544	5.511028358
CPPED1 (calcineurin like phosphoesterase domain containing 1)	0.033582067	0.216668633	0.147831242	0.514655736	0.037451743	0.063350485	0.514655736	0.037451743	0.063350485	1	1	1	TRUE	5.227687174	5.394352934	5.38656266	5.06077806	5.390045107	5.18070484	5.49441561	5.082059602	5.539481442	5.38668336	5.336286959	5.513411787	5.37045028	5.205204813	5.375995117	5.439978781	5.009141109	5.008231394	5.137466636	5.147086858	5.019955387	5.035056397	5.474169935	5.042180289	5.313263994	5.435698594	5.316475236	5.359953324	5.242427207	5.209773063	5.33737214	5.54556379	5.476388169	5.220658858	5.220705285	4.945790276
CPS1 (carbamoyl-phosphate synthase 1)	-2.566644355	-0.817454789	0.224047959	0.005825344	0.131336547	0.334045994	0.005825344	0.131336547	0.334045994	1	0.787439677	1	TRUE	NA	NA	4.677981734	NA	1.757509754	NA	NA	NA	NA	NA	3.78869615	NA	NA	NA	NA	NA	NA	NA	3.982665082	NA	NA	NA	NA	NA	NA	NA	NA	NA	NA	4.691684903	NA	NA	NA	NA	4.311815511	NA
CRABP1 (retinol binding protein 1)	0.301148788	0.304194396	0.085141814	0.271630713	0.013910677	0.190770606	0.271630713	0.3299365	0.427089587	0.774425891	0.013910677	0.190770606	FALSE	2.398065744	2.667651467	3.382432087	NA	3.607140901	3.128120148	3.023322783	3.248815636	2.549696275	3.074525987	3.17270192	NA	2.752534526	3.000923029	3.1599698	NA	2.618342037	NA	3.830235039	NA	NA	3.671225426	3.49250697	NA	NA	NA	3.641673184	NA	2.616197702	3.146023009	3.717221268	NA	NA	3.60391708	NA	3.101910558
CRACD (capping protein inhibiting regulator of actin dynamics)	0.166273998	0.262954713	-0.327560909	0.431704166	0.364364809	0.230328195	0.431704166	0.364364809	0.230328195	1	1	1	FALSE	3.651832401	4.053901995	4.342120905	4.079258628	4.180760526	4.151655903	4.510506259	3.744871502	4.573610836	4.175987594	3.958332307	4.175955669	NA	NA	3.607732733	NA	NA	3.566035766	3.554625686	3.269152867	4.093433411	3.925752621	3.256320797	2.891351134	3.787213034	NA	4.340334382	3.790709492	NA	NA	NA	4.085569122	3.160286128	3.524076217	3.852428385	3.50808632
CRAT (carnitine O-acetyltransferase)	-0.284919236	-0.185175616	0.045582612	0.160174323	0.376632934	0.45252579	0.160174323	0.376632934	0.45252579	1	1	1	FALSE	4.689791159	4.907640602	4.614433056	4.572798739	4.70986407	4.97589152	4.482415926	4.377637418	4.983207967	4.319617934	4.437846931	4.60621716	4.626404091	4.672668599	4.586272354	5.193807219	4.433386809	4.677412398	4.631261468	4.805065404	4.202221796	4.938426949	4.055247724	3.416029011	4.559167507	3.902758576	4.713272401	4.655197246	4.397734521	4.520805659	4.452397756	5.067569884	4.632087867	4.808961602	4.210014738	4.632128593
CREG1 (cellular repressor of E1A stimulated genes 1)	-0.480487552	-0.23880985	0.13871905	0.079649086	0.321686662	0.313189441	0.079649086	0.321686662	0.313189441	1	1	1	FALSE	NA	4.349096304	4.035465556	3.804476968	3.893313667	NA	NA	3.466379146	4.217866603	4.277382259	4.267093783	3.448359178	3.921112564	4.278475478	3.454215382	4.369410645	3.587148931	4.308848662	3.860486123	4.216175457	3.511139081	3.449957484	NA	4.108516093	4.179128829	NA	3.205403461	3.543161773	4.372966023	4.625060032	3.864493226	4.533083616	3.919597513	4.326199357	3.499935156	3.715058694
CRK (CRK proto-oncogene, adaptor protein)	0.106070199	-0.093975612	0.236609495	0.064012216	0.580743047	0.22326538	0.508910229	0.580743047	0.22326538	0.064012216	1	1	FALSE	5.322220211	5.276463166	5.581230716	5.583687557	5.423033528	4.756639046	5.561038913	5.815560059	5.684159502	4.86809902	5.370652538	5.31016559	5.509214441	5.125642837	5.512726243	5.788824023	5.443139158	3.572732054	5.45256249	5.558659484	5.448365786	NA	4.599823601	5.543761879	4.889721758	4.63183767	4.353302116	5.279114664	5.811340011	5.251306294	6.023594692	4.338495728	5.153999844	4.999621243	5.175855896	4.904262498
CRKL (CRK like proto-oncogene, adaptor protein)	-0.001034743	0.05907639	-0.655791634	0.621624793	0.615800868	0.004993728	0.621624793	0.615800868	0.004993728	1	1	1	TRUE	4.037215274	3.622016667	4.172391503	4.243821384	3.989674922	4.382328325	4.232115806	3.826985678	4.581845319	3.999197278	3.755646053	4.058576261	3.300422485	2.704582069	3.492673596	NA	NA	3.612175542	3.827971414	3.572453157	3.297163531	3.19114254	4.652807695	4.368321366	4.090201361	3.314577625	4.694022119	3.545128199	3.61625182	2.946667238	NA	3.675477231	4.59491873	3.83197855	3.785927131	3.577320055
CRP (C-reactive protein, pentraxin-related)	-0.007623815	NA	NA	0.621045779	1	1	0.621045779	NA	NA	1	1	1	FALSE	1.597254646	NA	NA	2.414966264	NA	2.118625514	NA	NA	NA	NA	NA	NA	NA	NA	NA	NA	NA	NA	NA	3.290571851	NA	NA	NA	NA	NA	NA	NA	NA	NA	NA	NA	NA	NA	NA	NA	1.202204554
CRYAB (crystallin alpha B)	-0.084055531	0.082908936	-0.025319605	0.53615771	0.602370562	0.489802663	0.53615771	0.602370562	0.489802663	1	1	1	FALSE	3.664369059	3.606927783	4.346793824	4.397036241	4.529140034	3.597471582	4.165284893	3.573059387	4.354557947	4.594530635	4.918801236	4.089201514	4.770073151	3.741801329	4.591230599	4.786784527	4.821541857	4.859790691	5.449723132	4.634773304	5.495541676	4.646272123	4.553649259	4.992555454	4.915339238	4.376575171	5.181297389	4.95310224	4.922002748	4.610705967	5.326220933	4.471805254	4.949460228	5.366427134	5.429331414	4.978177321
CRYL1 (crystallin lambda 1)	-0.146919144	-0.027547375	0.177624837	0.146978417	0.605027623	0.040184584	0.146978417	0.605027623	0.040184584	1	1	1	TRUE	11.0665736	10.86128856	10.98630427	10.96978222	10.56106833	10.66305992	10.88287227	11.22592439	10.92476055	10.6814317	10.9352461	11.00658556	10.99389368	11.05461788	11.10234319	10.96250564	10.95491602	10.63814626	10.72464175	10.98200245	10.49603485	10.54014742	10.68151954	11.09372126	10.90373877	10.5512276	10.83591618	10.80763667	11.04209025	11.13446483	11.13446483	10.98376319	11.01477371	10.71717088	10.77658108	10.78108918
CRYM (crystallin mu)	0.294244301	0.05455046	0.12924245	0.13944905	0.605027623	0.29267471	0.13944905	0.605027623	0.29267471	1	1	1	FALSE	5.050971781	5.22723663	5.60105762	4.837615319	5.197153774	5.228387741	NA	5.769269247	5.434051034	5.289886094	4.721946779	5.359869011	5.143381173	5.593643596	5.190903212	5.360589022	5.523207511	NA	NA	5.208271431	5.78144365	5.843292973	5.490435353	5.861794119	NA	6.194975458	5.098811139	5.123599986	5.893049075	5.80065145	5.222023972	5.113958814	5.81629762	5.51249871	NA	4.986629371
CRYZ (crystallin zeta)	-0.015413314	0.25132234	0.121206094	0.484897837	0.00142162	0.222143908	0.592121117	0.100804339	0.222143908	0.484897837	0.00142162	1	FALSE	9.499993337	9.017301171	9.720947048	9.320475652	9.250163381	9.115428664	9.645463899	9.544240006	9.88756944	9.378981896	9.24051469	9.646411103	8.966687129	9.585430174	9.639268346	9.496662071	9.352789416	9.010337879	9.498177055	9.261281632	9.134767701	8.83313677	9.535073152	9.325948509	9.595404821	9.349951271	9.414300466	9.62171857	8.952476268	9.516117608	9.654997552	9.651118082	9.460625856	8.937735736	9.316415046	9.109491157
CRYZL1 (crystallin zeta like 1)	0.1202081	0.310255874	0.116367008	0.497627527	0.262346827	0.368032367	0.497627527	0.262346827	0.368032367	1	1	1	FALSE	3.378553239	NA	3.495733532	3.324392997	3.68230361	NA	3.300570378	NA	3.379107999	3.892429886	3.611656345	3.402367462	3.830610274	2.330199833	2.675617236	3.755656734	3.667426665	3.43306627	NA	3.124111384	3.133182088	3.343350966	NA	NA	4.077730083	3.102881488	3.680729425	NA	NA	3.411127913	NA	3.563463237	2.955794489	3.060854998	3.733538733	3.316633801
CS (citrate synthase)	0.04528107	-0.119912999	-0.035090391	0.464705241	0.208906872	0.385286158	0.464705241	0.208906872	0.385286158	1	0.760359603	1	FALSE	6.523908475	6.656453467	6.677790101	6.80406647	6.737159443	6.983609297	6.598025694	6.609069377	6.72282119	6.399726527	6.696939715	6.609772688	6.683920981	6.740819651	6.691059516	6.663899614	6.682432841	6.71616783	6.539862923	6.871511022	6.750526115	6.766290372	6.731332609	6.706102267	6.727471244	6.214066506	6.532821877	6.59948592	6.761923493	6.548552221	6.506400418	6.592510857	6.569738669	6.668232611	6.601626697	6.848510274
CSAD (cysteine sulfinic acid decarboxylase)	0.17061821	0.169825333	-0.408667545	0.322433122	0.395666952	0.017263211	0.322433122	0.395666952	0.017263211	1	0.764837992	1	TRUE	3.949843049	4.320318592	4.465896126	3.635940084	4.314022144	3.845329464	4.612865549	4.378414516	4.411405907	4.499431352	4.560653822	4.219579001	3.803506041	3.445541323	3.928057587	3.552745937	4.396652728	4.36251197	4.628779427	3.364824532	4.67072139	4.144870298	4.740571429	4.471232991	3.896213714	4.270147662	4.993606437	4.611048412	3.776019741	3.370331702	3.617733389	4.218711433	4.435221862	5.036059292	4.490826815	4.08648657
CSE1L (chromosome segregation 1 like)	0.020907173	0.120147479	-0.180555106	0.56925604	0.316901401	0.066399685	0.56925604	0.316901401	0.066399685	1	1	0.85998205	FALSE	5.628534487	5.674460652	5.815472961	5.243398703	5.676648232	5.476841773	5.751115538	5.467171861	6.010030105	5.74066047	5.872823836	5.64415047	5.333924583	5.241737239	5.620700766	5.253864499	5.859477637	5.464246766	5.531450084	5.628960189	5.777111943	5.652116452	5.982482553	5.469687397	5.76688399	5.956823345	5.622013738	5.577730931	5.44529632	5.327741249	5.915492219	5.713253152	5.665341603	5.79002913	5.920807776	5.570186631
CSNK2A1 (casein kinase 2 alpha 1)	-0.001613372	-0.02599875	0.10549317	0.621045779	0.647317991	0.335115116	0.621045779	0.647317991	0.335115116	1	0.98715061	0.667530384	FALSE	3.626579311	3.600245962	4.150275334	3.580796721	3.539109169	3.861985131	3.117606949	4.281861425	3.547573216	3.654584477	3.706508451	3.765534746	4.037443724	3.911959965	3.746431015	4.066390618	3.694389927	3.722564387	4.446514304	3.91999787	4.044236726	4.149210581	3.922892383	4.101339117	4.235627507	3.128422089	3.749072961	4.16542158	4.352680852	3.532242142	4.166209288	4.189943132	3.472513766	3.96755598	3.932703738	4.386921282
CSRP1 (cysteine and glycine rich protein 1)	-0.069792339	-0.041280922	-0.174846753	0.508910229	0.624520546	0.197965456	0.508910229	0.624520546	0.197965456	1	1	1	FALSE	4.377776216	4.262523361	4.646681105	4.402108191	4.023929517	4.783865203	4.362210363	4.558279881	4.362988801	4.16312835	4.346524371	4.41049036	4.490775482	4.238572885	4.159451583	4.40009385	4.341501922	3.680391876	4.493999511	4.061940327	3.562645407	3.992795617	4.187846909	4.150933299	4.593801929	3.711010256	3.986920567	4.352137027	3.790521838	4.047381338	3.353450333	3.921655308	4.33084519	3.74425799	4.578371182	3.85256821
CSRP2 (cysteine and glycine rich protein 2)	0.125981254	-0.184704648	-1.149659593	0.508910229	0.531539893	0.024750754	0.508910229	0.531539893	0.024750754	1	1	1	TRUE	3.153134084	2.788405913	3.923177711	3.528258743	3.79575656	4.154121398	3.456477629	3.483918938	1.356109997	3.912889336	3.53645083	3.703377603	NA	NA	NA	NA	3.889181469	NA	3.905572332	3.912343284	3.823596524	3.899890999	3.530283035	3.963603591	NA	3.669707122	NA	NA	NA	NA	NA	2.67410807	NA	NA	4.037136187	3.225635867
CST3 (cystatin C)	0.411849446	0.290439549	0.19637338	0.145450592	0.299321045	0.270816944	0.145450592	0.299321045	0.270816944	1	1	1	FALSE	4.770131311	5.898491348	5.991413002	5.495995693	6.041932882	NA	5.119708922	6.555460345	5.920128915	6.221186881	5.894218739	5.352804421	NA	5.304379616	5.735549255	5.640363529	4.323211522	5.700395327	NA	5.99809619	5.724355591	NA	NA	6.446522574	5.748047902	6.520646965	6.152331495	5.772566632	5.35054675	5.836403883	6.380203024	5.761072471	6.102177293	6.03147901	5.93068767	5.949478905
CSTB (cystatin B)	-0.060241972	0.121060479	0.476419414	0.553837124	0.401302354	0.0282511	0.553837124	0.533800892	0.0282511	1	0.401302354	1	TRUE	5.082894153	5.01234519	3.943996318	5.311968051	4.919530776	4.812282575	4.919959746	4.569800937	5.254246327	4.667585619	4.459431619	5.294595019	4.92304932	5.649299296	4.361761342	5.236997665	4.611373068	4.793157183	3.89715328	5.512043535	4.862277801	4.548695547	5.007783047	3.834165097	4.888548441	4.448035339	4.289177875	5.224040274	5.500139179	5.545396983	4.27350843	5.26676031	4.740134238	4.708319689	3.877135638	4.770009701
CSTF2 (cleavage stimulation factor subunit 2)	-0.269764975	0.176658693	-1.027249064	0.481510562	0.605027623	0.108203744	0.481510562	0.605027623	0.108203744	1	1	1	FALSE	NA	NA	2.941652854	NA	NA	2.962104764	NA	NA	NA	NA	NA	NA	NA	NA	NA	NA	NA	NA	NA	NA	NA	NA	2.381670993	NA	NA	NA	3.118311547	NA	NA	NA	NA	NA	NA	NA	NA	NA
CTBP1 (C-terminal binding protein 1)	0.703695138	0.748870781	0.531543868	0.085480732	0.156297091	0.146524052	0.085480732	0.156297091	0.146524052	0.591193724	1	1	FALSE	3.975941948	3.525805796	3.834337045	2.201778123	4.142666663	3.438665455	3.548424294	3.370875686	NA	3.294844211	3.230556572	3.388974745	NA	3.633814793	2.76145762	NA	NA	2.461177534	2.388528469	NA	4.094312088	2.672006617	4.224256415	2.523935754	NA	NA	NA	3.810545929	NA	NA	3.266491226	3.657537115	2.72685301	2.130621217	1.648608095	NA
CTH (cystathionine gamma-lyase)	-0.135035995	-0.223305045	0.352023624	0.185767481	0.053102824	0.000300708	0.185767481	0.053102824	0.000300708	0.555076696	0.086747699	0.009679168	TRUE	8.312206817	8.22267417	8.150625677	8.488591326	8.217647564	8.218839277	7.834426805	8.389872216	8.233787422	8.006399018	7.897228322	8.031852804	8.541383189	8.713235278	8.656950359	8.488053007	8.118011844	7.941611072	8.035711876	8.412751892	7.8928767	8.042644337	7.784314211	8.373870027	8.281614801	7.983968347	7.828301536	8.053057017	8.425845306	8.721133375	8.629662614	8.429607596	8.305551072	8.157922888	8.055049199	8.470821537
CTNNA1 (catenin alpha 1)	-0.436551665	-0.189071639	-0.281329796	0.330881191	0.587831737	0.332115634	0.330881191	0.587831737	0.332115634	1	1	1	FALSE	NA	NA	NA	3.232762049	NA	3.368363276	2.626240533	NA	NA	NA	NA	3.872996162	NA	NA	NA	2.761576762	NA	NA	NA	2.809432967	NA	NA	2.564209865	NA	NA	NA	NA	2.327839673	NA	NA	NA	NA	3.350143602	NA	3.765619608	NA
CTNNB1 (catenin beta 1)	0.604813647	0.144985952	-0.117261404	0.146032576	0.013910677	0.429232532	0.146032576	0.571973634	0.429232532	0.591193724	0.013910677	1	FALSE	1.907202184	NA	2.946049583	2.958090979	2.986913288	3.788612634	3.862312521	3.134212724	2.529755993	2.89390773	3.465634967	3.293548529	NA	NA	3.746560003	2.543265727	NA	3.388616633	3.632198406	3.249217769	2.692168275	NA	4.245267467	NA	1.965699336	2.909917078	3.204306642	3.339679007	2.615526944	2.725930886	2.829946954	1.842065674	2.615098436	NA	NA	1.978558089
CTPS2 (CTP synthase 2)	0.297881664	-0.004008386	-0.305297362	0.291351335	0.676479985	0.260926932	0.291351335	0.676479985	0.260926932	0.659109722	1	1	FALSE	2.470107311	2.540381946	2.102775692	1.695205459	2.781328236	2.086712445	2.79611179	2.051326854	2.379440753	1.711010256	2.294588403	NA	NA	1.815067117	NA	2.209799571	3.197951862	NA	2.97039906	2.322282954	NA	2.582115179	2.499697943	3.237757961	NA	NA	3.240866875	NA	NA	NA	2.161810307	NA	3.018183707	NA	NA	2.048999886
CTSB (cathepsin B)	0.001578612	-0.045884055	-0.151783463	0.618397803	0.53532018	0.068135438	0.618397803	0.53532018	0.068135438	1	1	1	FALSE	8.235176564	8.407624676	8.127607488	8.225462929	8.092952658	8.266533578	8.28344493	8.342052438	8.116021593	8.11554831	8.155035762	8.38048704	8.218277454	8.14293924	7.870259905	8.226084599	8.646630708	8.389024667	8.28487961	8.22185292	8.21183477	8.399363383	8.188504779	8.642030025	8.337394442	8.390577411	8.181847963	8.585334398	8.301226379	8.193057117	7.968229023	8.436003553	8.503153914	8.522738444	8.338076714	8.387556411
CTSC (cathepsin C)	-0.116853341	-0.161329258	0.266359846	0.32307568	0.108737106	0.022314504	0.32307568	0.262346827	0.022314504	0.412441297	0.108737106	0.340783123	TRUE	6.524403805	6.593519606	6.899997307	6.306344275	6.277955001	6.019552923	6.422145521	6.838195439	6.240905789	6.572280335	6.491027318	6.273016007	6.481935018	7.066573596	6.819693727	6.867043935	6.506541647	6.610158182	6.655709596	6.254478777	6.246252256	6.202468658	6.407526109	7.006387797	6.022372252	6.539261192	6.573891024	6.293594876	6.698565772	6.957752124	6.686738622	6.711343471	6.495261841	6.662988741	6.639954198	6.283275451
CTSD (cathepsin D)	0.192416769	0.167078224	0.112584351	0.153947856	0.254270969	0.2366255	0.153947856	0.254270969	0.2366255	1	1	1	FALSE	7.110540729	7.272657776	7.494279591	7.044590837	7.63170819	7.588984413	7.417498125	7.340357529	7.54251344	7.372934691	7.355254179	7.376785252	7.576106381	7.454875023	7.532371511	7.20379824	7.202251187	7.088184008	7.040892431	7.535920751	7.188282225	7.157367148	7.374065718	7.484798732	7.422754403	7.364826282	7.453608115	6.877044815	7.533843637	7.224107822	6.77189878	6.805537528	7.353535021	6.45241423	7.000450772	7.543248402
CTSH (cathepsin H)	0.27275764	0.304034539	-0.037133204	0.326277851	0.287752552	0.4769162	0.326277851	0.287752552	0.4769162	1	1	1	FALSE	NA	NA	NA	NA	NA	NA	NA	NA	NA	NA	NA	NA	NA	NA	4.412178583	4.254269007	NA	4.561729375	4.443527089	4.059208162	4.96344638	NA	NA	4.5562332	4.499169814	NA	4.417373224	4.531013331	4.368866108	4.625311408	4.843280409	4.404610249	4.61246456	4.831132399	4.293436702	3.749748779
CTSZ (cathepsin Z)	-0.269738298	0.262514212	-0.099044788	0.103760129	0.151445645	0.312539546	0.103760129	0.151445645	0.312539546	1	1	1	FALSE	5.248075572	5.815444781	5.909996258	5.154332067	5.675773598	5.329023107	5.292325314	5.374601342	5.581559139	6.458045638	6.029662693	5.888563053	6.002999489	5.582625246	5.653082953	5.38469915	5.543666003	6.251175613	6.060518691	5.685791612	5.85803323	5.509429824	5.210190122	5.605544706	5.862753884	6.6126518	5.96748912	5.938735094	5.60221337	5.710685228	5.833472037	5.586530579	5.503304207	6.03764798	6.023264225	5.595578252
CTTN (cortactin)	0.01580603	0.21495312	-0.192782843	0.598797717	0.277365763	0.175187484	0.598797717	0.277365763	0.175187484	0.921161323	1	1	FALSE	4.31285392	4.589715556	4.741294392	3.929421757	4.608874281	4.807633129	4.807782515	4.128408891	4.603003144	5.350804848	4.328520553	4.676352044	4.713266901	4.625071725	4.584956489	4.788936229	4.68810201	5.284251303	5.331554749	4.557704163	4.659696266	4.990083536	4.927863277	4.631785297	5.169700565	5.620771134	4.793958291	4.944202526	4.037856599	4.721224992	4.057233635	4.761482088	4.754812694	5.315707508	4.682680035	4.611656345
CUBN (cubilin)	0.02526203	0.000934248	-0.486360922	0.561676124	0.678113948	5.38E-05	0.561676124	0.678113948	5.38E-05	1	0.801259221	1	TRUE	4.728089213	4.534198592	4.971847005	4.909917078	4.920178947	4.857553098	4.959770155	4.562431718	4.404405884	4.977783634	5.114050464	4.781601017	4.608069968	4.033255595	4.06890293	4.512574558	4.777093527	4.855730627	5.069710758	4.798449768	4.80933212	4.914751067	4.900354832	4.781763612	4.512403893	5.162592738	5.246928671	4.610511092	4.38291621	4.159774481	4.072800391	4.590158856	4.965220947	4.795865631	4.716892151	4.849473911
CUL3 (cullin 3)	-0.419004167	-0.042316681	NA	0.380630138	0.650102207	1	0.380630138	0.650102207	NA	1	1	1	FALSE	3.637227672	NA	NA	4.123889635	NA	3.207043223	NA	NA	NA	3.650328009	NA	NA	NA	NA	NA	NA	3.084266704	NA	NA	NA	NA	NA	NA	NA	NA	NA	NA	4.00737493	NA	NA	NA	NA	3.456333057	NA	3.828519882	NA
CUL4A (cullin 4A)	-0.094442369	0.054543032	NA	0.551516786	0.638982385	1	0.551516786	0.638982385	NA	1	1	1	FALSE	2.29987471	2.457174003	2.353707206	2.439976787	NA	2.061821119	2.524660495	NA	2.450073655	2.75923681	2.755152506	1.804441861	NA	NA	NA	NA	NA	NA	NA	NA	NA	NA	NA	NA	NA	NA	NA	NA	NA	NA	NA	NA	NA	NA	NA	NA
CUL5 (cullin 5)	0.098403237	-0.06301022	0.163284122	0.519329366	0.627216718	0.32855138	0.519329366	0.627216718	0.32855138	1	1	1	FALSE	3.907727116	3.692661528	2.954330335	3.385030616	4.429562406	3.453267341	3.459536538	3.320871655	3.515775519	3.413363904	3.774281039	4.098040507	3.974657791	3.754000239	4.099783315	4.006271091	3.442280035	4.469150118	3.415136681	3.310748729	4.161129867	3.01694375	3.624147697	NA	NA	3.620046765	2.739260538	4.381172605	3.616792887	4.370234042	NA	3.985536862	NA	4.155644005	3.337939394	4.788503013
CYB5A (cytochrome b5 type A)	0.187778698	0.159870145	-0.403694742	0.234330265	0.349391231	0.006609304	0.234330265	0.349391231	0.006609304	1	0.801259221	1	TRUE	5.210536929	5.2880632	5.506506738	5.220716892	5.281857717	5.254148045	5.713063398	5.188135815	5.15367565	5.04673987	5.325048153	5.692310019	4.701061053	4.570808991	5.111715762	4.992555454	4.737811126	4.936359973	5.136035491	5.18233873	4.965613459	5.331031572	5.304047348	4.945612385	5.036415415	5.876801774	5.232219439	5.134225048	4.40758389	4.253111889	5.007612638	4.802058766	4.807921584	4.967463758	4.993638135	5.011665589
CYCS (cytochrome c, somatic)	-0.201587911	-0.397418554	-0.892687603	0.267448128	0.067466487	4.22E-06	0.267448128	0.067466487	4.22E-06	1	1	1	TRUE	4.547684254	5.101103752	5.048959793	5.071054703	4.30389762	4.792194226	4.722482419	4.758127254	4.815088642	4.49934843	4.463485138	4.865117095	4.250203656	3.156901374	4.031589284	4.669508718	4.853661374	5.34439889	5.420721551	5.308415486	5.221099858	5.249957248	4.938864448	4.918228789	5.088637735	4.593240216	4.517200091	4.800402958	4.609630872	4.563530351	3.561399461	4.901726133	5.102422981	5.436181832	5.449122227	5.288454542
CYFIP2 (cytoplasmic FMR1 interacting protein 2)	-0.209666265	-0.312324469	-0.356752529	0.33449812	0.032084397	0.024490228	0.33449812	0.30558256	0.094912352	1	0.032084397	0.024490228	FALSE	6.149009328	6.355185452	6.122571263	5.796839117	5.924845751	6.23559496	NA	5.623480625	6.22478891	5.409027671	5.347095126	NA	6.456508842	5.860530818	NA	5.3039524	5.641915903	6.198020643	6.291743519	5.840981806	6.05305919	6.425022832	5.45048546	5.608735332	6.030464096	5.102154192	NA	NA	5.997549847	5.561390296	5.037448117	NA	6.157142771	5.983488454	5.943933044	5.94527761
DAB2 (DAB adaptor protein 2)	-0.137117597	-0.039514618	-0.077553627	0.040071338	0.166620529	0.126891801	0.040071338	0.486647791	0.126891801	1	0.166620529	1	TRUE	7.938321082	7.89514506	7.711343471	7.965195545	7.776748844	7.793401724	7.789501041	7.705874256	7.911643651	7.859025327	7.788516064	7.751838593	7.894411569	7.817731967	7.679163376	7.825308635	7.781385944	7.72902927	7.768032106	7.933873562	7.626066733	7.780723476	7.812645824	7.678621264	7.744174553	7.936078418	7.858036961	7.802891126	7.929264327	7.692203992	7.737389324	7.783698917	7.909929076	7.792256708	7.694824489	8.005259619
DAG1 (dystroglycan 1)	-0.350238459	-0.087492143	-0.195852827	0.169453435	0.586663575	0.266125722	0.169453435	0.586663575	0.266125722	1	0.98715061	1	FALSE	3.658234337	3.49684579	3.880274108	3.952398803	4.103128316	2.193374356	2.714509301	3.250576601	4.044866197	3.816087659	3.977893511	3.993936975	3.568129417	3.66360649	3.800982707	3.810628185	4.199091224	3.602326221	4.337432801	3.341217243	4.216128883	3.882515891	3.485723064	3.925847548	3.282264832	3.569746263	3.75819656	3.182733608	3.162019856	3.358424395	3.557936928	3.568992771	3.325300058	3.031462248	4.151331182	3.839546466
DAO (D-amino acid oxidase)	0.020753609	-0.169169593	0.348813495	0.153660115	0.086747699	0.002939996	0.57469414	0.227889409	0.002939996	0.153660115	0.086747699	1	TRUE	8.054246143	8.201746567	8.1678998	8.503468001	8.39471134	8.334340334	8.071124443	8.30430112	7.997473072	8.128613039	8.098421663	7.829589557	8.61249626	8.707200358	8.017231565	8.752025993	8.037030731	8.128994449	8.201565253	8.421278009	8.298603334	8.394445545	7.884317071	8.168662091	7.925352671	8.320091999	8.070705956	8.012903833	8.533376459	8.927149794	8.093676368	8.858024524	8.026650693	8.11177209	8.128901683	8.49791968
DARS1 (aspartyl-tRNA synthetase 1)	0.036182007	0.043006341	0.029005763	0.508910229	0.539055422	0.423049412	0.508910229	0.539055422	0.423049412	1	1	1	FALSE	5.708424538	5.775724836	5.47045552	5.824370726	5.73756509	5.637778315	5.95914881	5.651005754	5.993425287	5.459074179	5.761524639	5.805759347	5.759257053	5.548405798	5.856589865	5.651858226	5.537389261	5.507674146	5.334650505	5.531287877	5.468175995	5.544958253	5.520789947	5.515532697	5.745616514	5.309150716	5.675355844	5.697348486	5.481195593	5.462202864	5.807280209	5.551922007	5.694459578	5.467546863	5.663578028	5.572680523
DAZAP1 (DAZ associated protein 1)	0.19377726	-0.03818594	0.105358037	0.43243134	0.649621879	0.419613484	0.43243134	0.649621879	0.419613484	1	1	1	FALSE	3.131538452	2.544693096	2.850237355	3.306052208	3.813627296	2.785508704	3.623398682	3.070804902	3.641615388	2.377357005	3.812200414	3.679390016	NA	3.28856528	2.773996325	3.995412156	2.763029071	2.534064093	3.188442072	3.278774295	3.588516767	NA	3.783917573	NA	3.013489059	NA	2.93561061	NA	3.083795436	NA	NA	2.407325556	NA	NA	3.235782194	3.807767062
DBI (diazepam binding inhibitor, acyl-CoA binding protein)	0.033449231	-0.110639905	-0.595561341	0.577218759	0.470320975	0.001540829	0.577218759	0.531539893	0.00282921	1	0.470320975	0.001540829	TRUE	7.845609225	7.686997681	7.973370194	7.195721611	8.193505648	8.053643558	6.841696425	7.336604745	8.029088411	7.219236296	7.553076299	7.351575329	7.17009531	7.141269285	6.488179168	7.411621146	7.417894698	7.673923835	7.9948795	7.151767509	8.259347822	7.971388355	7.303223651	7.119127884	8.161973315	6.803989004	7.610987899	7.335301021	6.871695824	7.24642709	6.634716682	7.373804791	7.557984395	7.506938281	7.793369208	7.17307745
DBN1 (drebrin 1)	0.434842525	0.045108664	0.161823235	0.124310316	0.593663794	0.338970186	0.124310316	0.642077975	0.338970186	1	0.593663794	1	FALSE	4.251257053	4.041278033	4.175340959	4.049613344	4.288572662	4.43421454	4.568287534	3.519466422	3.789781409	4.177351762	4.107453538	3.87917642	3.988084764	3.7971479	4.472767185	4.367371066	2.986055907	3.225659001	4.482893447	2.707317162	4.706707356	3.534036694	4.509410821	3.411792297	3.701770822	3.987957476	4.632570684	3.549003727	3.670375826	NA	4.566468135	4.195221593	3.996298349	4.343201708	4.147054286	3.38259809
DBNL (drebrin like)	0.014820575	0.142157302	0.240521545	0.610474559	0.528433186	0.206081735	0.610474559	0.528433186	0.206081735	1	1	1	FALSE	3.751860012	3.578564409	3.742027776	3.652635633	3.443725987	4.462981524	3.965396436	NA	4.181261604	3.607803736	4.437427507	4.479262902	4.137323176	4.06810325	4.428316619	4.391025289	4.098310065	NA	4.066743638	3.576110917	NA	3.282014199	2.753268638	4.680200563	3.625060032	NA	NA	3.529483654	4.232323065	3.815472961	4.259777154	3.807416751	3.52364977	NA	3.938182268	NA
DCPS (decapping enzyme, scavenger)	0.028705906	0.186476527	-0.120677308	0.538977844	0.09768684	0.13039402	0.538977844	0.09768684	0.13039402	1	1	1	FALSE	4.77479233	4.506367093	4.768840668	4.501598374	4.978804253	4.636827599	4.923258543	4.667579943	4.994670229	4.711401294	4.850389395	4.680183682	4.690830512	4.646698383	4.446739253	4.663555258	5.185291731	4.809435025	4.909336294	4.718794507	4.771595109	4.932968242	4.832414099	4.794566627	4.846889414	5.292328996	5.284403084	4.816809594	4.723929836	4.716277599	4.796717143	4.885696373	4.9093747	4.937815169	4.880376973	4.569454635
DCTN1 (dynactin subunit 1)	0.013230882	-0.001167621	-0.029243747	0.596725098	0.678113948	0.459085544	0.596725098	0.678113948	0.459085544	1	1	1	FALSE	4.552641434	4.346531462	4.447023698	4.630207414	4.678032456	4.318548233	4.467325135	4.371670371	4.285313435	4.561136698	4.537258788	4.110521938	4.967380753	4.522080865	4.570420427	4.485620032	4.840196323	4.753342457	4.791897401	4.42948876	4.713217403	4.538327083	4.422199355	4.440686484	4.501713008	4.72246056	4.471363071	4.651706139	4.337711092	4.153999844	5.124481165	4.078328031	4.710101097	4.302114295	4.572556234	4.700800347
DCTN2 (dynactin subunit 2)	0.1009189	0.16987561	0.05248217	0.332869703	0.197853969	0.373287272	0.332869703	0.197853969	0.373287272	1	0.406672972	1	FALSE	5.116522792	5.254242547	5.487351283	5.241645727	5.165763241	5.39595735	5.406995773	5.373216661	5.115865583	5.501881759	5.398340108	5.410147728	5.577607077	5.11458358	5.686069055	5.371729606	4.810304278	5.234823178	5.268097486	5.353340937	5.232933155	5.425167218	5.86404001	5.207607876	5.362350653	5.15674851	5.711274631	5.707088515	5.290040971	4.867090899	5.246446092	5.1141671	5.34982171	5.079318371	5.341174537	5.471821508
DCXR (dicarbonyl and L-xylulose reductase)	-0.340539799	-0.201355586	0.369738305	0.005766168	0.117847685	0.000524662	0.005766168	0.117847685	0.000524662	0.25810245	0.569953537	1	TRUE	7.367406014	6.828149181	6.789976981	7.073616751	6.732961071	6.446727676	6.470811777	6.797272432	6.987161669	6.471389085	6.795104556	7.101849643	7.344855121	7.676577717	7.332752682	7.254499563	7.082031917	6.598668911	6.726776734	7.078503097	6.626361743	6.509776588	6.65853998	6.716195273	6.89589635	6.630648638	6.670316335	7.000146516	7.221877081	7.682243204	7.238777308	7.264114144	7.320854691	6.849173626	6.94835555	7.09798996
DDAH1 (dimethylarginine dimethylaminohydrolase 1)	-0.131097993	-0.150129188	-0.341516727	0.014502251	0.023351276	0.020760248	0.357821731	0.385499917	0.020760248	0.014502251	0.023351276	0.987542331	TRUE	7.629232747	7.679036667	7.023554774	7.547210738	7.566160619	7.763165881	6.781910456	7.209492357	6.895605575	7.705708408	7.407709641	7.261530815	7.451021488	7.009772644	6.655366141	7.110060423	7.296778582	7.696376422	7.090842847	7.594369396	7.328728775	7.732208136	7.009862201	7.110102195	6.820970313	7.667040559	7.216163813	7.282597336	7.451590285	6.980299551	6.897192012	7.051013124	7.544323092	7.490882959	7.053296007	7.587297476
DDAH2 (dimethylarginine dimethylaminohydrolase 2)	0.026527326	0.138900029	-0.105950612	0.559398341	0.288758934	0.23047908	0.559398341	0.288758934	0.23047908	1	1	1	FALSE	4.801298365	4.568287534	4.529215012	4.283055006	4.481085777	4.553213031	4.295958068	4.753631276	4.584986545	4.172719519	4.805792875	4.528771332	4.719386083	4.579674964	4.322173332	4.461522011	4.548633903	4.502063223	4.908255701	4.561955383	4.566005313	4.699062952	4.709180334	4.573410884	4.894342444	4.389952213	5.096826877	4.768740119	4.402728997	4.540479901	4.732611107	4.518245564	4.579119793	4.466770665	4.59125454	4.478952396
DDB1 (damage specific DNA binding protein 1)	-0.02326749	-0.045885447	0.246950117	0.498436778	0.418464542	0.009931398	0.558909132	0.545800789	0.009931398	0.498436778	0.418464542	1	TRUE	5.063097343	4.952715625	4.996438463	5.159193212	5.081548414	4.746570751	4.818170559	5.138011656	5.084106796	4.640337497	5.01232284	4.864909169	5.412795072	5.355386337	5.342213373	5.029483807	5.165542176	5.014774828	4.66949171	5.157945113	5.036854953	5.069629137	5.04256117	5.171675211	5.026069676	4.962909883	4.932273817	5.486775503	5.342373402	5.262530878	5.408032466	5.100624497	5.134266126	5.090870363	4.84546496	5.144556282
DDC (dopa decarboxylase)	-0.260197427	-0.149565181	0.166563923	0.00426806	0.105576508	0.021118051	0.00426806	0.105576508	0.021118051	1	0.41090476	0.511032663	TRUE	9.399495835	9.145183227	9.391763425	9.527885516	8.985366651	8.849320648	9.097413276	9.3508729	9.263837245	9.281211397	9.116356958	9.288123201	9.506299646	9.579549767	9.524862931	9.365884968	9.268141943	9.08213307	9.35383051	9.47610824	8.977354346	8.778320297	9.114637713	9.268041327	9.170197986	9.136381105	9.028881282	9.152320339	9.476039363	9.580999043	9.496510285	9.401786171	9.300716334	9.088965749	9.34538085	9.439959672
DDO (D-aspartate oxidase)	0.222537022	-0.0925525	0.104566247	0.294563682	0.559213826	0.367943665	0.294563682	0.559213826	0.367943665	1	0.575888285	0.973553538	FALSE	4.158296629	4.255485626	4.273165244	4.674342004	4.576618879	NA	4.722252883	5.051811456	NA	4.323045751	4.08518668	4.118226814	4.284121721	4.979686986	3.412104045	4.260966565	4.247479449	3.684033231	3.811244949	4.401534903	4.445210228	4.265759426	3.825765279	4.608265173	4.006423704	4.397180032	3.624311492	4.308135127	4.503590436	5.195355473	3.952175122	4.602510328	4.238297728	4.384167263	3.971157251	4.618197536
DDOST (dolichyl-diphosphooligosaccharide--protein glycosyltransferase non-catalytic subunit)	NA	NA	NA	1	1	1	NA	NA	NA	1	1	1	FALSE	NA	NA	NA	NA	NA	3.803578366	NA	NA	NA	NA	NA	NA	NA	NA	NA	NA	NA	NA	NA	NA	NA	2.948475634	NA	NA	NA	NA	NA	NA	NA	NA	NA	NA	NA	NA	NA	NA
DDT (D-dopachrome tautomerase)	-0.211224389	-0.004262371	0.378707075	0.193438587	0.547586039	0.010306402	0.193438587	0.672506834	0.010306402	0.6323116	0.547586039	1	TRUE	6.046997364	5.902691056	5.797197195	6.335670827	5.676278693	5.557921615	5.714701612	5.620518966	6.336967078	5.422236365	5.864649219	6.029523561	6.720401604	6.552178767	6.317553711	6.410558198	6.0748843	6.015080476	5.592319489	6.545264142	5.946279363	5.394195139	5.519221074	6.079612781	6.59581841	5.807238987	6.007924291	6.290487071	6.2437281	6.505000083	6.547912474	6.16045435	6.350640449	5.646223152	5.466591232	6.094713229
DDX1 (DEAD-box helicase 1)	0.167505789	0.128257768	-0.237010523	0.146978417	0.291761545	0.019008669	0.146978417	0.291761545	0.019008669	1	1	0.503845017	TRUE	5.213269506	5.316424549	5.166695363	5.00842414	5.586080156	5.368003504	5.375487814	5.304321201	5.39991618	4.978808828	5.24865627	5.302593232	5.276987902	4.248762516	4.900654312	5.094350096	5.355805639	5.035606316	5.251673653	5.013399727	5.147831738	5.405328703	5.192233626	5.29408768	5.564603763	5.067918315	5.289845529	5.260394565	4.691160043	4.957728912	4.846774105	4.838276133	5.469342259	4.957125264	5.366465602	5.083004822
DDX17 (DEAD-box helicase 17)	0.226241736	-0.149553503	0.009431556	0.322433122	0.508515272	0.505695419	0.322433122	0.508515272	0.505695419	1	0.709239563	1	FALSE	4.571737477	3.900200238	4.367105429	4.206041455	4.166466406	4.299757512	4.758937389	3.973785748	4.422576138	3.873242306	4.621155166	4.099825386	3.896068365	3.857025515	3.076075037	4.153286521	4.015809753	3.928152362	4.282891966	3.161708745	4.354261726	4.607667643	4.362540023	4.096489576	3.82622305	2.477635885	4.349952598	4.331769698	4.272754805	3.851309296	4.790944025	3.695593009	4.139035573	3.459851251	4.131992737	4.604783004
DDX39A (DExD-box helicase 39A)	NA	NA	NA	1	1	1	NA	NA	NA	1	1	1	FALSE	NA	NA	NA	NA	NA	3.838881193	NA	NA	NA	NA	NA	NA	NA	NA	NA	NA	NA	NA	NA	NA	NA	4.119621781	NA	NA	NA	NA	NA	NA	NA	NA	NA	NA	NA	NA	NA	NA
DDX39B (DExD-box helicase 39B)	-0.351616813	-0.07434888	-0.012704381	0.13944905	0.41090476	0.501336517	0.13944905	0.589950938	0.501336517	1	0.41090476	1	FALSE	4.65703971	4.808838074	4.698407417	5.178973522	4.858707135	4.779217689	4.107913796	4.084965668	4.687441474	4.394157403	4.265519411	4.459733242	4.913253257	5.088383326	4.522520331	4.306451825	5.262902904	4.482202926	4.534055375	5.119592733	4.960256844	4.891127507	NA	4.667528852	5.193345967	4.631377891	4.581411509	4.75141016	4.847916755	4.819566006	5.28088581	4.645966751	4.812328789	4.734221866	4.8294792	5.336051252
DDX42 (DEAD-box helicase 42)	0.085376434	0.004082065	-0.18642838	0.485582799	0.672595769	0.176886553	0.485582799	0.672595769	0.176886553	1	1	1	FALSE	4.387514192	4.54116168	4.333581162	4.449845264	4.516052979	4.676543868	4.372750162	4.570760426	4.177096577	4.351395116	4.788153214	4.409947539	4.201304513	3.400414967	4.423356304	4.455794068	4.697807174	4.609997203	4.181205938	4.263845694	4.566206293	4.27552114	4.765810529	4.309765546	4.305780872	3.856846292	4.557863427	4.654269401	4.295245475	3.849939229	3.547301752	4.684156696	4.71005149	4.854434575	4.090828031	4.070741371
DDX46 (DEAD-box helicase 46)	0.208490392	-0.376436069	0.597524277	0.491921076	0.426654115	0.124277103	0.491921076	0.426654115	0.124277103	1	1	1	FALSE	4.995624711	4.560568232	4.249301216	1.535629979	4.651763532	4.877906176	4.160032748	4.434568184	4.183137113	-0.008905777	4.194134342	4.934587266	5.051267681	4.905346085	4.957269234	4.816333464	5.383327588	4.497094972	4.371482196	4.819407617	4.941773028	4.814740104	4.333531073	5.37735284	4.861960325	3.823402909	5.234098898	4.744327965	5.170201491	5.527777243	5.385586343	4.99102291	5.360978731	5.05689995	4.7114894	4.525480092
DDX5 (DEAD-box helicase 5)	0.978255084	0.454854272	0.40962541	0.171781686	0.514632381	0.35226112	0.171781686	0.514632381	0.35226112	1	1	1	FALSE	NA	NA	NA	3.435935234	3.06947705	4.693927365	NA	NA	NA	NA	NA	NA	NA	NA	NA	3.391891421	NA	NA	NA	2.378691949	NA	4.021408657	NA	NA	3.079821818	NA	NA	NA	NA	NA	NA	NA	NA	NA	NA	NA
DDX6 (DEAD-box helicase 6)	0.182347445	-0.171504229	-0.142347726	0.340252396	0.42693445	0.304768417	0.340252396	0.42693445	0.304768417	1	1	0.85998205	FALSE	4.348012825	3.901368947	4.285838661	4.123624815	4.413526387	4.293613267	4.421997467	3.833679484	3.747902939	4.336647587	4.370547925	3.659810417	4.280570356	4.050501697	3.950561729	4.14108123	4.209765266	3.834761772	4.343784437	3.682550825	4.237410753	4.337290066	4.645488397	3.841963058	4.365769512	2.164644704	4.288587426	4.126939827	3.838306392	3.670738383	4.132840024	4.314885006	3.834185327	4.155660195	4.290741396	4.033273218
DECR1 (2,4-dienoyl-CoA reductase 1)	-0.080918204	-0.221837908	-0.089328272	0.160328724	0.160969616	0.305745088	0.442761294	0.160969616	0.305745088	0.160328724	1	1	FALSE	5.241035497	5.58022389	5.410697257	5.575463612	5.274064069	5.11196609	5.47873565	5.421378166	4.827575168	5.584228944	5.04683589	5.214085939	5.354677829	5.483754522	5.046346993	5.516522649	5.449406202	5.617363139	5.209656109	5.329998996	5.429261105	5.656951074	5.482419153	5.402902912	4.900813687	5.627936543	5.440513743	5.085365166	5.475743157	5.369668879	5.540538795	5.502855667	5.469371566	5.590730751	5.075263063	5.564036662
DEK (DEK proto-oncogene)	0.204919162	0.217213234	0.047355365	0.243483707	0.275212812	0.439529168	0.243483707	0.275212812	0.439529168	1	1	1	FALSE	5.306721577	5.493628122	5.151858817	5.080840973	5.067427907	5.288480381	5.596875526	5.494236382	5.464756473	4.807009664	5.557275287	5.449822159	5.433042894	5.190733368	5.286201029	5.321711674	5.103854283	4.533002606	5.252177199	5.064589731	5.050745464	5.514043336	5.572416775	4.60022217	5.235795977	4.892541602	5.196961065	5.600825764	4.844280189	5.007639546	4.879225441	4.590218751	4.730129081	4.675296558	5.551346822	4.744941447
DERA (deoxyribose-phosphate aldolase)	0.288997932	0.042318299	0.230551081	0.347219752	0.649621879	0.304300952	0.347219752	0.649621879	0.304300952	1	1	1	FALSE	3.463543991	NA	4.262959264	3.950197767	4.645303929	4.045914705	NA	NA	NA	NA	NA	NA	4.825505811	NA	NA	3.631884221	NA	NA	4.218920627	4.412849256	NA	3.536177265	5.109368918	NA	NA	NA	4.280124892	4.520742812	NA	4.55810229	4.32937479	NA	NA	4.248777694	NA	NA
DES (desmin)	0.177177162	-0.155767113	-0.269982561	0.294366246	0.406046464	0.082445808	0.294366246	0.406046464	0.082445808	0.921161323	1	1	FALSE	5.580612837	5.380795238	5.050427689	5.81203351	5.894798366	5.66985449	5.768885648	4.849383832	5.230425919	5.079676775	4.849584	5.58126989	5.328226119	4.724792133	5.757945977	5.168481585	5.239539341	5.122602322	5.060682964	5.627393803	5.632969032	5.546116584	5.875273852	4.975488037	5.070453732	5.091539056	5.246693102	5.560873887	5.132375312	4.516330387	5.503033827	5.134615244	5.727988505	4.944642962	5.385534576	5.634735556
DHDH (dihydrodiol dehydrogenase)	0.019783859	0.170359129	0.0810064	0.57469414	0.207777556	0.295145361	0.57469414	0.207777556	0.295145361	1	0.412422097	1	FALSE	5.999143145	6.457760075	6.195369254	6.151109924	6.257031368	6.386121157	6.39595221	5.895535295	6.325625669	6.509290462	6.500105708	6.530857316	6.231895081	6.307838324	6.550382026	6.347212086	5.728361362	6.258394549	6.292376855	6.187162011	6.02389626	6.136371876	6.640111869	6.051084926	5.863797246	6.115977912	6.242320494	6.367951103	6.218595202	6.14496816	6.439988751	6.141169128	5.912597176	6.173345341	5.971426294	6.404250888
DHFR (dihydrofolate reductase)	0.303578056	0.286823232	-0.095442079	0.059523753	0.097279541	0.309180461	0.059523753	0.097279541	0.309180461	1	1	1	FALSE	5.093632005	5.086202054	5.471733734	5.533307926	5.353319762	5.622889365	5.361105101	5.519997864	5.549354971	5.45536339	5.79480833	5.47323492	4.735273042	4.259347822	5.400930655	5.397772164	5.575490841	5.23365802	5.306626805	5.304981885	5.780375722	5.772405637	5.357770152	5.721175766	5.370171257	5.494463614	5.817850899	5.68872868	5.388819803	4.843074338	5.572207561	5.280548086	5.151140374	5.113362953	5.517798497	5.126394738
DHRS4 (dehydrogenase/reductase (SDR family) member 4)	0.027973632	0.048318034	0.074001955	0.592758777	0.635735334	0.426946392	0.592758777	0.635735334	0.426946392	1	1	1	FALSE	4.810545929	4.320852887	4.589356024	3.832393844	5.099236283	4.759534039	5.178344161	4.810165438	4.599389212	4.809414444	4.853506684	4.682466552	4.96386249	4.849373823	4.679474469	5.15232541	4.35562243	4.831137468	4.899866837	4.680588789	4.860039098	4.458322941	4.489620001	4.047128276	4.748396826	4.034567893	4.658668502	4.948189658	4.828971704	5.106293874	2.890715167	4.604219619	5.114725155	5.143111742	4.475960354	4.29394427
DHX15 (DEAH-box helicase 15)	0.192569418	0.075476205	-0.092419097	0.200697815	0.531539893	0.316381078	0.200697815	0.531539893	0.316381078	1	1	1	FALSE	5.33859556	5.109180838	5.683182719	5.293830266	5.668672286	5.538981954	5.617868536	5.327216687	5.205427704	5.602329191	5.430278581	5.394198569	5.519623673	5.165851658	5.310023769	4.925762114	4.967219341	5.029625151	5.37051654	5.438352741	5.647783626	5.311223355	5.453708521	4.922097922	4.82697043	5.310372843	5.253641405	5.276734862	5.543931967	4.957617488	4.832125436	4.875082133	4.98029498	4.619770999	5.115915508	5.168529722
DHX9 (DExH-box helicase 9)	0.481386731	0.097253234	-0.16367138	0.005766168	0.489194124	0.175354167	0.005766168	0.493741584	0.175354167	1	0.489194124	1	TRUE	5.605055722	5.300090769	6.211325704	6.001340632	6.454185766	5.957431763	6.419393941	5.981099151	5.331067412	5.818699761	6.282395322	5.885352282	5.960115489	5.47794279	5.552656803	5.490753023	5.899117612	5.585374211	6.256923843	6.06443237	6.625784811	6.323782569	6.610133076	6.176759585	5.525978014	6.176631945	6.348062414	6.085297174	6.003489803	5.406682919	5.932375403	5.507582184	5.656939637	5.427867604	6.155741139	5.857441127
DIABLO (diablo IAP-binding mitochondrial protein)	0.033172967	0.139664781	-0.445971368	0.577438026	0.254197268	0.021307275	0.577438026	0.486099255	0.021307275	1	0.254197268	1	TRUE	3.207544627	3.410069692	4.457134594	3.630521963	3.894235719	3.929431226	4.13179524	3.247295627	3.725468513	4.13924027	4.262846543	3.954633706	3.740657772	3.133933358	3.336711848	3.543718581	3.429455284	4.096810014	4.053085263	3.137331374	4.201547611	3.937937546	4.16538138	3.455807217	3.402244655	4.740209811	4.114650205	3.003301794	3.246604183	3.511392133	3.702934532	3.157774577	3.951363988	4.037180125	4.41900621	3.793677433
DIAPH1 (diaphanous related formin 1)	0.06358332	0.145833053	-0.310319045	0.573135777	0.587315755	0.36349079	0.573135777	0.587315755	0.36349079	1	1	1	FALSE	2.781422666	4.051406907	NA	2.61034336	3.209727841	3.212410587	NA	3.653014144	3.0297232	NA	3.700362032	2.839683515	NA	NA	NA	NA	NA	2.736332112	NA	NA	NA	NA	NA	2.900472699	NA	NA	NA	NA	NA	NA	NA	NA	NA	3.150819598	2.934214533	NA
DIS3 (DIS3 homolog, exosome endoribonuclease and 3'-5' exoribonuclease)	-0.181714484	0.386713063	0.272031948	0.358824422	0.19344383	0.208316161	0.358824422	0.19344383	0.208316161	0.591193724	1	1	FALSE	NA	NA	3.580422899	3.65359892	3.746946897	3.578190008	NA	NA	3.955173289	NA	NA	NA	4.159201286	NA	NA	NA	NA	NA	3.918481648	3.630580206	3.14944148	NA	3.871025495	NA	NA	NA	4.294767768	NA	NA	NA	3.921093517	NA	4.057493596	NA	NA	NA
DLAT (dihydrolipoamide S-acetyltransferase)	0.299838872	0.184328346	-0.126343247	0.035112356	0.220141222	0.205599949	0.035112356	0.220141222	0.205599949	1	1	1	TRUE	4.741332149	5.131819928	5.121434053	5.041926313	5.404709015	5.104558918	5.456024149	5.105648748	5.153926906	5.172471514	5.308976042	4.957246014	4.676459243	5.147180498	4.95670256	5.359443861	4.840035146	5.223159937	5.181786357	4.930515003	5.530807388	5.397580518	5.362049012	5.336983139	5.173063454	5.49352245	5.689486475	5.07432132	4.622684416	5.190101214	4.525768219	5.085326921	4.924651008	4.85797602	5.226180958	5.151014509
DLD (dihydrolipoamide dehydrogenase)	0.131081024	0.029262833	-0.232018841	0.153947856	0.591556127	0.005305281	0.153947856	0.591556127	0.005305281	1	1	1	TRUE	5.165023544	5.41987256	5.162334929	5.161291138	5.304788456	5.235336469	5.455560663	5.267112515	5.094510561	5.499421784	5.086809237	5.337486322	4.820035963	5.016638942	4.925515275	5.089256608	5.12945613	5.183867583	5.296732705	5.065089724	5.493141329	5.37488994	5.372349689	5.397190302	5.273430101	5.370359603	5.326864477	5.040739038	4.751297675	5.241287248	5.06611503	5.405543149	5.117898634	5.41523811	5.435051801	5.028463068
DLG1 (discs large MAGUK scaffold protein 1)	0.403905444	0.063111291	-0.008590029	0.251466993	0.569953537	0.509374627	0.251466993	0.640766827	0.509374627	1	0.569953537	1	FALSE	2.018463262	2.346795242	2.695584101	2.229120278	2.705482547	2.968929392	3.128052492	2.286641664	2.838437507	3.41987593	1.681476252	1.809393864	NA	NA	2.660143685	1.784194053	2.442086247	2.24108051	2.82904784	2.328075288	NA	2.642424326	2.552177844	NA	1.083267841	NA	2.975052332	2.12701249	0.971758735	NA	NA	NA	1.345532633	1.348345745	2.921624844	2.099577992
DLST (dihydrolipoamide S-succinyltransferase)	0.257911899	-0.039399816	0.263697378	0.067165771	0.603380676	0.024980048	0.067165771	0.603380676	0.024980048	1	1	1	TRUE	6.422784672	6.24740729	5.991161269	6.401173067	6.685141232	6.760646771	6.396368451	6.452265954	6.337295419	6.037863187	6.3048797	6.482928932	6.739848103	6.524872331	6.655366141	6.630191393	6.136351367	6.382834958	6.079531717	6.488683703	6.540180746	6.58736199	6.493773808	6.177010841	5.976482786	5.905598805	6.435785255	6.576454113	6.136248817	6.421702996	6.531537419	6.688627983	5.83848289	6.584710007	6.191722529	6.789820525
DMD (dystrophin)	NA	0.363228637	0.802133437	1	0.270594355	0.017825571	NA	0.270594355	0.017825571	1	1	1	TRUE	NA	NA	3.259872041	NA	NA	NA	NA	NA	NA	3.636357806	NA	NA	NA	NA	NA	NA	NA	NA	3.90608246	NA	NA	NA	NA	NA	3.302664145	NA	NA	3.725370348	NA	NA	NA	4.432284656	3.290473063	NA	NA	3.343763122
DMGDH (dimethylglycine dehydrogenase)	-0.127366195	0.065247973	0.49295277	0.287446073	0.489194124	9.00E-05	0.287446073	0.531539893	9.00E-05	0.596320912	0.489194124	1	TRUE	5.952797149	6.175780064	6.295256497	5.845035844	5.583206153	6.153671597	5.969224182	6.022145843	6.213168392	6.13756705	6.387014371	6.050434219	6.005020399	6.852723	6.455794068	6.714341694	5.769869573	6.124210249	6.229828224	5.66838864	5.593368712	5.923291826	5.941183797	5.94403147	5.912994691	6.049698284	6.147892776	5.860123547	6.096822661	6.725277631	6.377234828	6.709979832	5.875330379	6.153837756	6.184514376	5.724328303
DNAH12 (dynein axonemal heavy chain 12)	-0.150458651	-0.632506953	-0.145848349	0.56675446	0.450582424	0.487306485	0.56675446	0.450582424	0.487306485	1	1	1	FALSE	4.25918208	NA	NA	NA	NA	NA	2.9509256	NA	NA	NA	3.4061965	NA	NA	NA	NA	NA	5.906883382	5.856051967	NA	NA	5.960768848	6.140788879	NA	NA	NA	NA	5.391303745	NA	NA	5.353376227	NA	NA	6.114544019	NA	NA	5.359461432
DNAH5 (dynein axonemal heavy chain 5)	-0.359965656	0.053171106	0.962788066	0.428765883	0.656674769	0.074053813	0.428765883	0.656674769	0.074053813	0.838151701	1	1	FALSE	NA	NA	5.609447671	6.254321925	4.413431608	NA	6.654593069	NA	NA	NA	NA	NA	NA	7.299519424	NA	NA	NA	6.429922212	NA	NA	4.740145034	5.615251489	6.973680149	NA	NA	5.601821291	5.45330027	5.11779892	NA	7.623259662	NA	5.792894386	5.345389278	6.426021489	5.262124921	NA
DNAJA1 (DnaJ heat shock protein family (Hsp40) member A1)	-0.116361268	-0.04907006	-0.101534223	0.488367792	0.634425261	0.389230054	0.488367792	0.634425261	0.389230054	1	1	1	FALSE	3.682101311	3.41228022	4.124220591	3.682326085	3.989039069	4.233358914	3.755891696	3.703034235	3.576159302	3.868973143	3.739070393	3.578226244	3.966328943	3.745538535	3.977884355	3.000977095	4.188535439	3.484859943	3.838447593	3.678635348	2.338333129	4.219617719	3.296248881	3.245316151	4.057415612	4.036749476	3.13770352	4.213977108	2.975314688	3.89293497	4.437953432	3.439463568	3.644040843	3.672900504	4.165349218	3.479799661
DNAJA2 (DnaJ heat shock protein family (Hsp40) member A2)	-0.39333604	-0.26093003	-0.407476662	0.267448128	0.47021503	0.155091932	0.267448128	0.47021503	0.155091932	0.659109722	1	1	FALSE	1.3783285	2.296771609	2.662996144	2.432628084	2.050898667	3.212854115	NA	NA	NA	1.975237638	2.247061637	NA	1.186037756	2.203764966	2.154161913	NA	3.251600946	2.35302964	3.111662353	2.740072696	2.778322137	2.51606559	2.613189797	NA	NA	2.294450188	NA	2.388261188	2.046997364	2.40360313	2.359259707	NA	3.065167294	2.410194548	3.334625479	1.361358508
DNAJB1 (DnaJ heat shock protein family (Hsp40) member B1)	-0.225629357	-0.076180638	-0.337144715	0.261694109	0.586198768	0.063221323	0.261694109	0.586198768	0.063221323	1	1	1	FALSE	3.957032373	3.936383531	3.079482224	3.39477478	4.1668279	3.734720457	2.658522271	3.111358553	NA	3.095342162	NA	3.584734056	3.679423798	3.44619005	3.657548548	3.656690852	4.027773329	4.273687451	3.821761229	3.741218875	3.54399072	3.62483785	3.469013325	3.997021369	4.176450439	4.022358935	3.63197732	4.138028045	2.949456493	3.602136151	3.813678596	3.413648237	3.54293899	4.288373329	3.831340183	3.878764571
DNAJC8 (DnaJ heat shock protein family (Hsp40) member C8)	0.0439239	-0.027252218	-0.13516489	0.552030307	0.644470251	0.266125722	0.552030307	0.644470251	0.266125722	1	1	1	FALSE	4.561246697	4.96355273	4.775961818	4.962229725	4.440440655	4.988039306	5.326965117	4.740371741	5.111273411	5.026835462	4.599097564	5.067191247	4.279946668	4.413262344	4.834438182	5.316544022	4.49953978	4.885301027	4.661282153	4.399410384	4.581785075	5.259189614	5.53977609	4.974933064	4.602540021	4.85886624	4.810910901	4.748396826	4.6427651	4.468133627	4.641598048	4.959496611	4.779380553	4.753454783	5.202703725	5.110120992
DNM2 (dynamin 2)	-0.072700933	-0.101226932	0.041301621	0.552030307	0.597564929	0.488554743	0.552030307	0.597564929	0.488554743	1	1	1	FALSE	NA	2.771509542	2.836326114	3.173488862	2.918617124	3.070090453	2.547084544	NA	NA	2.917168208	2.768785631	2.809889776	NA	NA	NA	NA	2.341140371	NA	2.857152949	2.722935917	3.542951367	NA	2.681494243	NA	NA	2.348892417	NA	NA	NA	NA	NA	2.682188977	3.33778244	NA	2.648108752	2.623253516
DNPEP (aspartyl aminopeptidase)	0.118665649	0.061884612	0.077008105	0.420908016	0.589950938	0.386606085	0.420908016	0.589950938	0.386606085	1	1	1	FALSE	4.310267402	3.971046859	4.509385483	3.825113977	4.436748182	4.641742537	4.548788008	4.349436052	4.731704603	4.592809819	4.245989964	4.584421389	4.78302703	4.590122918	3.994851222	4.286932883	3.9150141	4.716776943	4.089362553	3.871419844	4.758857461	4.435488585	3.939489888	4.113517151	4.26874877	4.323903234	4.163208876	4.236622723	3.953358373	4.413736233	4.191594233	4.469312951	4.469885976	4.608016725	4.65136747	4.121769717
DNPH1 (2'-deoxynucleoside 5'-phosphate N-hydrolase 1)	0.116596229	0.118731111	-0.061377254	0.484487556	0.531539893	0.447030301	0.484487556	0.531539893	0.447030301	1	1	1	FALSE	4.628575313	5.026547787	5.218401461	4.382743328	4.022856027	4.831406059	4.663788632	4.573174542	5.00317944	5.051881045	4.631715464	4.444315891	NA	3.909101034	NA	5.050841218	4.210217402	5.580422899	4.802063937	3.736669811	4.966176644	NA	5.693130073	5.314986485	5.321080262	4.404617061	5.197008261	4.735462605	4.934101278	4.978561749	4.757471351	4.618908155	4.598508134	5.043445126	5.444083935	4.739405292
DOCK10 (dedicator of cytokinesis 10)	0.062876941	-0.220359942	-0.05390905	0.569014109	0.480697763	0.473131422	0.569014109	0.480697763	0.473131422	0.921161323	1	1	FALSE	4.858712107	5.307592458	4.666853147	4.412375075	4.463112349	4.235581558	5.121782147	4.374803019	5.639405832	3.26154285	4.880200628	4.530595172	4.918133359	4.578636862	4.680774425	4.652234073	5.434104426	5.225795483	3.733321798	4.462981524	5.017681439	5.088260346	5.508986353	5.231593689	5.63557738	3.725130363	4.750413561	5.08973118	4.735917456	4.607253368	4.922668836	5.188017094	5.495004345	5.707751161	5.038387892	4.376387634
DPEP1 (dipeptidase 1)	0.018614432	0.159742208	-0.05576824	0.592758777	0.368125456	0.414538393	0.592758777	0.368125456	0.414538393	1	1	1	FALSE	5.434404718	5.579711163	5.397638699	5.154874803	4.760801102	5.118833126	5.609169871	5.436728197	5.560470409	5.472897127	5.669401001	5.789152788	5.338089197	4.838946726	5.051937583	5.539431811	4.959274028	5.433119698	5.24487945	5.441669382	5.067987131	5.222248145	5.79931271	5.278854564	4.789442353	5.12228342	5.49862426	5.64029411	5.257561333	4.768104908	5.047830632	5.456178611	4.785519166	5.141449141	5.218343334	4.984812618
DPP4 (dipeptidyl peptidase 4)	0.217920475	0.409488881	-0.330264102	0.319488901	0.141306802	0.101652215	0.319488901	0.141306802	0.101652215	1	0.412422097	1	FALSE	3.626602672	4.879397004	5.331669392	3.921874253	4.989938264	4.882530564	5.103405318	4.460749116	4.475707495	5.741000395	5.309361752	4.804291097	4.55969982	4.327945991	3.995005048	4.099051087	4.73310483	4.682736209	5.29368683	4.611437991	4.640910086	4.828357395	4.734482022	4.504397933	4.412720565	5.654993973	5.231082906	4.442021203	4.31285392	4.302743096	4.251893266	4.232752841	3.636485419	4.538910584	5.029099457	4.042346663
DPP7 (dipeptidyl peptidase 7)	-0.177112578	0.158062639	0.378802088	0.088998114	0.164475776	9.42E-05	0.088998114	0.164475776	9.42E-05	1	1	1	TRUE	5.065486147	5.309514552	5.278003339	5.264247413	4.999580656	4.819167445	4.917169163	5.200005991	5.576860702	5.240428824	5.192872735	5.47526002	5.366259259	5.510490435	5.73660217	5.702721255	5.480064734	5.18452231	5.352995048	5.314431886	5.313195052	5.101893754	5.135091552	5.542323062	5.603661948	5.43016482	5.333742151	5.666395873	5.559864981	5.757335334	5.954847703	5.90419023	5.35279736	5.351161865	5.45950703	5.446037824
DPYD (dihydropyrimidine dehydrogenase)	-0.080865996	-0.004491348	0.134305064	0.250244785	0.664405613	0.033901406	0.250244785	0.664405613	0.033901406	0.949332997	1	1	TRUE	6.461143803	6.335186666	6.353737901	6.41731921	6.076161427	6.227621719	6.293806361	6.382843602	6.430400697	6.181996999	6.362841561	6.363029114	6.484521639	6.455772702	6.591837966	6.392671183	6.428070348	6.150882541	6.357669879	6.444796252	6.153689835	6.130547912	6.400423507	6.482653093	6.407405441	6.496264199	6.335302808	6.295653239	6.562605724	6.387350477	6.682165937	6.305463519	6.519724306	6.341749191	6.138648618	6.471902777
DPYS (dihydropyrimidinase)	-0.223100931	0.617627539	0.009067782	0.156194889	0.000460294	0.501336517	0.156194889	0.000460294	0.501336517	0.703814746	0.787439677	0.600002974	TRUE	8.05106208	8.173272375	8.186792704	7.928861798	7.515802321	7.811137035	8.386090971	7.923315599	8.371632912	9.02249543	8.741911861	8.634440802	8.243769032	8.395007086	7.882490213	7.7960461	7.909065021	8.044109924	8.192564065	7.97347352	7.33185746	7.622417939	8.284722327	7.873007239	8.334979374	9.108399	8.580865295	8.60013964	8.31762968	8.397696022	7.862029779	7.800556976	7.961368658	8.059939264	8.152355834	7.961623328
DPYSL2 (dihydropyrimidinase like 2)	0.101302678	0.112794235	-0.041311605	0.266910573	0.274867914	0.379610671	0.266910573	0.274867914	0.379610671	1	0.352410736	1	FALSE	6.694573796	6.535550668	6.821174461	6.500626803	6.761258675	6.698760221	6.756849835	6.748380723	6.87099345	6.506803438	6.921317307	6.796286258	6.415395311	6.357460514	6.828530037	6.477489532	6.330395263	6.355005689	6.572183302	6.437274354	6.594264879	6.456533483	6.569793343	6.338362013	6.501236899	6.31571113	6.743649602	6.647962023	6.600437769	6.303983442	6.670797856	6.499059763	6.385650186	6.522310032	6.669494545	6.514141201
DPYSL3 (dihydropyrimidinase like 3)	0.22024846	0.287141863	-0.402542917	0.40299785	0.40062548	0.13078194	0.40299785	0.40062548	0.13078194	0.774425891	1	1	FALSE	2.85054942	NA	3.034641839	2.433194494	3.118544121	2.754391557	2.963366843	2.890925242	3.422569411	NA	2.98417006	2.820528231	2.532401748	NA	2.158627864	1.917187307	NA	1.570083992	3.099389473	1.994561623	2.792253583	2.019264236	NA	2.483797723	2.770074208	NA	2.178564867	2.418054984	1.204491329	3.102888205	NA	1.752671531	2.144039842	2.51865347	3.465177825	NA
DSTN (destrin, actin depolymerizing factor)	0.074327035	0.113023621	-0.512727826	0.490165192	0.468165865	0.000954511	0.490165192	0.468165865	0.000954511	1	1	1	TRUE	3.987348155	3.660632036	NA	4.044166768	4.135354275	4.434661584	4.267116262	4.251128262	4.988116585	4.29553937	4.300775353	4.543607236	3.98662027	4.056219341	3.823820678	3.858786689	4.530807388	4.761279954	4.741763585	4.153845861	4.239718808	4.765571874	4.545770726	4.619688845	4.305576607	4.261974537	4.307821934	4.630772389	3.607058026	3.740798068	4.056618208	4.067380578	4.221273899	4.733359764	4.258134456	4.067174034
DTD2 (D-aminoacyl-tRNA deacylase 2)	0.192393712	0.055299918	0.165942257	0.312930302	0.607701641	0.283321963	0.312930302	0.607701641	0.283321963	1	1	1	FALSE	4.618778978	4.797936422	4.439749451	4.539109169	4.94874567	4.893944608	4.896082901	4.81204635	4.469651584	4.70617688	4.933742579	4.4763428	5.337611199	4.847490873	NA	NA	NA	4.425069843	NA	4.910900519	4.601785642	4.705530099	5.014221373	NA	4.534646831	5.378771701	3.976125306	4.6381086	4.821822443	4.016264529	NA	NA	5.219032959	NA	NA	4.427874307
DUSP3 (dual specificity phosphatase 3)	-0.006368696	-0.008988231	0.243314468	0.475581524	0.670340166	0.123226575	0.615836794	0.670340166	0.123226575	0.475581524	0.836020541	1	FALSE	3.985782748	3.349393588	3.250033828	3.845570338	3.50417544	3.796327794	3.560776084	3.914994972	3.561460562	NA	3.414419713	4.113283764	4.175412822	3.524778325	3.969657046	4.024621096	3.971442389	2.980292238	3.615416297	3.344089921	3.465021057	NA	3.382183046	3.414987906	3.981651758	NA	3.426734393	2.97787703	3.916352434	3.856497739	4.073743128	3.568591558	4.379856587	3.378372896	NA	4.08322188
DYNC1H1 (dynein cytoplasmic 1 heavy chain 1)	0.097906002	0.077441452	-0.225586679	0.258183818	0.405967511	0.006293703	0.258183818	0.405967511	0.006293703	1	1	0.116975388	TRUE	8.217851097	8.135073078	8.226455545	8.105683315	8.297966308	8.225920774	8.320046857	8.081765691	8.215096121	8.208058736	8.181415671	8.203494835	8.049935653	7.806994203	7.858453525	8.06437093	8.324828601	8.071800203	8.356535602	7.959103589	8.127705495	8.355725488	8.54317879	8.005181007	8.329877046	8.179252266	8.387931152	8.153521632	7.907972211	7.787236546	8.193101483	7.840884902	8.026390648	8.226103871	8.387323764	7.90334563
DYNC1I2 (dynein cytoplasmic 1 intermediate chain 2)	-0.087616998	0.192365048	-0.526976954	0.533672814	0.467424068	0.053458213	0.533672814	0.467424068	0.053458213	1	1	1	FALSE	3.065144885	2.814400712	2.924643407	2.29970477	3.404903122	2.906078611	3.587352988	2.170665395	2.52737316	3.204176721	3.259554218	3.089876063	NA	3.035287828	2.255745442	2.677977225	3.846573547	3.621348609	3.350157749	3.79427029	3.044025092	3.162295448	3.061587857	4.05362401	4.668306372	3.433533699	3.896523741	3.385845149	2.93250155	2.985799139	2.879607754	2.202963037	2.858655422	3.843983844	3.944136918	2.875312192
DYNC1LI1 (dynein cytoplasmic 1 light intermediate chain 1)	0.397637475	0.36809633	0.152629042	0.188393132	0.243541516	0.353039585	0.188393132	0.243541516	0.353039585	1	1	1	FALSE	4.03040671	3.486469828	4.458053843	3.290102917	3.819494477	4.190433129	4.631756201	NA	4.073708857	NA	4.210879759	4.384512666	NA	3.470627966	4.643498357	NA	NA	3.464589858	4.365132593	2.818836248	4.454017925	4.382189964	NA	NA	3.530445355	NA	NA	4.071033244	NA	NA	4.00267552	3.642227911	4.143907642	NA	4.021310929	NA
DYNC1LI2 (dynein cytoplasmic 1 light intermediate chain 2)	0.25643166	0.180621653	-0.243234996	0.353122202	0.519679743	0.298545775	0.353122202	0.519679743	0.298545775	1	1	0.767696329	FALSE	2.594371785	NA	4.091801369	3.631569968	3.403022252	3.879186224	3.986037698	NA	NA	3.621711977	3.347665656	3.287020089	NA	2.965281908	3.55302867	NA	NA	NA	NA	3.028450691	NA	NA	NA	3.358930703	NA	NA	3.999945898	3.272242713	NA	2.54399072	NA	3.25059176	NA	3.26109749	NA	NA
DYNLL2 (dynein light chain LC8-type 2)	-0.160331345	0.05679482	-0.39850453	0.480598832	0.640710993	0.138684402	0.480598832	0.640710993	0.138684402	1	1	1	FALSE	4.546375922	5.353333878	5.261790296	4.479068844	4.130939104	3.999936881	4.871124092	4.021337583	5.483635228	4.718104028	4.857722282	3.851629124	3.298585006	3.599889045	NA	4.767861337	4.604516165	5.37125217	4.431161598	5.066769465	3.590530164	5.448900951	5.160060993	4.296310561	5.108917485	NA	4.84586134	5.24365385	3.907477172	4.514090691	NA	4.803314877	5.208290943	4.344047299	4.298834243	4.309023352
DYNLRB1 (dynein light chain roadblock-type 1)	0.33369636	-0.028986088	0.215682972	0.06364385	0.641907495	0.122175025	0.06364385	0.641907495	0.122175025	1	1	1	FALSE	4.772619413	4.764186894	4.51769773	4.858821493	5.071805565	4.541973198	5.118505085	4.875593326	4.602884409	4.558708458	4.947647457	4.352242983	4.78560286	4.651378952	4.832803956	4.64326745	4.266501721	4.502642481	4.432324749	4.166932315	4.67356773	4.688784619	4.802849778	5.000229911	5.100805287	3.482396564	4.754363762	4.469599492	4.712485731	4.435781922	4.804910576	4.740490477	4.394328923	3.976482786	4.622637567	4.005399988
DYNLT1 (dynein light chain Tctex-type 1)	NA	NA	NA	1	1	1	NA	NA	NA	1	1	1	FALSE	NA	NA	NA	NA	NA	NA	NA	1.790701152	NA	NA	NA	NA	NA	NA	NA	NA	NA	NA	NA	NA	NA	NA	NA	NA	NA	NA	NA	NA	3.021104791	NA	NA	NA	NA	NA	NA	NA
ECH1 (enoyl-CoA hydratase 1)	0.132850394	0.062771592	0.119450556	0.295903074	0.539055422	0.204926551	0.295903074	0.539055422	0.232838615	0.920544885	1	0.204926551	FALSE	5.511537617	5.266419262	5.464001651	5.171507091	5.563164233	5.424038604	5.607830361	5.455425863	5.327108877	5.481001794	5.516402882	5.267269856	5.44146356	5.511740005	5.382196882	5.873867323	5.723509415	4.855800381	5.460824458	4.930619079	5.572792677	5.463217002	5.317546475	5.018322601	5.373957874	5.156267163	5.589415952	5.039577103	5.192683399	5.27351589	5.082059602	5.606776805	5.457975073	4.661726801	5.443669635	4.941749557
ECHDC1 (ethylmalonyl-CoA decarboxylase 1)	0.241250388	0.069482961	-0.059380099	0.119155832	0.535746898	0.389941021	0.119155832	0.535746898	0.389941021	1	0.593663794	0.83970856	FALSE	5.595148552	5.915523291	5.998714527	5.830151358	6.001372162	6.014643178	6.468417143	6.362818773	5.891565004	6.343565942	5.991347238	5.801727756	5.819844423	5.751418194	6.014826145	5.583121891	5.511069485	5.899639694	6.22936681	5.729476637	5.532454115	5.833064646	6.06524055	6.240596734	5.748788593	5.625226647	5.758052613	5.925368101	5.621981514	5.694963744	5.172195459	5.799530307	5.082834558	6.009486024	5.444299324	5.753165928
ECHDC2 (enoyl-CoA hydratase domain containing 2)	-0.226075188	-0.406391601	0.426308969	0.150887979	0.023519593	0.002944056	0.150887979	0.023519593	0.002944056	1	0.096378755	0.512446274	TRUE	6.947303801	7.024286431	6.559499461	7.27828218	6.733381459	6.823558313	6.3533974	6.976249059	6.305523712	6.238269062	6.342481855	6.726163653	7.221103725	7.234846165	7.351955117	7.590878928	7.057016965	6.970428052	6.399523178	7.266973892	6.474106645	6.848572868	6.207420463	7.035766853	6.917718165	6.208542621	6.484466858	6.877253454	7.209004891	7.172597522	7.496006882	7.637436361	6.939320623	7.073027561	6.566650787	7.29405091
ECHDC3 (enoyl-CoA hydratase domain containing 3)	-0.025964768	-0.068990387	-0.015431297	0.577837838	0.559213826	0.490264585	0.577837838	0.559213826	0.490264585	1	1	1	FALSE	4.875264021	4.530295521	4.952440739	4.560879999	4.649241804	4.962535142	4.405189127	4.497101361	4.794764151	4.471285024	5.061823711	4.251438857	4.847766458	4.795117547	4.610144891	4.900316185	4.423739507	4.485240038	4.878847931	4.946005588	4.705756782	4.978081198	4.208938583	4.167221424	4.732442877	3.833416375	4.946899258	4.356883284	4.681865259	4.584764117	4.081987195	4.726362592	4.53437915	4.325724597	4.739923691	4.295171992
ECHS1 (enoyl-CoA hydratase, short chain 1)	0.147134106	-0.041832341	0.045237301	0.118855737	0.537090508	0.116975388	0.118855737	0.537090508	0.355170636	1	1	0.116975388	FALSE	7.700848886	8.225111013	8.035194996	8.060593264	8.121243395	8.371641624	8.231581209	8.217046489	8.358361094	7.987661942	7.82611625	7.898631616	8.218601982	8.147347406	8.159089245	7.770914918	8.231139562	8.077488698	7.989116295	8.112001549	8.095249317	8.373648211	8.177080627	8.315009136	8.294294498	8.067310657	7.844894032	8.034672429	8.064872076	8.258900465	8.196297204	8.072861474	7.995314913	8.258631984	8.174451362	8.065378434
ECI1 (enoyl-CoA delta isomerase 1)	-0.2746097	-0.252232324	0.779255353	0.374525145	0.406046464	0.003313932	0.374525145	0.406046464	0.003313932	1	0.98715061	1	TRUE	4.14843794	2.768222443	3.695348018	4.150397202	NA	2.721552028	2.398621261	4.132955151	4.237112423	2.690810403	2.525850888	3.86541408	3.917403111	4.349804021	4.242899703	4.56238287	3.920436229	4.267940235	3.104593302	3.652130797	NA	NA	NA	3.995095527	3.757972637	3.089847257	3.647936128	3.47049782	4.808040039	4.652406184	4.768422548	4.178658876	3.725664821	3.899310998	3.761285273	4.163748284
ECI2 (enoyl-CoA delta isomerase 2)	0.320921176	0.034994993	-0.082139527	0.271630713	0.649621879	0.437945958	0.271630713	0.649621879	0.437945958	1	1	1	FALSE	4.680875672	5.449204783	4.815652275	5.75742068	4.534740197	5.549472034	5.735113247	6.069517436	4.538233949	5.192655785	5.067453722	4.539729571	4.316486097	3.78209399	4.265316867	4.665705427	4.732616533	4.274418224	3.985955755	3.500062674	4.702380502	4.411236405	4.102086987	4.850829421	4.131877534	4.190662265	4.57976546	4.170205498	3.938163445	4.686248384	4.607839236	4.625761437	4.145930108	4.517502475	3.087649531	4.058195256
ECPAS (Ecm29 proteasome adaptor and scaffold)	-0.258853439	0.043166476	-0.155544174	0.200898622	0.627216718	0.244098452	0.200898622	0.627216718	0.244098452	1	1	1	FALSE	4.070432265	4.233381924	4.476511304	4.226986266	4.187245166	3.797843067	4.342206261	3.754395833	4.036353869	4.923524784	3.929147132	4.192265193	4.205361231	4.145090477	4.220538914	4.537693654	5.157674347	4.248921871	4.119347876	4.010126361	NA	3.793427737	4.552413962	3.692148185	4.460106904	NA	4.466346514	NA	4.347814453	4.26526435	4.022536488	4.677542068	3.993583794	4.209071196	4.518333702	4.268112461
EEA1 (early endosome antigen 1)	0.003601149	-0.014546629	-0.035324872	0.616158743	0.651629179	0.439529168	0.616158743	0.651629179	0.439529168	1	1	1	FALSE	5.600507645	5.452506482	5.409360385	5.251366896	5.356714295	5.408270291	5.567661044	5.277888069	5.605209844	5.223461165	5.375776234	5.713200903	5.158700564	5.257893169	5.432905973	5.503218327	5.98764148	5.595211225	5.812634274	5.206975262	5.787745878	5.127232934	5.790985716	5.698212921	5.544166964	5.201280985	5.712832359	5.631095549	5.581086066	5.188389055	5.743121766	5.467957623	5.651223943	5.570854519	5.472354543	4.973220933
EEF1A1 (eukaryotic translation elongation factor 1 alpha 1)	-0.120935405	-0.309553233	-0.22404665	0.425287873	5.55E-07	0.000114084	0.425287873	0.160808007	0.146524052	0.703814746	5.55E-07	0.000114084	FALSE	8.86324468	8.615162455	8.30628047	8.704813188	8.827285535	9.087049068	7.532924708	8.632762603	8.415260085	8.569456914	8.152700603	7.985386577	8.741817505	8.61192113	8.111907684	8.235382426	9.139986142	8.970065615	8.50290339	8.685575786	9.041910985	9.21089534	7.673153578	8.893623105	8.642011969	8.628886575	8.484420132	8.509775004	8.84508855	8.727842193	8.408533551	8.397469283	9.094951222	8.829643464	8.528540064	8.730422584
EEF1B2 (eukaryotic translation elongation factor 1 beta 2)	-0.174378717	-0.034380725	0.025601572	0.374525145	0.645476599	0.48499343	0.374525145	0.645476599	0.48499343	1	0.801259221	1	FALSE	5.363602139	5.338356664	5.003035481	5.5597457	5.299171378	4.932604537	5.098731147	5.380396992	5.294492095	4.729541894	4.990823288	5.720552092	5.657305586	4.960507077	5.576413297	5.370352628	5.137331374	NA	5.105003333	4.184327907	3.981523901	5.265826923	NA	4.408793367	4.796711953	NA	5.164029984	4.447030313	5.253853157	4.377040434	5.114037966	5.42346388	4.886028186	5.179694162	5.107127084	5.067152517
EEF1D (eukaryotic translation elongation factor 1 delta)	0.079874145	0.131839108	0.176441602	0.286824034	0.1538492	0.015286367	0.286824034	0.1538492	0.015286367	1	1	1	TRUE	5.944832683	5.909305088	5.756081239	5.935636538	5.745750952	6.065776932	5.867404777	5.792696606	6.166902196	5.776948823	5.991281471	6.026837675	6.04596056	5.899194969	6.10530093	5.895043243	5.721900312	5.785869604	5.848743108	5.58073342	5.960801277	5.835502216	5.964664319	5.718808203	5.743490733	5.861565863	5.987452758	6.005312399	5.846530925	5.899808846	6.198918413	5.88309046	5.948878801	5.782751898	5.611101542	5.771885579
EEF1G (eukaryotic translation elongation factor 1 gamma)	0.054040309	-0.038136624	0.178251913	0.048237935	0.03818291	0.018720467	0.416886471	0.539055422	0.018720467	0.048237935	0.03818291	1	TRUE	5.641759874	5.463795722	5.382276441	5.509277792	5.680510027	5.546141285	5.459372598	5.514377945	5.575623953	5.294451659	5.491465119	5.624232521	5.869064475	5.528049279	5.776006577	5.71918344	5.593410545	5.443692839	5.44146024	5.570274688	5.821817342	5.481483013	5.353224473	5.55054364	5.567003849	5.192860903	5.370732735	5.451029733	5.57056615	5.472533261	5.768930627	5.649040566	5.635368422	5.203639694	5.343635224	5.582748671
EEF2 (eukaryotic translation elongation factor 2)	-0.035939059	-0.170485411	0.063644609	0.5138843	0.131336547	0.304768417	0.5138843	0.131336547	0.304768417	1	0.764837992	1	FALSE	7.650434287	7.533298581	7.484597361	7.693473018	7.497388823	7.846675083	7.368087342	7.628737148	7.663757328	7.155769468	7.384257076	7.554112991	7.72582294	7.617033949	7.886373336	7.557356477	7.798588443	7.642333343	7.618605744	7.78560286	7.500467467	7.988082492	7.318045633	7.599964897	7.734614792	7.275053621	7.44576808	7.543055027	7.689802338	7.697155238	7.970916909	7.581208116	7.724909432	7.529649187	7.512147859	7.809131434
EFEMP1 (EGF containing fibulin extracellular matrix protein 1)	0.528691484	0.495717252	-0.382641727	0.059881743	0.097156799	0.075025898	0.059881743	0.097156799	0.075025898	1	1	1	FALSE	2.859548204	3.68277553	3.934941039	3.423645397	3.90565897	3.450498657	3.753005428	3.571628274	3.706497399	3.509493166	4.032286018	3.824044797	2.3682571	3.196567703	2.377307025	2.832809018	2.926563098	3.091605062	3.498365768	3.102706836	NA	3.168171864	4.280882099	3.728834779	4.059216817	3.399266814	3.611290435	3.79745921	3.509163758	1.950681163	2.818830114	2.463141129	2.440513743	2.510845487	4.247745267	2.816427679
EFHD2 (EF-hand domain family member D2)	0.024140601	0.51476843	0.39673404	0.596725098	0.079112687	0.076322349	0.596725098	0.079112687	0.076322349	1	0.097549506	0.377887262	FALSE	3.604166235	3.953842574	3.694646223	3.524138919	3.689533999	3.826558656	4.095561591	3.411222844	4.112975303	3.977160839	4.088667413	4.106649827	NA	NA	3.63028897	4.234271378	NA	NA	3.271806619	3.351416319	3.067487281	3.433333391	3.955424405	NA	NA	NA	3.446123866	4.419370343	NA	NA	4.656462048	4.012094848	NA	NA	3.281797641	4.244057423
EFTUD2 (elongation factor Tu GTP binding domain containing 2)	0.039518361	-0.234711162	-0.359824753	0.211290331	0.406046464	0.135490794	0.580169989	0.406046464	0.135490794	0.211290331	1	1	FALSE	3.895060213	3.553495673	3.708728007	3.445355919	3.835469372	4.173623175	3.937881065	3.683954657	3.278283667	3.335440379	3.759113213	3.992695932	3.770839615	3.476096491	3.409458826	NA	3.226397549	NA	3.984188293	4.10129709	3.82310734	2.380020115	4.673115407	3.594620205	NA	3.44379228	4.04722427	3.2952249	3.625480916	NA	2.301947544	2.661494233	3.792480578	NA	3.791074305	3.798247562
EHD1 (EH domain containing 1)	0.129419538	0.048075952	-0.243606148	0.319488901	0.58807409	0.051166877	0.319488901	0.58807409	0.051166877	1	1	1	FALSE	4.502196918	4.321148829	4.650844962	4.487428465	4.291375172	4.474747523	4.937377352	4.642412773	4.191807395	4.585136816	4.632140229	4.584259015	4.498589159	4.106323191	4.3300779	4.497158858	4.597113978	4.352560805	4.601001146	4.736290977	4.689472497	4.251840259	5.317951602	4.298372387	4.16513211	4.072122955	4.532067552	4.744817695	4.231793344	3.866809092	4.234049066	4.144421683	4.596869564	4.195898741	4.529108791	4.502152354
EHD4 (EH domain containing 4)	0.437354268	0.482718493	0.129432832	0.074261206	0.074320185	0.3348432	0.074261206	0.074320185	0.3348432	1	0.674275325	1	FALSE	3.939865962	4.217114365	4.390667686	3.651706139	4.910089829	4.45975291	4.84181214	4.661333465	4.177487311	4.990378575	4.61652826	4.042924445	4.512163664	4.377172347	4.880832432	4.415184016	3.12945613	4.009311337	4.384388331	4.149088613	3.911586132	4.669928168	4.367392035	3.713915721	4.548874299	4.378830646	4.396522584	4.569946723	3.586068143	3.928000718	3.943274359	3.953078953	4.06091205	3.653209096	3.508339908	4.215096121
EHHADH (enoyl-CoA hydratase and 3-hydroxyacyl CoA dehydrogenase)	0.123900079	-0.234270517	0.220131581	0.10428026	0.041407372	0.001540829	0.21692081	0.041407372	0.015988581	0.10428026	1	0.001540829	TRUE	7.877222774	8.118941073	7.745190264	8.114970798	8.169965076	8.221640285	7.859267653	8.237821811	7.673492824	8.019790857	7.775992096	7.694935894	8.00206113	8.239293013	7.863851747	8.417641579	7.9756875	8.285910772	7.883797966	8.185658449	8.113575491	8.179391617	8.084696794	8.258886336	7.636008262	7.894508581	7.873345674	7.697829409	8.11518414	8.38294387	8.100704384	8.486292024	7.994477899	8.136052927	7.76721117	8.222389201
EIF2A (eukaryotic translation initiation factor 2 subunit alpha)	0.251245057	0.206459715	-0.030027106	0.265343526	0.40062548	0.481287159	0.265343526	0.40062548	0.481287159	1	0.593663794	1	FALSE	3.59545592	4.223252629	4.420145505	4.338117729	4.304824954	4.042276613	4.80362486	4.507071526	3.868518863	4.185644575	4.344906594	4.5771871	3.798465321	3.568846888	4.451158349	3.959899955	3.702679704	NA	4.116098552	3.013707006	4.523066337	4.657451368	4.59862723	2.949512522	4.021621858	4.368251512	4.313180537	4.291935022	4.219431861	4.14481321	4.240108215	4.342220486	4.537619115	4.344892394	4.123202659	4.559693703
EIF2B3 (eukaryotic translation initiation factor 2B subunit gamma)	-0.297287493	-0.308968583	0.217378239	0.322433122	0.334524821	0.323832298	0.322433122	0.334524821	0.323832298	1	1	1	FALSE	NA	4.103396924	4.168922782	3.868834899	4.19662278	4.062708896	4.274388404	NA	3.500687347	4.181293413	3.20384169	4.211977822	4.260658014	4.115799013	NA	NA	4.90147032	NA	3.296406013	3.034108284	NA	3.344757496	4.319798549	2.890931077	3.364096124	NA	3.543867027	3.41596143	4.472715205	4.078567141	NA	NA	4.016728074	4.40958102	4.26230536	4.237334264
EIF2B4 (eukaryotic translation initiation factor 2B subunit delta)	0.360895577	0.817460573	0.266713534	0.251466993	0.027071476	0.238152898	0.251466993	0.027071476	0.238152898	1	1	1	TRUE	2.532927824	NA	3.372130252	1.962604546	NA	3.139340151	4.209024393	3.01894924	3.837812082	3.718471228	NA	3.721449222	3.482770855	3.162277721	3.062695083	3.298835709	2.719967563	NA	3.965202473	NA	NA	2.621247787	3.345651848	4.032444721	3.700606173	4.351359777	2.844243024	3.778807822	3.567995611	3.464655199	NA	3.217123674	2.475699714	3.000357023	3.821853049	NA
EIF2S1 (eukaryotic translation initiation factor 2 subunit alpha)	0.194152106	0.088265484	-0.398946866	0.298131991	0.547311768	0.02951321	0.298131991	0.547311768	0.02951321	1	1	1	TRUE	3.907506014	3.237038979	3.370052656	4.130741462	3.750917305	4.402155955	4.131466017	4.060842895	4.255304332	3.668402824	4.221900275	3.451857294	NA	3.083383588	3.934101278	3.455807217	4.346900173	4.248291938	4.309248961	3.729302602	4.180116027	4.792136949	4.468420402	4.014382075	4.570511506	4.001838265	4.011665589	4.435288547	4.08061503	3.341914607	3.612576612	4.059519683	4.538401585	4.492545424	4.526319258	4.358550989
EIF2S2 (eukaryotic translation initiation factor 2 subunit beta)	0.204269186	-0.008447464	-0.370702581	0.145450592	0.664405613	0.003313932	0.145450592	0.664405613	0.003313932	1	1	1	TRUE	4.483789986	4.794067498	4.679192939	4.502674302	4.691344324	4.619342576	5.227733376	4.529795965	4.555558508	5.104986565	4.669344305	4.399758992	4.180903709	4.273083165	4.37947541	4.302333675	4.357868659	4.678432534	5.034294963	4.706187934	5.131605946	4.49131439	5.105288357	4.682646329	4.583777802	4.845791104	4.511670438	4.611497009	4.299911333	4.028975737	4.109218456	4.049717884	4.562425612	4.350822524	4.177806198	4.722231021
EIF3A (eukaryotic translation initiation factor 3 subunit A)	0.403161215	-0.015544932	-0.262769706	0.218199666	0.667225203	0.26743303	0.218199666	0.667225203	0.26743303	1	1	1	FALSE	4.118035731	4.233796049	4.43901801	NA	4.665131225	NA	NA	2.844498139	3.911873705	3.866393698	4.132955151	4.38640401	3.092100856	3.948507406	4.045102178	3.174264187	3.609778597	NA	3.301499853	4.335068727	4.452707441	4.466176819	4.964273858	4.225807049	4.520359385	4.574579904	3.588816557	4.190385717	NA	NA	4.31342001	NA	3.75709794	4.513812853	3.576219781	3.831218557
EIF3B (eukaryotic translation initiation factor 3 subunit B)	0.292504693	0.244638847	-0.078863874	0.127937539	0.226818762	0.379229688	0.127937539	0.226818762	0.379229688	1	1	1	FALSE	6.672496061	6.252744897	5.760109147	6.159053914	6.425779861	6.597161663	6.401260121	6.810687303	6.589326059	6.680971286	6.333774346	6.293602233	6.064221091	5.927239888	6.678776174	6.013723529	5.92019086	5.908935368	5.866141435	6.302037504	6.110143966	6.120727248	NA	5.544253532	6.410522583	6.248014832	6.640830573	6.404838423	5.795764351	5.891453212	6.485851844	6.216134705	6.25152975	6.061052509	5.727640055	6.192854986
EIF3D (eukaryotic translation initiation factor 3 subunit D)	0.147949591	0.161388989	-0.008667956	0.403565211	0.46289483	0.505695419	0.403565211	0.46289483	0.505695419	0.488088601	1	1	FALSE	4.10648233	3.99095486	4.294076649	3.721022608	4.044105551	4.281201195	3.958991112	4.33451107	4.068920123	3.115787364	4.181746609	4.029912213	3.833659246	3.492391602	4.129686915	3.819024344	3.871202965	3.194145377	3.085050676	3.412971163	3.574767586	3.659993039	3.329410671	3.896649671	4.552014261	NA	4.171022635	4.288225657	3.770363927	3.061107392	3.898595342	3.521226665	4.135846752	4.224171507	NA	3.544423562
EIF3E (eukaryotic translation initiation factor 3 subunit E)	0.04300469	-0.028171233	-0.192462179	0.546963563	0.63940086	0.133613804	0.546963563	0.63940086	0.133613804	1	1	1	FALSE	3.611656345	3.543842287	3.750242034	4.156226706	4.192754403	3.860575512	3.789697956	3.398076692	3.830488587	3.661487392	3.933884181	3.564902468	3.801386323	3.523085161	3.854534312	3.661054075	3.649029065	3.717265145	4.092706408	3.978140704	3.839949513	4.374629161	4.13541174	3.632221676	3.870769111	3.853386913	3.742653014	4.006710933	3.286820541	3.70886041	3.370945413	3.052455891	3.724584792	4.299398533	3.889707158	3.679941688
EIF3F (eukaryotic translation initiation factor 3 subunit F)	1.257528155	0.393822553	NA	0.081356383	0.469264427	1	0.081356383	0.469264427	NA	1	1	1	FALSE	3.990646327	2.781640881	3.520522825	3.493314287	NA	5.138265656	2.962774802	3.907429101	3.739686114	3.505306622	3.514942816	3.048039092	NA	NA	NA	NA	NA	NA	NA	1.296751056	NA	NA	NA	NA	NA	NA	NA	3.187314855	NA	NA	NA	NA	2.339727458	NA	NA	NA
EIF3G (eukaryotic translation initiation factor 3 subunit G)	0.153796649	-0.031093801	-0.199918168	0.534228373	0.663140564	0.414111185	0.534228373	0.663140564	0.414111185	1	1	1	FALSE	NA	1.826151851	2.068082608	2.814431476	2.142302331	1.868951419	NA	2.989380648	NA	1.148185726	1.656839556	2.599060657	NA	1.763271335	NA	NA	NA	NA	2.001827458	NA	NA	NA	NA	3.692761943	2.805942451	NA	2.410221689	3.112077888	2.425564039	2.266531705	NA	NA	3.048042581	NA	NA	NA
EIF3I (eukaryotic translation initiation factor 3 subunit I)	0.144411885	-0.152635847	-0.16173258	0.490165192	0.539055422	0.35925743	0.490165192	0.539055422	0.35925743	1	1	1	FALSE	NA	NA	NA	NA	NA	NA	NA	NA	NA	NA	NA	NA	NA	NA	2.915092522	2.882584362	3.595790071	2.16811569	3.442731222	NA	2.790638603	4.003053476	NA	3.259007278	3.252659378	NA	2.690653986	NA	NA	2.660323984	NA	3.059412389	3.585347168	NA	2.995046669	2.857831743
EIF3J (eukaryotic translation initiation factor 3 subunit J)	0.156026004	-0.007859289	-0.487445151	0.208813401	0.664405613	7.86E-05	0.208813401	0.664405613	7.86E-05	1	1	1	TRUE	5.270278505	5.379489273	5.498863564	5.387021267	5.631325502	5.61212835	5.535925415	5.241157563	5.276176528	5.579463783	5.317835863	5.293425666	4.993706059	4.808472578	4.995398588	5.044992932	5.009306858	5.478978275	5.457561461	5.117998342	5.367737984	5.553676903	5.625676702	5.278523798	4.824452197	5.512226887	5.558169655	5.208166063	5.084965668	4.8172958	5.276567384	4.880661039	5.472198554	5.561659122	5.281653745	5.25073424
EIF3L (eukaryotic translation initiation factor 3 subunit L)	-0.02380694	0.036446943	0.039148308	0.616002355	0.667305602	0.505695419	0.616002355	0.667305602	0.505695419	1	1	1	FALSE	4.840815682	4.265991903	NA	NA	NA	NA	NA	NA	NA	NA	4.462575888	3.709610464	NA	NA	NA	NA	NA	2.096305714	4.89245903	NA	4.848788168	4.655254501	3.256269462	NA	NA	NA	4.654825034	NA	4.163088085	NA	NA	NA	NA	5.290649254	NA	NA
EIF4A1 (eukaryotic translation initiation factor 4A1)	0.247317557	-0.090366819	0.046207632	0.157820923	0.529072877	0.439529168	0.157820923	0.529072877	0.439529168	1	1	1	FALSE	4.838034038	5.248360257	5.025365502	4.867115616	4.882139241	4.845530195	4.717977953	5.170441875	5.115287158	4.822801516	4.970734038	4.686248384	NA	5.077785617	4.994977904	5.090688324	4.674630131	4.344721995	5.097075586	4.564999991	5.228780218	4.96613049	4.853636425	5.307151618	4.837110678	4.391341556	4.735061784	4.514273783	4.567198604	4.644490836	4.045967111	4.93659083	4.439756099	5.014859612	4.70016225	4.375421782
EIF4A2 (eukaryotic translation initiation factor 4A2)	-0.046502861	-0.075303204	0.14249612	0.516953999	0.511325508	0.160539712	0.516953999	0.511325508	0.160539712	1	0.93551965	1	FALSE	6.498678506	6.08012039	6.06021171	6.245725724	6.27109507	6.021295381	5.959292577	6.116549823	6.087831954	5.876995719	6.048207844	6.201737747	6.590539146	6.248212228	5.991948073	6.250213133	5.726733145	5.586794762	6.161160107	5.890361568	6.190905187	6.31366307	5.871580017	5.845655638	5.845239126	5.993343763	6.204733499	5.993216938	6.298874557	6.326758438	6.269285671	6.021957141	6.663102632	6.043436377	6.166008383	6.474400349
EIF4E (eukaryotic translation initiation factor 4E)	0.445208598	-0.393368855	NA	0.508910229	0.553679346	1	0.508910229	0.553679346	NA	1	1	1	FALSE	NA	4.410666733	NA	2.777543858	NA	NA	NA	4.039313894	NA	NA	3.764006378	NA	NA	NA	NA	NA	NA	NA	NA	NA	NA	NA	NA	NA	NA	NA	NA	2.637466503	NA	NA	NA	NA	NA	NA	NA	NA
EIF4G1 (eukaryotic translation initiation factor 4 gamma 1)	0.004781119	0.17407478	-0.279993407	0.615089497	0.250095529	0.021176642	0.615089497	0.250095529	0.021176642	0.875844221	1	1	TRUE	3.945682608	4.204985798	4.025631269	3.920379059	4.058922543	4.14381787	4.486540621	4.241580902	4.157512672	4.558237016	4.317810544	4.318331304	3.995276466	3.900750905	3.915453975	3.596410431	4.365062585	4.053398109	4.125386605	3.81780742	4.161686175	4.471324048	3.547548539	3.901446184	4.090548604	4.487280529	4.344970488	4.068808367	4.057623558	3.810484235	3.812600905	3.746226761	4.320773477	4.568992771	4.254896336	4.647521745
EIF4G2 (eukaryotic translation initiation factor 4 gamma 2)	0.259194955	0.286351366	0.038279127	0.114987956	0.108265695	0.445003363	0.114987956	0.108265695	0.445003363	1	1	1	FALSE	4.541508644	4.526450725	4.64126278	4.101641673	4.295098505	4.626351521	5.024793939	4.437334286	4.839707698	4.172359498	4.471232991	4.102910035	4.235926144	4.106071883	4.776456721	4.32422736	4.555994027	3.960678507	4.28955416	4.19241513	4.479541007	4.189713882	4.645586386	4.649351037	4.752325781	4.528089923	4.378275779	4.71517404	4.511569242	3.96497153	4.70569044	4.550094155	4.427941333	3.7367131	4.60850175	4.448273269
EIF5 (eukaryotic translation initiation factor 5)	-0.000184293	0.118684754	0.394223997	0.622549215	0.547311768	0.062769208	0.622549215	0.547311768	0.062769208	1	1	1	FALSE	4.255379874	4.270760652	3.736745566	3.955312803	NA	NA	NA	4.381830164	4.18677785	NA	NA	4.270880229	4.421324301	3.370429355	4.757599356	4.809095411	NA	NA	4.042477998	4.08276219	NA	4.401200379	4.266779046	NA	4.051302489	NA	NA	3.613991262	4.516103421	4.037276784	4.568567238	4.255077682	3.838608948	3.783634754	3.672447972	NA
EIF5A (eukaryotic translation initiation factor 5A)	0.123422007	-0.166342937	-0.571944896	0.366093554	0.325595227	0.000214076	0.366093554	0.325595227	0.000214076	0.41927567	0.801259221	1	TRUE	5.497647491	5.829250849	5.373696927	5.482735366	5.651178011	5.861143992	5.634108223	5.428644915	5.293749355	5.931905211	5.252873544	5.308521062	5.409676052	4.988116585	4.709842019	4.967256237	5.431602904	5.462081775	4.954536002	5.478661236	5.552942627	5.832533093	5.289653748	5.374083112	5.367972063	5.633242287	4.984940184	5.189049643	5.079151939	5.005458377	4.262793937	5.191128324	5.307676239	5.587178941	5.508190931	5.549404262
EIF5B (eukaryotic translation initiation factor 5B)	0.003399042	-0.017500721	-0.134123334	0.618397803	0.655497463	0.272893073	0.618397803	0.655497463	0.272893073	1	1	1	FALSE	3.60250439	4.199216892	3.618732001	3.924023852	3.84323015	3.118147061	4.288129662	3.920445757	3.797697836	3.602563774	3.817766497	3.381795563	3.546338877	3.611880567	3.228681724	4.272486091	3.877076726	3.895157181	4.449244409	3.57551807	4.270872756	3.807035433	4.161815143	4.023255352	4.27457477	3.68212379	3.360743514	4.109711578	3.993783035	3.441496759	3.897269473	3.881870145	4.136330858	3.730096466	3.71455326	3.372603915
EIF6 (eukaryotic translation initiation factor 6)	0.108516255	0.077147278	-0.017907745	0.251466993	0.426654115	0.464125321	0.251466993	0.426654115	0.464125321	1	1	1	FALSE	5.800040496	5.581824234	5.636555022	5.804879608	5.962014507	5.605707664	5.761112374	5.617274971	5.817398139	5.920567234	5.598141851	5.862788592	5.800718743	5.581649518	5.765882118	5.687531056	5.808753143	5.539459729	5.623082575	5.560225822	5.56228517	5.756348159	5.946379968	5.438818461	5.544454475	5.308979681	5.747570008	5.863492494	5.424569431	5.426150677	5.475013525	5.725907444	5.725113999	5.641352385	5.101952567	5.609583597
ELAVL1 (ELAV like RNA binding protein 1)	0.104303853	-0.041569586	0.241280271	0.472104952	0.634099116	0.134114004	0.472104952	0.634099116	0.134114004	1	1	1	FALSE	5.067105179	NA	4.980441226	4.573732005	5.254423975	4.200755432	5.119476535	5.369037171	4.875234527	4.535903648	5.061681167	5.048284147	5.520167633	5.088222178	5.490932684	5.324400198	4.787641414	5.018874485	4.80805034	4.891837158	5.018389372	NA	4.873645891	5.318269835	NA	NA	4.627355862	4.969371555	5.828664582	5.162282556	4.672962717	4.617180918	4.723400195	NA	4.629548967	5.021382005
ELOB (elongin B)	-0.118631374	-0.108051809	-0.033572743	0.255802692	0.344607157	0.421394698	0.255802692	0.344607157	0.421394698	1	0.764837992	0.959737557	FALSE	5.447069998	5.535247378	5.41991637	5.274280301	5.487389875	5.565901767	5.215014556	5.226250332	5.320990038	5.185755565	5.352267705	5.386490235	5.696914684	5.354050102	5.486614629	5.284325345	5.504045106	5.478075503	5.406934567	5.496251414	4.941726086	5.318269835	5.163245111	5.415373338	5.794187097	4.775809101	5.25956627	5.466447669	5.486476264	5.460880144	5.094189612	5.531609154	5.494130756	5.524436717	5.472809418	5.283180979
ELOC (elongin C)	-0.193830342	0.278495694	-0.071286342	0.508910229	0.519679743	0.478212624	0.508910229	0.519679743	0.478212624	1	1	1	FALSE	NA	NA	5.039677987	NA	4.413282656	NA	4.400947728	NA	NA	NA	NA	4.609252626	NA	NA	NA	6.458790461	NA	6.418754972	6.870451032	6.678029638	6.54348815	6.496344102	7.494231581	6.511320966	7.034732946	7.187361972	7.093834796	7.030291932	6.387148823	6.229147587	6.146135866	6.582909709	6.564401034	6.73216064	7.177738441	7.025660057
ELP1 (elongator acetyltransferase complex subunit 1)	-0.174709764	0.018264117	-0.130996054	0.149775223	0.660596465	0.317011899	0.348314191	0.660596465	0.317011899	0.149775223	0.709239563	0.915372215	FALSE	4.52329221	4.022101445	4.184994323	4.281802091	4.740981512	4.182406272	4.042250344	3.105726681	4.63176202	3.889648758	4.108725166	3.840896229	4.668391477	4.088845468	4.024195548	3.984215641	4.659388013	4.733858653	4.468648478	4.598430716	3.843149733	4.709908171	4.689064284	3.692315599	4.828403096	NA	4.26230536	4.459097137	4.425177291	4.011629812	3.767697168	4.111949402	4.334975799	3.964047389	NA	4.553944099
EMILIN1 (elastin microfibril interfacer 1)	0.062751269	-0.00640727	-0.21018293	0.547977182	0.672506834	0.22326538	0.547977182	0.672506834	0.22326538	1	1	1	FALSE	3.855900024	3.666836108	4.474390614	3.336011964	3.809229208	3.629636388	4.307392093	4.465889598	4.321055	4.04161973	3.957190284	4.524345816	3.623386976	3.985227167	3.652647104	3.406264541	5.319878012	4.093222111	4.577749056	3.629543138	3.769539028	4.273575566	4.532104966	4.5668882	3.826060303	NA	4.004006926	3.949161371	3.863561874	4.079949785	3.926435958	3.802596495	4.490788315	3.951503871	3.688862931	3.760316768
EML2 (EMAP like 2)	-0.006840074	0.063418698	0.082680514	0.41927567	0.515740252	0.044660963	0.608509906	0.515740252	0.277500547	0.41927567	1	0.044660963	FALSE	5.57816283	5.485941983	5.750279557	5.451197921	5.642349229	5.795631897	5.801678616	5.253872061	6.022705142	5.676433855	5.685940148	5.517855175	5.830387173	5.407305159	5.76637784	5.529533628	5.632247855	5.622280289	5.553216104	5.453063167	5.65104882	5.5138539	5.596878507	5.303550629	5.716867465	5.498700842	5.672281065	5.674316578	5.841394516	5.669817649	5.966993333	5.532787598	5.525818322	5.51326965	5.600418441	5.553277552
ENO1 (enolase 1)	0.070660927	0.005844503	-0.049439144	0.070022003	5.58E-10	3.63E-06	0.265343526	0.659208617	0.273624006	0.070022003	5.58E-10	3.63E-06	FALSE	10.15210735	9.987818242	10.04364252	10.03313388	10.29318423	10.23656437	10.03749205	10.07493085	10.02554102	10.14700136	10.07869789	10.16773174	10.07831095	10.07977809	9.925460977	9.94115474	10.13624779	9.98851428	10.04325974	10.00876474	10.23693502	10.23286458	9.790503267	10.06404213	10.04575966	10.01198196	10.05105936	10.03263812	10.14697591	10.08262809	9.992145273	9.987420355	10.1841563	9.9904302	10.01959073	9.958233692
ENO2 (enolase 2)	NA	NA	NA	1	1	1	NA	NA	NA	1	1	1	FALSE	NA	NA	NA	NA	NA	6.594448525	NA	NA	NA	NA	NA	NA	NA	NA	NA	NA	NA	NA	NA	NA	NA	6.02701689	NA	NA	NA	NA	NA	NA	NA	NA	NA	NA	NA	NA	NA	NA
ENO3 (enolase 3)	0.177298023	0.051614001	-0.411502708	0.244057803	0.589950938	0.004430719	0.244057803	0.589950938	0.004430719	0.34714074	1	0.973553538	TRUE	8.158064315	8.191236918	8.652070549	8.464047409	8.700512545	8.862094889	8.40488184	8.307086938	8.288704612	8.872151568	8.487522526	8.290166335	8.347714371	8.472069362	8.116879349	7.610234973	8.305619469	8.08833774	8.47685959	8.52754347	8.747739839	8.671986809	8.303529624	8.493010795	7.984127897	8.631911861	8.441500079	8.140139566	8.175764099	8.069729015	7.909161053	7.414812061	8.077931918	8.242492947	8.384300253	8.464206733
ENOPH1 (enolase-phosphatase 1)	0.068260946	-0.031416719	-0.247310324	0.5126819	0.463064619	0.112355622	0.5126819	0.641907495	0.112355622	1	0.463064619	1	FALSE	3.322894377	3.754994365	4.207518077	3.766987318	3.479489271	3.646185703	3.900316185	3.839768156	3.853626446	4.252377811	3.74801032	3.626369045	3.455833513	3.399676974	3.437866901	3.372185985	3.468974238	NA	3.866443156	3.898585668	3.641765653	3.402585758	3.839284426	3.946131952	3.207302537	3.876870517	3.138224691	3.63028897	3.5841688	3.018005618	4.311226989	NA	3.655615154	3.566352443	3.506652715	3.699929136
ENOSF1 (enolase superfamily member 1)	0.02346354	0.082916154	-0.017912048	0.530200798	0.197304262	0.009248805	0.530200798	0.292830432	0.445299911	0.783428599	0.197304262	0.009248805	FALSE	7.577715828	7.610707443	7.747991529	7.716634291	7.514508926	7.706627245	7.8667102	7.762714227	7.77215619	7.964837566	7.624451873	7.76006123	7.673839056	7.699114327	7.681217325	7.72816542	7.779922861	7.802710219	7.748467942	7.753363853	7.589905772	7.743043651	7.923499826	7.974311332	7.92452156	7.942332691	7.648458253	7.720982948	7.519416097	7.843299255	7.914421012	7.738132803	7.672559704	7.7798047	7.822296765	7.790856731
ENPEP (glutamyl aminopeptidase)	0.060370649	0.215444368	-0.013053252	0.522083832	0.266191297	0.496471579	0.522083832	0.266191297	0.496471579	1	0.801259221	1	FALSE	5.08800163	5.146704093	6.049552358	4.950062424	5.150389078	5.301093739	5.406169283	5.379402628	5.465661085	6.167434204	5.477392387	5.217440124	5.327744841	5.251196447	5.391183431	4.885789093	5.135768788	5.075100442	5.964652768	4.905442365	5.019924261	5.397251922	5.332876179	5.305157043	5.484218708	6.013087021	5.215084469	5.069697871	5.27661949	5.456342915	5.320567714	5.088531737	5.104290526	4.808240877	6.010045775	4.837034966
ENY2 (ENY2 transcription and export complex 2 subunit)	0.039093131	0.01307624	-0.197622115	0.555909341	0.317509691	0.153342919	0.555909341	0.661796523	0.153342919	1	0.317509691	1	FALSE	4.059640812	3.818226812	4.786585908	4.038681995	3.959130258	4.325343237	4.949198732	3.986319911	3.731650304	3.906063213	4.34172251	4.528358774	NA	3.80442534	4.216369496	4.142094801	4.534615708	3.795798112	4.117528824	4.48029744	4.434481449	4.579499987	4.225514022	4.257463276	4.073743128	4.804435666	4.394795355	4.425143714	4.292928955	3.572586549	4.280971156	3.93191939	4.174110754	4.003836071	4.541595372	4.503628596
EPB41 (erythrocyte membrane protein band 4.1)	0.148144928	0.244850582	-0.435369549	0.434289528	0.399480507	0.070806457	0.434289528	0.399480507	0.070806457	1	1	1	FALSE	3.878440894	3.391987626	3.92839875	3.778576564	3.746162254	4.066037511	3.718197207	4.318150506	NA	4.466979431	3.928275562	3.925534264	3.579590495	2.844901813	NA	2.876939257	NA	NA	3.669605089	2.63351956	3.924137901	3.900934414	3.350115307	2.925838055	NA	NA	NA	2.977230459	3.568786099	2.530959664	3.185516134	NA	NA	3.860078839	3.241878309	3.487512075
EPB41L1 (erythrocyte membrane protein band 4.1 like 1)	0.328579756	0.4155625	-0.108543037	0.320603848	0.301644291	0.427089587	0.320603848	0.301644291	0.427089587	1	1	0.505717881	FALSE	3.257828316	3.529671048	3.418540795	2.707931127	3.490813982	3.188912013	2.891619439	2.550427895	3.749190983	NA	2.93671331	3.065381019	3.922321557	2.603902841	3.152902153	3.164094365	NA	2.153461642	3.610853582	2.496825343	4.429234319	3.986010384	2.517447042	4.047529664	3.911576545	2.718528218	3.913932967	3.338738165	2.697969486	2.673185527	2.924776406	3.454504938	2.366302628	3.554711629	3.314563125	NA
EPB41L2 (erythrocyte membrane protein band 4.1 like 2)	-0.12323837	-0.179607321	-0.554350295	0.57469414	0.627216718	0.279044038	0.57469414	0.627216718	0.279044038	1	1	1	FALSE	NA	NA	3.446772331	NA	NA	NA	2.935148545	2.791695317	NA	2.283222473	2.457977699	NA	NA	NA	NA	NA	1.653642482	NA	NA	NA	NA	1.554063247	NA	NA	NA	NA	NA	NA	NA	1.938361077	NA	NA	NA	NA	NA	NA
EPB41L3 (erythrocyte membrane protein band 4.1 like 3)	-0.099647188	-0.076338287	0.036274626	0.217880983	0.376207882	0.376087941	0.217880983	0.376207882	0.376087941	1	0.832439888	1	FALSE	6.365454588	6.445264864	6.330820098	6.652916658	6.320603815	6.366570511	6.419484958	6.292286658	6.382321407	6.26447638	6.415615025	6.564317191	6.351637162	6.339598845	6.404981439	6.408805253	6.093813673	6.344755721	6.23824613	6.548452038	6.29432299	6.039048442	6.302721165	6.134163428	6.180639207	5.953891451	6.281486837	6.293776939	6.393290913	6.263984618	6.528119625	6.473288505	6.26172073	6.235564326	6.145551112	6.375192384
EPHX1 (epoxide hydrolase 1)	0.28503074	0.38741887	0.20750895	0.205730473	0.131336547	0.223597483	0.205730473	0.131336547	0.223597483	0.475581524	0.409991595	1	FALSE	3.730629088	3.919940683	NA	2.558652138	3.378580982	4.128293401	4.195221593	3.44591206	3.865750589	3.695125263	4.055048114	3.770860753	NA	3.465726378	4.20064559	4.009391965	3.339693257	3.56720469	2.740167706	3.101347522	3.60292003	3.770385072	3.550519014	3.622415011	3.735381367	3.867965633	3.935035363	4.354021883	2.661856749	3.146399437	4.060038734	3.553495673	3.404208304	3.863502405	3.569855608	3.404262811
EPHX2 (epoxide hydrolase 2)	-0.067359739	-0.140710026	0.266760798	0.40299785	0.214958416	0.004157814	0.40299785	0.214958416	0.004157814	0.533004903	0.451039379	0.109002155	TRUE	7.241430269	7.120735541	7.002196183	7.465419475	7.001182976	7.057309462	7.167819536	7.56543724	7.124783042	7.009548727	7.000968985	7.227221224	7.542443793	7.623508426	7.227846949	7.54565954	7.365132593	7.096325113	7.131064675	7.526866957	7.036997774	7.08318145	7.056735246	7.73623279	7.251397196	7.050207817	7.011249623	7.195977459	7.428569547	7.707510987	7.341443212	7.590347516	7.162280542	7.327184345	7.094035447	7.526186214
EPRS1 (glutamyl-prolyl-tRNA synthetase 1)	-0.020391288	-0.00597133	-0.063462885	0.208951448	0.662213987	0.26743303	0.552646534	0.662213987	0.26743303	0.208951448	1	1	FALSE	5.193712615	5.226566329	5.310209225	5.191625815	5.378653805	5.230087704	5.368942914	5.185589077	5.267262364	5.107913796	5.254333264	5.360567953	5.192146811	5.126320391	5.476559907	5.129410793	5.508308212	5.205044466	5.289185254	5.341181655	5.533638097	5.218048787	5.398193012	5.390303114	5.482677292	5.204637653	5.386438501	5.283318054	5.165787355	5.181038924	5.575881066	5.220941268	5.356988892	5.311023494	5.471167947	5.368083849
EPS15 (epidermal growth factor receptor pathway substrate 15)	0.073630603	0.026289538	-0.033049815	0.502906023	0.645476599	0.464125321	0.502906023	0.645476599	0.464125321	1	1	1	FALSE	3.569940649	3.968376497	3.811851178	3.402190071	3.698574107	3.735673804	4.066984675	4.007087834	3.63480234	3.556748208	3.818840338	3.902787513	3.710867033	3.428397025	4.027932529	4.082702589	2.967340171	4.574289252	3.702125576	4.130593213	4.11537456	3.756969891	3.595157506	4.146834408	4.067062143	3.732019502	NA	3.766976721	3.578528181	3.588072962	3.986283499	3.294970629	4.251749385	3.661988965	3.457016363	4.073845934
EPS15L1 (epidermal growth factor receptor pathway substrate 15 like 1)	0.506053107	0.12596923	0.010397606	0.005766168	0.437868758	0.500575723	0.005766168	0.437868758	0.500575723	1	1	1	TRUE	4.434588199	4.031174611	4.87352778	4.107947263	4.632512522	5.105644558	4.384367607	4.726569678	4.449719831	3.942054646	4.767363476	4.56179657	3.971801032	4.20037095	4.695119694	4.544738837	3.644606196	4.548553762	4.095131142	4.722165432	4.952664379	4.774017417	4.609045731	4.981259017	4.26515181	3.747548526	4.097214675	4.569813086	4.225236363	4.13976416	4.33240003	4.357418285	3.901291707	4.03797956	4.153481099	4.663185197
EPS8L2 (EPS8 like 2)	-0.048937489	0.002420329	-0.030887339	0.480598832	0.672595769	0.421228067	0.480598832	0.672595769	0.421228067	1	1	1	FALSE	6.292544347	6.005577394	6.19645951	6.173577206	6.23103297	6.144729611	6.188925064	5.843717584	6.100872552	6.108852685	6.060963913	6.318960306	5.913798965	6.006791706	6.182952452	5.95207026	6.099930557	5.590431358	6.077719403	6.021410878	6.103885747	6.168926792	6.085547878	5.695192093	6.017160285	5.780661805	5.945965804	6.083698441	6.130276074	6.008713211	5.829839414	6.137763759	5.928453234	6.251616851	6.035414968	6.010632161
ERP29 (endoplasmic reticulum protein 29)	0.311431115	0.103294024	0.199529784	0.090377706	0.514632381	0.154916809	0.090377706	0.514632381	0.154916809	1	1	0.196816335	FALSE	4.394555299	4.298746282	3.822750539	3.86682887	4.349160013	4.132050336	4.363416413	4.663356006	3.872838607	3.977563855	4.734211025	4.53589121	3.914105237	4.069358463	4.201194713	4.785032595	4.02734871	4.474455513	4.262139958	4.24373762	4.402844943	4.173870982	4.164182884	4.844998196	3.924613006	3.555987894	4.503227869	4.53519449	3.960001932	4.258940968	3.912439097	4.639417409	4.315225658	4.211269238	3.70294561	3.684594351
ERP44 (endoplasmic reticulum protein 44)	0.019771657	0.230423992	-0.110497382	0.604035637	0.406046464	0.386661875	0.604035637	0.406046464	0.386661875	1	1	1	FALSE	3.715981203	3.797282809	4.472884133	3.735478852	4.140729584	4.280496122	4.098916384	3.62775857	4.087428895	3.91021458	4.182144033	4.171719239	4.074942084	4.160912123	3.780047576	3.943546308	4.141588104	NA	3.489298869	3.266069887	4.118127122	3.898711418	3.331948798	4.110446769	4.331655062	4.816640663	4.364236231	3.571531198	3.930529196	4.169195455	4.037057096	3.544670842	4.109485933	2.99837786	4.447473404	4.286038344
ESD (esterase D)	0.132796816	0.08179152	-0.058259377	0.177746122	0.408798029	0.322699989	0.177746122	0.408798029	0.322699989	1	1	1	FALSE	6.798763389	6.716936038	6.652715931	6.757103275	7.014053956	6.76880627	7.038677606	6.727961285	6.790420182	6.783129208	6.911427942	6.788894479	6.346378987	6.339495519	6.763212367	6.620776998	6.599289523	6.322276103	6.719169747	6.670613764	6.704443186	6.663999206	6.626764728	6.931080233	6.541565947	6.895908465	6.581669099	6.742114032	6.651611434	6.592669315	6.800602273	6.727552929	6.596276241	6.679677137	6.403494404	6.775577361
ETF1 (eukaryotic translation termination factor 1)	0.097061047	-0.14100613	-0.082874452	0.444547836	0.539055422	0.434341091	0.520290581	0.539055422	0.434341091	0.444547836	1	1	FALSE	3.206811987	3.701671032	3.832363461	3.843109523	4.23780843	NA	4.155733044	3.219780326	NA	NA	3.582013987	2.242855508	NA	4.00525625	NA	NA	3.333395109	3.591464002	3.288500314	3.813678596	4.081671968	3.972370998	2.721928192	4.07448831	NA	4.108683354	3.89227444	3.648258343	2.975167922	3.876654456	NA	3.171142763	3.633338205	3.440965482	4.353146825	3.820556822
ETFA (electron transfer flavoprotein subunit alpha)	-0.044668718	-0.129466133	0.161931918	0.491921076	0.250409643	0.065564231	0.491921076	0.250409643	0.065564231	0.555076696	1	0.350027099	FALSE	8.248458935	7.981949667	8.276994414	8.075816051	8.052502843	8.119994167	7.941646281	8.304647931	8.185787274	7.537094125	8.128468695	8.018511778	8.011652173	8.335787823	8.121429909	8.57876893	8.243188268	7.946917968	8.106149374	8.181226813	7.910504825	8.160567294	8.007722509	8.415678398	8.200555357	7.784281489	8.157170062	8.220992521	8.184825765	8.436432552	8.230568099	8.514430023	8.27686883	7.97164701	8.174136727	8.256737069
ETFB (electron transfer flavoprotein subunit beta)	0.060684153	-0.065021008	0.222939223	0.381048333	0.197304262	0.004283459	0.381048333	0.431348512	0.004283459	0.783428599	0.197304262	1	TRUE	7.72010058	7.512851055	7.863250876	7.674806651	7.681463321	7.79656531	7.797116765	7.722520671	7.588669668	7.441300874	7.687872536	7.666387351	7.676048742	7.846875627	7.966228566	7.988792601	7.481331236	7.430025953	7.942133255	7.6383273	7.383946161	7.617856784	7.839543947	7.795955219	7.658268618	7.280390331	7.521741758	7.624970871	7.660844497	7.976363636	7.824093182	7.870598984	7.765150153	7.42832667	7.651001447	7.691010646
ETHE1 (ETHE1 persulfide dioxygenase)	NA	-0.976481748	NA	1	0.248727002	1	NA	0.248727002	NA	1	1	1	FALSE	NA	NA	NA	2.204807433	NA	NA	NA	NA	NA	NA	NA	1.05757504	NA	NA	NA	NA	1.42548616	NA	2.471876771	NA	NA	NA	NA	NA	NA	NA	NA	NA	NA	NA	NA	NA	NA	NA	NA	NA
EWSR1 (EWS RNA binding protein 1)	-0.031994224	0.170653338	0.162285092	0.555659427	0.261895187	0.142627619	0.555659427	0.261895187	0.142627619	0.872957162	0.652230077	0.83970856	FALSE	6.677367292	6.332496705	6.417968938	6.705480335	6.765707117	6.531958423	6.474486339	6.571021442	6.557364136	6.088381206	6.648925559	6.789403226	6.769507291	6.605521002	6.933206725	6.86098762	6.702782195	6.448900951	6.357214163	6.69033328	6.742410497	6.608352415	6.482052839	6.446638361	6.588347357	7.207365797	6.805885717	6.757289992	6.55068369	6.460378896	7.103371745	7.121896088	6.681575763	6.492886657	6.581450678	6.839707698
EXOC2 (exocyst complex component 2)	0.119081779	0.2165909	0.113485929	0.484487556	0.403532602	0.370154246	0.484487556	0.403532602	0.370154246	1	1	1	FALSE	3.78608401	3.874118238	3.905100544	3.197873253	4.191167814	3.363843897	4.139248457	4.09483566	3.958981835	3.489221787	4.151095714	3.817234394	3.59736431	4.236224719	3.851739049	3.979677841	4.196968931	4.286629837	3.973050986	4.05166792	4.343720491	3.524840997	2.991577172	3.884881158	4.239779899	3.852178663	4.547166	4.345467344	4.498933752	4.415177254	4.062976504	4.272844366	4.271948513	3.71990625	4.149804013	3.806870507
EZR (ezrin)	0.163579256	0.185348891	-0.144757007	0.029459216	0.024899988	0.022851011	0.033168019	0.024899988	0.022851011	0.029459216	0.37882728	1	TRUE	7.026213569	7.206750656	7.204551582	7.131640926	7.252466753	7.460595142	7.523710922	7.326258691	7.270042979	7.560447481	7.364388582	7.321143416	6.975710425	6.985796407	7.026921754	7.075939027	7.219458967	7.356909686	7.27054763	7.225959323	7.204551582	7.416848185	7.515486966	7.488739931	7.34069578	7.587102413	7.408890149	7.359433319	7.074933523	7.094816663	7.285818321	7.145860837	7.215785358	7.385241196	7.301130331	7.198621838
F2 (coagulation factor II, thrombin)	-0.158468274	-0.05909105	0.175159808	0.510002114	0.647317991	0.394164566	0.510002114	0.647317991	0.394164566	1	1	1	FALSE	4.839178588	4.474851334	4.682556443	NA	3.572598675	3.753957466	NA	4.267618193	3.450036692	NA	3.688963611	3.614509619	NA	4.589206192	5.096194373	3.459851251	3.884490472	4.939414661	NA	NA	4.168930802	4.296501458	NA	3.819923596	NA	3.945420425	4.884470935	NA	NA	3.982783713	4.450934088	NA	NA	NA	2.639901252	3.330400641
F9 (coagulation factor IX)	-0.037953465	0.235310626	-0.062702954	0.555659427	0.197853969	0.394210645	0.555659427	0.197853969	0.394210645	1	1	1	FALSE	6.282182158	6.020611095	6.16280016	5.940481571	6.219307942	6.639784936	5.857314216	6.094582343	6.367364076	5.957529271	6.421086935	6.372859838	5.968279719	5.898380092	6.032034703	5.725803857	5.84214414	6.090521081	6.12555812	5.573768354	5.469485534	6.275610528	5.802774832	5.667892125	6.4563462	6.515818087	6.721099189	6.340660178	5.662849213	6.332002523	5.942866339	5.792829329	6.400291995	6.085023049	6.162616905	5.796945512
FABP1 (fatty acid binding protein 1)	-0.742143904	-1.181328515	-1.257655174	0.150469297	0.022504892	0.005611479	0.150469297	0.022504892	0.005611479	1	1	1	TRUE	NA	5.576174422	6.265481905	NA	NA	5.44422974	NA	NA	5.334071227	NA	3.670851664	NA	NA	4.335447525	NA	NA	NA	4.851534183	6.314052969	NA	4.515863807	NA	NA	NA	4.623802496	NA	4.79534617	4.237349562	4.992315252	NA	3.97259157	NA	NA	5.544491568	6.110517762	NA
FABP3 (fatty acid binding protein 3)	0.447143651	0.423047624	-0.451926666	0.059523753	0.003509532	0.02178133	0.059523753	0.097279541	0.02178133	0.211290331	0.003509532	1	TRUE	7.393553489	8.558302078	8.04537744	7.929288002	8.151011463	8.254537356	9.168827535	8.347612511	8.337925126	8.533170073	9.150018869	7.964075122	7.951949076	7.224233259	7.075543327	7.388792257	7.118048194	8.383760444	7.901379809	7.87874986	7.822698286	8.064106815	8.820437475	8.217773564	7.833775608	8.179381664	8.726824407	7.754753913	7.584218419	7.289659281	7.288626182	7.49507952	7.191631736	8.363065921	7.69657812	7.772479538
FABP4 (fatty acid binding protein 4)	-0.337976016	-0.112334436	-0.447277463	0.015918739	0.405967511	0.000310468	0.015918739	0.405967511	0.000310468	1	1	0.304602726	TRUE	6.090080654	6.080478594	6.343150175	5.558818643	5.9225404	5.687533855	5.985896571	5.562639302	5.892206427	5.87060145	5.850014267	5.772962445	5.430970992	5.739478203	5.413550081	5.357896803	6.278481053	6.041854053	6.518177883	5.615428069	5.8969935	5.981610662	5.580826864	5.503040189	5.980073298	6.168636019	6.029304898	5.893325803	5.631948227	5.86859294	5.735860608	5.581134284	6.109377277	6.278406711	6.486033726	5.726455239
FABP5 (fatty acid binding protein 5)	0.066129409	0.26934758	-0.077077939	0.508910229	0.167064409	0.373287272	0.508910229	0.167064409	0.373287272	1	1	1	FALSE	6.001491516	5.992027409	6.630077787	5.675584494	5.944085366	6.120791517	6.366962104	5.863009218	6.354783598	6.779246586	6.289535717	6.239054284	5.890864946	5.856721819	6.29694373	5.540259803	6.209975761	5.434598206	6.33963091	5.808789175	6.506817716	5.8504169	5.967717355	6.032521862	6.207233027	6.778589705	6.140929951	6.134935538	5.84516384	5.736696867	6.48878973	6.208043125	6.046012964	5.56175381	6.38778299	5.7319815
FADD (Fas associated via death domain)	0.192065897	0.253716188	0.250576638	0.264317015	0.211456084	0.09732032	0.264317015	0.211456084	0.09732032	1	0.656458654	1	FALSE	4.119156942	3.517489877	3.616263585	3.706663157	4.095705046	3.586524574	4.165686877	4.057701531	3.999332599	3.568664514	4.552942627	4.145555188	3.990401267	4.15094142	3.97918394	3.821077494	3.846583576	4.071771249	4.371851554	3.533039996	4.257538705	3.776693582	4.196512624	4.275297644	3.957023083	3.601328071	4.267842881	4.233021385	3.752716484	4.077636097	3.989684003	4.463092726	3.965507261	3.176003557	4.550198842	3.474734546
FAH (fumarylacetoacetate hydrolase)	-0.001370139	0.259137969	0.402853197	0.001860922	0.220141222	0.0170198	0.621045779	0.220141222	0.0170198	0.001860922	1	0.023350327	TRUE	9.059533743	8.060241979	8.315104265	8.54217291	8.175779066	7.879969142	8.845477506	9.183297928	8.856528241	8.592128095	8.98628293	8.737200013	9.056288175	8.793860127	9.150643445	8.676440202	9.235468592	8.171166788	8.303785314	8.552792038	8.210788216	8.062402381	8.547592494	9.206692058	8.855039752	8.566183456	8.933050298	8.687274193	9.024967869	9.009428357	9.049508251	8.674326466	9.062278246	8.211460045	8.208487997	8.51466672
FAHD1 (fumarylacetoacetate hydrolase domain containing 1)	0.430205969	0.221389444	-0.057036058	0.025937617	0.262346827	0.420401906	0.025937617	0.262346827	0.420401906	1	1	0.973553538	TRUE	5.205943741	5.651643003	4.807684643	5.887593505	5.58641048	5.931536511	5.734864041	5.663910997	5.451883663	5.082902666	5.607797819	5.372266098	4.799196126	5.071149119	4.864121748	5.425402235	5.033797393	5.243619579	4.570948605	5.475577806	5.360855861	5.615166135	5.180772459	5.681069707	5.227948964	5.225267217	5.438658803	5.385403426	4.985864701	5.206701824	5.072273047	5.032695964	5.181015064	3.856517659	5.165188401	5.641670294
FAM111A (FAM111 trypsin like peptidase A)	-0.050418491	0.149868837	-0.219876973	0.215839013	0.175244484	0.074695921	0.569353915	0.531539893	0.26743303	0.215839013	0.175244484	0.074695921	FALSE	4.786559771	NA	4.769544317	4.739399891	5.235164115	5.136888608	NA	NA	5.384467769	4.636694216	5.053689168	NA	NA	NA	4.533469906	NA	4.9388033	NA	NA	3.991018374	5.228356954	NA	4.925130693	3.678105718	NA	NA	NA	4.843612071	4.889765557	4.630941257	4.171911347	4.33632624	4.936345837	4.856831356	NA	4.758351152
FAM120A (family with sequence similarity 120A)	0.108341338	0.087283073	0.203141042	0.508910229	0.591729311	0.26743303	0.508910229	0.591729311	0.26743303	1	1	1	FALSE	3.452806263	3.061821119	3.257431594	3.377234828	NA	3.307566959	3.37022009	3.332521767	1.535928525	NA	3.450630619	3.825307363	NA	2.927448978	3.61807417	3.452555901	3.030902803	NA	3.136740989	3.760380646	2.854911258	NA	NA	3.028137694	3.975410079	3.152196402	3.602041106	NA	3.263663945	3.911451912	3.723219963	3.189054389	2.699673777	2.817498423	NA	3.212580233
FAM98B (family with sequence similarity 98 member B)	0.185558677	0.268712812	-0.004934028	0.322433122	0.247159344	0.509017354	0.322433122	0.247159344	0.509017354	1	1	1	FALSE	3.690327693	3.440792775	3.571701077	2.955682916	3.449983887	3.077771093	3.66816452	3.552290989	3.888373092	3.133427075	3.899852339	4.012515041	NA	2.688225127	3.877312358	3.616957519	3.639718383	3.751067322	4.216416062	3.189731275	3.540734056	3.490172179	3.295742123	3.919063531	3.876575881	2.889284675	3.787745878	4.017031081	3.015092522	2.913088546	3.802120822	3.889308042	3.485040339	3.182385613	3.517741816	3.156187867
FARP1 (FERM, ARH/RhoGEF and pleckstrin domain protein 1)	-0.326381897	-0.120601653	0.140497294	0.126452986	0.511325508	0.294657584	0.126452986	0.511325508	0.294657584	1	1	1	FALSE	4.311088906	4.634709423	3.987666489	4.270207477	4.0797365	3.894914748	4.342170696	4.642268352	4.528327515	3.758665618	4.084455509	4.438086547	3.788247198	4.099110016	4.562761396	4.436388409	4.463687842	4.258488774	4.134064831	4.726487937	3.41615065	3.463844755	4.256603105	4.285439211	4.566029676	3.705734668	4.046395017	3.838084478	4.262929205	4.5987225	4.713684819	4.607448684	4.287294976	3.451013243	4.384105081	4.54689446
FASN (fatty acid synthase)	-0.274660901	-0.334563109	-0.455378692	0.025292656	0.011992455	5.71E-05	0.025292656	0.011992455	5.71E-05	1	1	1	TRUE	5.227845024	5.139788712	5.543579399	5.041405084	4.91151423	5.15929818	4.926668408	4.869471699	4.890889259	4.703626771	4.909835495	5.107951447	4.618614553	4.861250712	4.887013413	4.617580599	4.881273061	5.210568099	5.504614037	4.942354979	4.742943981	4.827138156	5.181702886	4.527564582	5.160605613	4.26443134	4.844747185	4.942946076	4.656072996	4.668516288	4.8358483	4.620686105	5.159613041	5.090099713	5.465690467	4.908707247
FBL (fibrillarin)	0.262167462	0.180374068	0.286449991	0.104569537	0.278119666	0.038817777	0.104569537	0.278119666	0.038817777	1	1	1	TRUE	4.982870399	5.012014372	4.853666364	4.92125065	5.446279392	4.936378819	5.789444961	5.182187743	5.176598039	4.818155217	5.071591073	5.00929342	NA	5.468700605	5.191191507	4.958740616	4.386341925	5.18524415	5.164834539	4.756446907	4.98411992	4.986902369	5.202366784	4.930831937	5.589961185	4.94326967	5.274250478	5.250514451	5.174929676	5.702549503	5.161867533	5.096493793	4.883053792	4.790261167	4.748793959	5.282869732
FBLIM1 (filamin binding LIM protein 1)	0.197690152	0.211957499	0.064635691	0.442811892	0.493741584	0.461455139	0.442811892	0.493741584	0.461455139	1	1	1	FALSE	NA	NA	4.178555307	2.864120758	3.364152169	4.219315687	3.951084181	2.725573214	2.796927867	3.269600236	3.219033734	3.661156715	3.227545479	3.17901255	4.190986152	3.227026327	3.200884092	3.467514258	3.211513778	1.593148169	3.903693892	3.05944527	3.182541347	3.653449882	3.369913113	3.889200943	NA	3.470471789	3.463256244	2.534308175	3.872405244	2.544319692	4.181571708	3.603228715	NA	3.278988335
FBLN1 (fibulin 1)	0.138355707	0.200752643	0.017842567	0.243079928	0.152667928	0.4769162	0.243079928	0.152667928	0.4769162	0.539708413	0.166620529	1	FALSE	6.159943974	6.121614327	6.204543757	5.931794138	6.169700565	6.079124198	6.451565559	6.287330072	6.093577077	6.615264733	6.547781406	6.335029412	5.890565858	6.015212085	6.285439211	5.820909062	6.022729551	6.086361305	6.468687573	5.940389952	5.925705155	6.333404054	6.153523659	6.550423585	6.041595639	6.3935226	6.404278141	6.054034453	6.338219371	6.226774387	6.395671222	5.985352419	5.992827334	6.286221363	5.999542323	6.099400415
FBLN5 (fibulin 5)	0.384623482	0.304147951	0.600540469	0.31892794	0.451418495	0.063350485	0.31892794	0.451418495	0.063350485	1	0.600730264	1	FALSE	2.456004429	2.310598968	2.571392854	1.27089966	2.068220221	NA	2.736232519	3.021797725	2.181958052	NA	2.693589545	2.484473303	2.210504201	2.720900069	2.625684299	2.749433436	3.133888983	2.637336658	NA	NA	2.605164795	NA	NA	NA	NA	NA	NA	2.734328102	NA	3.258511387	3.673737315	3.527708444	NA	NA	NA	NA
FBP1 (fructose-bisphosphatase 1)	-0.160942994	0.015593294	0.056804008	0.081010142	0.639226996	0.304768417	0.081010142	0.639226996	0.304768417	1	1	1	FALSE	10.93478922	11.02385829	11.1281168	10.82929462	10.66044165	10.64226835	10.9941837	10.96544521	10.94283702	11.09661634	11.07831762	10.96300442	11.16923605	11.06279496	11.12719475	11.2813795	11.07638139	11.18851467	11.22350099	11.0140693	10.86856794	10.85938725	11.1385022	11.13326425	10.98906803	11.30607309	11.1899419	11.11304539	11.14087449	11.0460872	11.17955459	11.33219323	11.08109059	11.23672579	11.35738705	11.04220656
FBP2 (fructose-bisphosphatase 2)	-0.768573734	-0.411154377	0.899295953	0.008059703	0.171879879	0.00039581	0.008059703	0.171879879	0.00039581	0.921161323	0.41090476	1	TRUE	7.292358448	7.268920899	6.733788169	7.570303534	6.506632089	6.361863086	5.913645804	7.136878357	6.965634237	6.016079515	6.21874049	7.404588111	8.102511167	7.978819122	7.878866319	8.075163567	7.34519232	7.307264573	7.166032493	7.492053457	6.558986965	6.294240268	5.693919004	7.348400634	7.565612407	5.92495736	6.848547831	7.581539557	8.18666892	8.079623447	7.953381656	8.244230621	7.532737736	7.104179381	6.574110593	7.594429116
FCSK (fucose kinase)	0.401631602	0.384410575	0.459073782	0.275019462	0.275442967	0.179832411	0.275019462	0.275442967	0.179832411	0.484897837	0.801259221	0.732968849	FALSE	4.851039386	2.577469918	4.71562435	3.293645635	4.793282061	4.55345881	4.393169048	NA	4.884387899	4.505243096	4.989743032	4.780845498	4.343542847	NA	NA	NA	NA	3.707524791	4.738870497	5.152155019	4.440061863	NA	NA	NA	4.982263489	3.37705432	4.235673456	NA	4.892964104	NA	4.486476264	NA	4.733739369	4.557097572	3.994480162	3.898914529
FERMT2 (FERM domain containing kindlin 2)	-0.024591055	-0.076705109	-0.407933471	0.570644819	0.516933682	0.001520209	0.570644819	0.516933682	0.001520209	1	1	1	TRUE	4.85685625	4.832505244	4.870882517	5.035263191	5.12727834	5.263616626	5.125299807	4.57297453	4.601125981	5.082591897	4.705336561	4.838447593	4.154882902	4.290859329	4.935884007	4.714751059	5.299387543	5.085658344	5.138314812	5.19013678	5.23156297	4.962206585	4.65776575	5.412439437	4.852348478	5.546681512	5.039682373	4.919049226	4.549786208	4.406237325	4.638479357	4.825928059	5.063645307	5.223476611	5.194272264	5.059705698
FERMT3 (FERM domain containing kindlin 3)	-0.214289125	0.378461639	-0.436891951	0.480088424	0.483537267	0.275149402	0.480088424	0.483537267	0.275149402	1	1	1	FALSE	3.352108771	NA	NA	NA	2.587523415	NA	NA	2.998589076	NA	NA	NA	NA	NA	2.507901174	NA	NA	NA	NA	NA	NA	NA	NA	NA	2.60539951	NA	NA	3.323254764	NA	NA	NA	NA	NA	NA	2.53747748	NA	NA
FETUB (fetuin B)	-0.000287719	0.216009178	0.118609676	0.622549215	0.387545413	0.356726878	0.622549215	0.387545413	0.356726878	1	1	1	FALSE	5.040664526	5.144601146	4.49282098	4.192352001	3.754203396	5.072371671	4.672521518	4.824177215	4.986465547	5.16933979	5.060384665	4.215670832	4.854559246	4.566967329	4.684824347	4.5463574	4.583495015	4.68916495	4.734129716	3.045023522	3.878980316	5.049513152	4.154032259	5.168188716	4.569879906	4.80432724	4.795834469	4.806159051	5.099383581	4.9256387	5.000094674	4.464746672	5.380812551	4.906765557	4.655386178	4.452740382
FGA (fibrinogen alpha chain)	0.405956409	-0.092575542	-0.182464833	0.020414039	0.514632381	0.155091932	0.020414039	0.514632381	0.155091932	1	1	1	TRUE	6.13444891	5.9070589	6.106965923	5.589820403	6.211372433	6.277597994	6.05413216	6.174793887	5.352059321	5.681109073	5.358420879	6.620642123	5.326709909	5.78979184	5.696539173	5.590281638	5.910073035	5.981870915	6.004357565	5.514172769	6.171975377	6.582750176	6.567857231	6.492772922	5.541991777	5.927247	5.713764539	6.285984728	6.048299407	6.247380704	5.432919332	5.76582909	5.994344385	5.9559451	6.137487129	5.853486723
FGB (fibrinogen beta chain)	0.202782103	-0.264271817	-0.254074748	0.361744479	0.334524821	0.194943632	0.361744479	0.334524821	0.194943632	1	1	1	FALSE	5.578434587	5.716993637	5.075956136	5.166699379	5.530055131	6.084436374	5.242118478	5.590658902	5.10191896	4.783189464	4.259506011	6.041858432	4.822261068	5.464021261	4.774997849	4.624732594	5.251840259	5.32114522	5.101927362	4.705878402	5.173119436	6.096432648	5.39129687	5.528499432	5.419232118	4.771875017	3.60833615	5.809085118	4.93822462	5.386928178	4.888981852	4.767119779	5.11400464	5.249926918	5.500126428	4.982633141
FGG (fibrinogen gamma chain)	0.319161081	-0.134287374	-0.229835982	0.115733091	0.463926383	0.140260079	0.115733091	0.463926383	0.140260079	1	1	1	FALSE	5.401002359	4.681348059	5.097185173	4.881312222	5.119974461	5.662701127	5.14439313	5.375682417	4.747263858	4.603240586	4.57139164	5.481237579	5.072568898	4.874442887	4.469339003	4.764441703	4.988925495	4.676594641	5.105774444	4.93921247	5.303444689	5.327572404	5.253418275	5.396478058	4.867006857	4.240779886	4.39196014	5.506579728	4.919177973	5.323701519	4.627227439	4.788623074	5.249312595	4.768888294	4.817853456	4.97560726
FH (fumarate hydratase)	0.062140495	-0.020805708	-0.076589709	0.48914778	0.41090476	0.13180683	0.48914778	0.644557559	0.334045994	1	0.41090476	0.13180683	FALSE	7.615556075	7.389644244	7.431606246	7.714547765	7.578900985	7.444335771	7.653948526	7.471618318	7.250355272	7.262733813	7.639427539	7.510257801	6.874194488	7.565269669	7.455935408	7.386397112	7.100199762	7.157559155	7.192835264	7.483066026	7.385223937	7.219671924	7.603032826	7.274979102	7.22881869	6.886550147	7.431915413	7.379118399	6.823953116	7.499487161	7.283579203	7.536822236	7.234999403	7.13631445	6.886501374	7.525465997
FHIT (fragile histidine triad diadenosine triphosphatase)	0.102936894	-0.003088684	-0.55833065	0.485582799	0.676185681	0.008548782	0.485582799	0.676185681	0.008548782	1	1	1	TRUE	3.61271814	4.293532344	4.620697834	3.638085425	4.160169934	NA	4.169981105	3.977005098	4.18693628	3.974749554	3.611396677	3.887720216	3.851729056	3.680841924	NA	3.659079695	4.010296473	3.929109248	3.810761839	3.637134911	NA	3.576824431	4.501477362	3.957747481	4.469045896	4.162475924	4.131638868	2.74428598	NA	3.286093067	NA	3.197975445	4.529483654	3.691266147	4.079489051	3.5209879
FHL1 (four and a half LIM domains 1)	-0.054687386	-0.00112415	-0.347029898	0.508910229	0.678113948	0.007325524	0.508910229	0.678113948	0.007325524	1	1	1	TRUE	4.580398778	4.483396609	4.55612895	4.562327915	4.586962853	4.914708021	4.690389158	4.308914173	4.420522824	4.581086066	4.870335126	4.864617031	4.337689687	4.525310947	4.012783185	4.028569152	4.587635021	4.530782423	5.018927882	4.145636701	4.268629016	4.729971434	4.549459712	4.690160047	4.304131335	4.219718383	4.726716799	4.654996836	4.701914952	4.065658471	4.369843336	4.511607191	4.718827378	4.263222245	4.765067917	4.908399827
FIS1 (fission, mitochondrial 1)	-0.120573905	-0.091260014	-0.108865407	0.288162376	0.443077071	0.226053927	0.288162376	0.443077071	0.226053927	1	1	1	FALSE	4.944193154	4.860148384	5.009557684	5.018656427	4.78758918	5.062354887	4.759352939	4.834943759	4.898721091	4.584523614	4.908246092	4.960919403	4.88790539	4.767379368	4.867698821	4.661185224	5.224565132	5.012072494	5.262136199	5.30861935	5.169780725	5.34112827	4.913559645	5.149608939	5.420489139	5.317285977	4.84014092	5.13459471	5.012966388	5.307403023	5.30898696	5.172295485	5.393447091	5.301792477	5.207045566	5.339180152
FKBP15 (FKBP prolyl isomerase family member 15)	-0.044486444	0.025113121	-0.703062976	0.577438026	0.659208617	0.010047767	0.577438026	0.659208617	0.010047767	1	0.787439677	1	TRUE	3.717374831	3.943490047	3.365580566	2.588876508	2.868317353	3.502368795	4.307239068	2.759639492	3.646323972	3.916151763	3.760561617	3.574271084	NA	3.097666413	2.66156948	2.123126492	3.699240673	3.76284841	3.858528121	2.221935839	3.148364721	3.604640696	4.128450135	NA	3.126649138	3.323168279	NA	3.12145146	NA	3.496820231	3.486212367	2.610048009	3.825551603	3.962447226	4.240268529	3.387803665
FKBP2 (FKBP prolyl isomerase 2)	-0.076668973	-0.047990424	0.169079556	0.561776036	0.649621879	0.355170636	0.561776036	0.649621879	0.355170636	1	1	1	FALSE	5.325983576	NA	NA	5.23051046	4.841973119	5.439264081	NA	4.911749097	5.883525513	NA	NA	5.131577138	5.058212576	5.722799336	5.790143849	5.168164641	3.955935803	NA	NA	6.104460374	5.062333299	NA	NA	NA	NA	NA	NA	NA	5.142854512	5.773009935	5.489446599	5.587982985	NA	5.470839428	NA	NA
FKBP3 (FKBP prolyl isomerase 3)	0.392694715	0.264743795	-0.446870152	0.206121111	0.406046464	0.082445808	0.206121111	0.406046464	0.082445808	1	1	1	FALSE	NA	NA	NA	1.483586217	NA	NA	NA	NA	NA	NA	NA	NA	3.102726989	2.269093008	2.923413539	NA	3.2500035	3.749298269	3.608584543	3.822872881	3.759017311	3.324911387	3.861836292	3.953516688	3.346247774	3.226039886	4.116755655	3.427351399	2.963107855	NA	NA	3.392949322	3.793354901	3.639336367	3.723907999	3.345254427
FKBP4 (FKBP prolyl isomerase 4)	-0.018138441	-0.004884687	0.140690751	0.57469414	0.668786762	0.123226575	0.57469414	0.668786762	0.123226575	1	1	0.764036616	FALSE	5.799478501	5.543270058	5.70997432	5.856821398	5.84526673	5.519362626	5.925320623	5.936352905	5.767429691	5.726408916	5.555257861	5.871974214	5.535244267	5.800234684	6.013192008	5.848665501	5.639035313	5.713187153	5.66367195	5.973971675	5.578301734	5.610065141	5.651869704	5.843529163	5.821753577	5.451821037	5.553102417	5.575636054	5.637384192	5.790678218	6.062406699	6.050292722	5.772854267	5.893223857	5.876612714	5.642964329
FKBP5 (FKBP prolyl isomerase 5)	-0.072400415	-0.02426647	-0.150533257	0.488367792	0.644470251	0.20366004	0.488367792	0.644470251	0.20366004	1	1	1	FALSE	5.177208226	5.564835417	5.366801284	5.362557556	5.766234708	5.604723711	5.46369765	4.737757056	4.745995597	5.719889827	5.528186841	5.297514262	5.523734442	5.17795366	5.047324621	5.18337535	5.354173553	4.854115368	5.395888821	5.100494146	5.110317302	4.792110913	5.048079211	4.841595796	4.994154275	5.456973666	5.09241043	5.189662494	5.025143993	5.033792989	5.146390476	4.916123093	5.012684871	5.369312923	5.381681374	4.86479034
FLII (FLII actin remodeling protein)	0.066396191	-0.122568924	-0.118170392	0.577218759	0.604086909	0.434073514	0.577218759	0.604086909	0.434073514	1	1	0.667027647	FALSE	NA	3.176610006	2.343663647	2.725843657	3.19266762	3.096120141	NA	3.44293023	2.265394887	NA	2.780843399	2.82368619	NA	NA	3.022057045	NA	NA	NA	NA	NA	NA	NA	NA	NA	2.932004461	NA	NA	2.300967125	1.233814451	3.270884713	2.923761506	2.623740468	NA	NA	2.828818405	3.068780857
FLNA (filamin A)	0.15645041	0.06838992	-0.207987679	0.090377706	0.289013097	0.009931398	0.090377706	0.431348512	0.009931398	0.910132324	0.289013097	1	TRUE	6.652615557	6.529466475	6.758676276	6.588870513	6.759555343	6.980368105	6.870179747	6.643833106	6.724773037	6.371332335	6.811663685	6.890446693	6.320935901	6.12201002	6.665463835	6.385358555	6.563971096	6.495693564	6.763424854	6.562013407	6.656424863	6.827869823	6.749990066	6.585964525	6.549912474	6.36543184	6.767588594	6.824093182	6.441742408	6.12288182	6.585016601	6.395871689	6.568760263	6.435178515	6.616545903	6.52809774
FLNB (filamin B)	0.111703306	0.024086315	-0.050071332	0.114987956	0.580743047	0.274629547	0.114987956	0.580743047	0.274629547	1	1	1	FALSE	6.220393807	6.186268779	6.379244922	6.38629536	6.358672297	6.413289427	6.471210226	6.271832759	6.273700504	6.399782913	6.445455246	6.327694549	6.292413668	6.1303358	6.30604528	6.195036503	6.032517454	6.029625151	6.360097346	6.28491939	6.417847453	6.185636647	6.474137479	6.226999749	6.104019987	6.182769753	6.26072575	6.206404891	6.201951376	6.076144321	6.173821024	6.128382082	6.211938897	6.158248149	6.233809467	6.296284861
FLNC (filamin C)	0.478576529	0.395737403	NA	0.183984298	0.301644291	1	0.183984298	0.301644291	NA	0.816017703	1	1	FALSE	2.471252504	3.39092902	NA	2.877938559	NA	2.975828254	2.737243286	2.976964786	2.766961884	3.05130945	3.473358325	2.946813191	NA	NA	NA	NA	NA	NA	2.617787449	1.557091444	NA	3.521528205	NA	NA	NA	NA	NA	NA	NA	NA	NA	NA	NA	NA	NA	NA
FN1 (fibronectin 1)	0.012122247	-0.031934325	-0.017675832	0.610474559	0.647317991	0.496471579	0.610474559	0.647317991	0.496471579	1	1	1	FALSE	2.812307222	3.460454258	3.940138554	2.901355431	3.274182628	3.840251724	3.29890754	3.718964336	3.310633865	3.751378022	3.704949408	2.679338216	3.886257482	3.65230292	2.845616501	3.680594415	3.872661338	3.466052799	4.272657776	3.592552715	3.584469496	4.196213585	3.471486636	3.903780643	3.628143664	4.270925068	3.415042008	3.808312966	3.777219802	3.29266839	NA	NA	NA	3.427901117	3.735706293	3.734200184
FNDC3A (fibronectin type III domain containing 3A)	-0.114641547	0.323082544	-0.28439225	0.535527601	0.407023066	0.234798617	0.535527601	0.407023066	0.234798617	1	1	1	FALSE	NA	5.197790708	NA	NA	NA	NA	NA	NA	NA	NA	NA	NA	NA	NA	NA	NA	NA	NA	NA	NA	NA	4.924470491	NA	NA	NA	NA	NA	NA	4.989856542	4.292376855	NA	4.625264644	NA	NA	NA	4.724115437
FNTA (farnesyltransferase, CAAX box, alpha)	NA	NA	NA	1	1	1	NA	NA	NA	1	1	1	FALSE	NA	NA	NA	2.878073971	NA	NA	NA	NA	NA	NA	NA	NA	NA	NA	NA	NA	NA	NA	NA	NA	NA	NA	NA	NA	NA	NA	NA	NA	NA	NA	NA	NA	NA	NA	NA	NA
FSCN1 (fascin actin-bundling protein 1)	0.100084343	0.185339797	0.127977862	0.415418725	0.271618312	0.055048657	0.415418725	0.271618312	0.24583277	1	0.393576807	0.055048657	FALSE	5.346003048	5.060540307	5.05434058	5.055139244	5.595082893	5.785581937	5.208115328	5.040050759	5.584198873	5.619468769	5.177822141	5.26054135	5.601268636	4.996700574	5.558432959	4.900842662	5.26259101	5.364379827	5.264239905	4.993429816	5.65919675	5.690679685	5.159528278	4.607513783	5.423705897	5.575345614	5.273732203	5.383787223	5.596374648	5.480921037	5.342821386	5.294697936	5.075622476	5.004141797	5.427063049	5.275606804
FTCD (formimidoyltransferase cyclodeaminase)	-0.181395465	0.115179042	0.312483837	0.188049083	0.407980448	0.012106784	0.188049083	0.407980448	0.012106784	0.774425891	0.41090476	1	TRUE	6.807818571	6.724049933	7.022911496	6.837236855	6.576053458	6.445610844	6.59284569	7.102416682	7.143250546	6.6261383	7.235593045	6.88197045	6.994817288	6.88474443	7.441367278	7.160627797	6.947490835	6.685786006	7.247832596	6.813203998	6.699454465	6.510789482	6.568089884	7.199495677	7.173097444	6.825989096	7.320394416	6.893629172	7.182553265	7.007419784	7.691610932	7.129942384	6.830255324	6.745358359	7.335783357	6.937497411
FTH1 (ferritin heavy chain 1)	-0.229099798	0.046098253	-0.746478983	0.322433122	0.393576807	0.001920553	0.322433122	0.638502972	0.001920553	0.484897837	0.393576807	1	TRUE	4.160670147	5.259645355	4.593903492	3.841842325	3.456241049	4.180171736	4.642297237	4.196252936	4.387017819	4.71546511	4.437620591	4.010332283	4.402251478	3.586512565	NA	3.735424695	4.298665646	5.571737477	4.65776575	3.965968938	3.742943981	3.911662824	5.172131438	4.057796824	4.399410384	4.813663206	4.48973559	4.355255941	3.926587766	3.648258343	3.739718513	3.754940934	4.061041705	5.578368162	3.896475304	4.117728284
FTL (ferritin light chain)	0.043419077	0.241942871	0.105151563	0.007766294	0.098163349	0.376415618	0.569378338	0.336319755	0.376415618	0.007766294	0.098163349	1	FALSE	7.106222673	8.189276033	6.679057785	6.461762638	6.881725791	7.182295025	7.919340082	6.896150731	7.305040274	7.647681469	7.548914361	7.167066838	6.928524297	7.24550517	6.999966186	7.477920131	7.135473306	7.996654256	6.612002989	6.520859077	6.774404925	6.860838679	7.919483105	6.923113517	7.141330602	7.587860007	7.41378869	7.079132734	7.044678259	7.234961095	7.061236166	7.537265001	7.163790543	8.090657629	6.652257022	6.346550964
FUBP1 (far upstream element binding protein 1)	0.207616614	0.190814948	0.282541721	0.085211697	0.151445645	0.007325524	0.085211697	0.151445645	0.007325524	1	1	1	TRUE	5.418375502	5.00002705	5.3323499	5.515157346	5.62556274	5.444783002	5.667367052	5.422660228	5.55305018	5.249217769	5.725569397	5.747999583	5.690548396	5.524157729	5.702815433	5.366203296	5.152467386	4.873631128	5.409740535	5.214338551	5.239081023	5.289605799	5.649322292	5.214707673	5.354134755	4.960289284	5.4063768	5.576392132	5.43569526	5.33629053	5.783590231	5.360634669	5.095789425	5.037522794	5.365727526	5.327532884
FUCA1 (alpha-L-fucosidase 1)	-0.055610381	0.126824658	-0.067262771	0.519329366	0.426654115	0.386661875	0.519329366	0.426654115	0.386661875	1	1	1	FALSE	4.551928157	5.072191571	4.472565753	5.021657388	4.530501538	4.828403096	NA	5.010014435	5.018554062	4.673154991	4.796551034	4.959960215	4.572028644	4.346779643	NA	4.691623493	4.336626166	4.675053743	4.824808578	NA	4.180322935	4.651918483	4.637413175	5.099299413	4.901417221	4.791517168	4.559950613	NA	4.101927362	4.272067993	4.621243098	4.771700741	4.150120953	4.46789243	4.730639956	4.626199641
FUCA2 (alpha-L-fucosidase 2)	0.049475962	0.082235125	-0.162967602	0.527529339	0.519679743	0.167453264	0.527529339	0.519679743	0.167453264	1	1	1	FALSE	5.262812725	5.714459845	5.623024029	5.110546993	5.5958378	5.34611655	5.11353382	5.325911642	5.773687821	5.761476769	4.867160106	5.290792993	5.347495584	5.053619667	4.841615922	5.149125204	5.251582769	5.816182401	5.274056613	5.216897151	5.664647808	5.633779926	5.507017595	5.862414195	5.83764307	5.626953042	5.530229964	4.91199351	5.405924306	5.151477316	5.00014877	5.57049329	5.321152438	5.397402538	5.485987051	5.229472564
FUS (FUS RNA binding protein)	-0.065261832	-0.009498567	-0.174073154	0.056842352	0.663140564	0.12357207	0.485582799	0.663140564	0.12357207	0.056842352	1	0.95537352	FALSE	5.655177206	5.400558422	5.435141836	5.530813629	5.340341504	5.409652295	5.528461925	5.35811138	5.498480659	4.697551439	5.669486041	5.496305749	5.526829407	4.912060596	5.158054213	4.782979868	5.463393585	4.898701745	5.379901628	5.350161286	5.454399652	5.18070484	5.055746627	5.318183051	5.540244302	NA	5.211440576	5.396365026	5.474257561	5.130000064	5.068563335	5.480103521	5.342661408	NA	5.201057452	5.261064384
G3BP1 (G3BP stress granule assembly factor 1)	0.067110011	0.030275864	-0.466492683	0.50696907	0.638982385	0.002821333	0.50696907	0.638982385	0.002821333	1	1	0.186635925	TRUE	4.62144239	4.536258097	4.535580216	4.140066947	4.654836488	4.433293326	4.656216042	4.230056953	4.806782883	4.753016129	4.105921076	4.052954891	4.218013903	3.920150358	4.253036228	4.258910826	4.413384216	4.416927544	4.528315011	4.365342598	4.529596093	4.527520795	4.541582983	4.662792259	4.676859758	4.983071125	4.894662574	4.345481538	3.942636484	4.133752563	3.558671728	4.105929455	4.169780725	4.720973375	4.40614887	4.258496312
G3BP2 (G3BP stress granule assembly factor 2)	0.112670917	0.188321517	-0.037544149	0.485582799	0.430192985	0.473131422	0.485582799	0.430192985	0.473131422	1	1	1	FALSE	2.959595834	2.727787612	3.266305312	3.47198079	3.675093274	3.477780929	3.036315182	3.242921037	NA	3.953041692	2.993357351	3.209133598	3.176996086	3.458303252	3.504544125	3.662000363	4.38795527	3.747548526	3.722345795	3.811666254	3.99293154	4.319834669	4.199468194	4.075318693	3.992306187	4.242411963	4.274440589	4.080563868	3.985901123	3.621243098	4.466385672	4.003728152	3.87446256	4.352016934	4.082234216	3.83879045
G6PD (glucose-6-phosphate dehydrogenase)	0.068494547	0.205039183	0.058917552	0.490656804	0.229593593	0.395000036	0.490656804	0.229593593	0.395000036	1	1	0.973553538	FALSE	4.957956375	5.01485515	5.067569884	4.781637733	5.046272771	4.644508141	4.580772607	4.874265815	5.229926255	4.50265521	5.267090037	4.933610405	4.876880337	4.809543067	4.969016914	4.857339102	4.951289378	4.212001176	4.515378152	4.48705538	5.131379584	4.738465217	4.910348915	4.866932699	5.157868334	4.387810556	5.036797821	5.040265607	5.031320201	5.106524206	4.827051754	4.1556521	4.370150328	4.802379359	4.918300357	4.739799508
GAA (alpha glucosidase)	0.044696306	0.138270006	-0.035896117	0.552030307	0.460614416	0.459312427	0.552030307	0.460614416	0.459312427	1	1	1	FALSE	5.074218547	4.678686047	4.754246162	4.408576008	4.755576625	5.025533827	4.904758641	4.885520677	5.019741939	4.660090048	5.071586783	4.769126401	4.863660982	4.482086731	4.380348502	4.516153861	NA	4.360287012	4.566151483	4.482603082	NA	4.731248422	4.074462621	NA	NA	NA	NA	NA	4.650615228	4.892769866	NA	4.70774564	NA	NA	4.795507223	NA
GALE (UDP-galactose-4-epimerase)	0.184071574	0.117100054	0.078661876	0.33539534	0.521096355	0.40138948	0.33539534	0.521096355	0.40138948	1	1	1	FALSE	3.964990007	4.087361	4.105895941	3.900586693	4.160315175	4.045766213	4.499322915	3.472032796	4.416961312	4.461738086	4.073306117	3.715366262	3.241811207	3.84565062	3.481053476	3.982747212	3.245078797	3.79157447	4.567946952	4.142004916	3.953060323	3.699207352	4.258202311	3.190763389	4.023840829	3.509683176	3.84567069	3.75947545	4.557900178	3.760572261	3.798880007	4.090353819	3.637065336	3.826162022	4.014864075	2.655940237
GALK1 (galactokinase 1)	-0.113915734	0.115499411	0.006783305	0.177746122	0.222366939	0.494608979	0.177746122	0.222366939	0.494608979	1	1	1	FALSE	6.138937309	6.288155507	6.232988779	6.184157287	6.143730133	5.901965011	6.258991831	6.132089419	6.563528826	6.088292152	6.121653694	6.33564046	6.098053144	6.186647133	6.260033186	6.100721202	6.387652043	5.934811332	6.1438852	6.097429606	6.07820419	5.822159074	6.213110054	6.193304566	6.482599855	6.096599207	6.340996579	6.447058423	6.27693953	6.269491399	6.330293069	6.113754666	6.305253736	6.105539802	6.284776916	6.155963711
GALK2 (galactokinase 2)	0.066742956	0.128781331	0.129244493	0.069569186	0.278119666	0.151808822	0.43243134	0.278119666	0.151808822	0.069569186	0.787439677	1	FALSE	5.475762609	5.1034263	5.18219569	5.273877637	5.212507085	5.142107057	5.026463686	5.356605145	5.302772335	5.02465212	5.272627919	5.375035955	NA	5.137011612	5.271694588	5.19477655	4.783283772	5.05739395	5.127835474	5.120774932	5.525238898	5.19735432	5.260590275	5.168461527	5.395223928	5.083634625	4.960669241	5.438598926	5.386386765	5.166390079	5.509398152	5.047001728	5.494818792	5.085866507	4.824396187	5.070552481
GALM (galactose mutarotase)	0.068342703	0.053258398	0.377406162	0.360091289	0.062690897	1.57E-05	0.360091289	0.500215434	1.57E-05	1	0.062690897	2.94E-05	TRUE	8.93866512	8.763763441	8.984740288	9.086627215	8.917548116	8.928106752	9.26440272	9.31360639	8.991890267	9.073908579	9.055079034	9.04837516	9.454883246	9.348792322	9.282907715	9.28008173	9.012283727	8.92249818	8.862429694	9.131694938	8.853253406	8.790381081	9.208153868	9.132034393	9.037324561	9.128940336	9.117152164	9.07704267	9.306307815	9.449278668	9.40498612	9.282321645	8.991961107	8.979102178	8.924862967	9.183067123
GALNS (galactosamine (N-acetyl)-6-sulfatase)	-0.22538315	0.081172706	-0.074264268	0.227206478	0.547311768	0.393755699	0.227206478	0.547311768	0.393755699	1	0.575888285	1	FALSE	4.395515285	4.036556082	4.676120694	4.00408785	3.554453785	4.23751783	4.644629267	4.230110766	4.492346734	4.75311243	4.159992397	4.392860049	3.923101629	3.494402809	4.065184531	4.245267467	3.945813681	4.132042107	4.607809653	3.726896594	4.415623475	3.622344723	4.059234125	3.205150062	4.369487422	4.462045773	4.055967824	3.920016932	3.894352146	3.663743099	4.249323974	4.61176256	4.342376958	4.096160631	4.513288603	3.774776519
GALT (galactose-1-phosphate uridylyltransferase)	-0.387046529	0.093670137	-0.332275401	0.303626776	0.627216718	0.23904133	0.303626776	0.627216718	0.23904133	1	0.709239563	1	FALSE	NA	NA	NA	2.467467306	NA	NA	NA	1.899987643	NA	NA	NA	NA	3.10807276	2.709945656	NA	3.78086649	NA	3.643117341	4.198124789	3.62752513	4.031509887	3.851699077	2.852332497	4.090489324	3.685502902	4.059112962	NA	3.19871887	3.003075071	3.236460473	3.603252457	3.803185698	4.286134478	3.929658461	NA	NA
GAMT (guanidinoacetate N-methyltransferase)	-0.613330403	-0.118757109	-0.5802988	0.233066112	0.606563812	0.189839814	0.233066112	0.606563812	0.189839814	1	1	0.190770606	FALSE	NA	3.458710091	4.199318988	NA	2.614752241	NA	3.941416232	NA	3.97643696	3.885886687	NA	4.007653	NA	NA	NA	NA	NA	NA	NA	NA	NA	NA	NA	NA	3.71445435	NA	4.105099744	NA	2.944489293	NA	NA	NA	NA	3.988957296	NA	NA
GANAB (glucosidase II alpha subunit)	0.182246751	0.115461801	0.256648583	0.110092205	0.3156387	0.009545815	0.110092205	0.3156387	0.009545815	0.872957162	1	1	TRUE	5.389109014	5.076606124	5.432565284	5.257798905	5.717808007	5.385210129	5.301905853	5.479822292	5.550922206	5.363171077	5.765693858	5.393927533	5.758161907	5.462461374	5.653358159	5.574937084	5.273780683	5.213533926	5.412839097	5.287424273	5.628910627	5.239997512	5.372513374	5.472994575	5.374142248	4.661732501	5.385603598	5.438309488	5.502139622	5.420772071	5.423941152	5.552177229	5.122970834	4.92991879	5.250745608	5.212518758
GAPDH (glyceraldehyde-3-phosphate dehydrogenase)	-0.159454234	-0.257024231	0.756243995	0.35000031	0.242239006	8.89E-05	0.35000031	0.242239006	8.89E-05	0.67558039	0.569953537	1	TRUE	10.73353229	10.57538797	9.748105614	11.1332771	10.51976401	10.18878663	10.26418453	10.5895388	10.86362103	9.765219785	10.20662369	10.74927447	11.26100184	11.39929929	11.63709125	11.32838322	10.88362845	10.60608129	10.34319682	11.33158878	10.7294508	10.86543171	10.33940466	10.66426949	10.97051577	9.928681215	10.05765334	10.92318633	11.37689592	11.6041223	11.63635726	11.35159631	10.84143069	10.75481236	10.08043116	11.37983861
GAPDHS (glyceraldehyde-3-phosphate dehydrogenase, spermatogenic)	0.354550842	-0.319589529	1.172571487	0.298131991	0.049194754	0.000799819	0.298131991	0.406046464	0.000799819	1	0.049194754	0.270104719	TRUE	6.625359632	6.385739907	5.45490627	7.357323267	6.652472154	7.739794109	6.034147471	6.314328555	6.239119222	5.358937734	5.636746411	7.292910556	7.730300298	7.358466594	8.079836748	7.420389763	6.408981832	6.1292892	5.191827131	6.778563423	6.539109169	7.72347665	6.00235823	6.434348001	6.250972939	5.073134705	5.308652111	6.888219644	7.304985535	7.147011535	7.96328337	7.679283035	6.317137616	6.201547611	5.240146387	7.430536184
GARS1 (glycyl-tRNA synthetase 1)	0.149497456	0.16827279	-0.02088016	0.22822499	0.23002464	0.471132425	0.22822499	0.23002464	0.471132425	1	0.284714175	1	FALSE	5.794821324	5.760795781	5.895525601	5.486746547	6.014888617	5.901726133	5.905584365	5.601960907	6.004339586	6.265480029	6.006742345	6.047599459	5.602967525	5.610496327	6.000072133	5.443457468	5.799595062	5.198537371	6.127625026	5.627402559	5.672699711	5.920338562	5.643120228	6.177575012	5.694796637	6.096023549	5.963765408	5.607401337	5.564820178	5.569193335	5.873695101	5.68344382	5.618573444	5.589466889	5.865243321	5.772658998
GART (phosphoribosylglycinamide formyltransferase, phosphoribosylglycinamide synthetase, phosphoribosylaminoimidazole synthetase)	0.019553363	-0.084923844	-0.288483691	0.592231475	0.533744858	0.053813932	0.592231475	0.533744858	0.053813932	1	1	1	FALSE	3.974465069	4.135772892	4.125345273	4.285269041	4.060324133	4.282387909	4.258428471	4.01722711	4.068498846	4.157763261	3.799450007	3.940382904	3.806633394	2.985236276	3.745914949	3.331504589	4.601345901	4.005893977	4.094599232	4.172015394	4.13878171	4.641869674	4.111532161	4.458696969	4.50984783	4.180131944	3.860674826	4.137355968	4.052250677	4.414372354	3.995457383	4.454491777	3.982811088	3.967638975	4.378289653	4.486334666
GATD1 (glutamine amidotransferase class 1 domain containing 1)	0.219642473	0.330306777	-0.039921823	0.294611022	0.19344383	0.473131422	0.294611022	0.19344383	0.473131422	1	1	0.732968849	FALSE	4.137470735	4.498167878	4.161807083	4.38398762	4.677243245	4.472676219	4.375164575	3.682854169	4.232798881	3.917842259	4.393532896	4.609483131	4.599466579	3.707193454	4.506405179	NA	3.904089049	3.018787265	4.404460384	3.869614817	4.352228856	4.654263672	4.092681041	NA	4.158878259	4.94035941	NA	3.744957588	3.835782627	NA	3.795382538	NA	NA	4.098310065	4.642326122	3.794499046
GATD3 (glutamine amidotransferase class 1 domain containing 3)	-0.135065746	0.048558065	0.4300999	0.383479812	0.609864551	0.012344772	0.383479812	0.609864551	0.012344772	1	1	0.476740608	TRUE	5.475769093	4.681691006	5.449680219	5.454981919	5.576192566	4.715025736	4.716941524	5.063990374	5.141310163	5.313416382	5.259965417	5.429713033	5.124369496	5.431024498	6.246067896	6.074997725	5.274850548	4.66291186	5.314424635	5.510154923	5.251965201	4.988548363	4.967745017	5.348954719	5.193428767	4.845384668	5.609131448	5.59178113	4.978012535	5.798143857	6.089040456	5.785673474	5.412642668	4.879436216	5.374730001	5.436235145
GATM (glycine amidinotransferase)	-0.520885781	-0.169012957	0.028231966	2.42E-17	7.56E-05	8.83E-05	0.107656547	0.520065733	0.489802663	2.42E-17	7.56E-05	8.83E-05	FALSE	9.726981036	8.646187864	9.370833412	9.855696994	9.91386178	8.349223719	8.968709987	8.45510525	9.940825975	8.522487375	9.482432868	9.104609236	9.750797413	9.149437212	8.674365311	10.21456198	9.557764272	8.839597483	9.466890138	9.923430001	9.876704178	8.124224727	9.02929551	8.489008987	9.718195494	8.510973783	9.482406648	9.182049158	9.831395925	9.345347582	8.570713377	10.31737869	9.715194979	8.787194094	9.385551832	9.832946962
GBA3 (glucosylceramidase beta 3)	-0.117972763	-0.256903764	0.071340513	0.250244785	0.003509532	0.295896454	0.250244785	0.031136272	0.295896454	1	0.003509532	0.764036616	TRUE	8.537990997	8.506291711	8.506299646	8.699763296	8.656825258	8.377319	8.365478209	8.5185076	8.370312519	8.463965697	8.228756172	8.275365627	8.497632323	8.456411916	8.236712641	8.987079222	8.296328917	8.42647024	8.405026554	8.55023117	8.568921351	8.207219359	8.245547953	8.210632384	8.294501285	8.409530956	8.129653948	7.996744631	8.534345686	8.597277891	8.211995337	8.848516534	8.413158236	8.438737802	8.487160722	8.638968002
GBE1 (1,4-alpha-glucan branching enzyme 1)	-0.163210844	-0.099652647	-0.068081083	0.125459096	0.3596826	0.301864082	0.125459096	0.3596826	0.301864082	1	1	0.885705622	FALSE	5.804709274	5.89096949	6.026397288	5.868002686	5.918004519	5.690417096	5.809612518	5.613879319	5.899093437	5.57345936	5.963263716	5.761037887	5.624378759	5.801601022	5.443381213	5.52809305	5.715484329	5.797277621	5.932651777	5.812113113	5.802322485	5.387169507	5.433950919	5.654404033	5.668312046	5.546592002	5.905439958	5.520004152	5.944471958	5.94703256	5.849879197	5.51672434	5.582953352	5.73434653	5.953812316	5.556174944
GBP1 (guanylate binding protein 1, interferon-inducible)	-0.350424906	-0.001880386	-0.183334316	0.278602665	0.678917362	0.343818696	0.278602665	0.678917362	0.343818696	1	1	1	FALSE	5.888967245	5.644254319	5.958144353	5.300237232	5.951245077	5.052720191	4.299515761	6.77340299	5.128775924	5.957768372	6.462328852	5.621477556	5.941693226	6.286772129	4.97368474	4.918262188	5.676462064	6.014324046	6.074415522	5.754321	5.755555262	4.748386091	4.403806246	6.903616775	5.814591438	5.732242061	6.252623807	5.483093443	5.964084366	6.288605881	5.630457894	4.937193711	5.741771673	5.75225887	5.847783993	5.967585951
GC (GC vitamin D binding protein)	-0.026068205	0.112303569	-0.09559484	0.561676124	0.390511386	0.267475577	0.561676124	0.390511386	0.267475577	1	1	1	FALSE	6.967214729	6.942127389	6.936579052	6.604867493	6.455141425	6.879423962	6.888134388	7.176681806	6.99102291	6.864136609	7.021857231	7.127942749	6.663501178	7.162874664	6.736185426	6.457096827	7.237879159	7.149421968	7.096093146	6.611890892	6.761817143	7.112846063	6.950899945	7.288303186	7.126146902	6.964063566	7.095945512	7.137247341	6.913990393	7.219817103	6.866091967	6.559820634	7.082053213	6.995156596	6.814460701	6.723722371
GCAT (glycine C-acetyltransferase)	-0.138420362	-0.279858257	-0.169936419	0.33539534	0.17037145	0.175354167	0.33539534	0.17037145	0.175354167	1	1	1	FALSE	4.005489817	NA	4.451316631	4.473455742	3.944905286	4.387376328	4.561949275	3.635406153	NA	4.262553427	4.339650505	4.05054523	4.004096842	4.482409472	NA	4.253240504	4.454636534	3.965183999	4.488206488	4.588072962	NA	4.086342196	4.48131186	4.251794823	NA	4.049787574	3.999098034	NA	4.241069829	3.98344057	4.362175288	4.399813668	4.423356304	4.503259677	4.331289601	NA
GCDH (glutaryl-CoA dehydrogenase)	0.073957629	-0.293822555	-0.226936925	0.524401977	0.229593593	0.179385899	0.524401977	0.229593593	0.179385899	1	1	1	FALSE	4.652228336	4.931380494	4.984484539	4.07615715	5.104198255	4.848036981	4.290933032	4.842511263	4.844034076	4.888158748	4.070028609	4.613531653	3.879970367	4.661424683	4.853935783	4.885486512	4.674325054	5.210747312	5.138802184	4.468087998	5.27931528	5.006670545	3.918863237	5.08643137	4.477100911	4.627408396	4.47134356	4.406250933	4.365958434	4.480795047	3.800340828	5.042968207	4.451125372	4.994380593	4.419289432	4.597453704
GCKR (glucokinase regulator)	0.468105555	0.364855274	0.251109269	0.428145232	0.53532018	0.409003917	0.428145232	0.53532018	0.409003917	1	1	1	FALSE	2.606671999	3.239521774	NA	NA	NA	3.134726944	5.531113172	NA	3.742340429	4.205525453	NA	NA	NA	3.52449	3.808848369	NA	NA	NA	5.406322372	3.289921496	NA	NA	5.789661444	3.433560405	NA	4.056592198	NA	4.920045524	3.928512453	NA	5.30113399	NA	NA	NA	4.208852768	NA
GCLC (glutamate-cysteine ligase catalytic subunit)	-0.168459361	0.000507137	-0.018377781	0.265343526	0.679089092	0.484195233	0.265343526	0.679089092	0.484195233	1	1	1	FALSE	4.314225217	4.687810963	4.725343079	5.030221294	4.394767922	4.548048155	4.589637665	4.612918613	4.899335169	5.047058458	4.589967175	4.705430569	4.88414365	4.959120982	4.985746323	4.488778485	5.041251745	5.021577444	4.685082347	5.161923951	4.969472865	4.461842838	4.520114189	4.984019633	4.588630695	5.071192033	4.676256123	4.654825034	5.178535389	4.931536511	4.954698839	4.591140819	4.777156666	4.18497846	5.18412951	4.616934001
GCLM (glutamate-cysteine ligase modifier subunit)	-0.332749536	-0.476046803	-0.228673864	0.045526987	0.171879879	0.273624006	0.259766104	0.171879879	0.273624006	0.045526987	0.385318077	1	FALSE	2.916704018	3.874088721	3.457449831	4.436594956	NA	3.923928805	3.723001471	2.83287584	4.276638099	3.780100084	NA	3.163366694	3.799450007	NA	3.425136999	3.844275167	3.369717729	4.496392041	4.644975287	3.300138371	3.232970749	3.74091677	3.715124607	2.940612178	3.204051485	NA	3.527408193	2.72734544	2.893018486	3.808735127	3.864384269	2.850845419	3.40522998	4.032814959	3.252203696	NA
GCN1 (GCN1 activator of EIF2AK4)	-0.162463649	-0.367012647	-0.394204431	0.357821731	0.119286673	0.023171077	0.357821731	0.119286673	0.023171077	1	0.836020541	1	TRUE	4.390282475	3.760795781	3.817254863	4.068576233	4.200559281	3.968367281	3.641314809	4.086715841	3.816702094	3.546980865	3.427351399	3.779333272	3.91216122	3.596505847	3.217691374	4.33622625	4.193637716	4.69233234	3.427981546	4.568317939	4.25716152	3.692862351	NA	3.98620157	4.019915368	3.173333747	3.670239843	3.825500723	3.520573111	2.902119899	4.026313178	3.661430384	3.544695568	4.052468064	4.138937309	4.080597976
GDI1 (GDP dissociation inhibitor 1)	0.05856585	0.003722482	-0.126636891	0.480088424	0.671458908	0.170217938	0.480088424	0.671458908	0.170217938	1	1	1	FALSE	6.14992389	6.252080668	6.122531921	6.061117332	6.206504527	6.009922648	6.136999312	6.256912524	6.092547856	6.038135443	6.136185233	6.178200724	5.841074928	5.877741796	5.838855987	5.973721471	5.624691658	5.88161568	6.005101267	5.818121975	5.981220194	5.845490051	5.714251014	6.025695488	6.259385487	5.355950076	5.938492817	5.832095047	5.692572264	5.58236331	5.681660088	5.584319156	5.964257683	5.72368961	5.722916796	6.093950966
GDI2 (GDP dissociation inhibitor 2)	-0.194428202	-0.040023745	-0.024579847	0.042759033	0.019500925	0.116975388	0.042759033	0.541612097	0.434978326	1	0.019500925	0.116975388	TRUE	8.247951242	8.204380402	7.94475305	8.168632008	8.062979741	7.889540468	7.841778181	8.070308818	8.009739058	8.30150534	8.018317037	8.062299835	8.318913321	8.004917062	7.939173675	8.00760479	8.181818154	8.06788068	7.77284899	8.050425512	7.937874005	7.728491975	7.670004677	8.054940704	7.943710391	8.328499909	7.871997616	8.021896086	8.236502185	8.120678526	7.894423696	8.074842565	8.165585387	8.1858715	7.952048121	8.13954112
GET3 (guided entry of tail-anchored proteins factor 3, ATPase)	-0.038408258	-0.076683365	-0.21728594	0.53615771	0.500377448	0.048163386	0.53615771	0.500377448	0.048163386	1	1	1	TRUE	6.189792938	5.683446628	6.130162793	5.856032041	5.776182966	5.639750213	5.939715544	5.771772038	5.818303517	6.055223859	5.958580554	5.871161065	6.102771494	5.113167057	5.449914577	5.926817821	5.760042595	5.92504759	5.940014014	6.241415014	5.765630216	5.823706058	5.800744624	5.622944989	5.89182258	5.921219701	5.630093809	5.52619404	5.649764894	5.598564706	5.904134822	5.571898233	5.727444014	5.63953607	5.649790756	5.872008702
GFM1 (G elongation factor mitochondrial 1)	0.200876375	-0.252095024	0.276749824	0.220084425	0.171879879	0.05123609	0.220084425	0.171879879	0.05123609	1	1	1	FALSE	4.316927714	4.226207937	3.910732662	4.209117998	3.993447932	4.589212186	4.216594549	4.07846467	3.188078039	4.141440966	4.161008902	4.092571111	4.317767139	4.435781922	4.218471211	4.584794176	4.079395179	4.058619551	3.57909565	3.543273152	4.178746506	4.596815906	3.838881193	4.070792883	3.827544683	3.329912915	3.821455119	4.004627229	4.417008587	4.344743296	4.164906927	4.195064071	4.265301862	3.85427498	NA	4.419997245
GFM2 (GTP dependent ribosome recycling factor mitochondrial 2)	-0.162575936	-0.230191208	0.750390898	0.443254263	0.429024581	0.004157814	0.443254263	0.429024581	0.004157814	1	0.98715061	1	TRUE	4.663691872	4.032973604	3.387652043	4.385817545	3.837317602	4.101902156	4.151931859	4.565798213	4.535045149	2.311241523	3.64656591	4.48973559	4.599103516	4.989384281	5.362063043	4.571907332	4.58461982	4.374893416	4.254775427	4.367797381	3.897976109	3.943490047	4.129917663	3.477949264	5.045853563	NA	3.406182892	4.326005156	4.681218731	4.812539298	5.201147654	5.027945795	4.093399605	3.965608842	3.285717358	4.070827222
GFPT1 (glutamine--fructose-6-phosphate transaminase 1)	0.135570967	-0.05545982	-0.068398317	0.208813401	0.531539893	0.311190577	0.208813401	0.531539893	0.311190577	1	1	1	FALSE	4.891749686	4.959389961	4.985359251	4.857388871	5.024683144	4.932070623	5.031267261	5.181026994	4.975978621	4.540864216	4.831613804	5.156728288	4.955322104	4.778439894	5.089061649	4.708501791	4.681499866	5.097981535	4.426513011	4.818375105	4.740539049	4.815165514	4.960252209	5.081987195	4.861950403	4.336754686	4.716738538	4.813735024	4.706027649	4.907131025	4.855556226	4.693291797	4.945190977	4.979389753	4.680903794	4.980276699
GFUS (GDP-L-fucose synthase)	0.054821105	0.030010465	-0.143603808	0.53615771	0.642077975	0.23768406	0.53615771	0.642077975	0.23768406	1	1	1	FALSE	NA	NA	NA	3.408385791	NA	NA	NA	3.404875881	NA	NA	3.759134524	NA	3.44905948	3.571167105	3.628563649	3.786826338	4.294091357	3.87503297	4.138019851	4.081049832	4.23457796	4.038989202	4.23705887	4.103262627	3.623105993	4.265444398	4.504486921	4.036529708	4.040892431	3.866561848	4.220329955	4.146826263	4.096649804	3.995366928	3.924584504	3.861895829
GGA1 (golgi associated, gamma adaptin ear containing, ARF binding protein 1)	-0.06717863	-0.372282994	-0.037417531	0.560662201	0.271618312	0.481504508	0.560662201	0.271618312	0.481504508	1	1	1	FALSE	2.919345804	3.166572454	2.818963011	3.142852878	NA	2.267748516	3.367860269	2.586363639	3.182585839	2.273390562	2.886647689	1.918588503	3.768650147	3.207858501	3.12831815	1.941237801	2.880368156	3.724803045	NA	2.977530885	2.805915631	3.642193247	NA	3.048176886	2.822205992	NA	3.533351538	NA	2.873232461	2.488602411	3.479644475	NA	3.388919656	NA	2.486418339	3.188476887
GGACT (gamma-glutamylamine cyclotransferase)	0.190275639	-0.093739651	-0.043409845	0.426262143	0.597956909	0.478212624	0.426262143	0.597956909	0.478212624	1	0.787439677	1	FALSE	4.72628629	3.856178989	5.357872177	4.818819891	4.037557935	5.256833289	5.480410548	4.92764998	3.927868017	5.393707923	5.158753067	4.441257709	4.945167562	4.997202067	4.810864642	4.473819375	5.549616809	4.242968278	5.680479084	5.344061506	4.360546885	5.813747849	5.730438888	5.82344622	3.969325502	6.25052203	5.39116968	4.189721788	5.205404243	5.491176474	4.794441861	4.703881431	5.270719545	4.640539953	5.526187779	5.286411752
GGCT (gamma-glutamylcyclotransferase)	-0.009121267	0.036725415	-0.080494748	0.59129509	0.533800892	0.172182234	0.59129509	0.533800892	0.172182234	1	1	0.83970856	FALSE	6.736077162	6.692747997	6.870290733	6.63556287	6.737997654	6.637807291	6.942303364	6.732364182	6.846856827	6.806916895	6.767535628	6.709180334	6.663259217	6.660081489	6.573088177	6.479212773	6.920198007	6.644274511	6.789768369	6.711508673	6.642857499	6.589414454	6.887817679	6.649284923	6.945209709	6.776722529	6.668303535	6.656310444	6.637026199	6.651238296	6.733666168	6.617042767	6.817405814	6.66371464	6.653719286	6.625539362
GGH (gamma-glutamyl hydrolase)	-0.085304752	0.214724056	-0.295888974	0.539149482	0.453929582	0.179385899	0.539149482	0.453929582	0.179385899	1	1	1	FALSE	3.191973167	NA	3.747290715	3.056536709	3.651568385	3.210250137	NA	3.374149205	NA	4.441569794	3.156330273	NA	3.068130774	3.517288293	2.762093637	3.385362007	4.38536891	3.625819872	4.398446145	3.975501794	4.208189479	4.589661632	3.57142198	3.125558533	3.681314323	5.082766447	4.323816789	3.974162168	4.010708239	4.209952374	3.863680803	3.28970022	3.609506771	4.426928913	4.717149966	3.882222406
GIMAP4 (GTPase, IMAP family member 4)	0.606693503	-0.132722905	0.929615782	0.322433122	0.634099116	0.079104696	0.322433122	0.634099116	0.079104696	1	1	1	FALSE	2.021245182	NA	2.00272412	2.293020216	NA	0.834686948	NA	3.453701937	2.367463328	NA	NA	NA	NA	3.6073895	3.217820084	2.116404683	NA	NA	NA	1.747022114	NA	NA	NA	3.113520484	2.627485441	NA	1.623974522	NA	NA	3.908092341	2.722227742	NA	3.202331518	NA	NA	1.163621099
GIPC2 (GIPC PDZ domain containing family member 2)	0.079422627	0.285802767	0.046506964	0.488131601	0.149086902	0.436018399	0.488131601	0.149086902	0.436018399	1	0.764837992	1	FALSE	4.069624841	4.399608622	4.156016314	4.367447951	4.323067374	4.281824341	4.85247333	3.903395042	4.516790513	5.075566858	4.621747137	4.546548789	4.313913343	4.201822027	4.609867225	4.066623104	4.410273256	4.303656561	4.752170541	4.342490744	3.968099971	4.570080348	4.509708508	4.827077167	3.934280594	4.371921233	4.62441093	4.575796375	4.673935138	4.500400541	4.499322915	4.168080379	4.045766213	4.182843232	3.674788294	4.433012839
GK (glycerol kinase)	-0.138016437	-0.139409004	0.191251069	0.12459585	0.159888249	0.014620322	0.12459585	0.159888249	0.014620322	1	1	1	TRUE	8.190338304	7.986024041	8.158629883	8.245343536	7.894751083	8.07782513	8.118847658	8.420073904	8.314102832	7.725066269	8.057872621	8.091028042	8.537016448	8.378177788	8.534135547	8.269687748	8.119522185	8.216474267	8.204385294	8.122905627	8.033489078	7.932823007	7.864186145	8.225617167	8.220905486	7.885647571	8.04144013	8.150960708	8.39904716	8.344282591	8.579847657	8.200094296	8.34245252	8.176951022	8.179182585	8.332600533
GLA (galactosidase alpha)	0.435701766	0.437288348	-0.071891372	0.132136191	0.160808007	0.436018399	0.132136191	0.160808007	0.436018399	1	0.801259221	1	FALSE	4.731547129	5.114162934	5.55344345	4.757460684	5.525680534	5.055460321	5.412734112	5.000802276	5.174638113	5.640823345	5.534214158	5.119364478	NA	3.703045313	5.252570826	4.677598443	4.369319903	5.165739127	NA	4.087564675	NA	NA	5.521236089	4.831243897	5.372621326	NA	5.053862906	4.947867166	4.81641539	4.983545457	5.530367318	4.774876649	NA	5.115986232	5.737762463	3.809260082
GLB1 (galactosidase beta 1)	0.001300142	0.196090211	0.239110236	0.621045779	0.3156387	0.123226575	0.621045779	0.3156387	0.123226575	1	1	1	FALSE	4.664818444	4.859109835	4.651786489	4.545696603	4.994742629	4.240077677	4.75811126	4.349811097	4.443626541	5.133173044	4.726329891	4.444262875	4.841303932	4.758766872	4.791449445	4.439849164	4.566175844	4.338966304	4.305240966	3.947937279	4.234669921	4.684089353	4.959329677	3.85435478	4.947946628	5.444120388	4.839319703	4.191017747	4.736832139	4.996809019	4.426204362	4.738481431	3.694501366	4.765720375	4.483693264	4.66040956
GLO1 (glyoxalase I)	-0.112203545	0.046637349	0.124156651	0.256390502	0.166620529	0.134114004	0.256390502	0.539055422	0.134114004	1	0.166620529	0.856453362	FALSE	7.606027601	7.361961314	7.908206455	7.845132469	7.665911459	7.388671733	7.564202852	7.391930935	7.584707001	7.908566755	7.64100405	7.683584178	7.578682144	8.002545012	7.956532979	7.775017609	7.609577687	7.500188586	8.024718599	7.604375314	7.698996301	7.512258496	7.621810129	7.110707755	7.571798142	7.762069712	7.763438133	7.738605727	7.77681463	7.84400896	7.514051229	7.805511733	7.547735144	7.275752049	7.922917351	7.766628287
GLRX (glutaredoxin)	-0.211859445	-0.154444868	0.15929921	0.219382294	0.000159761	0.204926551	0.259766104	0.426654115	0.249461417	0.219382294	0.000159761	0.204926551	FALSE	6.298363222	6.128600667	5.557413154	6.228893709	6.286592876	5.811340011	5.249979995	6.26119041	6.265059895	5.484863164	5.793911485	6.12645256	6.417768144	6.288578198	5.782059906	6.129462312	6.291772982	5.827928239	5.839863875	6.234840418	6.2618749	5.832041865	5.222812288	6.169568291	6.409557261	6.205971102	5.587292974	5.879102884	6.563295436	6.491190908	6.013129464	6.053417659	6.1264856	5.968752028	6.152554593	6.40390166
GLRX3 (glutaredoxin 3)	0.034250762	-0.068762077	-0.465345767	0.555659427	0.537090508	0.0008102	0.555659427	0.537090508	0.0008102	0.824951959	0.760408863	1	TRUE	5.198046189	5.741510132	5.25367922	5.512223725	5.246921073	5.615404526	5.518717667	5.661416132	5.474023879	5.425408949	5.582887135	5.232833409	5.570648114	4.986624821	4.458244186	5.10504106	5.257949724	5.942040567	5.533603838	5.765937796	5.431689812	5.601215142	5.594787387	5.684670085	5.470966291	5.292800151	5.681693817	5.252544336	5.440673197	4.907231993	4.877312358	4.857080273	5.453369417	6.081757171	5.010860384	5.75498635
GLRX5 (glutaredoxin 5)	-0.256971561	-0.151976051	0.279939885	0.171781686	0.418023817	0.079252549	0.171781686	0.418023817	0.079252549	1	1	0.528381872	FALSE	4.612824276	4.502737941	4.560861662	4.928057587	4.522470113	4.374538747	4.332156525	5.239046644	4.453464901	4.058229897	4.487582817	4.162113338	5.000112706	5.175580487	4.862163716	4.877896363	4.762991878	4.511297244	4.886072096	5.091737911	3.688135588	3.733126529	4.534895793	5.239138321	4.656078718	5.204406814	4.508099001	4.836196827	5.048977225	5.160266763	4.687486265	5.169993127	4.942988288	4.623861011	4.837635501	4.935073091
GLS (glutaminase)	0.148654644	NA	NA	0.517739712	1	1	0.517739712	NA	NA	1	1	1	FALSE	3.764919348	2.676770639	NA	NA	NA	NA	3.590482259	3.85517247	NA	NA	NA	NA	NA	NA	NA	NA	3.315312621	NA	NA	NA	NA	2.26687947	3.394500423	3.952603813	NA	NA	NA	NA	NA	NA	NA	NA	3.501005953	3.858746913	NA	NA
GLUD1 (glutamate dehydrogenase 1)	0.073621494	-0.545586729	-0.370711003	0.00846482	0.005943575	0.015677827	0.494079776	0.005943575	0.015677827	0.00846482	0.412422097	1	TRUE	6.298264233	6.74130518	6.759022639	6.094749115	6.262551548	6.908368601	6.439789337	6.446350531	5.774302127	6.007271761	6.174817851	5.57424686	5.82658662	6.552765914	5.784886069	6.158011786	6.074329884	6.659282393	6.459246352	5.987070692	6.228208782	6.830698998	6.39989397	6.259590749	5.517140237	5.974648614	6.320901613	5.716047074	5.45197595	6.450571238	5.896492257	6.188790586	6.306872835	6.744820386	6.576958931	5.929537747
GLYAT (glycine N-acyltransferase)	-0.203494412	-0.360253151	-0.151052085	0.08202867	0.002935385	0.021332219	0.08202867	0.005399266	0.102519422	1	0.002935385	0.021332219	TRUE	7.21925566	6.985705344	6.738700293	6.641271452	6.803407879	6.826230678	6.536457047	6.618754022	6.780362598	6.284434549	6.618176976	6.338736383	6.918827468	6.630297708	6.687928509	6.739132517	7.330522547	6.947116743	6.644591777	6.631118837	6.698218478	6.877020267	6.511336781	6.618422212	6.793908884	6.721345315	6.496697219	6.350308058	6.896586708	6.709001075	6.563055905	6.854082945	7.316308688	6.739024473	6.643616683	6.712224329
GLYCTK (glycerate kinase)	0.042586915	-0.619344803	-0.124975059	0.573132501	0.032008065	0.351797756	0.573132501	0.032008065	0.351797756	1	1	1	TRUE	4.078883047	4.286600268	4.221900275	3.546153635	4.368090836	3.51212573	3.588972424	3.518887587	3.786272242	3.379274385	3.062748609	3.833375893	4.131457785	3.948283121	4.31909041	4.136330858	3.420212891	4.226670362	4.056574858	2.887544766	4.06371864	3.230361357	4.896557647	3.796493929	2.258530985	NA	3.604154371	2.877648067	3.296827395	4.114267066	3.128260402	3.901764742	3.884363476	4.279032923	3.736810496	3.652738873
GM2A (ganglioside GM2 activator)	-0.461524948	-0.140501362	-0.432858138	0.092505994	0.520213095	0.053458213	0.092505994	0.520213095	0.053458213	1	1	1	FALSE	6.420357759	6.452944602	7.630463719	6.464143823	6.364395586	6.040484807	5.578084312	6.773020489	6.610081387	7.465150065	6.645759291	6.030064554	6.376837334	6.852136206	6.340250696	6.10504106	6.680408755	6.278137189	7.446727676	6.532479051	6.430977681	5.928862982	5.634747171	6.901711654	6.629288127	7.441790538	6.458806862	5.8007498	6.515706145	6.551417579	6.128689329	5.807589341	6.391808955	6.137153054	7.418982605	6.573253327
GMDS (GDP-mannose 4,6-dehydratase)	-0.152374785	0.040749355	-0.0620052	0.125378519	0.54912312	0.305745088	0.125378519	0.54912312	0.305745088	1	1	0.895159431	FALSE	5.685895309	5.574283196	5.730895326	5.533715957	5.577011821	5.653968583	5.627615592	5.393673605	5.659556419	5.908080328	5.765410096	5.831190683	5.920683938	5.625261721	5.72015258	5.775013657	5.598657002	5.63799272	6.05607841	5.491513221	5.64960109	5.262632349	5.369431585	5.413187861	5.542084668	5.653690628	5.695189309	5.639026628	5.582950342	5.194023996	5.555813088	5.701898322	5.740741412	5.58642249	5.810887772	5.482248111
GMFB (glia maturation factor beta)	0.094196642	0.046135162	-0.229717492	0.374525145	0.577188093	0.037891952	0.374525145	0.577188093	0.037891952	1	1	1	TRUE	5.861049675	5.814727289	5.927424799	5.329346084	5.636038724	5.601286467	5.82897678	5.638560447	5.490181808	6.043007592	5.842702331	5.528224355	5.88645016	5.37190033	5.493525653	5.201367252	5.514078063	6.026543361	5.756051875	5.618955126	5.932153322	6.25493223	5.945872192	6.044523082	5.578023911	5.983830437	5.690601472	5.502601114	5.493583292	5.532170438	5.104470858	5.376700182	5.346712284	5.764088675	5.702823743	5.436391741
GMPPA (GDP-mannose pyrophosphorylase A)	0.495239072	-0.092361032	-0.846912466	0.355533403	0.636484123	0.038864176	0.355533403	0.636484123	0.038864176	1	1	1	TRUE	NA	NA	NA	2.139600465	2.697346818	2.457268578	NA	NA	NA	2.791291065	NA	NA	NA	0.537802972	NA	1.354486013	1.471816957	NA	2.190949817	1.997075581	2.698182911	NA	NA	NA	NA	NA	NA	2.719787997	2.270202991	1.747460446	1.81734083	NA	2.551008986	2.043984861	2.6991296	1.885316648
GMPPB (GDP-mannose pyrophosphorylase B)	-0.185102717	-0.024829733	-0.141480199	0.118855737	0.627460338	0.126891801	0.118855737	0.627460338	0.126891801	1	1	1	FALSE	5.840327267	6.099499305	5.54853835	5.836406407	5.852428385	5.891232033	5.185751601	5.491231	5.77725663	6.163941456	5.612576612	5.816187522	5.615604626	5.857702379	5.49176012	5.613401993	5.899240898	5.702264128	5.959542978	6.072472432	5.489671375	6.003528031	5.4170356	5.760279505	5.998279011	5.498920991	5.789577985	5.595438017	5.640074261	5.612585458	5.765834393	5.666441323	5.611715355	6.084644714	5.638088322	5.722812995
GMPR (guanosine monophosphate reductase)	0.288427432	0.176044174	0.227348649	0.271163917	0.48638046	0.24583277	0.271163917	0.48638046	0.24583277	1	1	1	FALSE	4.308419127	4.66051795	5.175480689	4.534329343	5.199515308	4.988039306	5.358009372	5.297591294	4.699468346	5.358853362	5.399950349	5.270345791	5.862376998	4.997599524	5.585533455	4.701671032	5.91219476	5.541028449	6.21673034	5.602397491	6.248464628	6.197794638	5.536121302	6.293925883	5.734880295	5.957703378	5.829649172	6.024559045	4.403608584	6.095310511	6.223248767	5.706856517	5.354085375	5.833062115	5.753200701	5.419431022
GMPR2 (guanosine monophosphate reductase 2)	-0.032594636	-0.014476038	-0.133198268	0.54165555	0.401302354	0.147685617	0.54165555	0.648468123	0.147685617	1	0.401302354	1	FALSE	8.409297582	8.126126247	8.38269751	8.447670106	8.34398958	8.260943049	8.258627274	8.282583437	8.073295405	8.519262755	8.301797963	8.177334818	8.120559305	8.115626334	8.420233948	8.01105949	8.510514963	8.130529379	8.526350561	8.491897178	8.567347696	8.333759143	8.273096224	8.420057056	8.171346958	8.748367304	8.497273047	8.226195411	8.134231209	8.42952391	8.749001203	8.195697008	8.50354353	8.32039893	8.480075239	8.635177575
GMPS (guanine monophosphate synthase)	0.172071434	0.34804169	0.297215068	0.40299785	0.202772384	0.123349188	0.40299785	0.202772384	0.123349188	1	1	1	FALSE	3.806313745	3.740118043	3.948124231	4.056982295	3.698951866	3.806674634	3.936581408	3.956939475	4.275804185	3.482280384	3.8610323	4.168930802	4.133695033	3.080678127	4.523593319	3.96438939	3.786732262	3.558634997	3.858458498	3.600079412	NA	NA	3.673839056	NA	4.297220769	3.39035127	NA	4.673036236	3.64745267	4.377234828	3.867303454	NA	3.595873596	3.222470737	2.02189542	4.104823068
GNAI2 (G protein subunit alpha i2)	0.558639931	0.522176351	-0.057252336	0.332095291	0.418353265	0.496471579	0.332095291	0.418353265	0.496471579	1	1	1	FALSE	2.528106181	1.549876135	3.293396972	0.463622457	3.080732695	2.463577993	2.486026967	2.386673015	1.600883435	2.984242989	3.120647218	2.565382705	NA	NA	NA	NA	NA	NA	2.393061936	NA	NA	NA	NA	NA	NA	NA	NA	NA	NA	NA	NA	NA	NA	NA	NA	NA
GNB1 (G protein subunit beta 1)	0.012251009	-0.458032085	-0.080631169	0.615715059	0.281072917	0.081828547	0.615715059	0.281072917	0.454516871	1	1	0.081828547	FALSE	3.126250998	3.092324162	NA	3.022280805	3.452595435	2.813832486	3.442731222	3.63371019	2.60440823	1.41818455	2.579600149	3.346375441	NA	NA	3.073648882	3.538029033	NA	NA	3.791782821	NA	2.69713327	3.607046186	NA	3.078850605	NA	NA	NA	3.137277265	NA	2.971883783	2.561377464	3.68223618	NA	NA	NA	3.13889145
GNB2 (G protein subunit beta 2)	0.043191704	-0.272213822	-0.342502611	0.549157367	0.14062397	0.015286367	0.549157367	0.14062397	0.015286367	1	1	1	TRUE	4.037514009	4.568390909	4.348119084	3.893740796	NA	4.42783409	4.524552685	4.53267229	3.85413532	3.900335509	3.875907817	3.367217282	4.043239501	3.681764083	3.989511444	3.83579273	4.503806661	4.087377974	4.038084947	3.970826051	4.011933891	NA	4.017146919	4.007078861	NA	4.437054584	4.097248392	4.177614874	3.874206786	3.567861793	NA	4.020839967	4.410503928	3.991925404	4.22041509	NA
GNPDA1 (glucosamine-6-phosphate deaminase 1)	-0.225592297	0.08940909	0.424540646	0.208048964	0.531539893	0.008268719	0.208048964	0.531539893	0.008268719	1	0.780832608	1	TRUE	5.145563339	4.53932634	4.645171328	4.685631847	5.312127838	4.784865135	3.909773104	4.622684416	4.791298359	4.887637368	4.609825866	4.799605422	5.344054403	4.90605359	4.877091455	5.350203728	4.894943842	4.668136148	4.393320091	4.720136159	4.206252493	4.796717143	4.03087456	4.5786429	4.744613213	4.561949275	4.452292316	4.803516373	5.034132061	5.127133862	5.589943214	5.52143398	4.858299348	4.65681668	4.116273254	4.794447059
GNS (glucosamine (N-acetyl)-6-sulfatase)	0.013324883	0.189736228	0.137912152	0.584704828	0.097279541	0.098023793	0.584704828	0.097279541	0.098023793	1	1	1	FALSE	5.693146804	5.921062564	6.192152731	5.670103848	5.884656526	5.733500772	5.813806839	5.927958066	6.030283102	6.091674449	5.979172505	5.872028408	5.697910011	5.8892764	6.00963158	5.926601998	5.526140819	5.74996862	5.779359539	5.385655362	5.483867359	5.618012482	5.633280074	5.855391772	5.955466254	6.155850406	5.892101972	5.802994492	5.757276656	5.906517851	6.069369205	5.838339172	5.507169866	5.907462751	6.068688006	5.585935991
GOLGB1 (golgin B1)	-0.06299656	-0.079579396	-0.122438158	0.552646534	0.599591504	0.373089551	0.552646534	0.599591504	0.373089551	1	1	1	FALSE	NA	NA	3.731085465	3.623386976	4.225760786	NA	NA	3.131538452	NA	3.353662045	3.374107462	NA	NA	NA	4.102406184	3.224555871	4.110012383	4.153156788	NA	3.680796925	3.380826401	NA	3.831644203	3.040496205	3.640910086	NA	3.97103766	3.612210935	NA	NA	4.41096516	3.572574423	3.684123025	3.435921903	NA	3.960974988
GORASP2 (golgi reassembly stacking protein 2)	0.788551511	-0.220084709	-0.175533967	0.022375998	0.436137907	0.322777987	0.022375998	0.436137907	0.322777987	1	1	1	TRUE	3.589439923	3.447724649	3.607567044	3.210544722	NA	NA	4.377019605	4.586614642	3.734926347	NA	3.553962525	4.029868054	NA	3.315154635	NA	3.232748237	NA	3.893041792	NA	NA	NA	NA	4.056262701	4.034506268	2.641000291	NA	3.085285275	2.464984475	3.434014326	NA	3.110104283	3.927469838	NA	NA	NA	NA
GOT1 (glutamic-oxaloacetic transaminase 1)	0.30722848	0.26736838	-0.030742724	0.010310854	0.032008065	0.030461348	0.010310854	0.032008065	0.434073514	1	1	0.030461348	TRUE	7.944987252	8.132078105	7.932191125	7.962508536	8.55932355	8.389528094	8.401540876	7.8509744	8.054859328	8.313617726	8.485764919	8.122724479	8.159058962	7.694239472	7.954271934	7.920168226	7.969029581	8.116816984	7.773726058	7.934982306	8.449049573	8.407331505	8.366628208	7.834534255	7.901307397	8.307565138	8.436336767	8.190012295	8.109057528	7.814082523	7.870956473	7.971399852	8.025748633	8.115766768	7.885354722	7.978035423
GOT2 (glutamic-oxaloacetic transaminase 2)	0.140013831	-0.214250153	-0.011263094	0.120579959	0.030022565	0.480098755	0.120579959	0.030022565	0.480098755	0.242093678	1	1	TRUE	6.958077055	7.118235121	7.158084517	7.256444596	7.434252911	7.224358685	7.110039536	7.253450423	6.880575336	7.036162621	6.914540606	6.827984112	7.106117959	7.370574079	6.935589396	7.023510419	6.881799193	7.034633917	7.097726663	7.252532982	7.125857706	7.166725486	7.189597267	7.00941436	6.776261939	6.968424884	6.715275646	6.546666079	6.958622311	7.218732741	6.919435433	6.836870911	6.843707535	6.81248539	6.878345248	7.192154704
GPD1 (glycerol-3-phosphate dehydrogenase 1)	-0.169276328	-0.062361171	-0.044571501	0.041467483	0.420921792	0.32884626	0.041467483	0.420921792	0.32884626	0.075488806	1	0.764036616	TRUE	8.75734667	8.56228059	8.959735385	9.039418086	8.690640579	8.677846466	8.687708104	8.788884694	8.668491468	8.973662931	8.764254582	8.881426026	8.960514606	9.118686762	8.90073702	8.803549953	8.964329315	8.86744864	9.074160199	9.143452094	8.91189527	8.858754992	8.820976693	8.777810913	8.824825122	9.06988741	8.828717254	8.979370888	8.809594513	9.033599198	8.937512124	8.743171595	8.857685586	8.953748307	9.184007482	8.985352419
GPD1L (glycerol-3-phosphate dehydrogenase 1 like)	-0.303259656	-0.256015666	-0.023973588	0.005766168	0.017876294	0.190770606	0.005766168	0.026964415	0.447030301	0.120085107	0.017876294	0.190770606	TRUE	7.469902252	7.299684258	7.253847485	7.729634338	7.231297994	7.172517518	7.107865685	6.96468742	7.457208484	7.112637587	6.848234831	6.931198453	7.362347146	7.479553941	7.376090651	7.362347146	7.582111866	7.238423848	7.221500122	7.799417627	7.410824432	7.150935329	7.100546709	7.092281449	7.402858583	7.319274704	7.084563933	7.127086388	7.434461432	7.391277964	7.60313671	7.493919479	7.64201558	7.141555408	7.27507225	7.810063871
GPHN (gephyrin)	-0.025371783	-0.041523377	-0.226915376	0.555659427	0.567050118	0.018822447	0.555659427	0.567050118	0.018822447	1	1	0.522112042	TRUE	5.349103383	5.448976915	5.399348856	5.320762648	5.614120869	5.183835831	5.51814168	5.173771065	5.210517448	5.584337197	5.154202428	5.079745032	5.108482639	5.335776213	5.03009767	4.97652861	5.148201999	5.347190821	5.405097203	5.286962445	5.403642665	5.218258077	5.437107865	4.810401972	5.372805871	5.555119789	5.359215423	5.221560055	5.303064702	5.229714807	5.11209958	5.05004017	5.240478436	5.604409416	5.262839028	5.422693863
GPI (glucose-6-phosphate isomerase)	-0.046802014	0.006210229	0.091187313	0.428765883	0.030440365	0.137529187	0.428765883	0.661103885	0.137529187	0.920629158	0.030440365	0.24622738	FALSE	8.428272226	8.205270315	8.579134882	8.428858434	8.495011543	8.535745828	8.353702619	8.43371896	8.712337839	8.515057183	8.315285445	8.415205146	8.595268672	8.603355582	8.536627998	8.434957592	8.610659465	8.462289585	8.51737019	8.698235845	8.556567363	8.586520821	8.215848441	8.556337443	8.49096717	8.629287398	8.421353759	8.589729786	8.760390626	8.768776502	8.673796665	8.502481776	8.63093689	8.534917575	8.407063775	8.656864577
GPS1 (G protein pathway suppressor 1)	0.066946606	0.065721915	-0.285628229	0.533440696	0.596466614	0.101803152	0.533440696	0.596466614	0.101803152	1	1	1	FALSE	3.997427908	3.918309899	NA	3.290940402	NA	4.017592366	4.388031066	3.453570255	4.543353587	4.290719283	2.889592302	3.956753663	3.362217377	3.605897265	3.1875239	3.371921233	4.310645498	4.061715724	3.737578609	3.616369461	4.707729077	3.976015294	4.156064869	3.790970082	4.397364885	4.349683734	4.237678432	4.127955127	3.854304905	3.987575544	3.545597766	3.495516094	4.072457425	3.92912819	4.387148823	4.538811281
GPT2 (glutamic--pyruvic transaminase 2)	-0.248813109	-0.017197857	0.15074658	0.090377706	0.649621879	0.172182234	0.090377706	0.649621879	0.172182234	0.816017703	0.709239563	1	FALSE	6.806942665	6.669423679	6.327908278	6.757943311	6.647645497	6.646090636	6.206236862	6.464960631	6.775261292	6.286387724	6.610081387	6.781162969	6.869155802	6.717457089	6.714959818	7.080924094	6.491473137	6.479146471	6.466093596	6.617648181	6.458726493	6.228593613	6.164697796	6.034277353	6.870586656	5.965484173	6.640506695	6.635895114	6.593450884	6.627471141	6.566911026	7.024873705	6.573239692	6.391386241	6.646940258	6.718046473
GPX1 (glutathione peroxidase 1)	-0.876857811	0.076982092	0.163976541	0.013144576	0.622183603	0.354478934	0.013144576	0.622183603	0.354478934	1	1	1	TRUE	5.739532209	5.755702128	6.014384307	6.338852239	6.087377974	5.827453225	4.041646011	4.620287284	6.613170639	6.301058976	5.834230844	5.689290773	6.054993868	5.997965267	6.118949376	6.180875869	5.381715978	5.674649902	5.874002626	6.334754178	6.06135283	5.664633587	4.144584832	4.303093935	6.328737749	6.346396717	5.384571377	5.778760522	5.933315328	6.056022034	5.949280455	6.403930623	5.696836809	5.722515206	5.885198512	6.444155182
GPX3 (glutathione peroxidase 3)	-0.057935245	-0.347393502	-0.323903099	0.500292466	0.027395821	0.009476768	0.500292466	0.027395821	0.009476768	1	1	1	TRUE	5.715640822	5.784124414	5.840279423	5.595336562	5.845710829	5.43226795	5.715602387	5.569235876	5.619398337	5.766481204	5.098529043	5.079271431	4.867491267	5.802971235	5.395549558	5.216334571	5.711373759	5.835858404	5.779551277	5.491362497	5.74118651	5.274623222	5.772065112	5.873503173	5.214727098	5.670962103	5.177208226	5.181937386	5.326307235	5.913631445	5.510319524	5.048842123	5.526876345	5.644799404	6.02470752	5.667571428
GPX4 (glutathione peroxidase 4)	-0.532508677	-0.149597823	0.306795729	0.097350171	0.531539893	0.13180683	0.097350171	0.531539893	0.174375157	1	1	0.13180683	FALSE	3.968348847	3.408154781	3.668675122	3.698207363	NA	2.350607567	2.560719845	3.706762603	3.167741675	4.485246479	3.236774242	3.478544756	3.869595077	4.286260182	4.12713799	3.850789424	3.371712184	3.143772166	4.300892469	3.622040102	NA	1.897321756	1.863637197	4.258677205	NA	3.401371064	3.150421574	3.307792796	3.918901391	3.657079738	3.921512501	3.477599622	3.613614158	3.565292521	3.109163283	3.389195077
GRB2 (growth factor receptor bound protein 2)	0.13038374	0.012131875	-0.152957976	0.333168609	0.661103885	0.179504599	0.333168609	0.661103885	0.179504599	1	1	1	FALSE	4.663230748	4.231624407	4.43373398	4.525912261	4.721684353	4.305510944	4.178037348	4.598406894	4.358304825	4.742167939	4.504410646	4.224534263	4.655283127	4.12606428	4.741062436	4.388981631	4.242709199	4.238374165	4.540727858	4.398117747	4.861230858	NA	4.693910643	4.531743259	4.315153186	4.364516404	4.708694905	4.761944762	4.083715458	4.199303282	3.997897544	3.923177711	4.394596454	NA	4.511499666	4.163997793
GRHPR (glyoxylate and hydroxypyruvate reductase)	-0.052954874	-0.110876453	0.250234946	0.438877695	0.013910677	0.002821333	0.438877695	0.261895187	0.002821333	0.774425891	0.013910677	1	TRUE	7.106861263	6.779522387	6.617595291	6.946157691	6.824220503	6.852261076	6.531659055	6.848960886	6.853845982	6.634755882	6.597209348	6.843054232	7.137493277	7.288921428	7.109924655	6.988900507	6.965899696	6.876787043	6.667125738	6.937509181	6.962352363	6.88359638	6.544520934	6.760021298	6.848810698	6.672821322	6.805589117	6.803692014	7.052828853	7.068251612	7.018878934	7.032409455	7.006264358	6.64568725	6.532360601	6.914684105
GRN (granulin precursor)	-0.169690672	-0.232126462	-0.104124309	0.428337307	0.406046464	0.304602726	0.428337307	0.406046464	0.394210645	1	1	0.304602726	FALSE	3.302602736	3.062387702	3.039273531	3.617897914	3.344899494	2.598986841	2.257758935	3.315402476	3.324104921	3.969030733	2.949555476	2.754368038	3.234525846	3.090926241	3.215990707	2.87992529	3.421788819	2.898279953	3.272057539	3.304532945	3.4496274	3.549915554	NA	3.384229442	3.106696722	2.976257309	2.605925703	2.683092305	2.929857262	3.411561831	2.994985142	2.347504088	2.713209703	2.248012554	3.632524155	2.844696978
GRPEL1 (GrpE like 1, mitochondrial)	0.227204267	-0.044920259	-0.247158662	0.104569537	0.58807409	0.035353072	0.104569537	0.58807409	0.035353072	1	1	1	TRUE	5.020786641	5.107604184	5.132519265	4.964823707	5.303937793	5.394750776	5.215849412	5.292638209	5.015970279	4.903245594	5.051337296	5.012497163	5.171775273	4.717923134	4.673324624	5.079228756	5.410510712	4.572804802	5.268812385	5.335861945	5.342842715	5.429200837	5.201755387	5.509455162	5.065779085	5.249050859	5.23858817	4.978561749	4.921983712	4.481989895	4.661413281	5.189879894	5.312737771	5.443702784	5.041260508	5.606569554
GSN (gelsolin)	0.070271951	0.130382717	-0.047812002	0.307072503	0.350938252	0.402609042	0.466619669	0.350938252	0.402609042	0.307072503	1	1	FALSE	5.648344638	5.601366703	6.061195115	5.944240015	5.913629052	5.547927893	5.876524313	6.02896248	5.900538391	5.402701715	6.271771143	6.108708441	5.610658727	5.735757733	5.935471534	5.669086309	6.273446886	5.475889039	5.824192493	5.971851603	6.119980684	5.924506121	5.977025712	6.192535463	5.947792375	5.733823411	6.187597533	6.126925377	5.657008259	5.84938133	6.207894803	5.913897075	5.975946532	5.694281267	5.838631637	6.000459786
GSPT1 (G1 to S phase transition 1)	0.106879198	0.156417176	0.229908546	0.529811138	0.535389008	0.290400592	0.529811138	0.535389008	0.290400592	0.921161323	1	1	FALSE	3.894778968	5.011316722	3.779679964	4.373000837	4.446295937	4.178929715	5.295135249	3.679029627	5.147400324	4.883757651	3.609542229	2.871074795	5.249088795	4.032823773	4.890067242	4.732421168	4.554877362	5.439988751	4.130939104	4.884148535	5.775063714	5.230521988	4.510620188	4.718104028	4.960006567	5.69055957	4.940110357	5.060678641	4.436341765	5.261248717	5.596353774	4.78308991	4.450927491	5.543743323	4.931985556	4.765094445
GSR (glutathione-disulfide reductase)	0.16975016	0.281051328	-0.03477198	0.08729335	0.01178854	0.401285423	0.08729335	0.01178854	0.401285423	1	1	1	TRUE	6.516684949	6.506765362	6.479778648	6.671703814	6.833497337	6.53923172	6.989502361	6.450614125	6.875988885	6.908848927	6.749681748	6.701881692	6.403325674	6.427319549	6.288334566	6.481683204	6.208720134	6.3825393	6.233458623	6.574169644	6.771819568	6.583806379	6.698537992	6.280323512	6.701410436	6.78235614	6.691534165	6.577813999	6.349618279	6.572757819	6.46634162	6.452503188	6.34835814	6.518975685	6.269227688	6.653389689
GSS (glutathione synthetase)	0.258467907	0.353718149	-0.101473135	0.085211697	0.030030016	0.285135004	0.085211697	0.030030016	0.285135004	0.215263514	0.038417258	1	TRUE	6.861359906	7.374952519	7.137390809	6.914528647	7.193229645	7.090472387	7.49989371	7.349727958	7.23256483	7.84024291	7.678579013	7.103266824	6.880269209	7.219323432	7.217298583	6.690542809	6.46326769	7.390710671	7.086114989	6.775669535	7.268602818	6.897688173	7.48143619	7.379915487	6.967168608	7.49091504	7.608025599	7.13669383	6.905904417	7.139428565	6.915078655	6.686318428	7.012043433	7.3392443	7.181847963	6.993368674
GSTK1 (glutathione S-transferase kappa 1)	-0.136159748	0.167550697	0.269557323	0.426262143	0.432641603	0.12961236	0.426262143	0.432641603	0.12961236	1	1	0.973553538	FALSE	5.222905002	4.833593473	4.546431489	4.977623381	5.118878797	5.333108825	4.493198984	4.121114894	5.015042552	5.090722193	5.556340509	5.053350317	5.283418074	4.700195549	5.402251478	5.619151799	4.953544624	4.957088108	5.119916378	4.706806799	5.335261712	5.027720258	4.366874704	4.353062114	5.267075051	4.657028273	5.505046147	4.317224463	5.118953528	4.612541228	5.208770848	5.498512572	4.859124748	5.105418276	4.725615747	4.412544443
GSTO1 (glutathione S-transferase omega 1)	-0.056918905	-0.048265235	0.021939265	0.001860922	0.514632381	0.440811686	0.403565211	0.514632381	0.440811686	0.001860922	1	1	FALSE	8.168250905	8.294009542	7.984429852	8.282096883	8.100546709	8.236009407	8.039259052	8.071483815	8.051643995	7.870771576	8.171021634	8.147754418	8.240929633	8.227972061	8.329590064	8.3577939	8.121150129	8.336894797	8.072695367	8.199485862	8.007049699	8.483275673	8.116073593	7.903755341	8.102075435	8.091535882	8.237922168	8.138594354	8.079068716	8.303757921	8.090191832	8.359209272	8.18806953	8.442035307	7.810173152	8.137508647
GSTZ1 (glutathione S-transferase zeta 1)	-0.097233713	-0.009686528	0.003983227	0.362806223	0.661796523	0.505695419	0.362806223	0.661796523	0.505695419	1	1	1	FALSE	6.697940583	6.588267893	6.810738708	6.55023117	6.278787674	6.561996611	6.527070336	6.88425601	6.674192268	6.62439192	6.364917307	6.414380811	6.135846752	6.650333754	6.884658968	6.819361629	6.871437094	6.693152381	6.874698619	6.793999894	6.518147976	6.729974152	6.755248131	7.111751228	6.971692989	7.244658767	6.631802755	6.660652	6.781608885	6.846292719	7.012702747	6.814114576	6.936955886	6.781097381	6.840979289	6.673612955
GTF2I (general transcription factor IIi)	-0.042073871	0.061628127	-0.047615309	0.53615771	0.543550913	0.411337502	0.53615771	0.543550913	0.411337502	0.921161323	1	1	FALSE	5.063369193	4.994615927	4.994267438	4.921193513	4.827717423	4.830179252	5.21480868	4.615840003	5.167185289	4.970642019	5.200775045	5.075293018	5.323654689	4.683954657	5.255349658	4.395672936	4.941115703	4.784373108	5.141584017	4.974079547	4.967053298	4.966070487	5.032241931	4.405563571	5.209819842	4.876777222	4.819182776	5.324695414	4.811126757	4.871932336	4.528721331	4.876050297	5.140942217	4.889780156	4.773890861	4.83565127
GUK1 (guanylate kinase 1)	NA	-0.301941798	0.514781196	1	0.531539893	0.128761036	NA	0.531539893	0.128761036	1	1	1	FALSE	NA	NA	NA	2.962304697	NA	NA	NA	NA	NA	NA	NA	NA	NA	3.576074627	3.908063511	4.409343411	NA	2.737725694	NA	3.86647283	NA	NA	NA	NA	2.411759763	NA	NA	NA	3.604545816	NA	4.210536929	4.122631309	NA	NA	NA	3.848678018
GULO (gulonolactone (L-) oxidase)	-0.151946415	-0.197757023	-0.117585258	0.469690697	0.473709233	0.388758808	0.469690697	0.473709233	0.388758808	1	0.806302296	0.961180128	FALSE	NA	NA	6.938756261	7.370460742	7.644973845	NA	6.401210621	7.28771238	7.117248287	6.834938704	7.320547858	NA	7.26464902	6.590003117	6.947186893	NA	NA	NA	NA	7.370103237	7.686262393	7.472284675	6.571198967	6.769163437	NA	7.221287435	NA	NA	7.563783529	7.28738918	7.150468287	NA	NA	7.461970494	NA	NA
HAAO (3-hydroxyanthranilate 3,4-dioxygenase)	0.086053612	-0.060903505	0.022609829	0.208813401	0.39927563	0.416159603	0.208813401	0.39927563	0.416159603	1	1	1	FALSE	7.304784807	7.21218994	7.30407291	7.386310882	7.338353098	7.204365729	7.230587312	7.423124316	7.075072624	7.413120146	7.089466371	7.029198868	7.121129403	7.215736831	7.238481171	7.244516065	7.086444109	7.166645156	7.142229617	7.168802469	7.304419775	7.241735333	7.392308835	7.312483664	7.094373322	7.376203547	6.928607199	7.210982981	7.290037284	7.310612782	7.388783648	7.199554569	7.250421598	7.163327644	7.256746502	7.230126141
HACL1 (2-hydroxyacyl-CoA lyase 1)	0.789104264	0.253996375	0.419829087	0.063146124	0.514632381	0.170217938	0.063146124	0.514632381	0.170217938	1	1	0.885705622	FALSE	3.995502609	2.744552939	4.606791607	3.946721504	4.534914463	4.162266441	5.130432593	4.812056621	4.072294488	NA	4.016050535	4.214404611	3.451765	4.339158769	4.446097392	4.800744624	NA	3.592241738	3.971488374	3.011830154	NA	3.182191716	5.196555901	4.70564621	NA	NA	3.811121618	NA	3.244996627	4.775419335	2.102486812	4.842833047	NA	NA	4.028082868	3.375247999
HADH (hydroxyacyl-CoA dehydrogenase)	0.043245112	-0.20119231	-0.039339508	0.485582799	0.052556283	0.24622738	0.485582799	0.052556283	0.380057241	0.920629158	1	0.24622738	FALSE	8.67457364	8.456288697	8.4995629	8.615541362	8.370961972	8.469507512	8.693574074	8.624561536	8.416734204	8.35184914	8.290189379	8.17828639	8.485704551	8.551992736	8.483614269	8.583120386	8.929793956	8.537901723	8.828539557	8.564629673	8.534217272	8.915532851	8.837955853	8.738707048	8.569342981	8.765355724	8.439594051	8.494831589	8.44951598	8.717066319	8.678075427	8.775992096	8.794951903	8.602312858	8.710124522	8.593413533
HADHA (hydroxyacyl-CoA dehydrogenase trifunctional multienzyme complex subunit alpha)	0.235179168	-0.316684133	-0.169980844	0.156194889	0.094603395	0.17579032	0.156194889	0.094603395	0.17579032	1	1	1	FALSE	4.924128397	4.969914861	5.002054377	4.941481964	5.184319972	4.821373479	5.207436082	5.823759549	4.658719907	4.095620663	5.057142638	4.663965061	4.725266723	4.396954068	4.574313475	4.939809557	4.827595491	4.745054429	4.901634431	5.221780434	4.815703503	4.683241681	5.052624562	5.819075453	4.726389842	4.275610528	4.728851101	4.609855408	4.897855134	4.927223292	4.320722941	4.934752371	5.088875142	4.828514805	5.106377635	5.136056004
HADHB (hydroxyacyl-CoA dehydrogenase trifunctional multienzyme complex subunit beta)	0.395382396	-0.239650438	-0.134120801	0.061296767	0.269478019	0.297172246	0.061296767	0.269478019	0.297172246	1	1	0.967550212	FALSE	4.850264363	4.871198036	4.55819415	4.639046894	5.150973905	4.959969486	4.751565482	5.631633988	4.712408691	4.48080797	4.309692799	4.464602926	4.737351463	4.906246048	4.532572557	4.273538268	4.60250439	4.7202511	4.714245518	4.29953774	5.106222673	4.533426298	4.785351762	5.641722309	4.826390863	3.961484423	4.76836432	5.039028696	4.721301562	4.652876515	3.923158691	4.397275885	4.504919069	4.692756365	4.825134335	4.428986531
HAGH (hydroxyacylglutathione hydrolase)	-0.1788781	-0.332327553	-0.387778835	0.271163917	0.093776039	0.012046581	0.271163917	0.093776039	0.012046581	1	1	1	TRUE	5.229814768	4.592492917	5.113267092	4.936939401	4.901253085	4.617962543	3.928749306	4.93375202	4.83716115	4.630708331	4.107687869	3.92912819	4.655901322	4.389305231	4.182525456	4.25592366	4.40721677	4.104085005	4.85954721	4.44322869	4.709935734	4.48202863	4.047590735	4.448484729	4.503196061	4.738119289	4.507293573	4.250317369	4.367587733	4.623644496	4.508029257	4.242861604	4.551054528	4.410069692	4.771325713	4.51422959
HAO1 (hydroxyacid oxidase 1)	0.84137567	0.337048074	-0.00869582	0.004546225	0.252732211	0.505695419	0.004546225	0.252732211	0.505695419	0.367166416	1	1	TRUE	5.63205005	5.792040614	5.870608847	4.60379842	6.233893811	6.257668811	6.42606679	6.178262483	5.814345335	5.934969337	5.905492909	5.632215859	4.554895775	6.388966137	5.347878218	5.674084901	5.494069937	5.962581411	5.83075223	4.483628779	6.455152936	6.173813031	6.383298207	6.27736924	5.589628677	5.789752722	5.88019328	5.692711736	4.206385354	6.316104098	5.38935342	5.58842082	5.524395969	5.712345405	5.936310498	4.406937968
HARS1 (histidyl-tRNA synthetase 1)	0.07328336	-0.004225888	-0.179658668	0.339067215	0.667305602	0.02092291	0.339067215	0.667305602	0.02092291	1	1	1	TRUE	5.138707999	5.123993067	5.344718445	5.011911534	5.35182971	5.176673828	5.251851618	4.897550233	5.286341514	5.228918714	5.201661303	5.08308569	5.073610325	4.926715842	5.037553543	4.764277144	5.070075851	5.179610571	5.189690165	5.204191592	5.121197799	5.426405662	5.100649725	5.028816652	5.010063683	4.875848855	5.208326064	5.287767778	4.947469795	4.702679704	5.222105142	4.900200238	5.235474336	5.063636679	5.033801797	5.172471514
HBA (NA)	-0.386313139	0.237072199	0.109689337	0.030143452	0.514632381	0.43078213	0.310025933	0.514632381	0.43078213	0.030143452	1	1	FALSE	NA	NA	NA	NA	NA	NA	NA	NA	NA	NA	NA	NA	9.226070144	10.37219034	8.906126967	8.779279422	9.097637131	9.702164026	9.035340731	9.189211777	7.896707789	8.846208083	9.880071723	9.092783564	10.02768488	9.400540064	9.587755018	9.133984716	9.355844392	10.55864074	9.238096581	8.955800998	8.896883339	9.664850792	8.775662951	9.102419307
HBB (hemoglobin, beta)	-0.596937431	-0.123161735	-0.16338889	0.065572263	0.056176841	0.075381295	0.065572263	0.559213826	0.343818696	0.070022003	0.056176841	0.075381295	FALSE	11.01534536	11.86950902	11.32579452	11.50706617	9.984859887	10.78040853	11.54987128	11.03453075	12.01204483	11.05350509	11.1860647	10.90281223	11.54665335	12.36024355	10.68566864	10.69028613	10.89266424	11.95116813	11.23484736	11.59291949	9.884854301	10.70138444	11.57952337	11.10499835	12.02208341	11.15205663	11.18450967	10.89214813	11.34747742	12.32077799	10.57059575	10.62076967	10.93719724	11.83217403	11.34011714	11.48117884
HBE1 (hemoglobin subunit epsilon 1)	-0.819826773	-0.467981206	-0.695342099	0.022375998	0.21529395	0.020103606	0.022375998	0.21529395	0.020103606	0.06982487	0.569953537	0.45610199	TRUE	7.189943132	8.466211086	7.500021232	7.964595014	6.179642416	7.51698429	7.111761659	6.642695796	7.717162307	7.466488455	6.97747456	6.76614458	7.890136572	8.082101128	6.360025337	6.174242612	7.792256708	8.746030543	8.011562727	7.87072843	7.090059476	8.091493569	7.331311101	6.794311885	8.060658108	7.839588036	7.271817822	7.246987557	7.891990222	8.429712196	6.569790306	6.357286313	7.440611743	8.804621519	7.781635111	8.102306442
HBEGF (heparin binding EGF like growth factor)	0.044766256	0.337714032	0.189901748	0.577218759	0.175865977	0.262028738	0.577218759	0.185774491	0.262028738	1	0.175865977	1	FALSE	5.198670944	5.350437134	4.804585382	NA	5.201947456	4.806741646	NA	NA	5.421415197	5.901863674	4.085475646	5.268239745	5.126993499	5.431435758	4.860143416	NA	5.364239734	NA	4.771410235	4.898426047	NA	NA	NA	5.105489516	5.240879084	NA	5.209539145	5.408249907	NA	5.559366383	NA	NA	4.897511511	4.972288275	4.542821396	NA
HDAC10 (histone deacetylase 10)	-0.372486447	-0.158033516	-0.367119811	0.157820923	0.508195574	0.099125526	0.157820923	0.508195574	0.099125526	1	1	1	FALSE	3.39477478	3.734048403	3.626310632	NA	3.254622764	3.530345468	2.395238326	3.715926308	3.692561105	2.658597673	3.71376179	3.653002675	3.01659794	3.317791735	3.54127941	3.409363779	3.672289553	4.284351258	3.744397937	3.069050779	3.151256486	3.068569354	2.101155872	2.858158088	3.974685321	2.363148644	NA	3.479230561	2.914533909	2.984551072	3.051177177	2.683831174	3.636090942	2.957179138	2.920188477	2.399340652
HDAC6 (histone deacetylase 6)	-0.167013177	-0.148932752	0.025975877	0.054812654	0.107310718	0.340783123	0.054812654	0.107310718	0.419613484	1	1	0.340783123	FALSE	6.669565407	6.665605953	6.753912017	6.667579943	6.607743087	6.460098711	6.651281356	6.585003076	6.792269724	6.57236978	6.40912953	6.524842563	6.738565197	6.712857115	6.732608394	6.670528791	6.988809639	6.784255311	6.60387555	6.60594318	6.494396408	6.578025421	6.445746564	6.490010079	6.747011369	6.376007277	6.337150887	6.48675459	6.731726323	6.695840741	6.718936945	6.554825189	6.831573271	6.448012205	6.529352463	6.487348067
HDGF (heparin binding growth factor)	0.113355619	0.217297625	0.140361006	0.228642256	0.045282981	0.084609595	0.228642256	0.045282981	0.084609595	0.659109722	1	1	TRUE	5.966361247	5.710497891	5.854626564	5.820612982	5.994742629	5.695044506	6.118191507	5.900608428	5.808917854	5.974237899	6.034244333	5.84378541	6.079480517	5.763363767	6.224320093	6.050449456	5.784933168	5.74468048	5.886333093	5.740978814	6.027003615	5.791879173	6.050475577	5.910245766	6.270560711	6.268035711	5.94521205	6.105347031	5.744936067	5.922649809	6.262301601	6.011616395	6.12169306	5.674655551	5.847488367	5.691514624
HDGFL2 (HDGF like 2)	0.131332715	0.277257538	-0.275163571	0.519329366	0.436548031	0.251005147	0.519329366	0.436548031	0.251005147	1	1	1	FALSE	NA	NA	NA	NA	NA	NA	NA	NA	NA	NA	NA	NA	1.793621255	1.384199043	2.78143106	2.655589968	3.300220389	2.594899626	3.177653141	2.082515258	2.765676887	3.036033788	3.224301183	1.773675691	2.857003611	3.392894385	3.402749459	2.852650101	1.421392978	2.100584132	3.35791791	2.573246055	2.071175726	2.781972335	3.084265003	1.906729005
HDLBP (high density lipoprotein binding protein)	-0.010607551	0.051617223	-0.276189082	0.608509906	0.161801892	0.066640367	0.608509906	0.603137292	0.066640367	1	0.161801892	0.973553538	FALSE	4.239084843	4.511626165	4.843581923	4.578298715	4.571889134	4.532210967	4.650879419	4.630638446	4.427230701	4.422313746	4.872873074	4.347913642	4.289598422	4.551491409	4.019194836	4.437021282	4.390942773	4.442041115	4.807329159	4.393127852	4.265061771	4.317166566	4.530495296	3.951811567	4.162701487	4.144862143	4.3911078	4.679660249	4.404760099	4.462130866	3.253269251	3.995375973	3.952743576	4.398617157	4.525724377	4.535256711
HEBP1 (heme binding protein 1)	-0.189219455	-0.09382167	-0.022551033	0.211839065	0.500215434	0.4769162	0.211839065	0.500215434	0.4769162	1	1	1	FALSE	5.049190748	5.132239571	4.690171224	5.041926313	4.909273882	4.349973822	4.565420484	5.020746645	5.160940351	4.609672236	4.889415133	4.868913897	5.058697469	4.649000315	5.102947817	5.181726735	4.741288998	4.903539655	5.582631267	4.755496512	5.179343841	5.023650132	4.821613284	5.055100189	4.522871806	4.79222026	5.121525229	5.257783822	5.487010346	4.48275795	5.352514901	5.364351809	5.189836417	4.899223977	4.966407394	5.13263853
HEXA (hexosaminidase subunit alpha)	-0.209041014	-0.051294177	0.078270007	0.120085107	0.16852374	0.340415788	0.153947856	0.580743047	0.340415788	0.120085107	0.16852374	1	FALSE	6.987559628	7.473429765	7.857794428	6.993527187	6.98184124	6.812575235	7.095375923	7.416915725	7.156558417	7.480353995	7.192736652	6.980756519	7.540066028	7.47450094	7.262461347	7.264677166	7.058143293	7.646789091	7.475214616	7.062132508	6.780205096	6.535415362	7.184468753	7.535306486	7.030998118	7.459259469	7.293453256	6.997145601	7.298264233	7.500013262	7.239894436	7.25240052	6.852623137	7.245115316	7.662127152	7.018967928
HEXB (hexosaminidase subunit beta)	-0.098160512	0.046897693	-0.104779732	0.28237359	0.53532018	0.170449707	0.28237359	0.53532018	0.170449707	0.681530951	1	1	FALSE	5.976517155	5.905930884	5.972830485	6.155362687	6.213386168	6.072481007	5.69238535	6.008276221	6.085639226	5.923092118	6.237810341	6.157583407	6.214099542	5.925802458	6.038631519	5.844265122	5.723359235	5.921241127	6.387167783	6.100645521	6.10945668	5.79564748	5.64419951	5.827249962	6.118210199	5.922345346	6.117210877	6.068733143	6.048805076	5.836939059	5.944802236	6.086915362	6.069979218	5.738905616	6.216363675	6.043333567
HGD (homogentisate 1,2-dioxygenase)	-0.510675531	-0.383846247	-0.056529309	0.297163226	0.439455352	0.481504508	0.297163226	0.439455352	0.481504508	1	1	0.973553538	FALSE	NA	NA	NA	NA	NA	NA	NA	NA	NA	NA	NA	NA	4.514930196	4.272859292	5.422969637	5.391011536	5.977055487	5.037144975	3.542121823	5.414632812	NA	3.629053477	5.191696871	5.369571175	3.761934127	4.34978987	4.942120349	5.077016492	4.341146065	4.806628239	5.980948403	5.588948446	5.924420607	4.795673452	4.641054643	5.421704678
HGS (hepatocyte growth factor-regulated tyrosine kinase substrate)	-0.132931299	0.136122165	0.040830189	0.414339042	0.453929582	0.456157582	0.414339042	0.453929582	0.456157582	1	1	1	FALSE	3.893896084	3.634976542	3.416461458	3.671180127	3.555325359	3.364628458	3.519177033	3.382141535	4.037417366	3.682640711	3.748933467	3.890028319	3.253264712	2.906630887	4.332664974	3.270687406	3.403513151	NA	3.508796252	3.943311872	NA	3.966384321	3.869170611	2.67410581	3.845771035	3.73508887	3.529970829	3.594990367	3.63197732	3.855411706	4.132017423	3.838598863	4.073880202	3.306616599	3.313357606	3.902652471
HIBADH (3-hydroxyisobutyrate dehydrogenase)	0.070365525	0.009909767	-0.173992172	0.393238621	0.655497463	0.050470691	0.393238621	0.655497463	0.050470691	0.875844221	0.934836048	0.304602726	FALSE	7.35518369	7.578372691	7.367467172	7.561341413	7.459579159	7.63999181	7.662426274	7.651984476	7.504707778	7.661464589	7.615813525	7.43710287	7.63742187	7.323820391	7.04696027	7.638674835	7.680858798	7.759335627	7.528790082	7.674453589	7.452422467	7.645766495	7.561257391	7.710565391	7.582096809	7.70000962	7.696946668	7.442653269	7.49971835	7.329303025	7.075543327	7.737091824	7.477733985	7.710062514	7.333468459	7.615269148
HIBCH (3-hydroxyisobutyryl-CoA hydrolase)	-0.373004982	-0.343859827	-0.517069052	0.22822499	0.313521709	0.082834543	0.22822499	0.313521709	0.082834543	1	1	1	FALSE	3.129062062	NA	4.366049388	3.596338864	3.1207882	4.068060244	3.260804019	3.736453346	3.635348105	3.614980692	3.68200015	2.947032092	3.147130829	NA	NA	NA	NA	NA	3.814652957	3.236743633	1.603174106	3.257838874	2.957147557	3.216265494	2.862453375	NA	3.641869674	2.992799242	2.758701857	NA	NA	3.415312487	NA	3.014964025	3.417190917	3.573277568
HINT1 (histidine triad nucleotide binding protein 1)	-0.048761329	0.039063175	-0.108371207	0.542369295	0.62716836	0.31325624	0.542369295	0.62716836	0.31325624	1	0.801259221	1	FALSE	5.002954498	5.148031121	4.492808165	5.208751343	5.108311173	4.881204528	5.469872956	4.523618408	4.728154533	4.967740407	5.38304413	4.639735745	4.573592659	4.914497553	4.679513879	4.881791853	4.693074302	4.705507982	5.165932032	4.831694867	4.930803558	4.725097634	5.182342704	5.217820084	4.519812353	5.520657964	5.214474554	5.113208739	4.396577383	5.167012629	5.026892991	4.871626834	4.906096895	4.916701152	5.395905954	5.095675513
HK1 (hexokinase 1)	-0.055089693	0.559233268	-0.20637975	0.56675446	0.249590473	0.35925743	0.56675446	0.249590473	0.35925743	1	1	1	FALSE	NA	NA	2.631511766	2.776125049	NA	2.572652028	1.807936005	NA	NA	NA	NA	NA	NA	NA	2.68610156	NA	NA	NA	2.397096498	2.528158704	2.900464971	NA	NA	NA	NA	NA	NA	NA	2.128775099	NA	NA	NA	NA	NA	2.643054983	2.706961473
HMBS (hydroxymethylbilane synthase)	-0.022659329	-0.057228382	-0.04258458	0.585259579	0.58807409	0.443790257	0.585259579	0.58807409	0.443790257	1	1	1	FALSE	3.722990545	3.886803743	3.721919446	3.785885293	3.92898612	3.930074965	3.685558967	4.149950302	4.199483899	3.778439894	4.232890956	4.052989658	4.097981535	3.916600845	4.049351959	4.231931551	4.86129042	4.163015606	4.501012325	4.306320576	4.08171457	4.402988156	4.386410909	3.944839709	4.284099506	4.348026993	3.784880835	4.372283513	4.195812147	4.142707502	4.081629365	3.777051433	4.287139805	4.180004603	4.213658341	3.930472425
HMGB1 (high mobility group box 1)	-0.272271992	-0.002650597	-0.337662599	0.161738283	0.676479985	0.045185065	0.161738283	0.676479985	0.045185065	1	0.760779004	1	TRUE	4.574174186	4.467272958	4.671848149	4.77217071	4.073905901	4.34879896	4.583230227	4.55197736	4.356770626	3.978964374	4.446329025	4.661036968	4.357228242	3.612435071	4.632151864	3.956762954	4.824671127	4.38334487	4.900461106	4.957492126	4.246674102	4.286844193	4.624761832	4.791293149	4.778991751	4.947273406	4.770406216	4.961215834	4.247130014	3.801489796	4.965498026	4.691031591	4.911058766	4.530382926	4.780667054	4.414331759
HMGCL (3-hydroxy-3-methylglutaryl-CoA lyase)	0.011489674	-0.221226307	0.244920901	0.596320912	0.408798029	0.215696255	0.613065491	0.408798029	0.215696255	0.596320912	1	1	FALSE	6.522969075	6.121699275	5.876750215	5.748198218	6.44870772	6.441873515	5.517959079	6.026408354	4.819739703	6.574525412	5.757842	6.152753325	5.703003771	6.664283717	7.03234333	6.516038792	7.024430501	6.798880007	6.57624246	5.683303449	6.786073552	6.904508183	5.72702734	6.405161891	5.859142146	6.404761801	6.168555795	6.010600833	5.979709848	6.631252736	7.074162876	6.735847072	6.707856051	6.442843996	6.452064935	6.127804528
HMGN1 (high mobility group nucleosome binding domain 1)	0.741975831	0.745951085	-1.043613975	0.177746122	0.213335527	0.0273287	0.177746122	0.213335527	0.0273287	1	1	1	TRUE	NA	NA	NA	NA	NA	NA	NA	NA	NA	NA	NA	NA	NA	0.531628491	NA	1.447764315	1.323468071	NA	2.712923678	2.481862061	3.039255981	3.525542733	3.074736619	2.729287373	2.848886294	3.037925107	3.64655439	2.870313423	NA	1.660353651	0.534589564	1.987422742	NA	1.089186256	2.670826743	1.972332395
HNMT (histamine N-methyltransferase)	0.08774213	0.086180598	-0.164770067	0.432548087	0.508515272	0.127421616	0.432548087	0.508515272	0.153345253	1	1	0.127421616	FALSE	5.876627447	6.029042017	5.969086007	5.328093245	5.956416816	5.748394142	5.742556012	5.780953079	5.827565007	6.37374912	5.925890263	5.552847358	5.832657139	5.483970516	5.651536815	5.406856357	6.06709442	5.620867884	5.962437971	5.41096516	5.949376181	5.91088853	6.19702596	6.022740646	5.992165672	6.226489263	5.692407669	6.061510527	5.592708179	5.761995275	5.82767678	5.440786132	5.96009695	5.545415518	5.901245843	5.791975519
HNRNPA1 (heterogeneous nuclear ribonucleoprotein A1)	0.217150311	-0.003201017	-0.187997586	0.061296767	0.672238787	0.048184148	0.061296767	0.672238787	0.048184148	1	1	1	TRUE	5.972881019	5.905179988	5.991821125	6.266355541	6.177224175	6.738051715	6.13856671	6.169985112	6.049654725	5.791668232	6.28912991	5.98882327	6.136784046	6.051274207	5.752103623	5.693517623	6.198981256	5.977023422	6.215206809	6.293403593	6.615694368	6.645298164	6.347809139	6.291555674	6.121748999	5.983472493	6.387593458	6.180056337	6.304735533	6.123784126	6.052607174	5.964795989	6.22162192	6.230091548	6.325541125	6.167046761
HNRNPA2B1 (heterogeneous nuclear ribonucleoprotein A2/B1)	0.334912215	0.081110605	-0.014603697	0.013144576	0.401302354	0.483883542	0.013144576	0.480697763	0.483883542	1	0.401302354	1	TRUE	8.158811626	7.929631242	8.586862301	8.342736955	8.555271668	8.590987431	8.364287892	8.56936197	7.88886499	8.418835069	8.44605768	8.363981402	8.39206407	8.054566334	7.89503597	7.885586566	8.132720776	7.826059032	8.412794225	8.360122812	8.694685221	8.492229751	8.268537322	8.600686038	7.814806743	8.447988244	8.53604124	8.172932489	8.392871208	8.361000671	8.177982553	7.881046644	8.154853543	7.663664835	8.43069089	8.206862964
HNRNPA3 (heterogeneous nuclear ribonucleoprotein A3)	0.519292433	0.06487958	-0.090744218	0.008059703	0.57926412	0.354478934	0.008059703	0.57926412	0.354478934	1	1	1	TRUE	5.104189867	4.815370486	5.408935991	5.197287474	5.816983623	6.244171622	5.518591788	5.58501059	5.096675101	4.741245846	5.698907428	4.926971961	5.486279955	4.81997978	4.91876308	5.017565643	4.742124813	4.335297448	5.488084347	5.159669547	5.779845401	5.687094291	5.192115241	5.275025677	4.846548475	5.263676713	5.394665044	4.912065388	5.240436457	5.231451609	4.909475512	4.736220611	5.161492701	4.688113203	5.26189934	5.094231846
HNRNPAB (heterogeneous nuclear ribonucleoprotein A/B)	0.572472195	0.267555474	0.14716264	0.001222116	0.145149237	0.213166013	0.001222116	0.145149237	0.213166013	1	0.569953537	1	TRUE	6.091060845	6.406022983	7.051894092	6.535748161	7.240056682	7.448909208	7.312474588	7.240247536	6.6727789	6.050018396	7.374422243	6.839291985	6.939520448	7.025560402	7.053491515	7.006309246	6.756863175	6.713434633	6.621587446	6.342588523	7.406009372	7.172287483	7.065087569	7.116146389	6.932356504	6.807741306	7.211109564	6.749413591	6.657725741	6.660965685	6.842513777	6.811316888	7.050479931	6.219886784	6.944284533	6.689690536
HNRNPC (heterogeneous nuclear ribonucleoprotein C)	-0.084136619	-0.103739981	-0.022268067	0.217307033	0.416504103	0.471132425	0.426262143	0.431348512	0.471132425	0.217307033	0.416504103	1	FALSE	5.162177804	4.759278362	4.964125964	5.163740235	5.205552821	4.823097147	4.863799723	5.097564448	4.922797261	4.688230723	4.871060005	5.280106328	5.232488083	5.026463686	4.984461753	5.072963272	5.177004859	4.948264429	5.152556621	4.964962291	5.273967128	4.441437	4.806824119	4.698518545	5.058502666	4.42431748	5.078097423	5.444637253	5.365699535	4.984015074	4.972779948	5.057653881	5.171014626	5.152203704	4.60221337	5.048497772
HNRNPD (heterogeneous nuclear ribonucleoprotein D)	0.430458754	0.165286505	0.049285294	0.010289612	0.313899095	0.419613484	0.010289612	0.313899095	0.419613484	1	1	1	TRUE	6.700772609	6.354381632	6.671321683	6.462402477	7.074719496	6.686976678	7.132330066	6.990546493	6.375018573	6.64754477	7.195898741	6.843556799	7.147347406	6.757490019	6.723804268	6.765826438	6.332434046	6.227896995	6.614172414	6.475603745	7.110655562	6.914002356	7.101555535	6.737470449	6.000993765	6.927126084	6.775011022	6.608275524	6.318087221	6.442404457	6.522506207	6.761484747	6.551742094	6.400761626	6.797985691	6.516396578
[truncated: 924 more rows]
[truncated: 12 more columns]
